# Supplementary material for: Gut microbiome-mediated metabolism effects on immunity in rural and urban African populations
Source: Nat Commun. 2021 Aug 11;12:4845. doi: 10.1038/s41467-021-25213-2 (PMC8357928; doi:10.1038/s41467-021-25213-2)
Supplement: Supplementary file 3 — Supplementary Data 1 [file 41467_2021_25213_MOESM3_ESM.xlsx]

## Sheet: 300FG Tanzania Metadata
PID	YearVisit	Gender	Residency_Area	Seasonality	Age	Weight	Height	BMI	bmi_classification	Source_Water	Drinking_Water	Smoky_fuel	Toilet_Facility	Animal_Exposure_Current	Cattle_exposure	Pets_exposure	Birds_exposure	Vaccination_3years	Antibiotics_Course	Last_Antibiotics_Course	Family_history_disease	Family_disease	Family_member	Diagnosis_Age	Frequency_Diarrhea	IBD	Vegetarian	Frequent_eat_meat	Frequent_meat	Eat_Visceral_Organs	visceral_organs	Sour_milk
TZFG001	2017	Male	Urban	Rainy	35.5619	90	167	32.2708	Obesity	Tap water	boilled tape water	Non-smoky fuel	Water flashing toilet	Yes	No	Yes	Yes	Yes	1-3 courses	6-12 months ago	No	Not applicable	None	Not applicable	Once in a long while	Unknow	No	1-3x per week	Pork	Yes	Yes, only cow	Yes
TZFG002	2017	Male	Urban	Rainy	27.77	82	180	25.3086	Over weight	Tap water	unboilled tape water(raw water)	Non-smoky fuel	Water flashing toilet	Yes	No	Yes	Yes	No	None	Not applicable	Yes	Diabetes	Sister	30	<1 day per month	Unknow	No	3-6x per week	Beef	No	No	No
TZFG003	2017	Female	Urban	Rainy	35.2307	64	155	26.6389	Over weight	Tap water	unboilled tape water(raw water)	Non-smoky fuel	Water flashing toilet	No	No	No	No	No	1-3 courses	3-6 months ago	No	Not applicable	None	Not applicable	<1 day per month	No	No	<1x per week	Beef	No	No	Yes
TZFG004	2017	Female	Urban	Rainy	28.5448	57	150	25.3333	Over weight	Tap water	unboilled tape water(raw water)	Non-smoky fuel	Water flashing toilet	No	No	No	No	Yes	>3 courses	6-12 months ago	No	Not applicable	None	Not applicable	<1 day per month	Unknow	No	1-3x per week	Beef	Yes	Yes, cow and other animals	Yes
TZFG005	2017	Male	Urban	Rainy	24.0876	59	159	23.3377	Normal weight	Tap water	unboilled tape water(raw water)	Smoky fuel	Pit latrine	No	No	No	No	Yes	1-3 courses	>12 months ago	No	Not applicable	None	Not applicable	<1 day per month	No	No	1-3x per week	Beef	No	No	Yes
TZFG006	2017	Male	Urban	Rainy	26.4723	61	162	23.2434	Normal weight	Tap water	boilled tape water	Non-smoky fuel	Water flashing toilet	No	No	No	No	Yes	1-3 courses	3-6 months ago	No	Not applicable	None	Not applicable	<1 day per month	No	No	1-3x per week	Beef	Yes	Yes, only cow	Yes
TZFG007	2017	Male	Urban	Rainy	35.9562	57	168	20.1956	Normal weight	Tap water	unboilled tape water(raw water)	Smoky fuel	Water flashing toilet	No	No	No	No	No	None	Not applicable	No	Not applicable	None	Not applicable	<1 day per month	No	No	1-3x per week	Beef	Yes	Yes, only cow	Yes
TZFG008	2017	Male	Urban	Rainy	18.8309	64	166	23.2254	Normal weight	Tap water	unboilled tape water(raw water)	Non-smoky fuel	Water flashing toilet	Yes	Yes	No	Yes	No	None	Not applicable	No	Not applicable	None	Not applicable	<1 day per month	Unknow	No	3-6x per week	Beef	No	No	Yes
TZFG009	2017	Male	Urban	Rainy	54.6174	75	173	25.0593	Over weight	Tap water	unboilled tape water(raw water)	Non-smoky fuel	Pit latrine	Yes	No	No	Yes	No	None	Not applicable	No	Not applicable	None	Not applicable	<1 day per month	Unknow	No	<1x per week	Beef	Yes	Yes, only cow	No
TZFG010	2017	Male	Urban	Rainy	25.9384	68	179	21.2228	Normal weight	Tap water	boilled tape water	Non-smoky fuel	Water flashing toilet	No	No	No	No	Yes	1-3 courses	3-6 months ago	No	Not applicable	None	Not applicable	<1 day per month	Unknow	No	3-6x per week	Beef	No	No	No
TZFG011	2017	Female	Urban	Rainy	19.7317	52	159	20.5688	Normal weight	Tap water	unboilled tape water(raw water)	Non-smoky fuel	Water flashing toilet	No	No	No	No	No	None	Not applicable	No	Not applicable	None	Not applicable	<1 day per month	Unknow	No	3-6x per week	Beef	Yes	Yes, only cow	Yes
TZFG012	2017	Female	Urban	Rainy	19.8467	52	152	22.5069	Normal weight	Tap water	unboilled tape water(raw water)	Non-smoky fuel	Pit latrine	No	No	No	No	No	None	Not applicable	No	Not applicable	None	Not applicable	<1 day per month	No	No	3-6x per week	Beef	Yes	Yes, only cow	No
TZFG013	2017	Male	Urban	Rainy	20.3997	63	164	23.4236	Normal weight	Tap water	unboilled tape water(raw water)	Non-smoky fuel	Water flashing toilet	Yes	No	No	Yes	No	None	Not applicable	No	Not applicable	None	Not applicable	<1 day per month	Unknow	No	1-3x per week	Beef	Yes	Yes, only goat	Yes
TZFG014	2017	Male	Urban	Rainy	23.4004	62	180	19.1358	Normal weight	Tap water	unboilled tape water(raw water)	Smoky fuel	Water flashing toilet	No	No	No	No	No	None	Not applicable	No	Not applicable	None	Not applicable	<1 day per month	No	No	<1x per week	Beef	Yes	Yes, only cow	Yes
TZFG015	2017	Female	Rural	Rainy	28.3504	56	176	18.0785	Under weight	Tap water	unboilled tape water(raw water)	Smoky fuel	Water flashing toilet	Yes	Yes	No	Yes	No	None	Not applicable	No	Not applicable	None	Not applicable	<1 day per month	Yes, ulcerative colitis	No	3-6x per week	Beef	Yes	Yes, only cow	No
TZFG016	2017	Male	Urban	Rainy	25.4894	57	169	19.9573	Normal weight	Tap water	unboilled tape water(raw water)	Non-smoky fuel	Water flashing toilet	No	No	No	No	No	None	Not applicable	No	Not applicable	None	Not applicable	<1 day per month	No	No	1-3x per week	Beef	Yes	Yes, only cow	Yes
TZFG017	2017	Female	Urban	Rainy	20.4381	58	160	22.6562	Normal weight	Tap water	unboilled tape water(raw water)	Non-smoky fuel	Water flashing toilet	No	No	No	No	No	>3 courses	6-12 months ago	No	Not applicable	None	Not applicable	<1 day per month	No	No	3-6x per week	Beef	Yes	Yes, only cow	No
TZFG018	2017	Female	Urban	Rainy	35.1294	57	147	26.3779	Over weight	Tap water	unboilled tape water(raw water)	Non-smoky fuel	Water flashing toilet	Yes	Yes	No	Yes	No	1-3 courses	6-12 months ago	Yes	Diabetes	Mother	40	<1 day per month	Yes, appendicitis	No	1-3x per week	Beef	Yes	Yes, only cow	Yes
TZFG020	2017	Male	Urban	Rainy	24.6489	59	165	21.6713	Normal weight	Tap water	unboilled tape water(raw water)	Smoky fuel	Water flashing toilet	Yes	No	Yes	Yes	No	None	Not applicable	Yes	Heart attack	Mother	45	<1 day per month	Unknow	No	1-3x per week	Beef	Yes	Yes, only cow	Yes
TZFG021	2017	Female	Urban	Rainy	26.4668	65	163	24.4646	Normal weight	Tap water	unboilled tape water(raw water)	Non-smoky fuel	Water flashing toilet	No	No	No	No	Yes	1-3 courses	6-12 months ago	No	Not applicable	None	Not applicable	<1 day per month	Yes, ulcerative colitis	No	<1x per week	Beef	Yes	Yes, only cow	No
TZFG022	2017	Female	Urban	Rainy	54.6776	73	170	25.2595	Over weight	Tap water	boilled tape water	Non-smoky fuel	Water flashing toilet	Yes	No	No	Yes	Yes	None	Not applicable	No	Not applicable	None	Not applicable	<1 day per month	No	No	1-3x per week	Beef	Yes	Yes, only cow	No
TZFG023	2017	Male	Urban	Rainy	22.0315	65	166	23.5883	Normal weight	Tap water	boilled tape water	Non-smoky fuel	Water flashing toilet	No	No	No	No	No	None	Not applicable	No	Not applicable	None	Not applicable	<1 day per month	No	No	<1x per week	Beef	No	No	No
TZFG024	2017	Female	Urban	Rainy	40.1506	60	154	25.2994	Over weight	Tap water	unboilled tape water(raw water)	Non-smoky fuel	Water flashing toilet	Yes	No	No	Yes	Yes	None	Not applicable	No	Not applicable	None	Not applicable	<1 day per month	No	No	1-3x per week	Chicken	Yes	Yes, only cow	Yes
TZFG025	2017	Male	Urban	Rainy	22.089	60	163	22.5827	Normal weight	Tap water	unboilled tape water(raw water)	Smoky fuel	Water flashing toilet	No	No	No	No	No	None	Not applicable	No	Not applicable	None	Not applicable	<1 day per month	No	No	3-6x per week	Chicken	Yes	Yes, only goat	No
TZFG026	2017	Male	Urban	Rainy	29.1526	95	188	26.8787	Over weight	Tap water	boilled tape water	Non-smoky fuel	Water flashing toilet	Yes	Yes	No	Yes	No	1-3 courses	>12 months ago	No	Not applicable	None	Not applicable	<1 day per month	No	No	3-6x per week	Beef	No	No	Yes
TZFG027	2017	Female	Urban	Rainy	26.9213	60	159	23.7332	Normal weight	Tap water	boilled tape water	Non-smoky fuel	Water flashing toilet	No	No	No	No	No	None	Not applicable	No	Not applicable	None	Not applicable	<1 day per month	No	No	1-3x per week	Beef	Yes	Yes, only cow	No
TZFG028	2017	Female	Urban	Rainy	46.9049	66	157	26.7759	Over weight	Tap water	unboilled tape water(raw water)	Non-smoky fuel	Pit latrine	Yes	No	No	Yes	Yes	1-3 courses	>12 months ago	Yes	Tuberculosis	Mother	50	<1 day per month	No	No	1-3x per week	Beef	Yes	Yes, only cow	Yes
TZFG029	2017	Male	Urban	Rainy	39.6057	62	160	24.2187	Normal weight	Tap water	unboilled tape water(raw water)	Non-smoky fuel	Pit latrine	Yes	No	No	Yes	No	None	Not applicable	No	Not applicable	None	Not applicable	<1 day per month	Unknow	No	3-6x per week	Beef	Yes	Yes, only cow	Yes
TZFG030	2017	Male	Urban	Rainy	22.9514	70	175	22.8571	Normal weight	Tap water	unboilled tape water(raw water)	Non-smoky fuel	Water flashing toilet	Yes	No	No	Yes	No	1-3 courses	6-12 months ago	No	Not applicable	None	Not applicable	Once in a long while	Yes, ulcerative colitis	No	3-6x per week	Beef	Yes	Yes, only cow	No
TZFG031	2017	Male	Urban	Rainy	21.4648	64	165	23.5078	Normal weight	Tap water	unboilled tape water(raw water)	Smoky fuel	Water flashing toilet	No	No	No	No	No	None	Not applicable	No	Not applicable	None	Not applicable	<1 day per month	No	No	3-6x per week	Beef	Yes	Yes, cow and other animals	No
TZFG032	2017	Male	Urban	Rainy	40.3066	79	180	24.3827	Normal weight	Tap water	boilled tape water	Non-smoky fuel	Water flashing toilet	No	No	No	No	Yes	1-3 courses	6-12 months ago	Yes	Diabetes	Mother	70	<1 day per month	No	No	1-3x per week	Beef	Yes	Yes, cow and other animals	Yes
TZFG033	2017	Female	Urban	Rainy	30.204	59	158	23.634	Normal weight	Tap water	unboilled tape water(raw water)	Non-smoky fuel	Water flashing toilet	No	No	No	No	Yes	1-3 courses	>12 months ago	No	Not applicable	None	Not applicable	<1 day per month	No	No	Everyday	Beef	Yes	Yes, only cow	No
TZFG034	2017	Female	Rural	Rainy	20.5777	56	156	23.0112	Normal weight	Tap water	boilled tape water	Non-smoky fuel	Water flashing toilet	Yes	No	No	Yes	No	None	Not applicable	No	Not applicable	None	Not applicable	Once in a long while	Unknow	No	1-3x per week	Beef	No	No	Yes
TZFG035	2017	Female	Urban	Rainy	21.5633	53	170	18.3391	Under weight	Tap water	unboilled tape water(raw water)	Non-smoky fuel	Water flashing toilet	No	No	No	No	No	None	Not applicable	No	Not applicable	None	Not applicable	<1 day per month	No	No	<1x per week	Chicken	No	No	No
TZFG036	2017	Male	Rural	Rainy	20.7556	58	165	21.3039	Normal weight	Tap water	unboilled tape water(raw water)	Smoky fuel	Pit latrine	Yes	Yes	No	Yes	No	1-3 courses	6-12 months ago	No	Not applicable	None	Not applicable	Once in a long while	No	No	<1x per week	Goat	Yes	Yes, only goat	No
TZFG037	2017	Female	Urban	Rainy	29.5989	69	171	23.597	Normal weight	Tap water	boilled tape water	Non-smoky fuel	Water flashing toilet	No	No	No	No	Yes	1-3 courses	>12 months ago	No	Not applicable	None	Not applicable	<1 day per month	No	No	Everyday	Beef	No	No	Yes
TZFG038	2017	Male	Rural	Rainy	52.3559	80	167	28.6851	Over weight	Tap water	unboilled tape water(raw water)	Non-smoky fuel	Water flashing toilet	No	No	No	No	Yes	1-3 courses	>12 months ago	No	Not applicable	None	Not applicable	<1 day per month	No	No	<1x per week	Pork	No	No	No
TZFG039	2017	Female	Urban	Rainy	50.8966	93	162	35.4367	Obesity	Tap water	unboilled tape water(raw water)	Non-smoky fuel	Water flashing toilet	Yes	Yes	No	Yes	Yes	None	Not applicable	No	Not applicable	None	Not applicable	<1 day per month	No	No	Everyday	Beef	No	No	No
TZFG040	2017	Male	Urban	Rainy	52.4079	75	171	24.4898	Normal weight	Tap water	boilled tape water	Non-smoky fuel	Pit latrine	No	No	No	No	No	1-3 courses	>12 months ago	Yes	Heart attack	Mother	47	<1 day per month	Unknow	No	<1x per week	Beef	Yes	Yes, cow and other animals	No
TZFG041	2017	Female	Urban	Rainy	26.9049	72	171	24.623	Normal weight	Tap water	boilled tape water	Non-smoky fuel	Water flashing toilet	Yes	No	No	Yes	Yes	1-3 courses	>12 months ago	Yes	Heart attack	Father	50	Once in a long while	No	No	<1x per week	Chicken	Yes	Yes, only cow	Yes
TZFG042	2017	Female	Urban	Rainy	27.7207	65	159	25.711	Over weight	Tap water	boilled tape water	Non-smoky fuel	Water flashing toilet	No	No	No	No	Yes	None	Not applicable	No	Not applicable	None	Not applicable	<1 day per month	Yes, appendicitis	No	3-6x per week	Beef	No	No	No
TZFG043	2017	Female	Urban	Rainy	37.6728	93	164	34.5776	Obesity	Tap water	unboilled tape water(raw water)	Non-smoky fuel	Water flashing toilet	No	No	No	No	Yes	1-3 courses	>12 months ago	No	Not applicable	None	Not applicable	Once in a long while	Yes, ulcerative colitis	No	1-3x per week	Beef	Yes	Yes, cow and other animals	No
TZFG044	2017	Female	Urban	Rainy	39.7262	70	164	26.0262	Over weight	Tap water	unboilled tape water(raw water)	Non-smoky fuel	Water flashing toilet	Yes	No	No	Yes	Yes	None	Not applicable	No	Not applicable	None	Not applicable	<1 day per month	Unknow	No	<1x per week	Beef	Yes	Yes, cow and other animals	Yes
TZFG045	2017	Female	Urban	Rainy	29.2156	70	161	27.0051	Over weight	Tap water	unboilled tape water(raw water)	Non-smoky fuel	Water flashing toilet	Yes	No	No	Yes	Yes	1-3 courses	>12 months ago	No	Not applicable	None	Not applicable	<1 day per month	No	No	3-6x per week	Beef	Yes	Yes, only cow	Yes
TZFG046	2017	Female	Urban	Rainy	52.0356	65	160	25.3906	Over weight	Tap water	unboilled tape water(raw water)	Smoky fuel	Water flashing toilet	No	No	No	No	Yes	1-3 courses	>12 months ago	No	Not applicable	None	Not applicable	Once in a long while	No	No	3-6x per week	Beef	Yes	Yes, only cow	No
TZFG047	2017	Male	Urban	Rainy	36.0027	80	168	28.3447	Over weight	Tap water	unboilled tape water(raw water)	Smoky fuel	Pit latrine	No	No	No	No	No	None	Not applicable	No	Not applicable	None	Not applicable	<1 day per month	Yes, appendicitis	No	<1x per week	Beef	Yes	Yes, cow and other animals	No
TZFG048	2017	Female	Urban	Rainy	59.5264	86	155	35.796	Obesity	Tap water	unboilled tape water(raw water)	Non-smoky fuel	Water flashing toilet	Yes	No	No	Yes	No	1-3 courses	6-12 months ago	No	Not applicable	None	Not applicable	<1 day per month	No	No	1-3x per week	Goat	Yes	Yes, only cow	No
TZFG049	2017	Male	Urban	Rainy	26.9049	62	175	20.2449	Normal weight	Tap water	unboilled tape water(raw water)	Smoky fuel	Water flashing toilet	No	No	No	No	Yes	>3 courses	6-12 months ago	No	Not applicable	None	Not applicable	<1 day per month	No	No	3-6x per week	Beef	No	No	No
TZFG050	2017	Female	Urban	Rainy	51.1157	94	163	35.3796	Obesity	Tap water	boilled tape water	Non-smoky fuel	Water flashing toilet	No	No	No	No	Yes	>3 courses	3-6 months ago	No	Not applicable	None	Not applicable	<1 day per month	No	No	3-6x per week	Beef	Yes	Yes, only cow	No
TZFG051	2017	Male	Urban	Rainy	38.4586	83	170	28.7197	Over weight	Tap water	unboilled tape water(raw water)	Non-smoky fuel	Water flashing toilet	Yes	Yes	No	No	No	None	Not applicable	No	Not applicable	None	Not applicable	<1 day per month	No	No	<1x per week	Beef	Yes	Yes, only cow	Yes
TZFG052	2017	Female	Urban	Rainy	50.3491	80	156	32.8731	Obesity	Tap water	unboilled tape water(raw water)	Non-smoky fuel	Water flashing toilet	No	No	No	No	Yes	None	Not applicable	Yes	Diabetes	Father	64	<1 day per month	Yes, ulcerative colitis	No	<1x per week	Beef	Yes	Yes, only cow	Yes
TZFG053	2017	Female	Urban	Rainy	40.9665	92	161	35.4925	Obesity	Tap water	unboilled tape water(raw water)	Non-smoky fuel	Water flashing toilet	No	No	No	No	Yes	1-3 courses	3-6 months ago	No	Not applicable	None	Not applicable	<1 day per month	No	No	1-3x per week	Beef	Yes	Yes, cow and other animals	Yes
TZFG054	2017	Female	Urban	Rainy	46.5462	103	168	36.4938	Obesity	Tap water	unboilled tape water(raw water)	Smoky fuel	Water flashing toilet	Yes	Yes	No	Yes	Yes	1-3 courses	>12 months ago	No	Not applicable	None	Not applicable	<1 day per month	No	No	1-3x per week	Beef	Yes	Yes, only cow	No
TZFG055	2017	Female	Urban	Rainy	26.7981	74	166	26.8544	Over weight	Tap water	unboilled tape water(raw water)	Non-smoky fuel	Water flashing toilet	No	No	No	No	Yes	1-3 courses	6-12 months ago	No	Not applicable	None	Not applicable	<1 day per month	No	No	<1x per week	Beef	Yes	Yes, only cow	Yes
TZFG056	2017	Female	Urban	Rainy	45.6564	72	158	28.8415	Over weight	Tap water	unboilled tape water(raw water)	Non-smoky fuel	Pit latrine	No	No	No	No	Yes	1-3 courses	>12 months ago	Yes	Diabetes	Father	50	<1 day per month	Yes, appendicitis	No	<1x per week	Chicken	No	No	Yes
TZFG057	2017	Female	Urban	Rainy	19.2526	70	167	25.0995	Over weight	Tap water	unboilled tape water(raw water)	Non-smoky fuel	Water flashing toilet	No	No	No	No	No	None	Not applicable	No	Not applicable	None	Not applicable	<1 day per month	Unknow	No	3-6x per week	Chicken	Yes	Yes, only cow	No
TZFG058	2017	Female	Rural	Rainy	27.4689	98	169	34.3125	Obesity	Tap water	unboilled tape water(raw water)	Non-smoky fuel	Water flashing toilet	No	No	No	No	Yes	1-3 courses	6-12 months ago	No	Not applicable	None	Not applicable	<1 day per month	No	No	1-3x per week	Beef	Yes	Yes, only cow	Yes
TZFG059	2017	Male	Urban	Rainy	38.3107	70	173	23.3887	Normal weight	Tap water	unboilled tape water(raw water)	Non-smoky fuel	Pit latrine	No	No	No	No	No	None	Not applicable	No	Not applicable	None	Not applicable	<1 day per month	No	No	3-6x per week	Beef	Yes	Yes, cow and other animals	Yes
TZFG060	2017	Female	Rural	Rainy	42.2094	92	161	35.4925	Obesity	Tap water	unboilled tape water(raw water)	Non-smoky fuel	Pit latrine	Yes	No	Yes	Yes	No	1-3 courses	>12 months ago	No	Not applicable	None	Not applicable	<1 day per month	No	No	1-3x per week	Beef	Yes	Yes, cow and other animals	Yes
TZFG061	2017	Female	Rural	Rainy	41.5003	75	145	35.6718	Obesity	Tap water	boilled tape water	Smoky fuel	Pit latrine	No	No	No	No	No	1-3 courses	6-12 months ago	No	Not applicable	None	Not applicable	<1 day per month	No	No	<1x per week	Beef	Yes	Yes, only cow	Yes
TZFG062	2017	Female	Rural	Rainy	57.0185	58	163	21.83	Normal weight	Tap water	boilled tape water	Non-smoky fuel	Water flashing toilet	Yes	Yes	No	Yes	Yes	None	Not applicable	No	Not applicable	None	Not applicable	<1 day per month	No	No	3-6x per week	Beef	Yes	Yes, cow and other animals	No
TZFG063	2017	Female	Urban	Rainy	29.9877	66	154	27.8293	Over weight	Tap water	boilled tape water	Non-smoky fuel	Water flashing toilet	Yes	No	No	Yes	No	1-3 courses	>12 months ago	No	Not applicable	None	Not applicable	<1 day per month	No	No	1-3x per week	Beef	Yes	Yes, only cow	No
TZFG064	2017	Male	Urban	Rainy	38.642	64	167	22.9481	Normal weight	Tap water	unboilled tape water(raw water)	Non-smoky fuel	Pit latrine	No	No	No	No	No	None	Not applicable	No	Not applicable	None	Not applicable	<1 day per month	Unknow	No	3-6x per week	Beef	Yes	Yes, cow and other animals	No
TZFG065	2017	Male	Urban	Rainy	25.1828	68	169	23.8087	Normal weight	Tap water	unboilled tape water(raw water)	Non-smoky fuel	Water flashing toilet	No	No	No	No	Yes	None	Not applicable	No	Not applicable	None	Not applicable	Once in a long while	No	No	3-6x per week	Beef	No	No	Yes
TZFG066	2017	Male	Urban	Rainy	26.3628	85	178	26.8274	Over weight	Tap water	unboilled tape water(raw water)	Non-smoky fuel	Water flashing toilet	No	No	No	No	No	None	Not applicable	No	Not applicable	None	Not applicable	<1 day per month	No	No	1-3x per week	Beef	Yes	Yes, only cow	No
TZFG067	2017	Male	Urban	Rainy	21.6071	65	161	25.0762	Over weight	Tap water	unboilled tape water(raw water)	Non-smoky fuel	Water flashing toilet	No	No	No	No	No	None	Not applicable	No	Not applicable	None	Not applicable	Once in a long while	No	No	1-3x per week	Beef	Yes	Yes, only goat	No
TZFG068	2017	Male	Urban	Rainy	24.5969	66	171	22.571	Normal weight	Tap water	boilled tape water	Non-smoky fuel	Water flashing toilet	No	No	No	No	No	1-3 courses	3-6 months ago	Yes	Stroke	Grandfather	69	Once in a long while	No	No	3-6x per week	Beef	Yes	Yes, only cow	Yes
TZFG069	2017	Male	Urban	Rainy	22.2094	63	177	20.1092	Normal weight	Tap water	unboilled tape water(raw water)	Non-smoky fuel	Water flashing toilet	No	No	No	No	No	None	Not applicable	No	Not applicable	None	Not applicable	Once in a long while	No	No	1-3x per week	Beef	Yes	Yes, only cow	Yes
TZFG070	2017	Male	Urban	Rainy	27.6906	70	180	21.6049	Normal weight	Tap water	unboilled tape water(raw water)	Non-smoky fuel	Water flashing toilet	Yes	No	No	Yes	No	None	Not applicable	Yes	Tuberculosis	Father	45	Once in a long while	No	No	1-3x per week	Goat	Yes	Yes, cow and other animals	Yes
TZFG071	2017	Female	Urban	Rainy	39.9918	90	167	35.1562	Obesity	Tap water	unboilled tape water(raw water)	Non-smoky fuel	Water flashing toilet	No	No	No	No	Yes	1-3 courses	6-12 months ago	No	Not applicable	None	Not applicable	Once in a long while	No	No	1-3x per week	Chicken	Yes	Yes, only cow	Yes
TZFG072	2017	Female	Urban	Rainy	24.0794	67	168	23.7387	Normal weight	Tap water	unboilled tape water(raw water)	Non-smoky fuel	Water flashing toilet	No	No	No	No	No	None	Not applicable	No	Not applicable	None	Not applicable	Once in a long while	No	No	1-3x per week	Beef	Yes	Yes, only cow	No
TZFG073	2017	Female	Urban	Rainy	23.5264	62	163	23.3355	Normal weight	Tap water	unboilled tape water(raw water)	Non-smoky fuel	Water flashing toilet	No	No	No	No	No	1-3 courses	6-12 months ago	No	Not applicable	None	Not applicable	Once in a long while	No	No	1-3x per week	Goat	No	No	Yes
TZFG074	2017	Female	Urban	Rainy	20.1259	90	169	31.5115	Obesity	Tap water	unboilled tape water(raw water)	Non-smoky fuel	Water flashing toilet	Yes	No	No	Yes	No	None	Not applicable	No	Not applicable	None	Not applicable	Once in a long while	No	No	<1x per week	Beef	No	No	Yes
TZFG075	2017	Female	Urban	Rainy	20.7639	102	160	39.8437	Obesity	Tap water	boilled tape water	Non-smoky fuel	Water flashing toilet	No	No	No	No	No	None	Not applicable	No	Not applicable	None	Not applicable	<1 day per month	No	No	3-6x per week	Pork	No	No	Yes
TZFG076	2017	Male	Urban	Rainy	21.5715	58	175	18.9388	Normal weight	Tap water	unboilled tape water(raw water)	Non-smoky fuel	Water flashing toilet	No	No	No	No	No	1-3 courses	>12 months ago	Yes	Heart attack	Grandfather	77	Once in a long while	No	No	1-3x per week	Beef	Yes	Yes, only cow	Yes
TZFG077	2017	Male	Urban	Rainy	21.3361	55	177	17.5556	Under weight	Tap water	unboilled tape water(raw water)	Smoky fuel	Water flashing toilet	No	No	No	No	No	1-3 courses	>12 months ago	No	Not applicable	None	Not applicable	<1 day per month	No	No	1-3x per week	Beef	No	No	No
TZFG078	2017	Male	Urban	Rainy	21.5606	58	171	19.8352	Normal weight	Tap water	unboilled tape water(raw water)	Non-smoky fuel	Water flashing toilet	No	No	No	No	No	None	Not applicable	No	Not applicable	None	Not applicable	Once in a long while	No	No	1-3x per week	Beef	Yes	Yes, only goat	Yes
TZFG079	2017	Male	Rural	Rainy	20.1369	55	171	18.8092	Normal weight	Tap water	unboilled tape water(raw water)	Non-smoky fuel	Water flashing toilet	Yes	Yes	No	Yes	No	None	Not applicable	No	Not applicable	None	Not applicable	Once in a long while	No	No	1-3x per week	Beef	Yes	Yes, only cow	Yes
TZFG080	2017	Female	Urban	Rainy	25.3005	68	167	24.3824	Normal weight	Tap water	unboilled tape water(raw water)	Non-smoky fuel	Water flashing toilet	No	No	No	No	Yes	1-3 courses	>12 months ago	No	Not applicable	None	Not applicable	Once in a long while	No	No	3-6x per week	Beef	Yes	Yes, only cow	Yes
TZFG081	2017	Female	Urban	Rainy	49.2047	76	155	31.6337	Obesity	Tap water	unboilled tape water(raw water)	Non-smoky fuel	Water flashing toilet	Yes	No	No	Yes	Yes	1-3 courses	3-6 months ago	No	Not applicable	None	Not applicable	Once in a long while	No	No	3-6x per week	Beef	Yes	Yes, cow and other animals	Yes
TZFG082	2017	Female	Rural	Rainy	31.6906	85	160	33.2031	Obesity	Tap water	unboilled tape water(raw water)	Non-smoky fuel	Water flashing toilet	Yes	Yes	Yes	Yes	No	1-3 courses	>12 months ago	No	Not applicable	None	Not applicable	Once in a long while	Yes, appendicitis	No	3-6x per week	Beef	No	No	Yes
TZFG083	2017	Female	Urban	Rainy	20.4244	58	170	20.0692	Normal weight	Tap water	unboilled tape water(raw water)	Non-smoky fuel	Water flashing toilet	Yes	No	Yes	No	No	None	Not applicable	Yes	Kidney disease	Father	55	Once in a long while	No	No	1-3x per week	Beef	No	No	No
TZFG084	2017	Male	Urban	Rainy	23.9644	55	152	23.8054	Normal weight	Tap water	unboilled tape water(raw water)	Non-smoky fuel	Water flashing toilet	Yes	No	No	Yes	No	None	Not applicable	Yes	Diabetes	Father	50	Once in a long while	No	No	1-3x per week	Beef	Yes	Yes, only cow	Yes
TZFG085	2017	Female	Urban	Rainy	25.0376	72	170	24.9135	Normal weight	Tap water	unboilled tape water(raw water)	Non-smoky fuel	Water flashing toilet	Yes	Yes	Yes	Yes	No	None	Not applicable	No	Not applicable	None	Not applicable	Once in a long while	No	No	3-6x per week	Beef	Yes	Yes, only cow	Yes
TZFG086	2017	Female	Urban	Rainy	24.2382	65	159	25.711	Over weight	Tap water	unboilled tape water(raw water)	Non-smoky fuel	Water flashing toilet	No	No	No	No	Yes	1-3 courses	6-12 months ago	No	Not applicable	None	Not applicable	Once in a long while	No	No	<1x per week	Pork	Yes	Yes, only cow	No
TZFG087	2017	Female	Rural	Rainy	25.2074	66	168	23.3844	Normal weight	Tap water	unboilled tape water(raw water)	Non-smoky fuel	Water flashing toilet	No	No	No	No	Yes	1-3 courses	3-6 months ago	No	Not applicable	None	Not applicable	Once in a long while	No	No	1-3x per week	Beef	Yes	Yes, only cow	Yes
TZFG088	2017	Male	Urban	Rainy	24.052	78	167	27.968	Over weight	Tap water	boilled tape water	Non-smoky fuel	Water flashing toilet	No	No	No	No	No	1-3 courses	>12 months ago	No	Not applicable	None	Not applicable	<1 day per month	No	No	1-3x per week	Beef	Yes	Yes, only cow	Yes
TZFG089	2017	Male	Urban	Rainy	22.8528	56	169	19.6072	Normal weight	Tap water	boilled tape water	Non-smoky fuel	Water flashing toilet	Yes	Yes	Yes	Yes	No	None	Not applicable	Yes	Kidney disease	Grandfather	70	<1 day per month	Yes, appendicitis	No	1-3x per week	Beef	Yes	Yes, only cow	Yes
TZFG090	2017	Male	Urban	Dry	24.2355	65	169	22.7583	Normal weight	Tap water	unboilled tape water(raw water)	Non-smoky fuel	Pit latrine	Yes	No	No	Yes	No	1-3 courses	6-12 months ago	No	Not applicable	None	Not applicable	Once in a long while	No	No	1-3x per week	Pork	No	No	No
TZFG091	2017	Male	Urban	Dry	25.2676	45	162	17.1468	Under weight	Tap water	unboilled tape water(raw water)	Non-smoky fuel	Pit latrine	No	No	No	No	No	1-3 courses	3-6 months ago	No	Not applicable	None	Not applicable	Once in a long while	No	No	<1x per week	Beef	Yes	Yes, only cow	No
TZFG092	2017	Male	Urban	Dry	22.245	72	170	24.9135	Normal weight	Tap water	boilled tape water	Non-smoky fuel	Water flashing toilet	No	No	No	No	No	None	Not applicable	No	Not applicable	None	Not applicable	<1 day per month	No	No	Everyday	Beef	Yes	Yes, only cow	No
TZFG093	2017	Female	Rural	Dry	23.6003	67	164	24.9108	Normal weight	Tap water	unboilled tape water(raw water)	Smoky fuel	Water flashing toilet	Yes	Yes	No	Yes	No	1-3 courses	6-12 months ago	Yes	Kidney disease	Brother	14	Once in a long while	No	No	1-3x per week	Beef	Yes	Yes, only cow	Yes
TZFG094	2017	Male	Urban	Dry	22.2094	55	168	19.487	Normal weight	Tap water	unboilled tape water(raw water)	Smoky fuel	Pit latrine	No	No	No	No	No	None	Not applicable	No	Not applicable	None	Not applicable	Once in a long while	No	No	1-3x per week	Beef	Yes	Yes, only cow	Yes
TZFG095	2017	Female	Urban	Dry	21.3306	65	162	24.7676	Normal weight	Tap water	unboilled tape water(raw water)	Non-smoky fuel	Water flashing toilet	No	No	No	No	No	1-3 courses	3-6 months ago	No	Not applicable	None	Not applicable	Once in a long while	Yes, appendicitis	No	1-3x per week	Beef	No	No	Yes
TZFG096	2017	Female	Urban	Dry	30.9733	79	161	30.4772	Obesity	Tap water	unboilled tape water(raw water)	Non-smoky fuel	Water flashing toilet	Yes	No	Yes	No	No	None	Not applicable	No	Not applicable	None	Not applicable	Once in a long while	No	No	3-6x per week	Chicken	No	No	No
TZFG097	2017	Female	Urban	Dry	38.7296	67	157	27.1816	Over weight	Tap water	boilled tape water	Non-smoky fuel	Water flashing toilet	Yes	Yes	No	Yes	Yes	1-3 courses	6-12 months ago	No	Not applicable	None	Not applicable	Once in a long while	Yes, appendicitis	No	1-3x per week	Beef	Yes	Yes, only cow	No
TZFG098	2017	Female	Urban	Dry	28.5147	50	149	22.5215	Normal weight	Tap water	unboilled tape water(raw water)	Non-smoky fuel	Water flashing toilet	No	No	No	No	Yes	None	Not applicable	No	Not applicable	None	Not applicable	Once in a long while	No	No	1-3x per week	Beef	Yes	Yes, only cow	Yes
TZFG099	2017	Male	Urban	Dry	24.0794	50	161	19.2894	Normal weight	Tap water	boilled tape water	Non-smoky fuel	Water flashing toilet	No	No	No	No	No	1-3 courses	6-12 months ago	No	Not applicable	None	Not applicable	<1 day per month	Unknow	No	<1x per week	Beef	Yes	Yes, cow and other animals	Yes
TZFG100	2017	Female	Urban	Dry	45.8261	89	157	36.1069	Obesity	Tap water	unboilled tape water(raw water)	Non-smoky fuel	Water flashing toilet	Yes	No	No	Yes	Yes	1-3 courses	6-12 months ago	Yes	Diabetes	Sister	54	Once in a long while	No	No	3-6x per week	Beef	Yes	Yes, only cow	Yes
TZFG101	2017	Male	Urban	Dry	26.7981	65	173	21.7181	Normal weight	Tap water	unboilled tape water(raw water)	Non-smoky fuel	Water flashing toilet	No	No	No	No	Yes	1-3 courses	>12 months ago	No	Not applicable	None	Not applicable	Once in a long while	No	No	3-6x per week	Beef	Yes	Yes, only cow	No
TZFG102	2017	Male	Rural	Dry	49.347	54	159	21.3599	Normal weight	Tap water	unboilled tape water(raw water)	Smoky fuel	Water flashing toilet	Yes	Yes	No	Yes	No	None	Not applicable	Yes	Diabetes	Father	60	Once in a long while	No	No	1-3x per week	Beef	Yes	Yes, only cow	Yes
TZFG103	2017	Male	Urban	Dry	21.6263	66	173	22.0522	Normal weight	Tap water	unboilled tape water(raw water)	Non-smoky fuel	Water flashing toilet	No	No	No	No	No	None	Not applicable	No	Not applicable	None	Not applicable	Once in a long while	No	No	<1x per week	Beef	Yes	Yes, only cow	Yes
TZFG104	2017	Female	Urban	Dry	46.7132	70	161	27.0051	Over weight	Tap water	boilled tape water	Non-smoky fuel	Water flashing toilet	Yes	Yes	No	Yes	No	1-3 courses	6-12 months ago	No	Not applicable	None	Not applicable	Once in a long while	No	No	1-3x per week	Beef	Yes	Yes, only cow	Yes
TZFG105	2017	Male	Urban	Dry	19.7372	44	151	19.2974	Normal weight	Tap water	unboilled tape water(raw water)	Smoky fuel	Water flashing toilet	No	No	No	No	No	None	Not applicable	Yes	Diabetes	Mother	38	Once in a long while	No	No	3-6x per week	Beef	Yes	Yes, cow and other animals	No
TZFG106	2017	Male	Urban	Dry	21.3087	65	174	21.4692	Normal weight	Tap water	unboilled tape water(raw water)	Smoky fuel	Water flashing toilet	Yes	No	Yes	Yes	No	None	Not applicable	No	Not applicable	None	Not applicable	Once in a long while	No	No	1-3x per week	Beef	Yes	Yes, only cow	Yes
TZFG107	2017	Male	Urban	Dry	23.6359	53	160	20.7031	Normal weight	Tap water	unboilled tape water(raw water)	Non-smoky fuel	Water flashing toilet	No	No	No	No	No	None	Not applicable	No	Not applicable	None	Not applicable	Once in a long while	No	No	3-6x per week	Beef	Yes	Yes, only cow	Yes
TZFG108	2017	Female	Urban	Dry	26.2313	46	160	17.9687	Under weight	Tap water	unboilled tape water(raw water)	Non-smoky fuel	Water flashing toilet	No	No	No	No	Yes	None	Not applicable	No	Not applicable	None	Not applicable	Once in a long while	No	No	1-3x per week	Beef	Yes	Yes, cow and other animals	No
TZFG109	2017	Female	Urban	Dry	21.4757	63	161	24.3046	Normal weight	Tap water	unboilled tape water(raw water)	Non-smoky fuel	Water flashing toilet	No	No	No	No	No	None	Not applicable	No	Not applicable	None	Not applicable	Once in a long while	No	No	1-3x per week	Beef	Yes	Yes, only cow	Yes
TZFG110	2017	Female	Urban	Dry	20.5311	42	150	18.6667	Normal weight	Tap water	unboilled tape water(raw water)	Non-smoky fuel	Water flashing toilet	No	No	No	No	No	1-3 courses	6-12 months ago	No	Not applicable	None	Not applicable	Once in a long while	No	No	1-3x per week	Beef	Yes	Yes, cow and other animals	Yes
TZFG111	2017	Male	Urban	Dry	22.2669	62	170	21.4533	Normal weight	Tap water	unboilled tape water(raw water)	Non-smoky fuel	Water flashing toilet	No	No	No	No	Yes	1-3 courses	>12 months ago	No	Not applicable	None	Not applicable	Once in a long while	No	No	1-3x per week	Beef	Yes	Yes, only cow	Yes
TZFG112	2017	Female	Urban	Dry	19.9781	53	156	21.7784	Normal weight	Tap water	unboilled tape water(raw water)	Non-smoky fuel	Water flashing toilet	No	No	No	No	No	1-3 courses	3-6 months ago	Yes	Diabetes	Mother	35	Once in a long while	Yes, appendicitis	No	1-3x per week	Beef	Yes	Yes, only goat	No
TZFG113	2017	Female	Urban	Dry	41.7029	90	161	34.7209	Obesity	Tap water	unboilled tape water(raw water)	Non-smoky fuel	Pit latrine	No	No	No	No	No	None	Not applicable	No	Not applicable	None	Not applicable	Once in a long while	No	No	1-3x per week	Beef	Yes	Yes, only cow	Yes
TZFG114	2017	Male	Urban	Dry	58.4422	63	158	25.2363	Over weight	Tap water	unboilled tape water(raw water)	Non-smoky fuel	Water flashing toilet	Yes	No	No	Yes	No	None	Not applicable	No	Not applicable	None	Not applicable	Once in a long while	No	No	<1x per week	Beef	Yes	Yes, only cow	No
TZFG115	2017	Female	Urban	Dry	17.7577	53	164	19.7055	Normal weight	Tap water	unboilled tape water(raw water)	Non-smoky fuel	Water flashing toilet	Yes	Yes	Yes	Yes	No	1-3 courses	>12 months ago	No	Not applicable	None	Not applicable	Once in a long while	No	No	1-3x per week	Beef	Yes	Yes, only cow	Yes
TZFG116	2017	Female	Urban	Dry	19.7755	55	160	21.4844	Normal weight	Tap water	boilled tape water	Smoky fuel	Water flashing toilet	Yes	No	Yes	Yes	Yes	1-3 courses	6-12 months ago	Yes	Diabetes	Grandmother	60	Once in a long while	No	No	3-6x per week	Beef	No	No	Yes
TZFG117	2017	Female	Urban	Dry	48.3833	64	155	26.6389	Over weight	Tap water	unboilled tape water(raw water)	Smoky fuel	Water flashing toilet	No	No	No	No	Yes	None	Not applicable	No	Not applicable	None	Not applicable	Once in a long while	Yes, appendicitis	No	1-3x per week	Beef	No	No	Yes
TZFG118	2017	Female	Urban	Dry	45.5441	75	160	29.2969	Over weight	Tap water	unboilled tape water(raw water)	Non-smoky fuel	Water flashing toilet	No	No	No	No	No	1-3 courses	>12 months ago	No	Not applicable	None	Not applicable	Once in a long while	No	No	1-3x per week	Beef	Yes	Yes, only cow	No
TZFG119	2017	Female	Urban	Dry	45.5277	66	149	29.7284	Over weight	Tap water	unboilled tape water(raw water)	Smoky fuel	Water flashing toilet	No	No	No	No	No	None	Not applicable	Yes	Diabetes	Father	85	Once in a long while	No	No	1-3x per week	Beef	Yes	Yes, only cow	Yes
TZFG120	2017	Female	Urban	Dry	18.3491	65	152	28.1337	Over weight	Tap water	unboilled tape water(raw water)	Smoky fuel	Water flashing toilet	No	No	No	No	No	1-3 courses	>12 months ago	No	Not applicable	None	Not applicable	Once in a long while	No	No	3-6x per week	Beef	Yes	Yes, only cow	No
TZFG121	2017	Female	Urban	Dry	22.1328	64	160	25	Normal weight	Tap water	unboilled tape water(raw water)	Smoky fuel	Water flashing toilet	Yes	No	No	Yes	No	1-3 courses	6-12 months ago	Yes	Kidney disease	Mother	55	Once in a long while	No	No	1-3x per week	Beef	Yes	Yes, only cow	Yes
TZFG122	2017	Female	Urban	Dry	37.796	68	152	29.4321	Over weight	Tap water	unboilled tape water(raw water)	Non-smoky fuel	Pit latrine	No	No	No	No	No	1-3 courses	3-6 months ago	No	Not applicable	None	Not applicable	1-4 days per month	No	No	1-3x per week	Beef	Yes	Yes, only cow	Yes
TZFG123	2017	Male	Urban	Dry	20.2026	63	170	21.7993	Normal weight	Tap water	unboilled tape water(raw water)	Smoky fuel	Pit latrine	Yes	No	No	Yes	No	None	Not applicable	Yes	Diabetes	Grandmother	50	1-4 days per month	No	No	<1x per week	Beef	Yes	Yes, only cow	Yes
TZFG124	2017	Female	Urban	Dry	21.7057	50	150	22.2222	Normal weight	Tap water	unboilled tape water(raw water)	Smoky fuel	Water flashing toilet	Yes	No	Yes	Yes	No	None	Not applicable	No	Not applicable	None	Not applicable	Once in a long while	No	No	3-6x per week	Beef	Yes	Yes, only cow	Yes
TZFG125	2017	Male	Urban	Dry	48.8734	70	172	23.6614	Normal weight	Tap water	unboilled tape water(raw water)	Smoky fuel	Water flashing toilet	Yes	Yes	Yes	Yes	No	1-3 courses	3-6 months ago	Yes	Heart attack	Father	70	<1 day per month	Yes, ulcerative colitis	No	3-6x per week	Beef	Yes	Yes, only cow	No
TZFG126	2017	Female	Urban	Dry	38.8282	98	164	36.4366	Obesity	Tap water	unboilled tape water(raw water)	Non-smoky fuel	Water flashing toilet	Yes	No	No	Yes	Yes	1-3 courses	6-12 months ago	Yes	Diabetes	Mother	67	Once in a long while	No	No	3-6x per week	Beef	Yes	Yes, only cow	Yes
TZFG127	2017	Female	Urban	Dry	39.7837	78	161	30.0914	Obesity	Tap water	unboilled tape water(raw water)	Non-smoky fuel	Water flashing toilet	Yes	No	Yes	Yes	No	1-3 courses	6-12 months ago	No	Not applicable	None	Not applicable	Once in a long while	No	No	1-3x per week	Beef	Yes	Yes, only cow	Yes
TZFG128	2017	Male	Urban	Dry	33.3854	80	181	24.4193	Normal weight	Tap water	unboilled tape water(raw water)	Non-smoky fuel	Water flashing toilet	No	No	No	No	No	1-3 courses	>12 months ago	No	Not applicable	None	Not applicable	Once in a long while	No	No	3-6x per week	Beef	Yes	Yes, only cow	Yes
TZFG129	2017	Female	Urban	Dry	24.2902	65	162	24.7676	Normal weight	Tap water	unboilled tape water(raw water)	Non-smoky fuel	Water flashing toilet	Yes	No	Yes	Yes	Yes	1-3 courses	>12 months ago	No	Not applicable	None	Not applicable	Once in a long while	No	No	<1x per week	Beef	Yes	Yes, only cow	Yes
TZFG130	2017	Female	Urban	Dry	20.345	58	159	22.9421	Normal weight	Tap water	unboilled tape water(raw water)	Smoky fuel	Water flashing toilet	No	No	No	No	Yes	1-3 courses	6-12 months ago	Yes	Diabetes	Grandmother	70	Once in a long while	No	No	1-3x per week	Pork	No	No	Yes
TZFG131	2017	Female	Urban	Dry	24.1232	56	150	24.8889	Normal weight	Tap water	unboilled tape water(raw water)	Non-smoky fuel	Water flashing toilet	Yes	No	Yes	Yes	No	1-3 courses	>12 months ago	Yes	Diabetes	Grandfather	50	Once in a long while	Yes, appendicitis	No	1-3x per week	Beef	Yes	Yes, only cow	No
TZFG132	2017	Female	Urban	Dry	20.3997	58	168	20.5499	Normal weight	Tap water	unboilled tape water(raw water)	Non-smoky fuel	Water flashing toilet	Yes	No	Yes	No	Yes	1-3 courses	>12 months ago	Yes	Hypertension	Mother	65	Once in a long while	No	No	3-6x per week	Goat	Yes	Yes, only goat	Yes
TZFG133	2017	Female	Urban	Dry	22.2971	41	155	17.0656	Under weight	Tap water	unboilled tape water(raw water)	Smoky fuel	Water flashing toilet	No	No	No	No	Yes	1-3 courses	>12 months ago	No	Not applicable	None	Not applicable	Once in a long while	No	No	1-3x per week	Beef	Yes	Yes, only cow	Yes
TZFG134	2017	Female	Urban	Dry	29.4675	64	164	23.7954	Normal weight	Tap water	unboilled tape water(raw water)	Non-smoky fuel	Pit latrine	Yes	No	Yes	No	Yes	1-3 courses	6-12 months ago	Yes	Diabetes	Grandfather	50	Once in a long while	No	No	1-3x per week	Pork	Yes	Yes, only cow	Yes
TZFG135	2017	Female	Urban	Dry	25.9028	52	158	20.83	Normal weight	Tap water	boilled tape water	Non-smoky fuel	Water flashing toilet	Yes	No	Yes	No	No	1-3 courses	3-6 months ago	Yes	Hypertension	Mother	50	Once in a long while	Yes, appendicitis	No	1-3x per week	Beef	Yes	Yes, only cow	No
TZFG136	2017	Male	Urban	Dry	40.7009	65	163	24.4646	Normal weight	Tap water	unboilled tape water(raw water)	Smoky fuel	Water flashing toilet	Yes	No	No	Yes	No	1-3 courses	>12 months ago	No	Not applicable	None	Not applicable	Once in a long while	No	No	1-3x per week	Beef	Yes	Yes, only cow	Yes
TZFG137	2017	Female	Rural	Dry	43.3621	84	156	34.5168	Obesity	Tap water	unboilled tape water(raw water)	Smoky fuel	Water flashing toilet	Yes	Yes	No	No	No	>3 courses	3-6 months ago	No	Not applicable	None	Not applicable	Once in a long while	Yes, ulcerative colitis	No	1-3x per week	Beef	Yes	Yes, only cow	No
TZFG138	2017	Male	Urban	Dry	23.0171	54	174	17.8359	Under weight	Tap water	unboilled tape water(raw water)	Non-smoky fuel	Water flashing toilet	No	No	No	No	No	None	Not applicable	No	Not applicable	None	Not applicable	Once in a long while	No	No	<1x per week	Beef	Yes	Yes, only cow	Yes
TZFG139	2017	Male	Urban	Dry	23.4771	70	170	24.2215	Normal weight	Tap water	unboilled tape water(raw water)	Non-smoky fuel	Water flashing toilet	Yes	No	Yes	No	No	1-3 courses	>12 months ago	Yes	Angina pectoris	Mother	38	Once in a long while	No	No	1-3x per week	Beef	Yes	Yes, only cow	Yes
TZFG140	2017	Female	Urban	Dry	36.7255	89	159	35.2043	Obesity	Tap water	unboilled tape water(raw water)	Smoky fuel	Pit latrine	No	No	No	No	No	None	Not applicable	No	Not applicable	None	Not applicable	<1 day per month	No	No	<1x per week	Beef	Yes	Yes, only cow	Yes
TZFG141	2017	Female	Urban	Dry	21.7659	86	170	29.7578	Over weight	Tap water	unboilled tape water(raw water)	Non-smoky fuel	Water flashing toilet	No	No	No	No	No	1-3 courses	6-12 months ago	Yes	Diabetes	Mother	33	<1 day per month	Yes, ulcerative colitis	No	1-3x per week	Beef	No	No	No
TZFG142	2017	Female	Urban	Dry	24.3258	57	167	20.4382	Normal weight	Tap water	unboilled tape water(raw water)	Non-smoky fuel	Pit latrine	No	No	No	No	No	1-3 courses	>12 months ago	No	Not applicable	None	Not applicable	<1 day per month	No	No	1-3x per week	Beef	Yes	Yes, only cow	Yes
TZFG143	2017	Female	Rural	Dry	31.4086	62	168	21.9671	Normal weight	Tap water	unboilled tape water(raw water)	Smoky fuel	Pit latrine	No	No	No	No	Yes	1-3 courses	>12 months ago	No	Not applicable	None	Not applicable	<1 day per month	No	No	1-3x per week	Beef	Yes	Yes, only cow	Yes
TZFG144	2017	Female	Urban	Dry	30.9514	66	164	24.539	Normal weight	Tap water	unboilled tape water(raw water)	Non-smoky fuel	Water flashing toilet	Yes	Yes	Yes	Yes	No	None	Not applicable	Yes	Stroke	Father	54	<1 day per month	No	No	3-6x per week	Beef	Yes	Yes, cow and other animals	No
TZFG145	2017	Female	Urban	Dry	25.399	72	157	29.2101	Over weight	Tap water	unboilled tape water(raw water)	Non-smoky fuel	Pit latrine	Yes	Yes	No	Yes	No	1-3 courses	3-6 months ago	No	Not applicable	None	Not applicable	Once in a long while	Yes, ulcerative colitis	No	<1x per week	Beef	Yes	Yes, cow and other animals	No
TZFG146	2017	Female	Urban	Dry	33.1472	95	159	37.5776	Obesity	Tap water	unboilled tape water(raw water)	Non-smoky fuel	Water flashing toilet	No	No	No	No	Yes	1-3 courses	>12 months ago	No	Not applicable	None	Not applicable	<1 day per month	No	No	<1x per week	Beef	No	No	No
TZFG147	2017	Male	Urban	Dry	26.8364	81	180	25	Over weight	Tap water	unboilled tape water(raw water)	Non-smoky fuel	Water flashing toilet	No	No	No	No	Yes	1-3 courses	6-12 months ago	Yes	Diabetes	Mother	58	Once in a long while	No	No	3-6x per week	Beef	No	No	No
TZFG148	2017	Female	Rural	Dry	34.7515	70	165	25.7117	Over weight	Tap water	unboilled tape water(raw water)	Non-smoky fuel	Water flashing toilet	No	No	No	No	No	1-3 courses	>12 months ago	No	Not applicable	None	Not applicable	<1 day per month	Unknow	No	3-6x per week	Beef	Yes	Yes, only cow	Yes
TZFG149	2017	Male	Urban	Dry	25.0212	50	156	20.5457	Normal weight	Tap water	unboilled tape water(raw water)	Non-smoky fuel	Water flashing toilet	No	No	No	No	Yes	1-3 courses	6-12 months ago	No	Not applicable	None	Not applicable	<1 day per month	No	No	3-6x per week	Beef	No	No	Yes
TZFG150	2017	Female	Urban	Dry	36.9336	62	156	25.4767	Over weight	Tap water	unboilled tape water(raw water)	Smoky fuel	Water flashing toilet	No	No	No	No	No	1-3 courses	6-12 months ago	Yes	Diabetes	Mother	46	Once in a long while	Yes, appendicitis	No	<1x per week	Beef	Yes	Yes, only cow	No
TZFG151	2017	Female	Urban	Dry	23.5455	70	160	27.3437	Over weight	Tap water	unboilled tape water(raw water)	Non-smoky fuel	Water flashing toilet	No	No	No	No	No	1-3 courses	3-6 months ago	No	Not applicable	None	Not applicable	<1 day per month	Unknow	No	1-3x per week	Chicken	No	No	Yes
TZFG152	2017	Female	Urban	Dry	22.5298	52	150	23.1111	Normal weight	Tap water	unboilled tape water(raw water)	Non-smoky fuel	Water flashing toilet	Yes	No	Yes	Yes	No	1-3 courses	6-12 months ago	No	Not applicable	None	Not applicable	Once in a long while	No	No	<1x per week	Beef	Yes	Yes, only goat	Yes
TZFG153	2017	Male	Urban	Dry	24.5284	56	171	19.1512	Normal weight	Tap water	unboilled tape water(raw water)	Non-smoky fuel	Water flashing toilet	Yes	No	Yes	No	No	1-3 courses	>12 months ago	No	Not applicable	None	Not applicable	Once in a long while	Yes, ulcerative colitis	No	Everyday	Pork	Yes	Yes, only cow	Yes
TZFG154	2017	Female	Urban	Dry	21.7741	55	160	21.4844	Normal weight	Tap water	unboilled tape water(raw water)	Non-smoky fuel	Water flashing toilet	No	No	No	No	Yes	1-3 courses	6-12 months ago	Yes	Tuberculosis	Brother	19	Once in a long while	No	No	1-3x per week	Beef	No	No	Yes
TZFG155	2017	Female	Urban	Dry	29.6263	84	173	28.0664	Over weight	Tap water	unboilled tape water(raw water)	Non-smoky fuel	Water flashing toilet	Yes	No	No	Yes	No	1-3 courses	>12 months ago	No	Not applicable	None	Not applicable	Once in a long while	No	No	3-6x per week	Beef	Yes	Yes, only cow	Yes
TZFG156	2017	Female	Urban	Dry	23.0089	63	160	24.6094	Normal weight	Tap water	unboilled tape water(raw water)	Non-smoky fuel	Water flashing toilet	No	No	No	No	No	None	Not applicable	No	Not applicable	None	Not applicable	Once in a long while	Yes, ulcerative colitis	No	<1x per week	Beef	Yes	Yes, cow and other animals	No
TZFG157	2017	Female	Urban	Dry	18.1273	70	167	25.0995	Over weight	Tap water	unboilled tape water(raw water)	Non-smoky fuel	Water flashing toilet	Yes	No	Yes	Yes	No	None	Not applicable	No	Not applicable	None	Not applicable	Once in a long while	No	No	1-3x per week	Beef	No	No	Yes
TZFG158	2017	Male	Urban	Dry	34.2724	58	162	22.1003	Normal weight	Tap water	unboilled tape water(raw water)	Smoky fuel	Water flashing toilet	No	No	No	No	No	None	Not applicable	No	Not applicable	None	Not applicable	<1 day per month	No	No	<1x per week	Pork	Yes	Yes, only cow	Yes
TZFG159	2017	Male	Urban	Dry	22.6366	60	175	19.5918	Normal weight	Tap water	unboilled tape water(raw water)	Non-smoky fuel	Pit latrine	Yes	Yes	No	Yes	No	1-3 courses	6-12 months ago	No	Not applicable	None	Not applicable	Once in a long while	No	No	1-3x per week	Chicken	Yes	Yes, cow and other animals	No
TZFG160	2017	Female	Urban	Dry	20.1342	56	165	20.5693	Normal weight	Tap water	unboilled tape water(raw water)	Non-smoky fuel	Water flashing toilet	No	No	No	No	No	None	Not applicable	No	Not applicable	None	Not applicable	Once in a long while	No	No	<1x per week	Beef	No	No	No
TZFG161	2017	Male	Urban	Dry	20.7666	60	162	22.8624	Normal weight	Tap water	unboilled tape water(raw water)	Non-smoky fuel	Water flashing toilet	Yes	No	No	Yes	No	None	Not applicable	No	Not applicable	None	Not applicable	Once in a long while	Yes, ulcerative colitis	No	<1x per week	Beef	Yes	Yes, cow and other animals	Yes
TZFG162	2017	Female	Urban	Dry	26.8665	90	162	34.2936	Obesity	Tap water	boilled tape water	Non-smoky fuel	Water flashing toilet	No	No	No	No	No	1-3 courses	6-12 months ago	Yes	Heart attack	Mother	40	Once in a long while	No	No	3-6x per week	Beef	No	No	Yes
TZFG163	2017	Female	Urban	Dry	54.8118	62	153	26.4855	Over weight	Tap water	unboilled tape water(raw water)	Smoky fuel	Pit latrine	No	No	No	No	No	None	Not applicable	No	Not applicable	None	Not applicable	Once in a long while	No	No	<1x per week	Beef	Yes	Yes, only cow	Yes
TZFG164	2017	Male	Urban	Dry	39.8084	64	174	21.1389	Normal weight	Tap water	boilled tape water	Non-smoky fuel	Water flashing toilet	No	No	No	No	No	None	Not applicable	No	Not applicable	None	Not applicable	<1 day per month	Unknow	No	<1x per week	Beef	No	No	No
TZFG165	2017	Female	Urban	Dry	20.4435	66	165	24.2424	Normal weight	Tap water	unboilled tape water(raw water)	Non-smoky fuel	Water flashing toilet	No	No	No	No	No	None	Not applicable	No	Not applicable	None	Not applicable	Once in a long while	No	No	3-6x per week	Beef	Yes	Yes, only cow	Yes
TZFG166	2017	Female	Urban	Dry	22.1164	68	160	26.5625	Over weight	Tap water	unboilled tape water(raw water)	Non-smoky fuel	Water flashing toilet	Yes	No	No	Yes	No	1-3 courses	>12 months ago	No	Not applicable	None	Not applicable	Once in a long while	No	No	1-3x per week	Beef	No	No	Yes
TZFG167	2017	Female	Rural	Dry	23.6194	67	165	24.6097	Normal weight	Tap water	boilled tape water	Non-smoky fuel	Water flashing toilet	No	No	No	No	No	None	Not applicable	Yes	Heart attack	Mother	50	Once in a long while	No	No	1-3x per week	Beef	No	No	Yes
TZFG168	2017	Male	Urban	Dry	19.8604	75	166	27.2173	Over weight	Tap water	boilled tape water	Non-smoky fuel	Water flashing toilet	Yes	No	Yes	No	No	1-3 courses	>12 months ago	Yes	Diabetes	Grandmother	50	Once in a long while	Yes, ulcerative colitis	No	1-3x per week	Beef	No	No	No
TZFG169	2017	Male	Urban	Dry	19.8084	67	177	21.3859	Normal weight	Tap water	unboilled tape water(raw water)	Smoky fuel	Pit latrine	No	No	No	No	No	1-3 courses	3-6 months ago	No	Not applicable	None	Not applicable	1-4 days per month	No	No	3-6x per week	Pork	No	No	Yes
TZFG170	2017	Male	Urban	Dry	19.7454	69	181	21.0616	Normal weight	Tap water	unboilled tape water(raw water)	Smoky fuel	Water flashing toilet	No	No	No	No	No	1-3 courses	6-12 months ago	Yes	Diabetes	Brother	18	<1 day per month	Yes, ulcerative colitis	No	<1x per week	Beef	Yes	Yes, only cow	Yes
TZFG171	2017	Male	Urban	Dry	25.2621	54	178	17.0433	Under weight	Tap water	unboilled tape water(raw water)	Smoky fuel	Water flashing toilet	No	No	No	No	No	None	Not applicable	No	Not applicable	None	Not applicable	Once in a long while	No	No	1-3x per week	Pork	Yes	Yes, only goat	Yes
TZFG172	2017	Female	Urban	Dry	27.0746	85	164	31.6032	Obesity	Tap water	unboilled tape water(raw water)	Non-smoky fuel	Water flashing toilet	No	No	No	No	Yes	1-3 courses	6-12 months ago	No	Not applicable	None	Not applicable	Once in a long while	No	No	<1x per week	Beef	Yes	Yes, only cow	Yes
TZFG173	2017	Female	Urban	Dry	26.245	57	153	24.3496	Normal weight	Tap water	unboilled tape water(raw water)	Non-smoky fuel	Water flashing toilet	No	No	No	No	Yes	1-3 courses	>12 months ago	Yes	Heart attack	Mother	47	Once in a long while	No	No	<1x per week	Chicken	No	No	Yes
TZFG174	2017	Male	Rural	Dry	48.0164	70	175	22.8571	Normal weight	Tap water	unboilled tape water(raw water)	Non-smoky fuel	Pit latrine	Yes	No	Yes	Yes	No	None	Not applicable	No	Not applicable	None	Not applicable	Once in a long while	No	No	1-3x per week	Beef	No	No	Yes
TZFG175	2017	Male	Rural	Dry	47.6687	68	178	21.4619	Normal weight	Well water	unboilled tape water(raw water)	Smoky fuel	Pit latrine	Yes	Yes	No	Yes	No	None	Not applicable	No	Not applicable	None	Not applicable	Once in a long while	No	No	1-3x per week	Beef	Yes	Yes, only cow	No
TZFG176	2017	Female	Urban	Dry	29.6619	83	163	31.2394	Obesity	Tap water	unboilled tape water(raw water)	Non-smoky fuel	Pit latrine	Yes	No	Yes	Yes	Yes	1-3 courses	6-12 months ago	Yes	Hypertension	Mother	34	Once in a long while	No	No	3-6x per week	Pork	Yes	Yes, only cow	Yes
TZFG177	2017	Female	Rural	Dry	47.6468	80	167	28.6851	Over weight	Well water	unboilled tape water(raw water)	Smoky fuel	Pit latrine	Yes	Yes	No	Yes	No	1-3 courses	3-6 months ago	No	Not applicable	None	Not applicable	Once in a long while	No	No	<1x per week	Beef	No	No	No
TZFG178	2017	Male	Urban	Dry	27.4059	78	175	25.4694	Over weight	Tap water	boilled tape water	Non-smoky fuel	Water flashing toilet	Yes	No	No	Yes	No	1-3 courses	6-12 months ago	Yes	Diabetes	Mother	40	Once in a long while	No	No	3-6x per week	Beef	Yes	Yes, only cow	No
TZFG179	2017	Male	Rural	Dry	32.5092	63	164	23.4236	Normal weight	Tap water	unboilled tape water(raw water)	Non-smoky fuel	Water flashing toilet	Yes	Yes	Yes	Yes	No	None	Not applicable	No	Not applicable	None	Not applicable	Once in a long while	Yes, appendicitis	No	3-6x per week	Pork	Yes	Yes, only cow	Yes
TZFG180	2017	Female	Urban	Dry	33.1554	58	154	24.4561	Normal weight	Tap water	unboilled tape water(raw water)	Non-smoky fuel	Pit latrine	Yes	No	No	Yes	Yes	1-3 courses	>12 months ago	No	Not applicable	None	Not applicable	Once in a long while	No	No	1-3x per week	Beef	Yes	Yes, only cow	No
TZFG181	2017	Female	Urban	Dry	23.373	50	151	21.9289	Normal weight	Tap water	unboilled tape water(raw water)	Non-smoky fuel	Pit latrine	No	No	No	No	Yes	>3 courses	6-12 months ago	No	Not applicable	None	Not applicable	Once in a long while	Yes, ulcerative colitis	No	Everyday	Beef	Yes	Yes, only cow	No
TZFG182	2017	Male	Urban	Dry	30.0835	60	158	24.0346	Normal weight	Tap water	unboilled tape water(raw water)	Non-smoky fuel	Pit latrine	No	No	No	No	No	>3 courses	>12 months ago	No	Not applicable	None	Not applicable	Once in a long while	No	No	1-3x per week	Beef	Yes	Yes, only cow	No
TZFG183	2017	Male	Urban	Dry	31.2772	80	170	27.6817	Over weight	Tap water	unboilled tape water(raw water)	Non-smoky fuel	Pit latrine	No	No	No	No	No	1-3 courses	>12 months ago	No	Not applicable	None	Not applicable	Once in a long while	No	No	3-6x per week	Beef	Yes	Yes, only cow	Yes
TZFG184	2017	Female	Urban	Dry	29.0678	49	159	19.3821	Normal weight	Tap water	boilled tape water	Smoky fuel	Water flashing toilet	No	No	No	No	No	1-3 courses	6-12 months ago	No	Not applicable	None	Not applicable	<1 day per month	No	No	1-3x per week	Beef	No	No	No
TZFG185	2017	Female	Urban	Dry	23.6934	55	168	19.487	Normal weight	Tap water	boilled tape water	Smoky fuel	Water flashing toilet	Yes	No	No	Yes	No	None	Not applicable	Yes	Tuberculosis	Father	49	<1 day per month	No	No	<1x per week	Chicken	No	No	Yes
TZFG186	2017	Male	Urban	Dry	42.2779	80	167	28.6851	Over weight	Tap water	unboilled tape water(raw water)	Non-smoky fuel	Water flashing toilet	No	No	No	No	No	None	Not applicable	No	Not applicable	None	Not applicable	<1 day per month	No	No	<1x per week	Beef	Yes	Yes, cow and other animals	Yes
TZFG187	2017	Male	Urban	Dry	46.7734	90	168	31.8878	Obesity	Tap water	unboilled tape water(raw water)	Non-smoky fuel	Pit latrine	No	No	No	No	No	None	Not applicable	No	Not applicable	None	Not applicable	<1 day per month	No	No	1-3x per week	Beef	Yes	Yes, cow and other animals	Yes
TZFG188	2017	Female	Urban	Dry	37.4565	68	152	29.4321	Over weight	Tap water	unboilled tape water(raw water)	Non-smoky fuel	Water flashing toilet	Yes	No	No	Yes	Yes	>3 courses	3-6 months ago	No	Not applicable	None	Not applicable	Once in a long while	Yes, ulcerative colitis	No	1-3x per week	Chicken	No	No	No
TZFG189	2017	Female	Urban	Dry	30.1465	95	161	36.6498	Obesity	Tap water	boilled tape water	Non-smoky fuel	Water flashing toilet	Yes	No	No	Yes	Yes	>3 courses	3-6 months ago	No	Not applicable	None	Not applicable	Once in a long while	Yes, ulcerative colitis	No	3-6x per week	Beef	Yes	Yes, only cow	Yes
TZFG190	2017	Female	Urban	Dry	24.5777	58	150	25.7778	Over weight	Tap water	unboilled tape water(raw water)	Non-smoky fuel	Pit latrine	No	No	No	No	No	1-3 courses	6-12 months ago	No	Not applicable	None	Not applicable	<1 day per month	No	No	1-3x per week	Beef	No	No	No
TZFG191	2017	Male	Rural	Dry	34.9103	58	170	20.0692	Normal weight	Tap water	boilled tape water	Smoky fuel	Water flashing toilet	No	No	No	No	No	1-3 courses	>12 months ago	No	Not applicable	None	Not applicable	Once in a long while	Yes, ulcerative colitis	No	Everyday	Beef	Yes	Yes, only cow	No
TZFG192	2017	Male	Urban	Dry	20.011	60	170	20.7612	Normal weight	Tap water	unboilled tape water(raw water)	Non-smoky fuel	Water flashing toilet	Yes	No	Yes	No	No	1-3 courses	3-6 months ago	No	Not applicable	None	Not applicable	Once in a long while	Unknow	No	<1x per week	Chicken	No	No	No
TZFG193	2017	Female	Urban	Dry	27.614	60	165	22.0386	Normal weight	Tap water	unboilled tape water(raw water)	Non-smoky fuel	Water flashing toilet	No	No	No	No	No	None	Not applicable	No	Not applicable	None	Not applicable	Once in a long while	No	No	1-3x per week	Beef	Yes	Yes, only cow	No
TZFG194	2017	Female	Urban	Dry	33.3032	75	154	31.6242	Obesity	Tap water	unboilled tape water(raw water)	Non-smoky fuel	Pit latrine	No	No	No	No	Yes	None	Not applicable	No	Not applicable	None	Not applicable	<1 day per month	No	No	1-3x per week	Beef	Yes	Yes, only cow	No
TZFG195	2017	Female	Urban	Dry	22.8611	42	160	16.4062	Under weight	Well water	unboilled tape water(raw water)	Non-smoky fuel	Water flashing toilet	Yes	No	Yes	Yes	Yes	1-3 courses	3-6 months ago	No	Not applicable	None	Not applicable	Once in a long while	No	No	<1x per week	Beef	Yes	Yes, only cow	Yes
TZFG196	2017	Female	Rural	Dry	61.0075	48	158	19.2277	Normal weight	Tap water	unboilled tape water(raw water)	Smoky fuel	Pit latrine	Yes	Yes	No	Yes	No	None	Not applicable	No	Not applicable	None	Not applicable	<1 day per month	No	No	3-6x per week	Beef	Yes	Yes, cow and other animals	Yes
TZFG197	2017	Female	Urban	Dry	39.1266	58	174	19.1571	Normal weight	Tap water	unboilled tape water(raw water)	Smoky fuel	Water flashing toilet	No	No	No	No	Yes	None	Not applicable	Yes	Tuberculosis	Brother	30	Once in a long while	Yes, ulcerative colitis	No	1-3x per week	Beef	Yes	Yes, only cow	Yes
TZFG198	2017	Female	Urban	Dry	45.1581	85	164	31.6032	Obesity	Tap water	unboilled tape water(raw water)	Smoky fuel	Water flashing toilet	Yes	No	No	Yes	No	None	Not applicable	No	Not applicable	None	Not applicable	Once in a long while	No	No	3-6x per week	Beef	Yes	Yes, only cow	Yes
TZFG199	2017	Female	Urban	Dry	22.0753	45	158	18.026	Under weight	Tap water	unboilled tape water(raw water)	Smoky fuel	Water flashing toilet	Yes	No	Yes	Yes	Yes	None	Not applicable	No	Not applicable	None	Not applicable	Once in a long while	Yes, ulcerative colitis	No	1-3x per week	Beef	Yes	Yes, only cow	No
TZFG200	2017	Female	Urban	Dry	18.8337	57	157	23.1247	Normal weight	Tap water	unboilled tape water(raw water)	Non-smoky fuel	Water flashing toilet	No	No	No	No	Yes	None	Not applicable	No	Not applicable	None	Not applicable	Once in a long while	No	No	1-3x per week	Beef	No	No	No
TZFG201	2017	Female	Urban	Dry	19.2115	81	175	26.449	Over weight	Tap water	boilled tape water	Non-smoky fuel	Water flashing toilet	Yes	Yes	No	No	No	1-3 courses	6-12 months ago	No	Not applicable	None	Not applicable	Once in a long while	No	No	1-3x per week	Beef	Yes	Yes, only cow	No
TZFG202	2017	Male	Urban	Dry	21.8782	52	159	20.5688	Normal weight	Tap water	unboilled tape water(raw water)	Non-smoky fuel	Water flashing toilet	No	No	No	No	No	None	Not applicable	No	Not applicable	None	Not applicable	<1 day per month	No	No	<1x per week	Beef	Yes	Yes, cow and other animals	Yes
TZFG203	2017	Female	Urban	Dry	22.2286	55	161	21.2183	Normal weight	Tap water	boilled tape water	Non-smoky fuel	Water flashing toilet	Yes	No	No	Yes	No	1-3 courses	3-6 months ago	Yes	Diabetes	Grandfather	70	Once in a long while	Yes, appendicitis	No	1-3x per week	Chicken	No	No	No
TZFG204	2017	Male	Urban	Dry	29.8426	70	175	22.8571	Normal weight	Tap water	unboilled tape water(raw water)	Non-smoky fuel	Water flashing toilet	No	No	No	No	No	>3 courses	6-12 months ago	No	Not applicable	None	Not applicable	Once in a long while	No	No	Everyday	Beef	Yes	Yes, only cow	Yes
TZFG205	2017	Male	Urban	Dry	36.0137	90	169	31.5115	Obesity	Tap water	unboilled tape water(raw water)	Smoky fuel	Water flashing toilet	Yes	No	No	Yes	No	1-3 courses	6-12 months ago	No	Not applicable	None	Not applicable	Once in a long while	No	No	1-3x per week	Beef	Yes	Yes, only cow	Yes
TZFG206	2017	Male	Urban	Dry	25.191	109	177	34.792	Obesity	Tap water	unboilled tape water(raw water)	Non-smoky fuel	Pit latrine	No	No	No	No	No	1-3 courses	>12 months ago	No	Not applicable	None	Not applicable	<1 day per month	No	No	1-3x per week	Beef	Yes	Yes, only cow	No
TZFG207	2017	Male	Urban	Dry	25.9959	75	170	25.9516	Over weight	Tap water	unboilled tape water(raw water)	Smoky fuel	Water flashing toilet	No	No	No	No	Yes	1-3 courses	3-6 months ago	No	Not applicable	None	Not applicable	Once in a long while	No	No	3-6x per week	Beef	Yes	Yes, only cow	No
TZFG208	2017	Male	Urban	Dry	25.4018	70	176	22.5981	Normal weight	Tap water	unboilled tape water(raw water)	Non-smoky fuel	Water flashing toilet	No	No	No	No	No	None	Not applicable	No	Not applicable	None	Not applicable	<1 day per month	No	No	1-3x per week	Beef	Yes	Yes, cow and other animals	No
TZFG209	2017	Male	Urban	Dry	29.3607	60	164	22.3081	Normal weight	Tap water	unboilled tape water(raw water)	Non-smoky fuel	Water flashing toilet	No	No	No	No	No	1-3 courses	6-12 months ago	No	Not applicable	None	Not applicable	Once in a long while	No	No	Everyday	Beef	Yes	Yes, only cow	Yes
TZFG210	2017	Female	Urban	Dry	24.7885	55	159	21.7555	Normal weight	Tap water	unboilled tape water(raw water)	Smoky fuel	Water flashing toilet	No	No	No	No	No	1-3 courses	>12 months ago	No	Not applicable	None	Not applicable	Once in a long while	Yes, ulcerative colitis	No	1-3x per week	Beef	Yes	Yes, only cow	No
TZFG211	2017	Male	Urban	Dry	25.024	65	177	20.7476	Normal weight	Well water	unboilled tape water(raw water)	Non-smoky fuel	Pit latrine	No	No	No	No	No	1-3 courses	>12 months ago	No	Not applicable	None	Not applicable	Once in a long while	Yes, ulcerative colitis	No	Everyday	Beef	Yes	Yes, only goat	No
TZFG212	2017	Male	Urban	Dry	42.1684	60	163	22.5827	Normal weight	Tap water	unboilled tape water(raw water)	Non-smoky fuel	Water flashing toilet	No	No	No	No	No	None	Not applicable	Yes	Diabetes	Father	60	<1 day per month	No	No	1-3x per week	Beef	Yes	Yes, cow and other animals	No
TZFG213	2017	Female	Urban	Dry	20.8816	45	160	17.5781	Under weight	Tap water	unboilled tape water(raw water)	Non-smoky fuel	Water flashing toilet	No	No	No	No	No	1-3 courses	3-6 months ago	No	Not applicable	None	Not applicable	Once in a long while	No	No	1-3x per week	Chicken	No	No	Yes
TZFG214	2017	Male	Urban	Dry	34.2861	68	170	23.5294	Normal weight	Tap water	unboilled tape water(raw water)	Smoky fuel	Water flashing toilet	Yes	No	No	Yes	No	None	Not applicable	No	Not applicable	None	Not applicable	<1 day per month	No	No	<1x per week	Beef	Yes	Yes, only cow	No
TZFG215	2017	Female	Urban	Dry	23.2772	53	155	22.0604	Normal weight	Tap water	unboilled tape water(raw water)	Smoky fuel	Water flashing toilet	No	No	No	No	Yes	>3 courses	3-6 months ago	Yes	Diabetes	Father	34	Once in a long while	No	No	1-3x per week	Beef	No	No	No
TZFG216	2017	Female	Urban	Dry	19.4196	66	157	26.7759	Over weight	Tap water	unboilled tape water(raw water)	Smoky fuel	Water flashing toilet	No	No	No	No	No	1-3 courses	>12 months ago	No	Not applicable	None	Not applicable	<1 day per month	No	No	1-3x per week	Beef	Yes	Yes, only cow	No
TZFG217	2017	Male	Urban	Dry	32.6489	68	177	21.7051	Normal weight	Tap water	unboilled tape water(raw water)	Non-smoky fuel	Water flashing toilet	No	No	No	No	No	None	Not applicable	Yes	Diabetes	Father	60	<1 day per month	No	No	<1x per week	Chicken	No	No	No
TZFG218	2017	Female	Rural	Dry	19.4689	62	170	21.4533	Normal weight	Tap water	unboilled tape water(raw water)	Non-smoky fuel	Water flashing toilet	No	No	No	No	No	1-3 courses	6-12 months ago	No	Not applicable	None	Not applicable	<1 day per month	No	No	1-3x per week	Beef	Yes	Yes, cow and other animals	Yes
TZFG219	2017	Male	Urban	Dry	31.655	83	170	28.7197	Over weight	Tap water	unboilled tape water(raw water)	Non-smoky fuel	Water flashing toilet	No	No	No	No	Yes	1-3 courses	3-6 months ago	No	Not applicable	None	Not applicable	Once in a long while	No	No	Everyday	Beef	No	No	No
TZFG220	2017	Male	Urban	Dry	60.167	67	164	24.9108	Normal weight	Tap water	unboilled tape water(raw water)	Non-smoky fuel	Water flashing toilet	No	No	No	No	No	1-3 courses	>12 months ago	Yes	Tuberculosis	Brother	45	Once in a long while	No	No	1-3x per week	Beef	Yes	Yes, only cow	No
TZFG221	2017	Female	Urban	Dry	20.2519	94	162	35.8177	Obesity	Tap water	unboilled tape water(raw water)	Smoky fuel	Water flashing toilet	No	No	No	No	Yes	None	Not applicable	No	Not applicable	None	Not applicable	Once in a long while	No	No	1-3x per week	Beef	No	No	No
TZFG222	2017	Male	Urban	Dry	37.859	68	175	22.2041	Normal weight	Tap water	unboilled tape water(raw water)	Smoky fuel	Water flashing toilet	No	No	No	No	Yes	1-3 courses	>12 months ago	Yes	Diabetes	Brother	45	Once in a long while	No	No	1-3x per week	Beef	Yes	Yes, only cow	Yes
TZFG223	2017	Male	Urban	Dry	35.6003	50	160	19.5312	Normal weight	Tap water	unboilled tape water(raw water)	Smoky fuel	Pit latrine	No	No	No	No	No	None	Not applicable	Yes	Tuberculosis	Sister	37	Once in a long while	No	No	Everyday	Beef	Yes	Yes, only cow	Yes
TZFG224	2017	Male	Urban	Dry	19.6249	58	169	20.3074	Normal weight	Tap water	unboilled tape water(raw water)	Smoky fuel	Water flashing toilet	No	No	No	No	No	None	Not applicable	No	Not applicable	None	Not applicable	Once in a long while	No	No	1-3x per week	Chicken	No	No	Yes
TZFG225	2017	Female	Rural	Dry	54.1766	50	156	20.5457	Normal weight	Tap water	unboilled tape water(raw water)	Smoky fuel	Water flashing toilet	Yes	Yes	Yes	Yes	No	>3 courses	3-6 months ago	No	Not applicable	None	Not applicable	<1 day per month	Yes, ulcerative colitis	No	1-3x per week	Beef	Yes	Yes, only cow	No
TZFG226	2017	Male	Urban	Dry	19.2142	79	175	25.7959	Over weight	Tap water	unboilled tape water(raw water)	Smoky fuel	Water flashing toilet	No	No	No	No	Yes	None	Not applicable	Yes	Heart attack	Mother	43	Once in a long while	No	No	1-3x per week	Beef	Yes	Yes, only cow	Yes
TZFG227	2017	Male	Urban	Dry	36.3422	62	178	19.5682	Normal weight	Tap water	unboilled tape water(raw water)	Smoky fuel	Water flashing toilet	No	No	No	No	No	None	Not applicable	Yes	Diabetes	Mother	43	Once in a long while	No	No	3-6x per week	Beef	Yes	Yes, only cow	Yes
TZFG228	2017	Male	Urban	Dry	27.2005	80	167	28.6851	Over weight	Tap water	unboilled tape water(raw water)	Non-smoky fuel	Water flashing toilet	No	No	No	No	No	None	Not applicable	No	Not applicable	None	Not applicable	<1 day per month	No	No	<1x per week	Beef	Yes	Yes, cow and other animals	Yes
TZFG229	2017	Male	Urban	Dry	28.0739	75	169	26.2596	Over weight	Tap water	unboilled tape water(raw water)	Smoky fuel	Water flashing toilet	No	No	No	No	Yes	1-3 courses	6-12 months ago	No	Not applicable	None	Not applicable	<1 day per month	No	No	3-6x per week	Beef	Yes	Yes, cow and other animals	Yes
TZFG230	2017	Female	Urban	Dry	42.6968	66	149	29.7284	Over weight	Tap water	unboilled tape water(raw water)	Smoky fuel	Water flashing toilet	No	No	No	No	No	1-3 courses	>12 months ago	Yes	Diabetes	Grandfather	60	Once in a long while	Yes, ulcerative colitis	No	1-3x per week	Beef	Yes	Yes, only cow	No
TZFG231	2017	Male	Urban	Dry	30.2861	67	170	23.1834	Normal weight	Tap water	unboilled tape water(raw water)	Non-smoky fuel	Pit latrine	No	No	No	No	No	>3 courses	6-12 months ago	No	Not applicable	None	Not applicable	Once in a long while	Yes, ulcerative colitis	No	1-3x per week	Beef	Yes	Yes, only cow	No
TZFG232	2017	Male	Urban	Dry	29.6591	52	166	18.8707	Normal weight	Tap water	unboilled tape water(raw water)	Smoky fuel	Pit latrine	No	No	No	No	No	1-3 courses	3-6 months ago	Yes	Kidney disease	Grandmother	70	Once in a long while	Unknow	No	1-3x per week	Beef	Yes	Yes, only cow	Yes
TZFG233	2017	Female	Urban	Dry	20.3943	79	159	31.2488	Obesity	Tap water	unboilled tape water(raw water)	Non-smoky fuel	Pit latrine	Yes	No	No	Yes	No	None	Not applicable	No	Not applicable	None	Not applicable	Once in a long while	No	No	1-3x per week	Chicken	Yes	Yes, only cow	No
TZFG234	2017	Male	Urban	Dry	27.9918	56	164	20.8209	Normal weight	Tap water	unboilled tape water(raw water)	Non-smoky fuel	Water flashing toilet	No	No	No	No	No	None	Not applicable	No	Not applicable	None	Not applicable	Once in a long while	No	No	1-3x per week	Beef	Yes	Yes, only cow	Yes
TZFG235	2017	Male	Rural	Dry	19.8385	54	171	18.4672	Under weight	Tap water	unboilled tape water(raw water)	Smoky fuel	Water flashing toilet	Yes	Yes	Yes	Yes	No	None	Not applicable	No	Not applicable	None	Not applicable	Once in a long while	No	No	Everyday	Beef	Yes	Yes, only cow	Yes
TZFG236	2017	Female	Urban	Dry	19.7782	45	155	18.7305	Normal weight	Tap water	unboilled tape water(raw water)	Non-smoky fuel	Water flashing toilet	No	No	No	No	Yes	1-3 courses	>12 months ago	No	Not applicable	None	Not applicable	Once in a long while	No	No	1-3x per week	Beef	No	No	No
TZFG237	2017	Male	Urban	Dry	23.2142	55	175	17.9592	Under weight	Well water	unboilled tape water(raw water)	Smoky fuel	Water flashing toilet	No	No	No	No	No	1-3 courses	>12 months ago	No	Not applicable	None	Not applicable	Once in a long while	No	No	1-3x per week	Beef	No	No	No
TZFG238	2017	Male	Urban	Dry	22.0507	56	181	17.0935	Under weight	Tap water	unboilled tape water(raw water)	Non-smoky fuel	Water flashing toilet	Yes	No	No	Yes	Yes	1-3 courses	>12 months ago	No	Not applicable	None	Not applicable	Once in a long while	No	No	1-3x per week	Beef	Yes	Yes, only cow	Yes
TZFG239	2017	Female	Urban	Dry	40.9172	91	162	34.6746	Obesity	Tap water	unboilled tape water(raw water)	Smoky fuel	Water flashing toilet	No	No	No	No	Yes	None	Not applicable	No	Not applicable	None	Not applicable	Once in a long while	No	No	1-3x per week	Beef	Yes	Yes, only cow	No
TZFG240	2017	Female	Urban	Dry	20.5941	58	160	22.6562	Normal weight	Tap water	unboilled tape water(raw water)	Non-smoky fuel	Water flashing toilet	No	No	No	No	No	>3 courses	3-6 months ago	No	Not applicable	None	Not applicable	Once in a long while	No	No	<1x per week	Beef	Yes	Yes, only cow	Yes
TZFG241	2017	Female	Urban	Dry	20.2464	64	160	25	Normal weight	Tap water	unboilled tape water(raw water)	Non-smoky fuel	Water flashing toilet	No	No	No	No	Yes	1-3 courses	3-6 months ago	No	Not applicable	None	Not applicable	<1 day per month	No	No	3-6x per week	Beef	Yes	Yes, only cow	Yes
TZFG242	2017	Male	Urban	Dry	25.9274	58	168	20.5499	Normal weight	Tap water	unboilled tape water(raw water)	Non-smoky fuel	Water flashing toilet	Yes	Yes	No	Yes	No	1-3 courses	>12 months ago	No	Not applicable	None	Not applicable	Once in a long while	Unknow	No	<1x per week	Beef	Yes	Yes, cow and other animals	Yes
TZFG243	2017	Male	Urban	Dry	27.8905	58	160	22.6562	Normal weight	Tap water	unboilled tape water(raw water)	Non-smoky fuel	Water flashing toilet	No	No	No	No	No	1-3 courses	3-6 months ago	No	Not applicable	None	Not applicable	Once in a long while	No	No	1-3x per week	Beef	Yes	Yes, only cow	Yes
TZFG244	2017	Female	Urban	Dry	52.5366	77	156	31.6404	Obesity	Tap water	unboilled tape water(raw water)	Smoky fuel	Pit latrine	Yes	No	No	Yes	Yes	1-3 courses	6-12 months ago	Yes	Diabetes	Mother	80	Once in a long while	No	No	<1x per week	Beef	Yes	Yes, only cow	Yes
TZFG245	2017	Male	Urban	Dry	48.961	87	175	28.4082	Over weight	Tap water	unboilled tape water(raw water)	Non-smoky fuel	Pit latrine	Yes	No	No	Yes	Yes	1-3 courses	>12 months ago	Yes	Stroke	Mother	83	<1 day per month	No	No	3-6x per week	Pork	Yes	Yes, cow and other animals	No
TZFG246	2017	Female	Urban	Dry	46.2396	83	161	32.0204	Obesity	Tap water	unboilled tape water(raw water)	Non-smoky fuel	Pit latrine	No	No	No	No	No	1-3 courses	6-12 months ago	No	Not applicable	None	Not applicable	Once in a long while	No	No	1-3x per week	Beef	No	No	No
TZFG247	2017	Female	Urban	Dry	19.5236	55	159	21.7555	Normal weight	Tap water	unboilled tape water(raw water)	Non-smoky fuel	Water flashing toilet	No	No	No	No	Yes	>3 courses	6-12 months ago	No	Not applicable	None	Not applicable	Once in a long while	Yes, ulcerative colitis	No	3-6x per week	Chicken	Yes	Yes, only cow	No
TZFG248	2017	Female	Urban	Dry	46.8611	82	145	39.0012	Obesity	Tap water	unboilled tape water(raw water)	Non-smoky fuel	Water flashing toilet	Yes	No	No	Yes	No	1-3 courses	>12 months ago	No	Not applicable	None	Not applicable	Once in a long while	No	No	3-6x per week	Beef	Yes	Yes, only cow	Yes
TZFG249	2017	Male	Rural	Dry	52.8323	85	177	27.1314	Over weight	Tap water	unboilled tape water(raw water)	Smoky fuel	Water flashing toilet	Yes	Yes	Yes	Yes	No	None	Not applicable	No	Not applicable	None	Not applicable	Once in a long while	No	No	1-3x per week	Beef	No	No	No
TZFG250	2017	Female	Urban	Dry	37.2512	110	162	41.9143	Obesity	Tap water	unboilled tape water(raw water)	Non-smoky fuel	Water flashing toilet	No	No	No	No	Yes	None	Not applicable	Yes	Diabetes	Mother	45	Once in a long while	No	No	<1x per week	Chicken	Yes	Yes, only cow	Yes
TZFG251	2017	Male	Urban	Dry	39.8877	76	175	24.8163	Normal weight	Tap water	boilled tape water	Non-smoky fuel	Water flashing toilet	No	No	No	No	No	None	Not applicable	No	Not applicable	None	Not applicable	Once in a long while	No	No	1-3x per week	Beef	Yes	Yes, only cow	Yes
TZFG252	2017	Female	Urban	Dry	19.3238	60	170	20.7612	Normal weight	Tap water	unboilled tape water(raw water)	Smoky fuel	Pit latrine	Yes	No	No	Yes	Yes	1-3 courses	3-6 months ago	No	Not applicable	None	Not applicable	Once in a long while	Yes, ulcerative colitis	No	1-3x per week	Beef	No	No	No
TZFG253	2017	Female	Urban	Dry	43.9069	76	150	33.7778	Obesity	Tap water	unboilled tape water(raw water)	Non-smoky fuel	Water flashing toilet	Yes	No	Yes	Yes	Yes	1-3 courses	3-6 months ago	Yes	Diabetes	Father	70	Once in a long while	No	No	1-3x per week	Beef	No	No	Yes
TZFG254	2017	Female	Urban	Dry	42.9651	60	148	27.3923	Over weight	Tap water	unboilled tape water(raw water)	Smoky fuel	Pit latrine	No	No	No	No	No	1-3 courses	>12 months ago	No	Not applicable	None	Not applicable	Once in a long while	No	No	1-3x per week	Beef	Yes	Yes, only cow	No
TZFG255	2017	Male	Urban	Dry	37.3388	62	186	17.9211	Under weight	Tap water	boilled tape water	Non-smoky fuel	Water flashing toilet	No	No	No	No	No	None	Not applicable	No	Not applicable	None	Not applicable	<1 day per month	No	No	<1x per week	Beef	No	No	Yes
TZFG256	2017	Female	Rural	Dry	54.9213	90	156	36.9822	Obesity	Tap water	unboilled tape water(raw water)	Non-smoky fuel	Water flashing toilet	Yes	Yes	Yes	Yes	Yes	>3 courses	6-12 months ago	Yes	Diabetes	Sister	55	Once in a long while	Yes, ulcerative colitis	No	1-3x per week	Beef	Yes	Yes, only cow	Yes
TZFG257	2017	Male	Rural	Dry	30.256	54	163	20.3244	Normal weight	Tap water	unboilled tape water(raw water)	Non-smoky fuel	Pit latrine	Yes	Yes	No	Yes	No	1-3 courses	>12 months ago	No	Not applicable	None	Not applicable	Once in a long while	Yes, ulcerative colitis	No	1-3x per week	Beef	Yes	Yes, only cow	Yes
TZFG258	2017	Female	Rural	Dry	39.3785	70	157	28.3987	Over weight	Tap water	unboilled tape water(raw water)	Smoky fuel	Water flashing toilet	Yes	No	No	Yes	No	None	Not applicable	No	Not applicable	None	Not applicable	Once in a long while	No	No	1-3x per week	Beef	Yes	Yes, cow and other animals	No
TZFG259	2017	Female	Rural	Dry	36.3559	54	170	18.6851	Normal weight	Tap water	unboilled tape water(raw water)	Smoky fuel	Water flashing toilet	Yes	Yes	No	Yes	Yes	1-3 courses	3-6 months ago	No	Not applicable	None	Not applicable	<1 day per month	No	No	1-3x per week	Beef	Yes	Yes, only cow	Yes
TZFG260	2017	Female	Urban	Dry	36.8734	76	166	27.5802	Over weight	Tap water	unboilled tape water(raw water)	Smoky fuel	Pit latrine	No	No	No	No	Yes	1-3 courses	>12 months ago	No	Not applicable	None	Not applicable	Once in a long while	Yes, ulcerative colitis	No	1-3x per week	Beef	Yes	Yes, only cow	Yes
TZFG261	2017	Female	Urban	Dry	47.9151	55	150	24.4444	Normal weight	Tap water	unboilled tape water(raw water)	Smoky fuel	Pit latrine	No	No	No	No	Yes	>3 courses	6-12 months ago	No	Not applicable	None	Not applicable	Once in a long while	No	No	1-3x per week	Beef	Yes	Yes, only cow	No
TZFG262	2017	Female	Urban	Dry	47.3539	83	164	30.8596	Obesity	Tap water	boilled tape water	Smoky fuel	Pit latrine	Yes	No	Yes	Yes	No	>3 courses	6-12 months ago	No	Not applicable	None	Not applicable	Once in a long while	No	No	1-3x per week	Beef	Yes	Yes, only cow	Yes
TZFG263	2017	Male	Rural	Dry	35.6742	55	161	21.2183	Normal weight	Tap water	unboilled tape water(raw water)	Smoky fuel	Pit latrine	Yes	No	No	Yes	No	None	Not applicable	Yes	Diabetes	Mother	50	<1 day per month	No	No	Everyday	Beef	Yes	Yes, only cow	No
TZFG264	2017	Male	Urban	Dry	32.9281	54	159	21.3599	Normal weight	Tap water	boilled tape water	Non-smoky fuel	Water flashing toilet	Yes	Yes	No	Yes	Yes	1-3 courses	>12 months ago	No	Not applicable	None	Not applicable	1-4 days per month	No	No	1-3x per week	Chicken	Yes	Yes, only cow	Yes
TZFG265	2017	Female	Urban	Dry	38.1656	71	156	29.1749	Over weight	Tap water	unboilled tape water(raw water)	Smoky fuel	Water flashing toilet	No	No	No	No	No	1-3 courses	>12 months ago	No	Not applicable	None	Not applicable	<1 day per month	Yes, ulcerative colitis	No	1-3x per week	Beef	Yes	Yes, only cow	Yes
TZFG266	2017	Male	Rural	Dry	51.2854	59	166	21.4109	Normal weight	Tap water	unboilled tape water(raw water)	Smoky fuel	Water flashing toilet	Yes	Yes	No	Yes	No	None	Not applicable	No	Not applicable	None	Not applicable	Once in a long while	Yes, appendicitis	No	1-3x per week	Beef	Yes	Yes, cow and other animals	Yes
TZFG267	2017	Female	Rural	Dry	40.1752	58	159	22.9421	Normal weight	Tap water	unboilled tape water(raw water)	Non-smoky fuel	Water flashing toilet	Yes	No	No	Yes	Yes	1-3 courses	6-12 months ago	No	Not applicable	None	Not applicable	Once in a long while	No	No	1-3x per week	Beef	Yes	Yes, only cow	Yes
TZFG268	2017	Male	Urban	Dry	35.7454	65	160	25.3906	Over weight	Tap water	unboilled tape water(raw water)	Non-smoky fuel	Water flashing toilet	No	No	No	No	Yes	>3 courses	>12 months ago	No	Not applicable	None	Not applicable	Once in a long while	Yes, ulcerative colitis	No	1-3x per week	Goat	Yes	Yes, only cow	No
TZFG269	2017	Female	Rural	Dry	53.6235	70	156	28.764	Over weight	Tap water	unboilled tape water(raw water)	Smoky fuel	Pit latrine	Yes	Yes	No	Yes	No	>3 courses	6-12 months ago	Yes	Diabetes	Sister	68	<1 day per month	Yes, ulcerative colitis	No	1-3x per week	Beef	Yes	Yes, only cow	No
TZFG270	2017	Female	Rural	Dry	42.1054	71	158	28.441	Over weight	Tap water	unboilled tape water(raw water)	Smoky fuel	Water flashing toilet	Yes	Yes	Yes	Yes	No	1-3 courses	>12 months ago	No	Not applicable	None	Not applicable	Once in a long while	Yes, appendicitis	No	1-3x per week	Beef	Yes	Yes, only cow	Yes
TZFG271	2017	Female	Rural	Dry	53.2923	65	158	26.0375	Over weight	Tap water	unboilled tape water(raw water)	Smoky fuel	Pit latrine	Yes	Yes	No	No	No	>3 courses	6-12 months ago	Yes	Diabetes	Brother	65	1-4 days per month	No	No	<1x per week	Beef	Yes	Yes, only cow	Yes
TZFG272	2017	Female	Rural	Dry	37.3744	68	154	28.6726	Over weight	Tap water	unboilled tape water(raw water)	Smoky fuel	Pit latrine	Yes	Yes	No	Yes	Yes	>3 courses	>12 months ago	No	Not applicable	None	Not applicable	Once in a long while	No	No	<1x per week	Beef	Yes	Yes, only cow	Yes
TZFG273	2017	Female	Rural	Dry	49.5852	100	160	39.0625	Obesity	Tap water	unboilled tape water(raw water)	Smoky fuel	Water flashing toilet	Yes	No	No	Yes	Yes	>3 courses	>12 months ago	No	Not applicable	None	Not applicable	Once in a long while	No	No	1-3x per week	Beef	Yes	Yes, only cow	Yes
TZFG274	2017	Male	Urban	Dry	32.104	65	168	23.03	Normal weight	Tap water	unboilled tape water(raw water)	Smoky fuel	Water flashing toilet	No	No	No	No	Yes	None	Not applicable	No	Not applicable	None	Not applicable	Once in a long while	No	No	<1x per week	Pork	Yes	Yes, only cow	Yes
TZFG275	2017	Male	Urban	Dry	58.3929	79	170	27.3356	Over weight	Spring water	unboilled tape water(raw water)	Smoky fuel	Water flashing toilet	Yes	Yes	No	No	No	None	Not applicable	No	Not applicable	None	Not applicable	Once in a long while	No	No	<1x per week	Beef	Yes	Yes, only cow	Yes
TZFG276	2017	Female	Urban	Dry	33.4428	87	162	33.1504	Obesity	Tap water	unboilled tape water(raw water)	Smoky fuel	Water flashing toilet	Yes	Yes	No	Yes	No	None	Not applicable	No	Not applicable	None	Not applicable	Once in a long while	No	No	1-3x per week	Beef	Yes	Yes, only cow	Yes
TZFG277	2017	Male	Urban	Dry	40.1999	65	167	23.3067	Normal weight	Tap water	boilled tape water	Non-smoky fuel	Water flashing toilet	No	No	No	No	No	>3 courses	6-12 months ago	No	Not applicable	None	Not applicable	Once in a long while	No	No	Everyday	Beef	Yes	Yes, only cow	No
TZFG278	2017	Male	Urban	Dry	61.9247	63	170	21.7993	Normal weight	Tap water	unboilled tape water(raw water)	Smoky fuel	Pit latrine	Yes	No	No	Yes	No	None	Not applicable	No	Not applicable	None	Not applicable	Once in a long while	No	No	<1x per week	Chicken	No	No	No
TZFG279	2017	Male	Urban	Dry	40.668	65	168	23.03	Normal weight	Tap water	unboilled tape water(raw water)	Non-smoky fuel	Pit latrine	No	No	No	No	No	1-3 courses	>12 months ago	No	Not applicable	None	Not applicable	Once in a long while	No	No	3-6x per week	Beef	Yes	Yes, only cow	Yes
TZFG280	2017	Female	Urban	Dry	59.0308	40	145	19.025	Normal weight	Tap water	unboilled tape water(raw water)	Smoky fuel	Pit latrine	Yes	No	No	Yes	Yes	1-3 courses	3-6 months ago	No	Not applicable	None	Not applicable	Once in a long while	No	No	<1x per week	Beef	Yes	Yes, only cow	Yes
TZFG281	2017	Male	Urban	Dry	43.2225	76	162	28.959	Over weight	Tap water	boilled tape water	Non-smoky fuel	Water flashing toilet	No	No	No	No	No	None	Not applicable	Yes	Diabetes	Sister	40	Once in a long while	No	No	<1x per week	Beef	Yes	Yes, only cow	Yes
TZFG282	2017	Male	Urban	Dry	45.6975	60	173	20.0474	Normal weight	Tap water	unboilled tape water(raw water)	Non-smoky fuel	Water flashing toilet	No	No	No	No	No	1-3 courses	6-12 months ago	No	Not applicable	None	Not applicable	Once in a long while	Yes, ulcerative colitis	No	1-3x per week	Goat	No	No	No
TZFG283	2017	Male	Rural	Dry	45.3963	58	166	21.048	Normal weight	Tap water	unboilled tape water(raw water)	Smoky fuel	Water flashing toilet	No	No	No	No	No	>3 courses	3-6 months ago	No	Not applicable	None	Not applicable	Once in a long while	No	No	1-3x per week	Beef	Yes	Yes, only cow	No
TZFG284	2017	Female	Urban	Dry	39.6605	75	166	27.2173	Over weight	Tap water	unboilled tape water(raw water)	Non-smoky fuel	Water flashing toilet	No	No	No	No	Yes	1-3 courses	3-6 months ago	Yes	Angina pectoris	Mother	74	<1 day per month	No	No	3-6x per week	Beef	No	No	No
TZFG285	2017	Female	Urban	Dry	32.2437	54	149	24.3232	Normal weight	Tap water	unboilled tape water(raw water)	Smoky fuel	Pit latrine	No	No	No	No	Yes	>3 courses	3-6 months ago	No	Not applicable	None	Not applicable	Once in a long while	Yes, appendicitis	No	<1x per week	Beef	Yes	Yes, only cow	Yes
TZFG286	2017	Female	Urban	Dry	40.3066	73	158	29.2421	Over weight	Tap water	unboilled tape water(raw water)	Non-smoky fuel	Pit latrine	Yes	No	Yes	No	Yes	None	Not applicable	Yes	Hypertension	Mother	67	Once in a long while	No	No	1-3x per week	Beef	Yes	Yes, only cow	Yes
TZFG287	2017	Male	Rural	Dry	50.3984	68	165	24.977	Normal weight	Tap water	unboilled tape water(raw water)	Non-smoky fuel	Water flashing toilet	No	No	No	No	No	None	Not applicable	No	Not applicable	None	Not applicable	Once in a long while	No	No	3-6x per week	Beef	Yes	Yes, only cow	Yes
TZFG288	2017	Male	Urban	Dry	37.6728	62	166	22.4996	Normal weight	Tap water	unboilled tape water(raw water)	Smoky fuel	Pit latrine	No	No	No	No	No	None	Not applicable	Yes	Hypertension	Mother	40	<1 day per month	No	No	1-3x per week	Beef	No	No	Yes
TZFG289	2017	Male	Rural	Dry	39.937	69	167	24.7409	Normal weight	Tap water	unboilled tape water(raw water)	Smoky fuel	Pit latrine	Yes	Yes	No	Yes	No	1-3 courses	6-12 months ago	Yes	Stroke	Sister	36	<1 day per month	No	No	1-3x per week	Beef	Yes	Yes, cow and other animals	No
TZFG290	2017	Female	Urban	Dry	35.4141	75	167	26.8923	Over weight	Tap water	boilled tape water	Non-smoky fuel	Water flashing toilet	No	No	No	No	Yes	1-3 courses	>12 months ago	Yes	Heart attack	Mother	46	<1 day per month	Yes, ulcerative colitis	No	Everyday	Beef	Yes	Yes, only cow	No
TZFG291	2017	Male	Rural	Dry	59.3593	96	174	31.7083	Obesity	Tap water	unboilled tape water(raw water)	Smoky fuel	Water flashing toilet	Yes	No	No	Yes	No	None	Not applicable	No	Not applicable	None	Not applicable	Once in a long while	No	No	<1x per week	Beef	Yes	Yes, only cow	Yes
TZFG292	2017	Male	Rural	Dry	37.9357	61	167	21.8724	Normal weight	Tap water	unboilled tape water(raw water)	Smoky fuel	Pit latrine	No	No	No	No	Yes	1-3 courses	3-6 months ago	Yes	Hypertension	Mother	65	Once in a long while	No	No	1-3x per week	Beef	Yes	Yes, only cow	No
TZFG293	2017	Male	Rural	Dry	38.412	56	169	19.6072	Normal weight	Tap water	unboilled tape water(raw water)	Smoky fuel	Water flashing toilet	Yes	No	No	Yes	No	None	Not applicable	No	Not applicable	None	Not applicable	Once in a long while	Yes, ulcerative colitis	No	1-3x per week	Beef	Yes	Yes, only cow	No
TZFG294	2017	Male	Rural	Dry	49.4018	72	164	26.7698	Over weight	Tap water	unboilled tape water(raw water)	Non-smoky fuel	Water flashing toilet	Yes	No	No	Yes	No	None	Not applicable	No	Not applicable	None	Not applicable	<1 day per month	No	No	<1x per week	Beef	Yes	Yes, only cow	Yes
TZFG295	2017	Male	Rural	Dry	33.8946	62	175	20.2449	Normal weight	Tap water	unboilled tape water(raw water)	Smoky fuel	Pit latrine	No	No	No	No	No	1-3 courses	>12 months ago	No	Not applicable	None	Not applicable	Once in a long while	Yes, ulcerative colitis	No	1-3x per week	Beef	Yes	Yes, only cow	No
TZFG296	2017	Male	Rural	Dry	40.1588	65	170	22.4913	Normal weight	River/ canal water	unboilled tape water(raw water)	Non-smoky fuel	Pit latrine	Yes	No	No	Yes	No	None	Not applicable	No	Not applicable	None	Not applicable	Once in a long while	Yes, appendicitis	No	Everyday	Pork	Yes	Yes, only cow	No
TZFG297	2017	Male	Rural	Dry	32.9911	65	162	24.7676	Normal weight	Tap water	unboilled tape water(raw water)	Smoky fuel	Water flashing toilet	Yes	Yes	No	Yes	No	1-3 courses	>12 months ago	No	Not applicable	None	Not applicable	Once in a long while	No	No	1-3x per week	Beef	Yes	Yes, only cow	No
TZFG298	2017	Male	Urban	Dry	38.9049	63	173	21.0498	Normal weight	Tap water	boilled tape water	Non-smoky fuel	Water flashing toilet	No	No	No	No	No	1-3 courses	>12 months ago	No	Not applicable	None	Not applicable	Once in a long while	No	No	1-3x per week	Goat	No	No	Yes
TZFG299	2017	Male	Rural	Dry	33.1882	63	164	23.4236	Normal weight	Tap water	unboilled tape water(raw water)	Non-smoky fuel	Water flashing toilet	No	No	No	No	No	1-3 courses	>12 months ago	No	Not applicable	None	Not applicable	<1 day per month	No	No	3-6x per week	Beef	No	No	Yes
TZFG300	2017	Male	Rural	Dry	37.7385	62	175	20.2449	Normal weight	Tap water	unboilled tape water(raw water)	Smoky fuel	Water flashing toilet	No	No	No	No	Yes	1-3 courses	>12 months ago	No	Not applicable	None	Not applicable	Once in a long while	No	No	1-3x per week	Beef	Yes	Yes, only cow	Yes
TZFG301	2017	Male	Rural	Dry	41.5715	83	179	25.9043	Over weight	Tap water	boilled tape water	Non-smoky fuel	Water flashing toilet	Yes	Yes	No	Yes	No	1-3 courses	>12 months ago	Yes	Heart attack	Father	69	Once in a long while	No	No	3-6x per week	Beef	Yes	Yes, cow and other animals	Yes
TZFG302	2017	Male	Rural	Dry	36.2765	84	176	27.1178	Over weight	Tap water	unboilled tape water(raw water)	Smoky fuel	Water flashing toilet	Yes	No	No	Yes	No	None	Not applicable	No	Not applicable	None	Not applicable	Once in a long while	No	No	1-3x per week	Beef	Yes	Yes, cow and other animals	No
TZFG303	2017	Male	Rural	Dry	46.9624	85	165	31.2213	Obesity	Tap water	unboilled tape water(raw water)	Smoky fuel	Water flashing toilet	Yes	Yes	Yes	Yes	Yes	1-3 courses	>12 months ago	Yes	Hypertension	Sister	60	<1 day per month	No	No	3-6x per week	Pork	No	No	No
TZFG304	2017	Male	Rural	Dry	56.5667	86	165	31.5886	Obesity	Tap water	unboilled tape water(raw water)	Smoky fuel	Pit latrine	Yes	Yes	No	No	Yes	1-3 courses	>12 months ago	Yes	Diabetes	Brother	84	Once in a long while	No	No	<1x per week	Beef	Yes	Yes, cow and other animals	Yes
TZFG305	2017	Male	Rural	Dry	35.3457	60	162	22.8624	Normal weight	Tap water	unboilled tape water(raw water)	Smoky fuel	Pit latrine	Yes	No	No	Yes	No	None	Not applicable	No	Not applicable	None	Not applicable	Once in a long while	Unknow	No	1-3x per week	Beef	Yes	Yes, cow and other animals	Yes
TZFG306	2017	Male	Rural	Dry	52.9774	68	172	22.9854	Normal weight	Tap water	unboilled tape water(raw water)	Smoky fuel	Water flashing toilet	Yes	Yes	No	Yes	Yes	1-3 courses	>12 months ago	No	Not applicable	None	Not applicable	Once in a long while	No	No	1-3x per week	Beef	Yes	Yes, only cow	Yes
TZFG307	2017	Female	Rural	Dry	53.9795	62	163	23.3355	Normal weight	Tap water	unboilled tape water(raw water)	Smoky fuel	Water flashing toilet	Yes	Yes	No	Yes	Yes	1-3 courses	>12 months ago	No	Not applicable	None	Not applicable	Once in a long while	No	No	1-3x per week	Beef	Yes	Yes, cow and other animals	Yes
TZFG308	2017	Male	Rural	Dry	31.373	58	167	20.7967	Normal weight	Well water	boilled tape water	Smoky fuel	Pit latrine	No	No	No	No	No	None	Not applicable	No	Not applicable	None	Not applicable	Once in a long while	No	No	<1x per week	Goat	No	No	No
TZFG309	2017	Male	Urban	Dry	42.9788	70	173	23.3887	Normal weight	Tap water	unboilled tape water(raw water)	Non-smoky fuel	Pit latrine	No	No	No	No	No	1-3 courses	3-6 months ago	No	Not applicable	None	Not applicable	<1 day per month	No	No	3-6x per week	Beef	Yes	Yes, only cow	No
TZFG310	2017	Male	Rural	Dry	66.4312	70	167	25.0995	Over weight	Well water	unboilled tape water(raw water)	Smoky fuel	Pit latrine	Yes	No	No	Yes	No	None	Not applicable	No	Not applicable	None	Not applicable	<1 day per month	No	No	1-3x per week	Beef	Yes	Yes, cow and other animals	No
TZFG311	2017	Male	Rural	Dry	35.6715	80	172	27.0416	Over weight	Tap water	unboilled tape water(raw water)	Smoky fuel	Water flashing toilet	Yes	Yes	Yes	Yes	Yes	1-3 courses	>12 months ago	No	Not applicable	None	Not applicable	<1 day per month	No	No	3-6x per week	Pork	Yes	Yes, only goat	Yes
TZFG312	2017	Male	Urban	Dry	31.9808	71	174	23.4509	Normal weight	Tap water	unboilled tape water(raw water)	Non-smoky fuel	Water flashing toilet	No	No	No	No	No	1-3 courses	>12 months ago	No	Not applicable	None	Not applicable	Once in a long while	No	No	<1x per week	Beef	No	No	Yes
TZFG313	2017	Male	Rural	Dry	37.6454	58	163	21.83	Normal weight	Tap water	unboilled tape water(raw water)	Smoky fuel	Pit latrine	Yes	Yes	Yes	Yes	Yes	>3 courses	3-6 months ago	No	Not applicable	None	Not applicable	Once in a long while	Yes, appendicitis	No	3-6x per week	Beef	Yes	Yes, cow and other animals	Yes
TZFG314	2017	Male	Rural	Dry	48.6023	57	169	19.9573	Normal weight	Tap water	unboilled tape water(raw water)	Smoky fuel	Pit latrine	Yes	No	No	Yes	No	None	Not applicable	No	Not applicable	None	Not applicable	Once in a long while	No	No	1-3x per week	Beef	Yes	Yes, only cow	Yes
TZFG315	2017	Male	Rural	Dry	30.3956	72	173	24.0569	Normal weight	Tap water	unboilled tape water(raw water)	Smoky fuel	Water flashing toilet	Yes	Yes	Yes	Yes	Yes	1-3 courses	>12 months ago	Yes	Diabetes	Father	57	<1 day per month	No	No	3-6x per week	Pork	Yes	Yes, only cow	Yes
TZFG316	2017	Male	Rural	Dry	32.0274	60	165	22.0386	Normal weight	Tap water	unboilled tape water(raw water)	Smoky fuel	Pit latrine	Yes	Yes	No	No	No	None	Not applicable	No	Not applicable	None	Not applicable	Once in a long while	No	No	1-3x per week	Chicken	Yes	Yes, only cow	Yes
TZFG317	2017	Male	Rural	Dry	46.4285	54	157	21.9076	Normal weight	Tap water	unboilled tape water(raw water)	Smoky fuel	Pit latrine	Yes	Yes	No	Yes	No	None	Not applicable	No	Not applicable	None	Not applicable	Once in a long while	No	No	1-3x per week	Chicken	Yes	Yes, only cow	Yes
TZFG318	2017	Male	Urban	Dry	37.0678	65	170	22.4913	Normal weight	Tap water	unboilled tape water(raw water)	Smoky fuel	Water flashing toilet	No	No	No	No	No	1-3 courses	3-6 months ago	No	Not applicable	None	Not applicable	Once in a long while	No	No	1-3x per week	Beef	Yes	Yes, cow and other animals	Yes
TZFG319	2017	Male	Rural	Dry	36.9692	72	164	26.7698	Over weight	Tap water	unboilled tape water(raw water)	Smoky fuel	Water flashing toilet	Yes	Yes	No	Yes	No	None	Not applicable	No	Not applicable	None	Not applicable	<1 day per month	Unknow	No	3-6x per week	Beef	Yes	Yes, cow and other animals	Yes
TZFG320	2017	Male	Rural	Dry	50.0287	69	171	23.597	Normal weight	Tap water	unboilled tape water(raw water)	Non-smoky fuel	Water flashing toilet	Yes	Yes	No	Yes	No	None	Not applicable	Yes	Stroke	Father	56	<1 day per month	Unknow	No	1-3x per week	Beef	Yes	Yes, cow and other animals	No
TZFGP01	2017	Female	Urban	Rainy	36	55	156	22.6	Normal weight	Tap water	unboilled tape water(raw water)	Non-smoky fuel	Water flashing toilet	No	No	No	No	Yes	1-3 courses	6-12 months ago	No	Not applicable	None	Not applicable	<1 day per month	No	No	1-3x per week	Beef	No	No	Yes
TZFGP02	2017	Female	Urban	Rainy	35	54	158	21.63	Over weight	Tap water	unboilled tape water(raw water)	Non-smoky fuel	Water flashing toilet	No	No	No	No	Yes	>3 courses	6-12 months ago	No	Not applicable	None	Not applicable	Once in a long while	No	No	1-3x per week	Pork	No	No	Yes
TZFGP03	2017	Male	Rural	Rainy	40	50	160	19.53	Normal weight	Tap water	unboilled tape water(raw water)	Smoky fuel	Pit latrine	Yes	Yes	No	No	No	None	Not applicable	No	Not applicable	None	Not applicable	<1 day per month	No	No	1-3x per week	Chicken	Yes	Yes, only cow	Yes
TZFGP04	2017	Male	Rural	Rainy	23	71	180	21.91	Normal weight	Tap water	unboilled tape water(raw water)	Non-smoky fuel	Water flashing toilet	Yes	No	No	Yes	No	1-3 courses	>12 months ago	No	Not applicable	None	Not applicable	<1 day per month	Yes, appendicitis	No	<1x per week	Goat	Yes	Yes, only cow	Yes

## Sheet: Label
Var Name	Description
PID	Participant Identification Number
Datevisit	Date of visit
DOB	Date of birth
Gender	Gender
Residency_Area	Residential area (rural vs urban living)
age	Age in years
Weight	Body weight (in Kg)
Height	Body Height (in cm)
BMI	Body Mass Index (BMI)
bmi_classification	BMI Classification (WHO classification)
Source_Water	Source of water for domestic use
Drinking_Water	Type of drinking water
Smoky_fuel	Type of cooking fuel
Toilet_Facility	Toilet facility
Animal_Exposure_Current	Exposed to pets or farm animals
Cattle_exposure	Exposed to catlle or goat
Pets_exposure	Exposed to pets (cat&dog)
Birds_exposure	Exposed to birds (chicken&ducks)
Vaccination_3years	Vaccination past 3 years
Antibiotics_Course	Courses of antibiotics use past 3 years
Last_Antibiotics_Course	When was the last course of antibiotics use past 3 years
Family_history_disease	Is there any family history of chronic diseases
Family_disease	Which type of disease (s)
Family_member	Which family member have or had the disease
Diagnosis_Age	How old were they when diagnozed (years)
Frequency_Diarrhea	How often do you get diarrhea
IBD	Is there a family history of inflammatory bowel diseases
Vegetarian	Are you vegetarian
Frequent_eat_meat	Frequent of eating meat per week
Frequent_meat	Most frequently eaten meat
Eat_Visceral_Organs	Do you eat visceral organs of animals?
visceral_organs	Visceral organs of which animal
Sour_milk	Do you drink sour milk?
