# Supplementary material for: Gut microbiome-mediated metabolism effects on immunity in rural and urban African populations
Source: Nat Commun. 2021 Aug 11;12:4845. doi: 10.1038/s41467-021-25213-2 (PMC8357928; doi:10.1038/s41467-021-25213-2)
Supplement: Supplementary file 4 — Supplementary Data 2 [file 41467_2021_25213_MOESM4_ESM.xlsx]

## Sheet: 300FG-Tanzania Demographics_Bon
PID	Drinking_Carbonated_Soda	Drinking_tea_Sugar	Drinking_Alcohol	Alcohol_type	Alcohol_Amount_Weekdays	Alcohol_Amount_Weekends	Milk_type	Amount_Milk	Vegetarian	Frequent_eat_meat	Frequent_meat	Eat_intestine	Of_which_animal	Ugali/week	ugali_cat	Rice/week	Rice_cat	plantain/week	Banana_cat	Wheat/week	wheat_cat	Potato_Chips/week	potatochips_cat	Fish/week	Fish_cat	Beans/week	beans_cat	Green_Vegetables/week	vegetable_cat	Fruits/week	fruits_cat
TZFG001	1-3x per week	1x per week	No	None	Not applicable	Not applicable	Sour milk	A litre per day	No	1-3x per week	Pork	Yes	Yes, only cow	7	>4x	7	>4x	1	<2x	7	>4x	3	2-4x	4	2-4x	7	>4x	7	>4x	7	>4x
TZFG002	1x per per week	Everyday	Yes	Banana brew	Unknow	3-4 units per day	Fresh pasteurized	Small amount per week	No	3-6x per week	Beef	No	No	6	>4x	3	2-4x	1	<2x	1	<2x	1	<2x	1	<2x	1	<2x	1	<2x	1	<2x
TZFG003	1x per per week	Everyday	No	None	Not applicable	Not applicable	Sour milk	Small amount per week	No	<1x per week	Beef	No	No	3	2-4x	3	2-4x	1	<2x	7	>4x	1	<2x	1	<2x	3	2-4x	7	>4x	7	>4x
TZFG004	1-3x per week	Everyday	No	None	Not applicable	Not applicable	Sour milk	Small amount per day	No	1-3x per week	Beef	Yes	Yes, cow and other animals	2	2-4x	1	<2x	4	2-4x	4	2-4x	3	2-4x	2	2-4x	1	<2x	3	2-4x	3	2-4x
TZFG005	1x per per week	Everyday	No	None	Not applicable	Not applicable	Sour milk	Small amount per week	No	1-3x per week	Beef	No	No	4	2-4x	2	2-4x	2	2-4x	5	>4x	1	<2x	1	<2x	6	>4x	6	>4x	4	2-4x
TZFG006	1x per per week	Everyday	No	None	Not applicable	Not applicable	Sour milk	Small amount per week	No	1-3x per week	Beef	Yes	Yes, only cow	3	2-4x	5	>4x	0	<2x	6	>4x	0	<2x	2	2-4x	5	>4x	3	2-4x	7	>4x
TZFG007	1x per per week	Everyday	Yes	Beer	1-2 units per day	1-2 units per day	Sour milk	Small amount per week	No	1-3x per week	Beef	Yes	Yes, only cow	2	2-4x	4	2-4x	1	<2x	7	>4x	1	<2x	2	2-4x	3	2-4x	3	2-4x	5	>4x
TZFG008	1-3x per week	1-3x per week	No	None	Not applicable	Not applicable	Sour milk	Small amount per week	No	3-6x per week	Beef	No	No	3	2-4x	3	2-4x	1	<2x	4	2-4x	2	2-4x	2	2-4x	3	2-4x	5	>4x	6	>4x
TZFG009	1x per per week	3-6x per week	No	None	Not applicable	Not applicable	Fresh pasteurized	Small amount per week	No	<1x per week	Beef	Yes	Yes, only cow	3	2-4x	2	2-4x	1	<2x	2	2-4x	1	<2x	1	<2x	2	2-4x	3	2-4x	3	2-4x
TZFG010	Everyday	Everyday	No	None	Not applicable	Not applicable	Fresh pasteurized	Small amount per week	No	3-6x per week	Beef	No	No	1	<2x	1	<2x	1	<2x	7	>4x	2	2-4x	1	<2x	7	>4x	7	>4x	4	2-4x
TZFG011	1x per per week	Everyday	No	None	Not applicable	Not applicable	Sour milk	Small amount per day	No	3-6x per week	Beef	Yes	Yes, only cow	1	<2x	3	2-4x	1	<2x	7	>4x	1	<2x	3	2-4x	2	2-4x	7	>4x	2	2-4x
TZFG012	1x per per week	Everyday	No	None	Not applicable	Not applicable	Fresh pasteurized	Small amount per day	No	3-6x per week	Beef	Yes	Yes, only cow	2	2-4x	1	<2x	1	<2x	7	>4x	1	<2x	1	<2x	1	<2x	7	>4x	6	>4x
TZFG013	3-6x per week	Never	Yes	Beer	1-2 units per day	1-2 units per day	Sour milk	Half litre per day	No	1-3x per week	Beef	Yes	Yes, only goat	5	>4x	3	2-4x	0	<2x	7	>4x	1	<2x	4	2-4x	5	>4x	5	>4x	4	2-4x
TZFG014	1x per per week	Everyday	No	None	Not applicable	Not applicable	Sour milk	Small amount per week	No	<1x per week	Beef	Yes	Yes, only cow	7	>4x	2	2-4x	1	<2x	6	>4x	1	<2x	2	2-4x	4	2-4x	5	>4x	7	>4x
TZFG015	1-3x per week	Everyday	No	None	Not applicable	Not applicable	Fresh pasteurized	Small amount per day	No	3-6x per week	Beef	Yes	Yes, only cow	2	2-4x	2	2-4x	4	2-4x	4	2-4x	2	2-4x	2	2-4x	1	<2x	7	>4x	6	>4x
TZFG016	3-6x per week	1-3x per week	No	None	Not applicable	Not applicable	Sour milk	Small amount per day	No	1-3x per week	Beef	Yes	Yes, only cow	3	2-4x	7	>4x	1	<2x	4	2-4x	1	<2x	3	2-4x	5	>4x	5	>4x	7	>4x
TZFG017	3-6x per week	1-3x per week	No	None	Not applicable	Not applicable	Fresh pasteurized	Small amount per day	No	3-6x per week	Beef	Yes	Yes, only cow	1	<2x	4	2-4x	4	2-4x	1	<2x	3	2-4x	1	<2x	1	<2x	4	2-4x	7	>4x
TZFG018	1-3x per week	Everyday	No	None	Not applicable	Not applicable	Sour milk	Small amount per day	No	1-3x per week	Beef	Yes	Yes, only cow	7	>4x	3	2-4x	1	<2x	7	>4x	2	2-4x	2	2-4x	2	2-4x	7	>4x	7	>4x
TZFG020	1-3x per week	Everyday	No	None	Not applicable	Not applicable	Sour milk	Small amount per week	No	1-3x per week	Beef	Yes	Yes, only cow	3	2-4x	2	2-4x	4	2-4x	6	>4x	1	<2x	0	<2x	1	<2x	6	>4x	6	>4x
TZFG021	1x per per week	Everyday	No	None	Not applicable	Not applicable	Fresh pasteurized	Small amount per day	No	<1x per week	Beef	Yes	Yes, only cow	1	<2x	2	2-4x	1	<2x	2	2-4x	1	<2x	1	<2x	1	<2x	5	>4x	5	>4x
TZFG022	Never	Everyday	No	None	Not applicable	Not applicable	Fresh pasteurized	Small amount per day	No	1-3x per week	Beef	Yes	Yes, only cow	3	2-4x	1	<2x	2	2-4x	2	2-4x	1	<2x	1	<2x	1	<2x	5	>4x	7	>4x
TZFG023	1x per per week	Everyday	No	None	Not applicable	Not applicable	Fresh pasteurized	Small amount per day	No	<1x per week	Beef	No	No	3	2-4x	7	>4x	2	2-4x	5	>4x	2	2-4x	3	2-4x	6	>4x	7	>4x	7	>4x
TZFG024	1-3x per week	Everyday	No	None	Not applicable	Not applicable	Sour milk	Small amount per week	No	1-3x per week	Chicken	Yes	Yes, only cow	5	>4x	3	2-4x	1	<2x	7	>4x	2	2-4x	3	2-4x	2	2-4x	7	>4x	7	>4x
TZFG025	1-3x per week	Everyday	No	None	Not applicable	Not applicable	Fresh pasteurized	Small amount per week	No	3-6x per week	Chicken	Yes	Yes, only goat	6	>4x	6	>4x	1	<2x	7	>4x	1	<2x	2	2-4x	2	2-4x	7	>4x	7	>4x
TZFG026	1x per per week	Everyday	No	None	Not applicable	Not applicable	Sour milk	Small amount per day	No	3-6x per week	Beef	No	No	3	2-4x	3	2-4x	0	<2x	3	2-4x	0	<2x	1	<2x	3	2-4x	3	2-4x	2	2-4x
TZFG027	1x per per week	1x per week	No	None	Not applicable	Not applicable	Not applicable	Never	No	1-3x per week	Beef	Yes	Yes, only cow	4	2-4x	3	2-4x	1	<2x	3	2-4x	1	<2x	1	<2x	2	2-4x	7	>4x	3	2-4x
TZFG028	1x per per week	Everyday	Yes	Beer	1-2 units per day	1-2 units per day	Sour milk	Small amount per day	No	1-3x per week	Beef	Yes	Yes, only cow	6	>4x	1	<2x	1	<2x	7	>4x	1	<2x	3	2-4x	4	2-4x	5	>4x	7	>4x
TZFG029	3-6x per week	Everyday	No	None	Not applicable	Not applicable	Sour milk	Small amount per day	No	3-6x per week	Beef	Yes	Yes, only cow	3	2-4x	6	>4x	2	2-4x	7	>4x	2	2-4x	1	<2x	7	>4x	7	>4x	7	>4x
TZFG030	1-3x per week	Everyday	Yes	Beer	1-2 units per day	3-4 units per day	Fresh pasteurized	Small amount per week	No	3-6x per week	Beef	Yes	Yes, only cow	4	2-4x	5	>4x	1	<2x	7	>4x	1	<2x	2	2-4x	1	<2x	5	>4x	3	2-4x
TZFG031	1-3x per week	Everyday	No	None	Not applicable	Not applicable	Not applicable	Never	No	3-6x per week	Beef	Yes	Yes, cow and other animals	5	>4x	2	2-4x	3	2-4x	7	>4x	1	<2x	2	2-4x	7	>4x	7	>4x	4	2-4x
TZFG032	1x per per week	3-6x per week	Yes	Beer	3-4 units per day	>4 units per day	Sour milk	Small amount per week	No	1-3x per week	Beef	Yes	Yes, cow and other animals	5	>4x	3	2-4x	3	2-4x	7	>4x	0	<2x	4	2-4x	6	>4x	7	>4x	6	>4x
TZFG033	1x per per week	Everyday	No	None	Not applicable	Not applicable	Fresh pasteurized	Small amount per week	No	Everyday	Beef	Yes	Yes, only cow	3	2-4x	4	2-4x	2	2-4x	7	>4x	2	<2x	2	2-4x	7	>4x	7	>4x	2	2-4x
TZFG034	1x per per week	Everyday	No	None	Not applicable	Not applicable	Sour milk	Small amount per week	No	1-3x per week	Beef	No	No	7	>4x	7	>4x	3	2-4x	7	>4x	1	<2x	2	2-4x	7	>4x	7	>4x	3	2-4x
TZFG035	Never	Everyday	No	None	Not applicable	Not applicable	Fresh pasteurized	Small amount per week	No	<1x per week	Chicken	No	No	2	2-4x	1	<2x	4	2-4x	1	<2x	4	<2x	1	<2x	1	<2x	1	<2x	1	<2x
TZFG036	1x per per week	Everyday	No	None	Not applicable	Not applicable	Fresh pasteurized	Small amount per week	No	<1x per week	Goat	Yes	Yes, only goat	3	2-4x	2	2-4x	6	>4x	7	>4x	1	<2x	1	<2x	5	>4x	5	>4x	3	2-4x
TZFG037	Never	Everyday	No	None	Not applicable	Not applicable	Sour milk	Small amount per day	No	Everyday	Beef	No	No	4	2-4x	7	>4x	1	<2x	7	>4x	1	<2x	3	2-4x	7	>4x	7	>4x	7	>4x
TZFG038	Everyday	Everyday	Yes	Beer	Unknow	1-2 units per day	Fresh pasteurized	Small amount per week	No	<1x per week	Pork	No	No	7	>4x	3	2-4x	1	<2x	7	>4x	1	<2x	7	>4x	6	>4x	7	>4x	7	>4x
TZFG039	1x per per week	Everyday	Yes	Beer	1-2 units per day	1-2 units per day	Not applicable	Never	No	Everyday	Beef	No	No	2	2-4x	5	>4x	2	2-4x	7	>4x	1	<2x	4	2-4x	2	2-4x	6	>4x	5	>4x
TZFG040	1-3x per week	Everyday	No	None	Not applicable	Not applicable	Fresh pasteurized	Small amount per week	No	<1x per week	Beef	Yes	Yes, cow and other animals	4	2-4x	7	>4x	1	<2x	7	>4x	2	<2x	1	<2x	1	<2x	7	>4x	5	>4x
TZFG041	1x per per week	Everyday	No	None	Not applicable	Not applicable	Sour milk	Small amount per day	No	<1x per week	Chicken	Yes	Yes, only cow	1	<2x	5	>4x	1	<2x	7	>4x	3	<2x	2	2-4x	3	2-4x	7	>4x	7	>4x
TZFG042	3-6x per week	Everyday	No	None	Not applicable	Not applicable	Not applicable	Never	No	3-6x per week	Beef	No	No	1	<2x	2	2-4x	2	2-4x	5	>4x	6	<2x	1	<2x	1	<2x	2	2-4x	7	>4x
TZFG043	1x per per week	Everyday	Yes	Banana brew	Unknow	Unknow	Fresh pasteurized	Small amount per week	No	1-3x per week	Beef	Yes	Yes, cow and other animals	3	2-4x	4	2-4x	2	2-4x	5	>4x	1	<2x	2	2-4x	2	2-4x	7	>4x	5	>4x
TZFG044	1-3x per week	Everyday	No	None	Not applicable	Not applicable	Sour milk	Small amount per week	No	<1x per week	Beef	Yes	Yes, cow and other animals	5	>4x	3	2-4x	2	2-4x	7	>4x	1	<2x	2	2-4x	2	2-4x	6	>4x	3	2-4x
TZFG045	1x per per week	Everyday	Yes	Beer	1-2 units per day	1-2 units per day	Sour milk	Small amount per week	No	3-6x per week	Beef	Yes	Yes, only cow	4	2-4x	7	>4x	3	2-4x	7	>4x	2	<2x	2	2-4x	3	2-4x	6	>4x	7	>4x
TZFG046	1x per per week	Everyday	Yes	Beer	1-2 units per day	1-2 units per day	Fresh pasteurized	Small amount per week	No	3-6x per week	Beef	Yes	Yes, only cow	4	2-4x	1	<2x	1	<2x	7	>4x	1	<2x	1	<2x	4	2-4x	3	2-4x	7	>4x
TZFG047	1x per per week	3-6x per week	No	None	Not applicable	Not applicable	Fresh pasteurized	Small amount per week	No	<1x per week	Beef	Yes	Yes, cow and other animals	6	>4x	2	2-4x	1	<2x	4	2-4x	1	<2x	4	2-4x	2	2-4x	4	2-4x	1	<2x
TZFG048	1x per per week	Everyday	Yes	Beer	1-2 units per day	1-2 units per day	Fresh pasteurized	Small amount per week	No	1-3x per week	Goat	Yes	Yes, only cow	2	2-4x	7	>4x	4	2-4x	7	>4x	1	<2x	2	2-4x	3	2-4x	4	2-4x	7	>4x
TZFG049	1-3x per week	Everyday	No	None	Not applicable	Not applicable	Not applicable	Never	No	3-6x per week	Beef	No	No	2	2-4x	7	>4x	1	<2x	7	>4x	2	<2x	1	<2x	4	2-4x	4	2-4x	5	>4x
TZFG050	3-6x per week	Everyday	Yes	Beer	1-2 units per day	1-2 units per day	Fresh pasteurized	Small amount per day	No	3-6x per week	Beef	Yes	Yes, only cow	7	>4x	3	2-4x	1	<2x	7	>4x	1	<2x	4	2-4x	7	>4x	7	>4x	7	>4x
TZFG051	Never	Everyday	Yes	Beer	1-2 units per day	1-2 units per day	Sour milk	Small amount per week	No	<1x per week	Beef	Yes	Yes, only cow	3	2-4x	2	2-4x	1	<2x	7	>4x	1	<2x	1	<2x	1	<2x	2	2-4x	7	>4x
TZFG052	1x per per week	Everyday	Yes	Beer	1-2 units per day	1-2 units per day	Sour milk	Small amount per week	No	<1x per week	Beef	Yes	Yes, only cow	3	2-4x	3	2-4x	1	<2x	7	>4x	1	<2x	7	>4x	3	2-4x	4	2-4x	5	>4x
TZFG053	1x per per week	Everyday	No	None	Not applicable	Not applicable	Sour milk	Small amount per week	No	1-3x per week	Beef	Yes	Yes, cow and other animals	2	2-4x	1	<2x	1	<2x	7	>4x	1	<2x	3	2-4x	2	2-4x	7	>4x	7	>4x
TZFG054	1x per per week	Everyday	No	None	Not applicable	Not applicable	Fresh pasteurized	Small amount per week	No	1-3x per week	Beef	Yes	Yes, only cow	6	>4x	3	2-4x	1	<2x	7	>4x	1	<2x	7	>4x	1	<2x	2	2-4x	4	2-4x
TZFG055	1x per per week	3-6x per week	No	None	Not applicable	Not applicable	Sour milk	Small amount per week	No	<1x per week	Beef	Yes	Yes, only cow	3	2-4x	2	2-4x	1	<2x	4	2-4x	1	<2x	2	2-4x	2	2-4x	4	2-4x	5	>4x
TZFG056	1x per per week	Everyday	Yes	Beer	1-2 units per day	1-2 units per day	Sour milk	Small amount per week	No	<1x per week	Chicken	No	No	2	2-4x	3	2-4x	2	2-4x	7	>4x	1	<2x	1	<2x	3	2-4x	1	<2x	2	2-4x
TZFG057	1x per per week	Everyday	No	None	Not applicable	Not applicable	Fresh pasteurized	Small amount per week	No	3-6x per week	Chicken	Yes	Yes, only cow	7	>4x	2	2-4x	1	<2x	4	2-4x	2	<2x	3	2-4x	4	2-4x	7	>4x	7	>4x
TZFG058	1x per per week	Everyday	No	None	Not applicable	Not applicable	Sour milk	Small amount per day	No	1-3x per week	Beef	Yes	Yes, only cow	7	>4x	3	2-4x	1	<2x	7	>4x	1	<2x	1	<2x	2	2-4x	6	>4x	7	>4x
TZFG059	1x per per week	Everyday	No	None	Not applicable	Not applicable	Sour milk	Small amount per week	No	3-6x per week	Beef	Yes	Yes, cow and other animals	3	2-4x	7	>4x	1	<2x	7	>4x	1	<2x	1	<2x	4	2-4x	7	>4x	2	2-4x
TZFG060	1-3x per week	Everyday	Yes	Beer	1-2 units per day	1-2 units per day	Sour milk	Small amount per week	No	1-3x per week	Beef	Yes	Yes, cow and other animals	3	2-4x	3	2-4x	2	2-4x	4	2-4x	2	<2x	3	2-4x	3	2-4x	7	>4x	1	<2x
TZFG061	1x per per week	Everyday	No	None	Not applicable	Not applicable	Sour milk	Small amount per week	No	<1x per week	Beef	Yes	Yes, only cow	6	>4x	2	2-4x	2	2-4x	7	>4x	3	<2x	2	2-4x	6	>4x	7	>4x	7	>4x
TZFG062	Everyday	Everyday	No	None	Not applicable	Not applicable	Fresh pasteurized	Small amount per day	No	3-6x per week	Beef	Yes	Yes, cow and other animals	5	>4x	3	2-4x	1	<2x	2	2-4x	2	<2x	1	<2x	7	>4x	7	>4x	7	>4x
TZFG063	1-3x per week	Everyday	No	None	Not applicable	Not applicable	Not applicable	Never	No	1-3x per week	Beef	Yes	Yes, only cow	3	2-4x	5	>4x	1	<2x	7	>4x	1	<2x	2	2-4x	3	2-4x	7	>4x	7	>4x
TZFG064	1x per per week	3-6x per week	No	None	Not applicable	Not applicable	Fresh pasteurized	Small amount per day	No	3-6x per week	Beef	Yes	Yes, cow and other animals	5	>4x	3	2-4x	1	<2x	5	>4x	1	<2x	1	<2x	1	<2x	5	>4x	5	>4x
TZFG065	1-3x per week	3-6x per week	No	None	Not applicable	Not applicable	Sour milk	Small amount per week	No	3-6x per week	Beef	No	No	4	2-4x	6	>4x	3	2-4x	1	<2x	1	<2x	4	2-4x	3	2-4x	3	2-4x	7	>4x
TZFG066	1x per per week	3-6x per week	No	None	Not applicable	Not applicable	Fresh pasteurized	Small amount per week	No	1-3x per week	Beef	Yes	Yes, only cow	6	>4x	6	>4x	2	2-4x	5	>4x	2	<2x	4	2-4x	6	>4x	6	>4x	3	2-4x
TZFG067	1x per per week	1x per week	Yes	Banana brew	1-2 units per day	3-4 units per day	Fresh pasteurized	Small amount per week	No	1-3x per week	Beef	Yes	Yes, only goat	4	2-4x	5	>4x	1	<2x	1	<2x	0	<2x	3	2-4x	5	>4x	4	2-4x	6	>4x
TZFG068	1-3x per week	1-3x per week	No	None	Not applicable	Not applicable	Sour milk	Small amount per week	No	3-6x per week	Beef	Yes	Yes, only cow	4	2-4x	2	2-4x	1	<2x	6	>4x	1	<2x	1	<2x	2	2-4x	6	>4x	6	>4x
TZFG069	1-3x per week	3-6x per week	No	None	Not applicable	Not applicable	Sour milk	Small amount per day	No	1-3x per week	Beef	Yes	Yes, only cow	4	2-4x	3	2-4x	1	<2x	6	>4x	1	<2x	1	<2x	5	>4x	6	>4x	7	>4x
TZFG070	1-3x per week	3-6x per week	No	None	Not applicable	Not applicable	Sour milk	Small amount per week	No	1-3x per week	Goat	Yes	Yes, cow and other animals	2	2-4x	6	>4x	1	<2x	4	2-4x	1	<2x	3	2-4x	5	>4x	1	<2x	6	>4x
TZFG071	3-6x per week	3-6x per week	No	None	Not applicable	Not applicable	Sour milk	Small amount per week	No	1-3x per week	Chicken	Yes	Yes, only cow	6	>4x	2	2-4x	1	<2x	0	<2x	1	<2x	2	2-4x	2	2-4x	6	>4x	6	>4x
TZFG072	1-3x per week	3-6x per week	No	None	Not applicable	Not applicable	Fresh pasteurized	Small amount per day	No	1-3x per week	Beef	Yes	Yes, only cow	1	<2x	6	>4x	0	<2x	6	>4x	1	<2x	2	2-4x	4	2-4x	5	>4x	6	>4x
TZFG073	1-3x per week	3-6x per week	No	None	Not applicable	Not applicable	Sour milk	Small amount per day	No	1-3x per week	Goat	No	No	0	<2x	6	>4x	0	<2x	6	>4x	1	<2x	0	<2x	5	>4x	5	>4x	6	>4x
TZFG074	1-3x per week	1-3x per week	Yes	None	Unknow	Unknow	Sour milk	Small amount per week	No	<1x per week	Beef	No	No	1	<2x	3	2-4x	1	<2x	2	2-4x	3	<2x	1	<2x	1	<2x	4	2-4x	6	>4x
TZFG075	1x per per week	1x per week	Yes	Beer	Unknow	1-2 units per day	Sour milk	Small amount per week	No	3-6x per week	Pork	No	No	1	<2x	6	>4x	4	2-4x	4	2-4x	2	<2x	4	2-4x	2	2-4x	7	>4x	7	>4x
TZFG076	3-6x per week	3-6x per week	Yes	Beer	Unknow	1-2 units per day	Sour milk	Small amount per week	No	1-3x per week	Beef	Yes	Yes, only cow	0	<2x	6	>4x	1	<2x	5	>4x	2	<2x	1	<2x	5	>4x	3	2-4x	5	>4x
TZFG077	3-6x per week	1x per week	Yes	Beer	1-2 units per week	1-2 units per day	Fresh pasteurized	Small amount per day	No	1-3x per week	Beef	No	No	0	<2x	6	>4x	0	<2x	4	2-4x	5	<2x	1	<2x	6	>4x	4	2-4x	5	>4x
TZFG078	1x per per week	3-6x per week	No	None	Not applicable	Not applicable	Sour milk	Small amount per day	No	1-3x per week	Beef	Yes	Yes, only goat	2	2-4x	3	2-4x	1	<2x	6	>4x	0	<2x	1	<2x	2	2-4x	6	>4x	3	2-4x
TZFG079	3-6x per week	3-6x per week	No	None	Not applicable	Not applicable	Sour milk	Small amount per day	No	1-3x per week	Beef	Yes	Yes, only cow	7	>4x	3	2-4x	2	2-4x	4	2-4x	1	<2x	4	2-4x	3	2-4x	3	2-4x	2	2-4x
TZFG080	1-3x per week	3-6x per week	No	None	Not applicable	Not applicable	Sour milk	Small amount per day	No	3-6x per week	Beef	Yes	Yes, only cow	1	<2x	6	>4x	2	2-4x	6	>4x	1	<2x	3	2-4x	0	<2x	6	>4x	6	>4x
TZFG081	1-3x per week	3-6x per week	Yes	Beer	1-2 units per day	3-4 units per day	Sour milk	Small amount per day	No	3-6x per week	Beef	Yes	Yes, cow and other animals	2	2-4x	3	2-4x	5	>4x	1	<2x	1	<2x	2	2-4x	3	2-4x	2	2-4x	4	2-4x
TZFG082	1-3x per week	3-6x per week	No	None	Not applicable	Not applicable	Sour milk	Small amount per day	No	3-6x per week	Beef	No	No	6	>4x	2	2-4x	6	>4x	6	>4x	1	<2x	1	<2x	1	<2x	6	>4x	5	>4x
TZFG083	3-6x per week	1-3x per week	No	None	Not applicable	Not applicable	Fresh pasteurized	Small amount per week	No	1-3x per week	Beef	No	No	1	<2x	6	>4x	1	<2x	6	>4x	5	<2x	1	<2x	2	2-4x	6	>4x	3	2-4x
TZFG084	3-6x per week	3-6x per week	No	None	Not applicable	Not applicable	Sour milk	Small amount per day	No	1-3x per week	Beef	Yes	Yes, only cow	6	>4x	2	2-4x	4	2-4x	6	>4x	5	<2x	4	2-4x	4	2-4x	2	2-4x	4	2-4x
TZFG085	1-3x per week	3-6x per week	Yes	Beer	1-2 units per day	3-4 units per day	Sour milk	Small amount per day	No	3-6x per week	Beef	Yes	Yes, only cow	3	2-4x	6	>4x	2	2-4x	6	>4x	1	<2x	1	<2x	4	2-4x	6	>4x	6	>4x
TZFG086	3-6x per week	3-6x per week	No	None	Not applicable	Not applicable	Fresh industrial	Small amount per week	No	<1x per week	Pork	Yes	Yes, only cow	3	2-4x	2	2-4x	1	<2x	6	>4x	6	<2x	5	>4x	6	>4x	4	2-4x	6	>4x
TZFG087	1x per per week	1-3x per week	No	None	Not applicable	Not applicable	Sour milk	Small amount per day	No	1-3x per week	Beef	Yes	Yes, only cow	2	2-4x	6	>4x	2	2-4x	4	2-4x	2	<2x	2	2-4x	5	>4x	4	2-4x	6	>4x
TZFG088	1-3x per week	3-6x per week	No	None	Not applicable	Not applicable	Sour milk	Small amount per day	No	1-3x per week	Beef	Yes	Yes, only cow	6	>4x	7	>4x	2	2-4x	6	>4x	1	<2x	4	2-4x	6	>4x	6	>4x	7	>4x
TZFG089	3-6x per week	3-6x per week	Yes	Beer	1-2 units per day	1-2 units per day	Sour milk	Small amount per day	No	1-3x per week	Beef	Yes	Yes, only cow	4	2-4x	6	>4x	4	2-4x	5	>4x	5	<2x	4	2-4x	5	>4x	4	2-4x	3	2-4x
TZFG090	1x per per week	Everyday	Yes	Beer	3-4 units per day	3-4 units per day	Fresh pasteurized	A litre per day	No	1-3x per week	Pork	No	No	4	2-4x	2	2-4x	2	2-4x	7	>4x	1	<2x	3	2-4x	0	<2x	5	>4x	3	2-4x
TZFG091	1x per per week	Everyday	No	None	Not applicable	Not applicable	Fresh pasteurized	Half litre per day	No	<1x per week	Beef	Yes	Yes, only cow	1	<2x	3	2-4x	4	2-4x	5	>4x	4	<2x	3	2-4x	5	>4x	7	>4x	7	>4x
TZFG092	1-3x per week	Everyday	Yes	Beer	1-2 units per day	1-2 units per day	Fresh pasteurized	Small amount per day	No	Everyday	Beef	Yes	Yes, only cow	0	<2x	7	>4x	3	2-4x	5	>4x	0	<2x	4	2-4x	0	<2x	7	>4x	7	>4x
TZFG093	1-3x per week	Everyday	No	None	Not applicable	Not applicable	Sour milk	Small amount per week	No	1-3x per week	Beef	Yes	Yes, only cow	2	2-4x	3	2-4x	5	>4x	5	>4x	5	<2x	2	2-4x	3	2-4x	7	>4x	3	2-4x
TZFG094	1-3x per week	3-6x per week	No	None	Not applicable	Not applicable	Sour milk	Half litre per day	No	1-3x per week	Beef	Yes	Yes, only cow	2	2-4x	7	>4x	4	2-4x	6	>4x	3	<2x	2	2-4x	5	>4x	6	>4x	3	2-4x
TZFG095	1-3x per week	3-6x per week	No	None	Not applicable	Not applicable	Sour milk	Half litre per day	No	1-3x per week	Beef	No	No	3	2-4x	7	>4x	1	<2x	6	>4x	6	<2x	5	>4x	6	>4x	3	2-4x	7	>4x
TZFG096	1x per per week	1x per week	No	None	Not applicable	Not applicable	Fresh pasteurized	Small amount per day	No	3-6x per week	Chicken	No	No	3	2-4x	3	2-4x	0	<2x	0	<2x	2	<2x	2	2-4x	1	<2x	7	>4x	7	>4x
TZFG097	1-3x per week	1-3x per week	Yes	Banana brew	>4 units per day	>4 units per day	Not applicable	Never	No	1-3x per week	Beef	Yes	Yes, only cow	3	2-4x	6	>4x	4	2-4x	5	>4x	2	<2x	4	2-4x	3	2-4x	3	2-4x	2	2-4x
TZFG098	1x per per week	Everyday	No	None	Not applicable	Not applicable	Sour milk	Small amount per week	No	1-3x per week	Beef	Yes	Yes, only cow	3	2-4x	3	2-4x	2	2-4x	7	>4x	0	<2x	1	<2x	2	2-4x	7	>4x	7	>4x
TZFG099	Unknow	Everyday	Yes	Banana brew	1-2 units per day	1-2 units per day	Sour milk	Small amount per week	No	<1x per week	Beef	Yes	Yes, cow and other animals	3	2-4x	3	2-4x	1	<2x	7	>4x	1	<2x	1	<2x	1	<2x	4	2-4x	5	>4x
TZFG100	1x per per week	Everyday	No	None	Not applicable	Not applicable	Sour milk	Small amount per week	No	3-6x per week	Beef	Yes	Yes, only cow	4	2-4x	3	2-4x	5	>4x	7	>4x	1	<2x	5	>4x	2	2-4x	4	2-4x	7	>4x
TZFG101	1x per per week	1-3x per week	No	None	Not applicable	Not applicable	Fresh pasteurized	Small amount per week	No	3-6x per week	Beef	Yes	Yes, only cow	2	2-4x	4	2-4x	1	<2x	5	>4x	2	<2x	1	<2x	3	2-4x	3	2-4x	3	2-4x
TZFG102	1-3x per week	3-6x per week	No	None	Not applicable	Not applicable	Sour milk	Small amount per day	No	1-3x per week	Beef	Yes	Yes, only cow	4	2-4x	3	2-4x	1	<2x	6	>4x	0	<2x	0	<2x	5	>4x	6	>4x	5	>4x
TZFG103	1-3x per week	3-6x per week	No	None	Not applicable	Not applicable	Sour milk	Half litre per day	No	<1x per week	Beef	Yes	Yes, only cow	6	>4x	5	>4x	4	2-4x	6	>4x	1	<2x	3	2-4x	5	>4x	6	>4x	1	<2x
TZFG104	3-6x per week	3-6x per week	No	None	Not applicable	Not applicable	Sour milk	Half litre per day	No	1-3x per week	Beef	Yes	Yes, only cow	2	2-4x	6	>4x	6	>4x	1	<2x	1	<2x	1	<2x	6	>4x	6	>4x	6	>4x
TZFG105	3-6x per week	3-6x per week	No	None	Not applicable	Not applicable	Fresh pasteurized	Half litre per day	No	3-6x per week	Beef	Yes	Yes, cow and other animals	6	>4x	6	>4x	1	<2x	6	>4x	2	<2x	2	2-4x	1	<2x	6	>4x	6	>4x
TZFG106	1-3x per week	3-6x per week	Yes	Beer	Unknow	1-2 units per day	Sour milk	Small amount per day	No	1-3x per week	Beef	Yes	Yes, only cow	6	>4x	2	2-4x	1	<2x	4	2-4x	0	<2x	4	2-4x	5	>4x	6	>4x	6	>4x
TZFG107	1-3x per week	Never	Yes	Beer	Unknow	1-2 units per day	Sour milk	Small amount per day	No	3-6x per week	Beef	Yes	Yes, only cow	6	>4x	4	2-4x	3	2-4x	5	>4x	1	<2x	6	>4x	6	>4x	6	>4x	6	>4x
TZFG108	1x per per week	1x per week	Yes	Beer	3-4 units per day	3-4 units per day	Not applicable	Never	No	1-3x per week	Beef	Yes	Yes, cow and other animals	2	2-4x	2	2-4x	3	2-4x	2	2-4x	1	<2x	1	<2x	5	>4x	7	>4x	7	>4x
TZFG109	1-3x per week	1-3x per week	Yes	Beer	3-4 units per day	3-4 units per day	Sour milk	Small amount per week	No	1-3x per week	Beef	Yes	Yes, only cow	7	>4x	1	<2x	2	2-4x	3	2-4x	2	<2x	2	2-4x	3	2-4x	4	2-4x	3	2-4x
TZFG110	1-3x per week	3-6x per week	No	None	Not applicable	Not applicable	Sour milk	Small amount per day	No	1-3x per week	Beef	Yes	Yes, cow and other animals	2	2-4x	6	>4x	3	2-4x	5	>4x	1	<2x	2	2-4x	6	>4x	4	2-4x	5	>4x
TZFG111	1x per per week	3-6x per week	No	None	Not applicable	Not applicable	Sour milk	Small amount per day	No	1-3x per week	Beef	Yes	Yes, only cow	3	2-4x	6	>4x	1	<2x	7	>4x	0	<2x	1	<2x	1	<2x	2	2-4x	7	>4x
TZFG112	1-3x per week	3-6x per week	No	None	Not applicable	Not applicable	Fresh pasteurized	Small amount per day	No	1-3x per week	Beef	Yes	Yes, only goat	6	>4x	4	2-4x	3	2-4x	3	2-4x	4	<2x	3	2-4x	1	<2x	6	>4x	6	>4x
TZFG113	1-3x per week	3-6x per week	Yes	Banana brew	1-2 units per day	>4 units per day	Sour milk	Small amount per week	No	1-3x per week	Beef	Yes	Yes, only cow	4	2-4x	5	>4x	6	>4x	2	2-4x	6	<2x	5	>4x	6	>4x	3	2-4x	5	>4x
TZFG114	1x per per week	3-6x per week	No	None	Not applicable	Not applicable	Fresh pasteurized	Half litre per day	No	<1x per week	Beef	Yes	Yes, only cow	6	>4x	1	<2x	4	2-4x	6	>4x	1	<2x	1	<2x	4	2-4x	7	>4x	5	>4x
TZFG115	1-3x per week	3-6x per week	No	None	Not applicable	Not applicable	Sour milk	Small amount per week	No	1-3x per week	Beef	Yes	Yes, only cow	1	<2x	5	>4x	5	>4x	6	>4x	6	<2x	2	2-4x	2	2-4x	2	2-4x	2	2-4x
TZFG116	1x per per week	Everyday	No	None	Not applicable	Not applicable	Sour milk	Small amount per week	No	3-6x per week	Beef	No	No	7	>4x	7	>4x	4	2-4x	7	>4x	2	<2x	7	>4x	5	>4x	7	>4x	7	>4x
TZFG117	1x per per week	Everyday	Yes	Beer	1-2 units per day	1-2 units per day	Sour milk	Small amount per week	No	1-3x per week	Beef	No	No	3	2-4x	3	2-4x	1	<2x	1	<2x	1	<2x	7	>4x	1	<2x	3	2-4x	2	2-4x
TZFG118	1-3x per week	3-6x per week	No	None	Not applicable	Not applicable	Fresh pasteurized	Small amount per day	No	1-3x per week	Beef	Yes	Yes, only cow	7	>4x	6	>4x	5	>4x	6	>4x	1	<2x	6	>4x	3	2-4x	5	>4x	6	>4x
TZFG119	1x per per week	3-6x per week	No	None	Not applicable	Not applicable	Sour milk	Small amount per day	No	1-3x per week	Beef	Yes	Yes, only cow	6	>4x	2	2-4x	1	<2x	6	>4x	1	<2x	5	>4x	5	>4x	6	>4x	4	2-4x
TZFG120	1x per per week	3-6x per week	No	None	Not applicable	Not applicable	Not applicable	Never	No	3-6x per week	Beef	Yes	Yes, only cow	6	>4x	7	>4x	3	2-4x	5	>4x	3	<2x	5	>4x	5	>4x	3	2-4x	5	>4x
TZFG121	1x per per week	3-6x per week	No	None	Not applicable	Not applicable	Sour milk	Small amount per day	No	1-3x per week	Beef	Yes	Yes, only cow	6	>4x	6	>4x	2	2-4x	7	>4x	2	<2x	3	2-4x	6	>4x	6	>4x	5	>4x
TZFG122	1-3x per week	Everyday	Yes	Beer	1-2 units per day	3-4 units per day	Sour milk	Small amount per week	No	1-3x per week	Beef	Yes	Yes, only cow	3	2-4x	1	<2x	5	>4x	1	2-4x	1	<2x	2	2-4x	3	2-4x	4	2-4x	7	>4x
TZFG123	1x per per week	3-6x per week	No	None	Not applicable	Not applicable	Sour milk	Small amount per week	No	<1x per week	Beef	Yes	Yes, only cow	6	>4x	2	2-4x	2	2-4x	5	>4x	1	<2x	2	2-4x	3	2-4x	5	>4x	4	2-4x
TZFG124	1-3x per week	3-6x per week	No	None	Not applicable	Not applicable	Sour milk	Small amount per week	No	3-6x per week	Beef	Yes	Yes, only cow	3	2-4x	4	2-4x	4	2-4x	4	2-4x	1	<2x	2	2-4x	5	>4x	5	>4x	6	>4x
TZFG125	1-3x per week	Everyday	No	None	Not applicable	Not applicable	Fresh pasteurized	Small amount per week	No	3-6x per week	Beef	Yes	Yes, only cow	4	2-4x	1	<2x	1	<2x	7	>4x	0	<2x	7	>4x	0	<2x	3	2-4x	2	2-4x
TZFG126	1-3x per week	3-6x per week	No	None	Not applicable	Not applicable	Sour milk	Small amount per week	No	3-6x per week	Beef	Yes	Yes, only cow	2	2-4x	6	>4x	3	2-4x	3	2-4x	3	<2x	5	>4x	3	2-4x	7	>4x	7	>4x
TZFG127	1-3x per week	3-6x per week	No	None	Not applicable	Not applicable	Sour milk	Small amount per week	No	1-3x per week	Beef	Yes	Yes, only cow	2	2-4x	3	2-4x	1	<2x	3	2-4x	1	<2x	1	<2x	5	>4x	7	>4x	7	>4x
TZFG128	1-3x per week	3-6x per week	Yes	Banana brew	>4 units per day	>4 units per day	Sour milk	Small amount per day	No	3-6x per week	Beef	Yes	Yes, only cow	3	2-4x	3	2-4x	2	2-4x	5	>4x	2	<2x	1	<2x	1	<2x	3	2-4x	2	2-4x
TZFG129	1x per per week	3-6x per week	No	None	Not applicable	Not applicable	Sour milk	Small amount per day	No	<1x per week	Beef	Yes	Yes, only cow	4	2-4x	6	>4x	1	<2x	7	>4x	5	<2x	1	<2x	6	>4x	7	>4x	7	>4x
TZFG130	3-6x per week	1-3x per week	No	None	Not applicable	Not applicable	Sour milk	Small amount per week	No	1-3x per week	Pork	No	No	1	<2x	6	>4x	3	2-4x	2	2-4x	5	<2x	0	<2x	5	>4x	6	>4x	3	2-4x
TZFG131	1x per per week	3-6x per week	No	None	Not applicable	Not applicable	Fresh pasteurized	Small amount per day	No	1-3x per week	Beef	Yes	Yes, only cow	3	2-4x	1	<2x	2	2-4x	1	<2x	1	<2x	1	<2x	1	<2x	3	2-4x	1	<2x
TZFG132	3-6x per week	1-3x per week	Yes	Banana brew	1-2 units per day	1-2 units per day	Sour milk	Small amount per day	No	3-6x per week	Goat	Yes	Yes, only goat	1	<2x	0	<2x	4	2-4x	2	2-4x	2	<2x	0	<2x	1	<2x	5	>4x	4	2-4x
TZFG133	1-3x per week	1-3x per week	Yes	Beer	Unknow	1-2 units per day	Sour milk	Small amount per week	No	1-3x per week	Beef	Yes	Yes, only cow	3	2-4x	6	>4x	1	<2x	6	>4x	2	<2x	1	<2x	6	>4x	6	>4x	6	>4x
TZFG134	1x per per week	3-6x per week	No	None	Not applicable	Not applicable	Sour milk	Small amount per week	No	1-3x per week	Pork	Yes	Yes, only cow	3	2-4x	3	2-4x	1	<2x	6	>4x	1	<2x	4	2-4x	3	2-4x	7	>4x	7	>4x
TZFG135	1x per per week	3-6x per week	No	None	Not applicable	Not applicable	Fresh pasteurized	Small amount per week	No	1-3x per week	Beef	Yes	Yes, only cow	4	2-4x	4	2-4x	1	<2x	6	>4x	1	<2x	1	<2x	5	>4x	6	>4x	2	2-4x
TZFG136	1-3x per week	3-6x per week	Yes	Banana brew	3-4 units per day	3-4 units per day	Sour milk	Small amount per week	No	1-3x per week	Beef	Yes	Yes, only cow	4	2-4x	2	2-4x	1	<2x	7	>4x	3	<2x	5	>4x	6	>4x	7	>4x	5	>4x
TZFG137	1-3x per week	Everyday	Yes	Beer	1-2 units per day	1-2 units per day	Fresh pasteurized	Small amount per week	No	1-3x per week	Beef	Yes	Yes, only cow	3	2-4x	4	2-4x	2	2-4x	7	>4x	1	<2x	1	<2x	3	2-4x	7	>4x	6	>4x
TZFG138	1-3x per week	3-6x per week	No	None	Not applicable	Not applicable	Sour milk	Small amount per day	No	<1x per week	Beef	Yes	Yes, only cow	1	<2x	6	>4x	2	2-4x	4	2-4x	1	<2x	1	<2x	6	>4x	2	2-4x	1	<2x
TZFG139	1x per per week	3-6x per week	Yes	Banana brew	1-2 units per day	3-4 units per day	Sour milk	Small amount per day	No	1-3x per week	Beef	Yes	Yes, only cow	4	2-4x	6	>4x	1	<2x	4	2-4x	2	<2x	4	2-4x	5	>4x	5	>4x	5	>4x
TZFG140	1x per per week	Everyday	Yes	Banana brew	1-2 units per day	1-2 units per day	Sour milk	Small amount per week	No	<1x per week	Beef	Yes	Yes, only cow	7	>4x	3	2-4x	1	<2x	2	2-4x	1	<2x	4	2-4x	3	2-4x	3	2-4x	7	>4x
TZFG141	1x per per week	3-6x per week	No	None	Not applicable	Not applicable	Fresh pasteurized	Small amount per week	No	1-3x per week	Beef	No	No	3	2-4x	3	2-4x	2	2-4x	4	2-4x	1	<2x	3	2-4x	3	2-4x	7	>4x	7	>4x
TZFG142	1x per per week	Everyday	No	None	Not applicable	Not applicable	Sour milk	Small amount per week	No	1-3x per week	Beef	Yes	Yes, only cow	3	2-4x	4	2-4x	1	<2x	7	>4x	2	<2x	3	2-4x	1	<2x	2	2-4x	4	2-4x
TZFG143	Never	Everyday	Yes	Beer	1-2 units per day	1-2 units per day	Sour milk	Small amount per week	No	1-3x per week	Beef	Yes	Yes, only cow	2	2-4x	3	2-4x	1	<2x	2	2-4x	1	<2x	2	2-4x	4	2-4x	7	>4x	1	<2x
TZFG144	Everyday	Everyday	Yes	Beer	1-2 units per day	1-2 units per day	Not applicable	Never	No	3-6x per week	Beef	Yes	Yes, cow and other animals	3	2-4x	2	2-4x	2	2-4x	7	>4x	1	<2x	1	<2x	2	2-4x	4	2-4x	1	<2x
TZFG145	1-3x per week	Everyday	No	None	Not applicable	Not applicable	Fresh pasteurized	Small amount per week	No	<1x per week	Beef	Yes	Yes, cow and other animals	3	2-4x	2	2-4x	1	<2x	7	>4x	2	<2x	1	<2x	2	2-4x	4	2-4x	7	>4x
TZFG146	1x per per week	Everyday	No	None	Not applicable	Not applicable	Fresh pasteurized	Small amount per week	No	<1x per week	Beef	No	No	1	<2x	7	>4x	1	<2x	7	>4x	6	<2x	3	2-4x	3	2-4x	3	2-4x	2	2-4x
TZFG147	1-3x per week	1-3x per week	No	None	Not applicable	Not applicable	Fresh pasteurized	Small amount per week	No	3-6x per week	Beef	No	No	6	>4x	7	>4x	1	<2x	4	2-4x	1	<2x	3	2-4x	1	<2x	7	>4x	7	>4x
TZFG148	1x per per week	Everyday	No	None	Not applicable	Not applicable	Sour milk	Small amount per day	No	3-6x per week	Beef	Yes	Yes, only cow	1	<2x	2	2-4x	1	<2x	1	<2x	3	<2x	3	2-4x	1	<2x	3	2-4x	7	>4x
TZFG149	3-6x per week	Everyday	No	None	Not applicable	Not applicable	Sour milk	Small amount per week	No	3-6x per week	Beef	No	No	3	2-4x	3	2-4x	1	<2x	7	>4x	1	<2x	3	2-4x	2	2-4x	3	2-4x	4	2-4x
TZFG150	1x per per week	Everyday	No	None	Not applicable	Not applicable	Fresh pasteurized	Small amount per week	No	<1x per week	Beef	Yes	Yes, only cow	2	2-4x	5	>4x	1	<2x	4	2-4x	0	<2x	3	2-4x	7	>4x	7	>4x	5	>4x
TZFG151	3-6x per week	Everyday	No	None	Not applicable	Not applicable	Sour milk	Small amount per week	No	1-3x per week	Chicken	No	No	5	>4x	5	>4x	2	2-4x	1	<2x	5	<2x	5	>4x	3	2-4x	2	2-4x	3	2-4x
TZFG152	1x per per week	3-6x per week	No	None	Not applicable	Not applicable	Sour milk	Small amount per day	No	<1x per week	Beef	Yes	Yes, only goat	5	>4x	3	2-4x	1	<2x	5	>4x	1	<2x	3	2-4x	1	<2x	5	>4x	4	2-4x
TZFG153	1-3x per week	Everyday	Yes	Beer	1-2 units per day	3-4 units per day	Sour milk	Small amount per week	No	Everyday	Pork	Yes	Yes, only cow	7	>4x	7	>4x	0	<2x	7	>4x	1	<2x	7	>4x	2	2-4x	7	>4x	2	2-4x
TZFG154	1x per per week	3-6x per week	No	None	Not applicable	Not applicable	Sour milk	Small amount per day	No	1-3x per week	Beef	No	No	5	>4x	7	>4x	1	<2x	3	2-4x	1	<2x	2	2-4x	3	2-4x	7	>4x	5	>4x
TZFG155	1-3x per week	Everyday	Yes	Beer	1-2 units per day	3-4 units per day	Sour milk	Small amount per week	No	3-6x per week	Beef	Yes	Yes, only cow	2	2-4x	3	2-4x	1	<2x	7	>4x	5	<2x	1	<2x	3	2-4x	3	2-4x	7	>4x
TZFG156	3-6x per week	Everyday	No	None	Not applicable	Not applicable	Fresh industrial	Small amount per day	No	<1x per week	Beef	Yes	Yes, cow and other animals	3	2-4x	2	2-4x	0	<2x	4	2-4x	2	<2x	3	2-4x	2	2-4x	3	2-4x	3	2-4x
TZFG157	Never	3-6x per week	Yes	Beer	1-2 units per day	3-4 units per day	Sour milk	Small amount per day	No	1-3x per week	Beef	No	No	7	>4x	3	2-4x	1	<2x	2	2-4x	1	<2x	4	2-4x	2	2-4x	7	>4x	7	>4x
TZFG158	3-6x per week	1x per week	No	None	Not applicable	Not applicable	Sour milk	Small amount per week	No	<1x per week	Pork	Yes	Yes, only cow	7	>4x	1	<2x	0	<2x	1	<2x	1	<2x	7	>4x	2	2-4x	7	>4x	1	<2x
TZFG159	3-6x per week	1-3x per week	No	None	Not applicable	Not applicable	Fresh pasteurized	Small amount per day	No	1-3x per week	Chicken	Yes	Yes, cow and other animals	7	>4x	3	2-4x	1	<2x	5	>4x	1	<2x	1	<2x	2	2-4x	3	2-4x	7	>4x
TZFG160	1-3x per week	Never	Yes	Beer	1-2 units per day	1-2 units per day	Not applicable	Never	No	<1x per week	Beef	No	No	0	<2x	7	>4x	1	<2x	2	2-4x	5	<2x	1	<2x	7	>4x	0	<2x	7	>4x
TZFG161	1x per per week	Everyday	No	None	Not applicable	Not applicable	Sour milk	Small amount per week	No	<1x per week	Beef	Yes	Yes, cow and other animals	6	>4x	7	>4x	1	<2x	7	>4x	2	<2x	6	>4x	4	2-4x	3	2-4x	7	>4x
TZFG162	Everyday	Everyday	No	None	Not applicable	Not applicable	Sour milk	Small amount per week	No	3-6x per week	Beef	No	No	2	2-4x	4	2-4x	2	2-4x	7	>4x	2	<2x	3	2-4x	2	2-4x	7	>4x	7	>4x
TZFG163	1x per per week	Everyday	No	None	Not applicable	Not applicable	Sour milk	Small amount per week	No	<1x per week	Beef	Yes	Yes, only cow	4	2-4x	1	<2x	1	<2x	3	2-4x	1	<2x	1	<2x	2	2-4x	2	2-4x	1	<2x
TZFG164	1x per per week	Everyday	No	None	Not applicable	Not applicable	Fresh pasteurized	Small amount per day	No	<1x per week	Beef	No	No	2	2-4x	1	<2x	1	<2x	3	2-4x	2	<2x	4	2-4x	2	2-4x	7	>4x	7	>4x
TZFG165	3-6x per week	3-6x per week	No	None	Not applicable	Not applicable	Sour milk	Small amount per day	No	3-6x per week	Beef	Yes	Yes, only cow	0	<2x	7	>4x	1	<2x	2	2-4x	2	<2x	1	<2x	3	2-4x	2	2-4x	7	>4x
TZFG166	1-3x per week	1-3x per week	No	None	Not applicable	Not applicable	Sour milk	Small amount per day	No	1-3x per week	Beef	No	No	2	2-4x	3	2-4x	2	2-4x	5	>4x	1	<2x	4	2-4x	3	2-4x	5	>4x	5	>4x
TZFG167	1-3x per week	1-3x per week	No	None	Not applicable	Not applicable	Sour milk	Small amount per day	No	1-3x per week	Beef	No	No	3	2-4x	2	2-4x	1	<2x	4	2-4x	1	<2x	2	2-4x	3	2-4x	4	2-4x	7	>4x
TZFG168	Everyday	3-6x per week	No	None	Not applicable	Not applicable	Fresh industrial	Small amount per week	No	1-3x per week	Beef	No	No	2	2-4x	4	2-4x	4	2-4x	7	>4x	2	<2x	1	<2x	7	>4x	7	>4x	7	>4x
TZFG169	1x per per week	3-6x per week	No	None	Not applicable	Not applicable	Sour milk	Small amount per day	No	3-6x per week	Pork	No	No	5	>4x	3	2-4x	1	<2x	7	>4x	0	<2x	3	2-4x	2	2-4x	4	2-4x	3	2-4x
TZFG170	1-3x per week	Everyday	No	None	Not applicable	Not applicable	Sour milk	Small amount per week	No	<1x per week	Beef	Yes	Yes, only cow	7	>4x	1	<2x	0	<2x	7	>4x	1	<2x	1	<2x	1	<2x	7	>4x	0	<2x
TZFG171	3-6x per week	3-6x per week	Yes	Beer	1-2 units per day	>4 units per day	Sour milk	Small amount per day	No	1-3x per week	Pork	Yes	Yes, only goat	4	2-4x	3	2-4x	1	<2x	7	>4x	1	<2x	3	2-4x	3	2-4x	5	>4x	2	2-4x
TZFG172	1x per per week	Everyday	No	None	Not applicable	Not applicable	Sour milk	Small amount per week	No	<1x per week	Beef	Yes	Yes, only cow	6	>4x	2	2-4x	0	<2x	3	2-4x	0	<2x	1	<2x	1	<2x	4	2-4x	4	2-4x
TZFG173	1-3x per week	3-6x per week	No	None	Not applicable	Not applicable	Sour milk	Small amount per day	No	<1x per week	Chicken	No	No	3	2-4x	4	2-4x	2	2-4x	7	>4x	7	<2x	7	>4x	2	2-4x	7	>4x	7	>4x
TZFG174	1-3x per week	Everyday	No	None	Not applicable	Not applicable	Sour milk	Small amount per day	No	1-3x per week	Beef	No	No	4	2-4x	3	2-4x	2	2-4x	2	2-4x	1	<2x	1	<2x	3	2-4x	7	>4x	4	2-4x
TZFG175	1x per per week	Everyday	No	None	Not applicable	Not applicable	Not applicable	Never	No	1-3x per week	Beef	Yes	Yes, only cow	7	>4x	1	<2x	0	<2x	0	<2x	0	<2x	1	<2x	1	<2x	7	>4x	0	<2x
TZFG176	1x per per week	1x per week	Yes	Beer	3-4 units per day	3-4 units per day	Sour milk	Small amount per day	No	3-6x per week	Pork	Yes	Yes, only cow	3	2-4x	3	2-4x	5	>4x	2	2-4x	2	<2x	1	<2x	1	<2x	1	<2x	7	>4x
TZFG177	1x per per week	Everyday	No	None	Not applicable	Not applicable	Not applicable	Never	No	<1x per week	Beef	No	No	7	>4x	1	<2x	0	<2x	1	<2x	0	<2x	1	<2x	1	<2x	7	>4x	0	<2x
TZFG178	1-3x per week	Everyday	Yes	Beer	1-2 units per day	3-4 units per day	Fresh industrial	Small amount per week	No	3-6x per week	Beef	Yes	Yes, only cow	5	>4x	5	>4x	3	2-4x	7	>4x	2	<2x	1	<2x	5	>4x	7	>4x	6	>4x
TZFG179	1-3x per week	Everyday	Yes	Beer	>4 units per day	>4 units per day	Sour milk	Small amount per day	No	3-6x per week	Pork	Yes	Yes, only cow	5	>4x	6	>4x	1	<2x	7	>4x	3	<2x	1	<2x	3	2-4x	7	>4x	7	>4x
TZFG180	1x per per week	Everyday	No	None	Not applicable	Not applicable	Fresh pasteurized	Small amount per week	No	1-3x per week	Beef	Yes	Yes, only cow	5	>4x	5	>4x	2	2-4x	7	>4x	7	<2x	3	2-4x	5	>4x	7	>4x	5	>4x
TZFG181	Everyday	Everyday	No	None	Not applicable	Not applicable	Fresh pasteurized	Small amount per day	No	Everyday	Beef	Yes	Yes, only cow	0	<2x	7	>4x	2	2-4x	1	<2x	7	<2x	2	2-4x	5	>4x	0	<2x	5	>4x
TZFG182	Everyday	Everyday	No	None	Not applicable	Not applicable	Fresh pasteurized	Small amount per day	No	1-3x per week	Beef	Yes	Yes, only cow	4	2-4x	3	2-4x	1	<2x	7	>4x	1	<2x	1	<2x	1	<2x	5	>4x	4	2-4x
TZFG183	1-3x per week	1-3x per week	Yes	Banana brew	1-2 units per day	>4 units per day	Sour milk	Small amount per day	No	3-6x per week	Beef	Yes	Yes, only cow	5	>4x	6	>4x	3	2-4x	7	>4x	1	<2x	3	2-4x	5	>4x	7	>4x	7	>4x
TZFG184	1x per per week	3-6x per week	No	None	Not applicable	Not applicable	Fresh pasteurized	Small amount per week	No	1-3x per week	Beef	No	No	2	2-4x	1	<2x	1	<2x	6	>4x	1	<2x	1	<2x	1	<2x	1	<2x	1	<2x
TZFG185	3-6x per week	1-3x per week	Yes	Beer	1-2 units per day	>4 units per day	Sour milk	Small amount per week	No	<1x per week	Chicken	No	No	3	2-4x	2	2-4x	6	>4x	2	2-4x	1	<2x	2	2-4x	0	<2x	7	>4x	6	>4x
TZFG186	1-3x per week	Everyday	No	None	Not applicable	Not applicable	Sour milk	Small amount per week	No	<1x per week	Beef	Yes	Yes, cow and other animals	1	<2x	4	2-4x	1	<2x	7	>4x	3	<2x	1	<2x	4	2-4x	7	>4x	2	2-4x
TZFG187	1x per per week	1-3x per week	Yes	Beer	1-2 units per day	>4 units per day	Sour milk	Small amount per week	No	1-3x per week	Beef	Yes	Yes, cow and other animals	5	>4x	1	<2x	2	2-4x	7	>4x	1	<2x	2	2-4x	2	2-4x	7	>4x	3	2-4x
TZFG188	3-6x per week	Everyday	Yes	Beer	Rarely	1-2 units per day	Not applicable	Never	No	1-3x per week	Chicken	No	No	3	2-4x	2	2-4x	2	2-4x	7	>4x	0	<2x	3	2-4x	3	2-4x	7	>4x	7	>4x
TZFG189	1-3x per week	1-3x per week	Yes	Beer	Rarely	1-2 units per day	Sour milk	Small amount per day	No	3-6x per week	Beef	Yes	Yes, only cow	3	2-4x	3	2-4x	1	<2x	1	<2x	1	<2x	3	2-4x	1	<2x	7	>4x	4	2-4x
TZFG190	3-6x per week	Everyday	Yes	Beer	1-2 units per day	1-2 units per day	Fresh pasteurized	Small amount per week	No	1-3x per week	Beef	No	No	7	>4x	7	>4x	1	<2x	7	>4x	2	<2x	3	2-4x	5	>4x	7	>4x	3	2-4x
TZFG191	1-3x per week	1x per week	Yes	Beer	1-2 units per day	>4 units per day	Fresh pasteurized	Small amount per week	No	Everyday	Beef	Yes	Yes, only cow	6	>4x	4	2-4x	2	2-4x	1	<2x	0	<2x	4	2-4x	3	2-4x	4	2-4x	3	2-4x
TZFG192	3-6x per week	1x per week	No	None	Not applicable	Not applicable	Fresh pasteurized	Small amount per day	No	<1x per week	Chicken	No	No	4	2-4x	2	2-4x	0	<2x	7	>4x	0	<2x	2	2-4x	7	>4x	2	2-4x	1	<2x
TZFG193	1-3x per week	Everyday	No	None	Not applicable	Not applicable	Fresh pasteurized	Small amount per week	No	1-3x per week	Beef	Yes	Yes, only cow	7	>4x	3	2-4x	0	<2x	7	>4x	0	<2x	1	<2x	7	>4x	7	>4x	7	>4x
TZFG194	1-3x per week	Everyday	No	None	Not applicable	Not applicable	Fresh pasteurized	Small amount per day	No	1-3x per week	Beef	Yes	Yes, only cow	7	>4x	2	2-4x	1	<2x	7	>4x	1	<2x	3	2-4x	4	2-4x	7	>4x	2	2-4x
TZFG195	3-6x per week	3-6x per week	Yes	Beer	1-2 units per day	1-2 units per day	Sour milk	Half litre per day	No	<1x per week	Beef	Yes	Yes, only cow	4	2-4x	2	2-4x	1	<2x	2	2-4x	5	<2x	1	<2x	4	2-4x	6	>4x	4	2-4x
TZFG196	1-3x per week	Everyday	No	None	Not applicable	Not applicable	Sour milk	Small amount per week	No	3-6x per week	Beef	Yes	Yes, cow and other animals	4	2-4x	3	2-4x	3	2-4x	7	>4x	1	<2x	3	2-4x	4	2-4x	7	>4x	2	2-4x
TZFG197	1x per per week	Everyday	No	None	Not applicable	Not applicable	Sour milk	Small amount per week	No	1-3x per week	Beef	Yes	Yes, only cow	7	>4x	1	<2x	1	<2x	7	>4x	0	<2x	2	2-4x	2	2-4x	7	>4x	1	<2x
TZFG198	Everyday	Everyday	Yes	Beer	1-2 units per day	1-2 units per day	Sour milk	Small amount per day	No	3-6x per week	Beef	Yes	Yes, only cow	5	>4x	5	>4x	1	<2x	7	>4x	1	<2x	2	2-4x	2	2-4x	7	>4x	7	>4x
TZFG199	1-3x per week	Everyday	No	None	Not applicable	Not applicable	Not applicable	Never	No	1-3x per week	Beef	Yes	Yes, only cow	4	2-4x	3	2-4x	1	<2x	7	>4x	1	<2x	2	2-4x	3	2-4x	1	<2x	1	<2x
TZFG200	1-3x per week	Everyday	No	None	Not applicable	Not applicable	Fresh pasteurized	Small amount per day	No	1-3x per week	Beef	No	No	4	2-4x	3	2-4x	0	<2x	7	>4x	0	<2x	4	2-4x	1	<2x	3	2-4x	0	<2x
TZFG201	1-3x per week	Everyday	No	None	Not applicable	Not applicable	Fresh industrial	Small amount per day	No	1-3x per week	Beef	Yes	Yes, only cow	5	>4x	2	2-4x	2	2-4x	5	>4x	1	<2x	5	>4x	2	2-4x	7	>4x	7	>4x
TZFG202	1x per per week	Everyday	No	None	Not applicable	Not applicable	Sour milk	Small amount per week	No	<1x per week	Beef	Yes	Yes, cow and other animals	3	2-4x	2	2-4x	1	<2x	7	>4x	1	<2x	2	2-4x	3	2-4x	2	2-4x	1	<2x
TZFG203	3-6x per week	Never	Yes	Beer	3-4 units per day	3-4 units per day	Not applicable	Never	No	1-3x per week	Chicken	No	No	0	<2x	3	2-4x	4	2-4x	4	2-4x	2	<2x	1	<2x	3	2-4x	7	>4x	7	>4x
TZFG204	Everyday	3-6x per week	No	None	Not applicable	Not applicable	Sour milk	Half litre per day	No	Everyday	Beef	Yes	Yes, only cow	7	>4x	1	<2x	1	<2x	7	>4x	2	<2x	7	>4x	7	>4x	0	<2x	7	>4x
TZFG205	1-3x per week	1-3x per week	Yes	Banana brew	>4 units per day	>4 units per day	Sour milk	Small amount per day	No	1-3x per week	Beef	Yes	Yes, only cow	6	>4x	2	2-4x	1	<2x	7	>4x	1	<2x	5	>4x	3	2-4x	7	>4x	3	2-4x
TZFG206	Everyday	3-6x per week	Yes	Beer	1-2 units per day	1-2 units per day	Fresh pasteurized	Small amount per week	No	1-3x per week	Beef	Yes	Yes, only cow	4	2-4x	3	2-4x	2	2-4x	7	>4x	1	<2x	3	2-4x	7	>4x	7	>4x	7	>4x
TZFG207	Everyday	Everyday	No	None	Not applicable	Not applicable	Fresh pasteurized	Small amount per day	No	3-6x per week	Beef	Yes	Yes, only cow	3	2-4x	7	>4x	0	<2x	7	>4x	2	<2x	3	2-4x	7	>4x	7	>4x	5	>4x
TZFG208	1-3x per week	3-6x per week	Yes	Banana brew	1-2 units per day	>4 units per day	Fresh pasteurized	Small amount per week	No	1-3x per week	Beef	Yes	Yes, cow and other animals	4	2-4x	4	2-4x	1	<2x	4	2-4x	4	<2x	2	2-4x	3	2-4x	4	2-4x	4	2-4x
TZFG209	Everyday	Everyday	No	None	Not applicable	Not applicable	Sour milk	Small amount per day	No	Everyday	Beef	Yes	Yes, only cow	1	<2x	7	>4x	4	2-4x	7	>4x	1	<2x	7	>4x	7	>4x	1	<2x	7	>4x
TZFG210	1-3x per week	Everyday	No	None	Not applicable	Not applicable	Fresh pasteurized	Small amount per day	No	1-3x per week	Beef	Yes	Yes, only cow	7	>4x	3	2-4x	1	<2x	3	2-4x	1	<2x	5	>4x	1	<2x	2	2-4x	6	>4x
TZFG211	1x per per week	Everyday	Yes	Banana brew	1-2 units per day	>4 units per day	Fresh pasteurized	Small amount per day	No	Everyday	Beef	Yes	Yes, only goat	2	2-4x	7	>4x	2	2-4x	5	>4x	0	<2x	3	2-4x	7	>4x	7	>4x	1	<2x
TZFG212	3-6x per week	Everyday	No	None	Not applicable	Not applicable	Fresh pasteurized	Small amount per week	No	1-3x per week	Beef	Yes	Yes, cow and other animals	5	>4x	3	2-4x	1	<2x	7	>4x	1	<2x	2	2-4x	1	<2x	2	2-4x	1	<2x
TZFG213	1-3x per week	Everyday	Yes	Banana brew	1-2 units per day	>4 units per day	Sour milk	Half litre per day	No	1-3x per week	Chicken	No	No	3	2-4x	2	2-4x	1	<2x	3	2-4x	2	<2x	2	2-4x	2	2-4x	7	>4x	7	>4x
TZFG214	1-3x per week	Everyday	Yes	Beer	1-2 units per day	1-2 units per day	Fresh pasteurized	Small amount per week	No	<1x per week	Beef	Yes	Yes, only cow	1	<2x	6	>4x	1	<2x	7	>4x	2	<2x	2	2-4x	7	>4x	7	>4x	1	<2x
TZFG215	1-3x per week	Everyday	No	None	Not applicable	Not applicable	Fresh pasteurized	Small amount per day	No	1-3x per week	Beef	No	No	4	2-4x	1	<2x	2	2-4x	1	<2x	7	<2x	2	2-4x	3	2-4x	7	>4x	2	2-4x
TZFG216	1-3x per week	Everyday	No	None	Not applicable	Not applicable	Not applicable	Never	No	1-3x per week	Beef	Yes	Yes, only cow	1	<2x	6	>4x	0	<2x	7	>4x	1	<2x	3	2-4x	5	>4x	7	>4x	7	>4x
TZFG217	1-3x per week	1-3x per week	Yes	Banana brew	1-2 units per day	1-2 units per day	Fresh pasteurized	Small amount per day	No	<1x per week	Chicken	No	No	3	2-4x	5	>4x	1	<2x	2	2-4x	3	<2x	3	2-4x	7	>4x	7	>4x	5	>4x
TZFG218	3-6x per week	Everyday	No	None	Not applicable	Not applicable	Sour milk	Small amount per week	No	1-3x per week	Beef	Yes	Yes, cow and other animals	4	2-4x	3	2-4x	2	2-4x	7	>4x	2	<2x	2	2-4x	2	2-4x	7	>4x	7	>4x
TZFG219	1x per per week	1-3x per week	No	None	Not applicable	Not applicable	Fresh pasteurized	Small amount per day	No	Everyday	Beef	No	No	6	>4x	7	>4x	0	<2x	7	>4x	1	<2x	4	2-4x	7	>4x	7	>4x	7	>4x
TZFG220	1-3x per week	1-3x per week	No	None	Not applicable	Not applicable	Fresh pasteurized	Small amount per day	No	1-3x per week	Beef	Yes	Yes, only cow	2	2-4x	3	2-4x	1	<2x	3	2-4x	0	<2x	4	2-4x	7	>4x	7	>4x	2	2-4x
TZFG221	1-3x per week	Everyday	No	None	Not applicable	Not applicable	Not applicable	Never	No	1-3x per week	Beef	No	No	3	2-4x	1	<2x	1	<2x	7	>4x	0	<2x	3	2-4x	2	2-4x	7	>4x	7	>4x
TZFG222	1-3x per week	1-3x per week	Yes	Beer	1-2 units per day	1-2 units per day	Sour milk	Small amount per week	No	1-3x per week	Beef	Yes	Yes, only cow	5	>4x	2	2-4x	1	<2x	2	2-4x	1	<2x	1	<2x	4	2-4x	2	2-4x	2	2-4x
TZFG223	Everyday	Everyday	Yes	Banana brew	>4 units per day	>4 units per day	Sour milk	Small amount per day	No	Everyday	Beef	Yes	Yes, only cow	5	>4x	2	2-4x	7	>4x	7	>4x	1	<2x	4	2-4x	3	2-4x	7	>4x	7	>4x
TZFG224	3-6x per week	Never	No	None	Not applicable	Not applicable	Sour milk	Half litre per day	No	1-3x per week	Chicken	No	No	5	>4x	2	2-4x	1	<2x	5	>4x	0	<2x	2	2-4x	0	<2x	2	2-4x	5	>4x
TZFG225	1x per per week	Everyday	No	None	Not applicable	Not applicable	Not applicable	Never	No	1-3x per week	Beef	Yes	Yes, only cow	7	>4x	6	>4x	2	2-4x	7	>4x	2	<2x	5	>4x	5	>4x	7	>4x	6	>4x
TZFG226	1-3x per week	3-6x per week	No	None	Not applicable	Not applicable	Sour milk	Half litre per day	No	1-3x per week	Beef	Yes	Yes, only cow	6	>4x	6	>4x	1	<2x	7	>4x	1	<2x	1	<2x	7	>4x	7	>4x	2	2-4x
TZFG227	1x per per week	1-3x per week	Yes	Banana brew	3-4 units per day	>4 units per day	Sour milk	A litre per day	No	3-6x per week	Beef	Yes	Yes, only cow	5	>4x	5	>4x	2	2-4x	2	2-4x	2	<2x	3	2-4x	4	2-4x	7	>4x	4	2-4x
TZFG228	1x per per week	1x per week	Yes	Beer	1-2 units per day	1-2 units per day	Sour milk	Small amount per week	No	<1x per week	Beef	Yes	Yes, cow and other animals	7	>4x	2	2-4x	1	<2x	4	2-4x	1	<2x	4	2-4x	1	<2x	7	>4x	7	>4x
TZFG229	1-3x per week	Everyday	Yes	Banana brew	3-4 units per day	3-4 units per day	Sour milk	Small amount per week	No	3-6x per week	Beef	Yes	Yes, cow and other animals	2	2-4x	2	2-4x	1	<2x	2	2-4x	1	<2x	1	<2x	1	<2x	2	2-4x	1	<2x
TZFG230	1x per per week	Everyday	No	None	Not applicable	Not applicable	Fresh pasteurized	Small amount per week	No	1-3x per week	Beef	Yes	Yes, only cow	2	2-4x	7	>4x	1	<2x	7	>4x	0	<2x	2	2-4x	7	>4x	7	>4x	1	<2x
TZFG231	3-6x per week	Everyday	No	None	Not applicable	Not applicable	Fresh pasteurized	Small amount per week	No	1-3x per week	Beef	Yes	Yes, only cow	4	2-4x	2	2-4x	1	<2x	7	>4x	1	<2x	1	<2x	1	<2x	3	2-4x	5	>4x
TZFG232	3-6x per week	Everyday	No	None	Not applicable	Not applicable	Sour milk	Small amount per day	No	1-3x per week	Beef	Yes	Yes, only cow	6	>4x	3	2-4x	1	<2x	7	>4x	1	<2x	3	2-4x	3	2-4x	4	2-4x	3	2-4x
TZFG233	Everyday	Everyday	Yes	Beer	>4 units per day	>4 units per day	Fresh pasteurized	Small amount per day	No	1-3x per week	Chicken	Yes	Yes, only cow	1	<2x	3	2-4x	1	<2x	7	>4x	7	<2x	1	<2x	4	2-4x	3	2-4x	7	>4x
TZFG234	1x per per week	Never	No	None	Not applicable	Not applicable	Sour milk	Small amount per day	No	1-3x per week	Beef	Yes	Yes, only cow	7	>4x	2	2-4x	1	<2x	7	>4x	1	<2x	3	2-4x	3	2-4x	2	2-4x	2	2-4x
TZFG235	3-6x per week	Never	Yes	Beer	3-4 units per day	3-4 units per day	Sour milk	Half litre per day	No	Everyday	Beef	Yes	Yes, only cow	4	2-4x	7	>4x	1	<2x	7	>4x	1	<2x	5	>4x	1	<2x	6	>4x	6	>4x
TZFG236	3-6x per week	Everyday	No	None	Not applicable	Not applicable	Fresh pasteurized	Small amount per week	No	1-3x per week	Beef	No	No	5	>4x	7	>4x	2	2-4x	7	>4x	1	<2x	3	2-4x	1	<2x	7	>4x	3	2-4x
TZFG237	Everyday	Everyday	Yes	Banana brew	Unknow	Unknow	Not applicable	Never	No	1-3x per week	Beef	No	No	2	2-4x	7	>4x	1	<2x	7	>4x	1	<2x	2	2-4x	2	2-4x	3	2-4x	6	>4x
TZFG238	1-3x per week	Everyday	No	None	Not applicable	Not applicable	Sour milk	Small amount per day	No	1-3x per week	Beef	Yes	Yes, only cow	4	2-4x	7	>4x	1	<2x	7	>4x	1	<2x	4	2-4x	1	<2x	7	>4x	7	>4x
TZFG239	1-3x per week	Everyday	Yes	Beer	Rarely	1-2 units per day	Not applicable	Never	No	1-3x per week	Beef	Yes	Yes, only cow	2	2-4x	4	2-4x	0	<2x	3	2-4x	0	<2x	1	<2x	2	2-4x	3	2-4x	3	2-4x
TZFG240	1x per per week	Everyday	No	None	Not applicable	Not applicable	Sour milk	Small amount per day	No	<1x per week	Beef	Yes	Yes, only cow	3	2-4x	7	>4x	0	<2x	7	>4x	1	<2x	4	2-4x	3	2-4x	2	2-4x	5	>4x
TZFG241	1x per per week	1-3x per week	Yes	Beer	1-2 units per day	3-4 units per day	Sour milk	Small amount per day	No	3-6x per week	Beef	Yes	Yes, only cow	2	2-4x	4	2-4x	1	<2x	7	>4x	7	<2x	2	2-4x	2	2-4x	2	2-4x	1	<2x
TZFG242	1x per per week	Everyday	No	None	Not applicable	Not applicable	Sour milk	Small amount per week	No	<1x per week	Beef	Yes	Yes, cow and other animals	7	>4x	3	2-4x	1	<2x	5	>4x	1	<2x	2	2-4x	2	2-4x	7	>4x	2	2-4x
TZFG243	1-3x per week	3-6x per week	No	None	Not applicable	Not applicable	Sour milk	Small amount per week	No	1-3x per week	Beef	Yes	Yes, only cow	4	2-4x	5	>4x	2	2-4x	6	>4x	1	<2x	2	2-4x	0	<2x	3	2-4x	3	2-4x
TZFG244	1x per per week	Everyday	No	None	Not applicable	Not applicable	Sour milk	Small amount per day	No	<1x per week	Beef	Yes	Yes, only cow	4	2-4x	2	2-4x	1	<2x	7	>4x	0	<2x	1	<2x	1	<2x	3	2-4x	2	2-4x
TZFG245	1-3x per week	Everyday	Yes	Beer	1-2 units per day	3-4 units per day	Not applicable	Never	No	3-6x per week	Pork	Yes	Yes, cow and other animals	7	>4x	1	<2x	1	<2x	2	2-4x	1	<2x	3	2-4x	6	>4x	7	>4x	7	>4x
TZFG246	1-3x per week	Everyday	Yes	Beer	Rarely	1-2 units per day	Not applicable	Never	No	1-3x per week	Beef	No	No	5	>4x	2	2-4x	0	<2x	7	>4x	1	<2x	3	2-4x	2	2-4x	7	>4x	7	>4x
TZFG247	1x per per week	Everyday	No	None	Not applicable	Not applicable	Fresh pasteurized	Small amount per day	No	3-6x per week	Chicken	Yes	Yes, only cow	3	2-4x	7	>4x	1	<2x	7	>4x	0	<2x	0	<2x	0	<2x	3	2-4x	4	2-4x
TZFG248	Never	Everyday	No	None	Not applicable	Not applicable	Sour milk	Small amount per week	No	3-6x per week	Beef	Yes	Yes, only cow	3	2-4x	2	2-4x	2	2-4x	2	2-4x	1	<2x	2	2-4x	3	2-4x	3	2-4x	7	>4x
TZFG249	Everyday	Everyday	No	None	Not applicable	Not applicable	Not applicable	Never	No	1-3x per week	Beef	No	No	7	>4x	7	>4x	1	<2x	7	>4x	0	<2x	3	2-4x	4	2-4x	3	2-4x	1	<2x
TZFG250	1x per per week	Never	Yes	Beer	3-4 units per day	>4 units per day	Sour milk	Small amount per day	No	<1x per week	Chicken	Yes	Yes, only cow	1	<2x	2	2-4x	4	2-4x	7	>4x	1	<2x	2	2-4x	6	>4x	7	>4x	7	>4x
TZFG251	Everyday	Everyday	No	None	Not applicable	Not applicable	Sour milk	Half litre per day	No	1-3x per week	Beef	Yes	Yes, only cow	4	2-4x	3	2-4x	1	<2x	5	>4x	0	<2x	0	<2x	6	>4x	7	>4x	5	>4x
TZFG252	1x per per week	Everyday	No	None	Not applicable	Not applicable	Not applicable	Never	No	1-3x per week	Beef	No	No	6	>4x	7	>4x	0	<2x	7	>4x	0	<2x	4	2-4x	4	2-4x	2	2-4x	7	>4x
TZFG253	Everyday	Everyday	No	None	Not applicable	Not applicable	Sour milk	Half litre per day	No	1-3x per week	Beef	No	No	3	2-4x	3	2-4x	1	<2x	7	>4x	0	<2x	4	2-4x	2	2-4x	7	>4x	7	>4x
TZFG254	3-6x per week	Everyday	Yes	Beer	Rarely	1-2 units per day	Fresh pasteurized	Small amount per day	No	1-3x per week	Beef	Yes	Yes, only cow	4	2-4x	2	2-4x	6	>4x	7	>4x	1	<2x	2	2-4x	6	>4x	7	>4x	6	>4x
TZFG255	1-3x per week	Everyday	No	None	Not applicable	Not applicable	Sour milk	Small amount per day	No	<1x per week	Beef	No	No	3	2-4x	2	2-4x	2	2-4x	3	2-4x	2	<2x	2	2-4x	3	2-4x	7	>4x	7	>4x
TZFG256	Everyday	Everyday	No	None	Not applicable	Not applicable	Sour milk	Small amount per day	No	1-3x per week	Beef	Yes	Yes, only cow	7	>4x	3	2-4x	1	<2x	7	>4x	0	<2x	4	2-4x	1	<2x	3	2-4x	2	2-4x
TZFG257	1x per per week	1-3x per week	No	None	Not applicable	Not applicable	Sour milk	Small amount per week	No	1-3x per week	Beef	Yes	Yes, only cow	4	2-4x	4	2-4x	1	<2x	6	>4x	1	<2x	3	2-4x	5	>4x	5	>4x	7	>4x
TZFG258	1x per per week	Everyday	No	None	Not applicable	Not applicable	Fresh pasteurized	Small amount per week	No	1-3x per week	Beef	Yes	Yes, cow and other animals	4	2-4x	2	2-4x	1	<2x	7	>4x	1	<2x	3	2-4x	2	2-4x	7	>4x	7	>4x
TZFG259	1-3x per week	Everyday	No	None	Not applicable	Not applicable	Sour milk	Small amount per day	No	1-3x per week	Beef	Yes	Yes, only cow	3	2-4x	3	2-4x	1	<2x	7	>4x	1	<2x	4	2-4x	7	>4x	7	>4x	1	<2x
TZFG260	1-3x per week	Everyday	Yes	Beer	Rarely	Rarely	Sour milk	Small amount per week	No	1-3x per week	Beef	Yes	Yes, only cow	3	2-4x	2	2-4x	2	2-4x	1	<2x	0	<2x	2	2-4x	3	2-4x	7	>4x	7	>4x
TZFG261	3-6x per week	Everyday	Yes	Beer	Rarely	Rarely	Not applicable	Never	No	1-3x per week	Beef	Yes	Yes, only cow	7	>4x	1	<2x	0	<2x	7	>4x	1	<2x	7	>4x	7	>4x	7	>4x	7	>4x
TZFG262	Everyday	Everyday	Yes	Beer	Rarely	1-2 units per day	Sour milk	Small amount per week	No	1-3x per week	Beef	Yes	Yes, only cow	4	2-4x	4	2-4x	1	<2x	4	2-4x	1	<2x	2	2-4x	2	2-4x	4	2-4x	3	2-4x
TZFG263	1x per per week	Never	Yes	Banana brew	1-2 units per day	1-2 units per day	Fresh pasteurized	Small amount per week	No	Everyday	Beef	Yes	Yes, only cow	7	>4x	1	<2x	2	2-4x	2	2-4x	0	<2x	1	<2x	2	2-4x	3	2-4x	7	>4x
TZFG264	1-3x per week	Everyday	Yes	Banana brew	1-2 units per day	1-2 units per day	Sour milk	Small amount per day	No	1-3x per week	Chicken	Yes	Yes, only cow	7	>4x	3	2-4x	2	2-4x	3	2-4x	1	<2x	3	2-4x	4	2-4x	7	>4x	7	>4x
TZFG265	1x per per week	3-6x per week	No	None	Not applicable	Not applicable	Sour milk	Small amount per week	No	1-3x per week	Beef	Yes	Yes, only cow	7	>4x	1	<2x	1	<2x	7	>4x	1	<2x	5	>4x	7	>4x	3	2-4x	1	<2x
TZFG266	1x per per week	Everyday	No	None	Not applicable	Not applicable	Sour milk	Small amount per day	No	1-3x per week	Beef	Yes	Yes, cow and other animals	3	2-4x	2	2-4x	2	2-4x	0	<2x	0	<2x	1	<2x	1	<2x	7	>4x	3	2-4x
TZFG267	1-3x per week	Everyday	No	None	Not applicable	Not applicable	Sour milk	Half litre per day	No	1-3x per week	Beef	Yes	Yes, only cow	3	2-4x	2	2-4x	1	<2x	4	2-4x	1	<2x	1	<2x	3	2-4x	5	>4x	5	>4x
TZFG268	1x per per week	Everyday	Yes	Banana brew	>4 units per day	>4 units per day	Not applicable	Never	No	1-3x per week	Goat	Yes	Yes, only cow	6	>4x	1	<2x	0	<2x	7	>4x	3	<2x	1	<2x	2	2-4x	7	>4x	1	<2x
TZFG269	1x per per week	Everyday	Yes	Banana brew	1-2 units per day	1-2 units per day	Not applicable	Never	No	1-3x per week	Beef	Yes	Yes, only cow	6	>4x	0	<2x	6	>4x	2	2-4x	0	<2x	0	<2x	1	<2x	7	>4x	1	<2x
TZFG270	Never	Everyday	Yes	Banana brew	1-2 units per day	1-2 units per day	Sour milk	Small amount per week	No	1-3x per week	Beef	Yes	Yes, only cow	7	>4x	0	<2x	7	>4x	0	<2x	0	<2x	0	<2x	2	2-4x	7	>4x	1	<2x
TZFG271	1x per per week	Everyday	No	None	Not applicable	Not applicable	Sour milk	Small amount per week	No	<1x per week	Beef	Yes	Yes, only cow	3	2-4x	2	2-4x	2	2-4x	1	<2x	2	<2x	2	2-4x	6	>4x	7	>4x	1	<2x
TZFG272	1x per per week	Everyday	Yes	Banana brew	1-2 units per day	1-2 units per day	Sour milk	Small amount per week	No	<1x per week	Beef	Yes	Yes, only cow	7	>4x	0	<2x	7	>4x	0	<2x	0	<2x	4	2-4x	7	>4x	7	>4x	6	>4x
TZFG273	1x per per week	Everyday	Yes	Banana brew	1-2 units per day	Rarely	Sour milk	Small amount per week	No	1-3x per week	Beef	Yes	Yes, only cow	4	2-4x	2	2-4x	1	<2x	7	>4x	0	<2x	7	>4x	2	2-4x	3	2-4x	1	<2x
TZFG274	1x per per week	Never	Yes	Banana brew	>4 units per day	1-2 units per day	Sour milk	Small amount per day	No	<1x per week	Pork	Yes	Yes, only cow	7	>4x	0	<2x	1	<2x	1	<2x	1	<2x	0	<2x	0	<2x	7	>4x	3	2-4x
TZFG275	3-6x per week	Everyday	Yes	Banana brew	3-4 units per day	3-4 units per day	Sour milk	Half litre per day	No	<1x per week	Beef	Yes	Yes, only cow	3	2-4x	1	<2x	1	<2x	7	>4x	0	<2x	1	<2x	2	2-4x	2	2-4x	3	2-4x
TZFG276	1-3x per week	Everyday	Yes	Banana brew	1-2 units per day	1-2 units per day	Sour milk	Small amount per day	No	1-3x per week	Beef	Yes	Yes, only cow	3	2-4x	2	2-4x	1	<2x	7	>4x	0	<2x	1	<2x	2	2-4x	3	2-4x	1	<2x
TZFG277	3-6x per week	Everyday	Yes	Beer	1-2 units per day	1-2 units per day	Fresh pasteurized	Small amount per week	No	Everyday	Beef	Yes	Yes, only cow	7	>4x	3	2-4x	1	<2x	7	>4x	0	<2x	5	>4x	6	>4x	7	>4x	6	>4x
TZFG278	1x per per week	Everyday	No	None	Not applicable	Not applicable	Not applicable	Never	No	<1x per week	Chicken	No	No	6	>4x	1	<2x	1	<2x	1	<2x	6	<2x	1	<2x	1	<2x	1	<2x	1	<2x
TZFG279	1x per per week	1x per week	Yes	Banana brew	1-2 units per day	1-2 units per day	Sour milk	Small amount per day	No	3-6x per week	Beef	Yes	Yes, only cow	7	>4x	2	2-4x	0	<2x	1	<2x	0	<2x	6	>4x	2	2-4x	7	>4x	6	>4x
TZFG280	1x per per week	Everyday	No	None	Not applicable	Not applicable	Sour milk	Small amount per day	No	<1x per week	Beef	Yes	Yes, only cow	7	>4x	1	<2x	1	<2x	3	2-4x	1	<2x	7	>4x	1	<2x	7	>4x	1	<2x
TZFG281	1-3x per week	Everyday	No	None	Not applicable	Not applicable	Sour milk	Small amount per week	No	<1x per week	Beef	Yes	Yes, only cow	6	>4x	2	2-4x	1	<2x	7	>4x	0	<2x	6	>4x	7	>4x	7	>4x	3	2-4x
TZFG282	3-6x per week	1-3x per week	Yes	Beer	Unknow	1-2 units per day	Fresh pasteurized	Small amount per week	No	1-3x per week	Goat	No	No	7	>4x	3	2-4x	1	<2x	7	>4x	0	<2x	5	>4x	3	2-4x	7	>4x	7	>4x
TZFG283	3-6x per week	3-6x per week	Yes	Banana brew	1-2 units per day	1-2 units per day	Fresh pasteurized	Small amount per day	No	1-3x per week	Beef	Yes	Yes, only cow	1	<2x	6	>4x	3	2-4x	7	>4x	5	<2x	7	>4x	2	2-4x	7	>4x	7	>4x
TZFG284	Everyday	Everyday	Yes	Beer	1-2 units per day	1-2 units per day	Fresh pasteurized	Small amount per week	No	3-6x per week	Beef	No	No	1	<2x	7	>4x	3	2-4x	7	>4x	4	<2x	3	2-4x	2	2-4x	7	>4x	4	2-4x
TZFG285	1x per per week	Everyday	No	None	Not applicable	Not applicable	Sour milk	Small amount per week	No	<1x per week	Beef	Yes	Yes, only cow	7	>4x	2	2-4x	1	<2x	2	2-4x	0	<2x	6	>4x	1	<2x	3	2-4x	1	<2x
TZFG286	1-3x per week	Everyday	Yes	Beer	1-2 units per day	1-2 units per day	Sour milk	Small amount per day	No	1-3x per week	Beef	Yes	Yes, only cow	4	2-4x	2	2-4x	1	<2x	1	<2x	1	<2x	2	2-4x	2	2-4x	2	2-4x	5	>4x
TZFG287	1-3x per week	3-6x per week	No	None	Not applicable	Not applicable	Sour milk	Small amount per day	No	3-6x per week	Beef	Yes	Yes, only cow	6	>4x	3	2-4x	0	<2x	6	>4x	1	<2x	1	<2x	1	<2x	3	2-4x	6	>4x
TZFG288	1-3x per week	Everyday	No	None	Not applicable	Not applicable	Sour milk	Small amount per day	No	1-3x per week	Beef	No	No	7	>4x	3	2-4x	1	<2x	6	>4x	1	<2x	1	<2x	6	>4x	5	>4x	3	2-4x
TZFG289	1-3x per week	Everyday	No	None	Not applicable	Not applicable	Fresh pasteurized	Small amount per week	No	1-3x per week	Beef	Yes	Yes, cow and other animals	4	2-4x	3	2-4x	4	2-4x	7	>4x	1	<2x	3	2-4x	4	2-4x	7	>4x	7	>4x
TZFG290	Everyday	3-6x per week	Yes	Beer	1-2 units per day	3-4 units per day	Not applicable	Never	No	Everyday	Beef	Yes	Yes, only cow	7	>4x	7	>4x	2	2-4x	7	>4x	1	<2x	3	2-4x	7	>4x	7	>4x	7	>4x
TZFG291	1-3x per week	Everyday	No	None	Not applicable	Not applicable	Sour milk	Small amount per day	No	<1x per week	Beef	Yes	Yes, only cow	6	>4x	2	2-4x	1	<2x	3	2-4x	1	<2x	6	>4x	3	2-4x	7	>4x	3	2-4x
TZFG292	1-3x per week	Everyday	Yes	Banana brew	3-4 units per day	3-4 units per day	Fresh pasteurized	Small amount per week	No	1-3x per week	Beef	Yes	Yes, only cow	7	>4x	2	2-4x	1	<2x	7	>4x	3	<2x	2	2-4x	6	>4x	4	2-4x	6	>4x
TZFG293	3-6x per week	Everyday	No	None	Not applicable	Not applicable	Not applicable	Never	No	1-3x per week	Beef	Yes	Yes, only cow	3	2-4x	3	2-4x	2	2-4x	7	>4x	0	<2x	4	2-4x	1	<2x	7	>4x	4	2-4x
TZFG294	1-3x per week	Everyday	No	None	Not applicable	Not applicable	Sour milk	Small amount per week	No	<1x per week	Beef	Yes	Yes, only cow	7	>4x	4	2-4x	2	2-4x	7	>4x	0	<2x	0	<2x	3	2-4x	7	>4x	2	2-4x
TZFG295	1-3x per week	1-3x per week	Yes	Banana brew	1-2 units per day	1-2 units per day	Fresh pasteurized	Small amount per week	No	1-3x per week	Beef	Yes	Yes, only cow	7	>4x	2	2-4x	0	<2x	4	2-4x	1	<2x	6	>4x	2	2-4x	4	2-4x	0	<2x
TZFG296	Everyday	Everyday	Yes	Beer	>4 units per day	>4 units per day	Fresh pasteurized	Small amount per day	No	Everyday	Pork	Yes	Yes, only cow	3	2-4x	7	>4x	1	<2x	7	>4x	2	<2x	1	<2x	3	2-4x	7	>4x	7	>4x
TZFG297	1-3x per week	3-6x per week	No	None	Not applicable	Not applicable	Fresh pasteurized	Small amount per day	No	1-3x per week	Beef	Yes	Yes, only cow	5	>4x	1	<2x	1	<2x	6	>4x	0	<2x	4	2-4x	2	2-4x	6	>4x	7	>4x
TZFG298	3-6x per week	Everyday	No	None	Not applicable	Not applicable	Sour milk	A litre per day	No	1-3x per week	Goat	No	No	6	>4x	1	<2x	1	<2x	7	>4x	1	<2x	3	2-4x	2	2-4x	7	>4x	7	>4x
TZFG299	1-3x per week	Everyday	No	None	Not applicable	Not applicable	Sour milk	Half litre per day	No	3-6x per week	Beef	No	No	4	2-4x	2	2-4x	0	<2x	6	>4x	3	<2x	1	<2x	4	2-4x	6	>4x	6	>4x
TZFG300	Everyday	Everyday	No	None	Not applicable	Not applicable	Sour milk	Small amount per week	No	1-3x per week	Beef	Yes	Yes, only cow	4	2-4x	3	2-4x	2	2-4x	7	>4x	1	<2x	3	2-4x	3	2-4x	7	>4x	7	>4x
TZFG301	1x per per week	Everyday	No	None	Not applicable	Not applicable	Sour milk	Small amount per week	No	3-6x per week	Beef	Yes	Yes, cow and other animals	3	2-4x	2	2-4x	1	<2x	6	>4x	1	<2x	1	<2x	2	2-4x	6	>4x	7	>4x
TZFG302	1-3x per week	Everyday	No	None	Not applicable	Not applicable	Fresh pasteurized	Small amount per week	No	1-3x per week	Beef	Yes	Yes, cow and other animals	3	2-4x	3	2-4x	2	2-4x	7	>4x	1	<2x	3	2-4x	3	2-4x	7	>4x	7	>4x
TZFG303	1-3x per week	Everyday	No	None	Not applicable	Not applicable	Not applicable	Never	No	3-6x per week	Pork	No	No	7	>4x	4	2-4x	2	2-4x	7	>4x	0	<2x	5	>4x	3	2-4x	7	>4x	7	>4x
TZFG304	1x per per week	Everyday	Yes	Banana brew	1-2 units per day	1-2 units per day	Sour milk	Small amount per week	No	<1x per week	Beef	Yes	Yes, cow and other animals	7	>4x	1	<2x	2	2-4x	1	<2x	1	<2x	1	<2x	4	2-4x	7	>4x	6	>4x
TZFG305	1-3x per week	Never	Yes	Banana brew	1-2 units per day	1-2 units per day	Sour milk	Small amount per week	No	1-3x per week	Beef	Yes	Yes, cow and other animals	7	>4x	0	<2x	1	<2x	1	<2x	3	<2x	2	2-4x	1	<2x	7	>4x	7	>4x
TZFG306	3-6x per week	Everyday	No	None	Not applicable	Not applicable	Sour milk	Small amount per week	No	1-3x per week	Beef	Yes	Yes, only cow	3	2-4x	2	2-4x	2	2-4x	7	>4x	1	<2x	1	<2x	4	2-4x	6	>4x	3	2-4x
TZFG307	1x per per week	3-6x per week	Yes	Banana brew	Rarely	Rarely	Sour milk	Small amount per day	No	1-3x per week	Beef	Yes	Yes, cow and other animals	7	>4x	1	<2x	7	>4x	0	<2x	0	<2x	3	2-4x	2	2-4x	7	>4x	7	>4x
TZFG308	1x per per week	1x per week	No	None	Not applicable	Not applicable	Not applicable	Never	No	<1x per week	Goat	No	No	4	2-4x	2	2-4x	1	<2x	7	>4x	1	<2x	7	>4x	1	<2x	4	2-4x	3	2-4x
TZFG309	Everyday	Everyday	Yes	Beer	1-2 units per day	3-4 units per day	Fresh pasteurized	Small amount per week	No	3-6x per week	Beef	Yes	Yes, only cow	7	>4x	1	<2x	1	<2x	7	>4x	0	<2x	2	2-4x	0	<2x	7	>4x	3	2-4x
TZFG310	1-3x per week	Everyday	Yes	Banana brew	1-2 units per day	1-2 units per day	Not applicable	Never	No	1-3x per week	Beef	Yes	Yes, cow and other animals	7	>4x	1	<2x	0	<2x	7	>4x	1	<2x	4	2-4x	1	<2x	4	2-4x	2	2-4x
TZFG311	1x per per week	1x per week	Yes	Banana brew	>4 units per day	>4 units per day	Sour milk	Small amount per week	No	3-6x per week	Pork	Yes	Yes, only goat	6	>4x	1	<2x	2	2-4x	3	2-4x	1	<2x	6	>4x	2	2-4x	5	>4x	4	2-4x
TZFG312	3-6x per week	Everyday	No	None	Not applicable	Not applicable	Sour milk	Small amount per day	No	<1x per week	Beef	No	No	2	2-4x	7	>4x	0	<2x	2	2-4x	0	<2x	4	2-4x	5	>4x	6	>4x	1	<2x
TZFG313	1-3x per week	1-3x per week	Yes	Banana brew	1-2 units per day	3-4 units per day	Sour milk	Small amount per day	No	3-6x per week	Beef	Yes	Yes, cow and other animals	5	>4x	5	>4x	5	>4x	7	>4x	1	<2x	5	>4x	4	2-4x	7	>4x	5	>4x
TZFG314	1x per per week	Everyday	No	None	Not applicable	Not applicable	Sour milk	Small amount per week	No	1-3x per week	Beef	Yes	Yes, only cow	3	2-4x	2	2-4x	1	<2x	6	>4x	1	<2x	2	2-4x	4	2-4x	5	>4x	3	2-4x
TZFG315	3-6x per week	Everyday	Yes	Banana brew	3-4 units per day	>4 units per day	Sour milk	Small amount per week	No	3-6x per week	Pork	Yes	Yes, only cow	6	>4x	4	2-4x	3	2-4x	3	2-4x	1	<2x	4	2-4x	3	2-4x	7	>4x	4	2-4x
TZFG316	1x per per week	Everyday	Yes	Banana brew	1-2 units per day	3-4 units per day	Sour milk	Small amount per week	No	1-3x per week	Chicken	Yes	Yes, only cow	7	>4x	1	<2x	0	<2x	7	>4x	0	<2x	4	2-4x	1	<2x	7	>4x	2	2-4x
TZFG317	1x per per week	Everyday	Yes	Banana brew	1-2 units per day	3-4 units per day	Sour milk	Small amount per day	No	1-3x per week	Chicken	Yes	Yes, only cow	5	>4x	2	2-4x	1	<2x	7	>4x	2	<2x	4	2-4x	2	2-4x	5	>4x	3	2-4x
TZFG318	3-6x per week	Everyday	No	None	Not applicable	Not applicable	Sour milk	Small amount per week	No	1-3x per week	Beef	Yes	Yes, cow and other animals	5	>4x	2	2-4x	0	<2x	7	>4x	1	<2x	3	2-4x	1	<2x	4	2-4x	3	2-4x
TZFG319	3-6x per week	Everyday	No	None	Not applicable	Not applicable	Sour milk	Small amount per day	No	3-6x per week	Beef	Yes	Yes, cow and other animals	7	>4x	3	2-4x	7	>4x	7	>4x	2	<2x	2	2-4x	3	2-4x	7	>4x	7	>4x
TZFG320	1x per per week	Everyday	Yes	Banana brew	1-2 units per day	1-2 units per day	Fresh pasteurized	Small amount per week	No	1-3x per week	Beef	Yes	Yes, cow and other animals	4	2-4x	2	2-4x	3	2-4x	7	>4x	1	<2x	3	2-4x	3	2-4x	7	>4x	7	>4x
TZFGP01	1x per per week	Everyday	No	None	Not applicable	Not applicable	Sour milk	Small amount per day	No	1-3x per week	Beef	No	No	7	>4x	7	>4x	1	<2x	7	>4x	3	<2x	4	2-4x	7	>4x	7	>4x	7	>4x
TZFGP02	1-3x per week	Everyday	No	None	Not applicable	Not applicable	Sour milk	Small amount per week	No	1-3x per week	Pork	No	No	6	>4x	3	2-4x	1	<2x	1	<2x	1	<2x	1	<2x	1	<2x	1	<2x	1	<2x
TZFGP03	Everyday	Everyday	No	None	Not applicable	Not applicable	Sour milk	Small amount per week	No	1-3x per week	Chicken	Yes	Yes, only cow	3	2-4x	3	2-4x	1	<2x	7	>4x	1	<2x	1	<2x	3	2-4x	7	>4x	7	>4x
TZFGP04	1x per per week	3-6x per week	No	None	Not applicable	Not applicable	Sour milk	Small amount per week	No	<1x per week	Goat	Yes	Yes, only cow	2	2-4x	1	<2x	4	2-4x	4	2-4x	3	<2x	2	2-4x	1	<2x	3	2-4x	3	2-4x

## Sheet: Label
Name	Label
PID	Participant Identification Number
Time_samplecollection	Time_sample collection
Datevisit	Date of visit
Seasonality	Annual seasonality as recorded during the time of study
Systolic_BP	Systolic blood pressure
Diastolic_BP	Diastolic blood pressure
RBG	Random blood glucose
Malaria	Malaria status
HIV	HIV status
Marital_status	Marital status
Sexualpartner_lastyr	Number of sexual partners in last year
Living_With	Who are you living with at home/hostel
Education	Highest level of education attained
Level_Training	Which level of education are you now if in training
occupation	what is your occupation
occupation_classfcation	classification of occupation according to Tanzania standard of occupation
Sex	Sex
Contraceptive_use	Use of contraceptives
Contraceptive_Type	Type of contraceptive used
age	Age in years
Weight	Body weight
Height	Body Height
Tribe_Chagga	Belong to Chagga tribe
Tribe_Origin	Tribe origin
Moved_Moshi	Moved to Moshi from other city
Time_Moved	Recent date of start living in Moshi
Residence_Area	Current residential area in Moshi
Drinking_Water	Type of water used for drinking
Cooking_Fuel	Source of cooking fuel
Category_fuel	Category of cooking fuel (smoky vs non-smoky)
Toilet_Facility	Type of toilet facility used at home
Traveled_Outside_Tanzania	Traveled outsideTanzania last 10 years
Country_Time	To which countries and time
Animal_Exposure_Childhood	Exposure to animals during the childhood
Cattle_childhood	Exposed to cattle
Pets_childhood	Exposed to pets
Birds_childhood	exposed to birds
Animal_Exposure	Exposure to pets or farm animals at the moment
Cattle_current	Exposure to catlle at the moment
Pets_current	Exposure to pets at the moment
Birds_current	Exposure to birds at the moment
Health_status	Health status
Childhood_Vaccination	Did you receive vaccine during the childhood?
OPV
DTP
BCG
MMR
Yellow_Fever_Childhood
Vaccination_3years	Vaccination past 3 years
Tetanus	Tetanus vaccines past 3 years
Hepatitis_B	Hepatitis B vaccines past 3 years
Yellow_fever	Yellow fever vaccines past 3 years
Time_Vaccinated	When was the last shot past 3 years
UTI	Urinary tract infections (UTI) infection
Family_history_disease	Do you have any familialial disease(s)
Disease_type	Which type of disease (s)
Family_member	Who have or had the disease(s)
Diagnosis_Age	How old were they when diagnozed (years)
Allergic	Allergic reactions
Fungal_Infection	Have you ever had fungal infection
Infected_part	Which part infected by the fungus
Vegetarian	Are you vegetarian
Frequent_eat_meat	Frequent of eating meat per week
Frequent_meat	Most frequently eaten meat
Eat_intestine	Do you eat intenstine?
Of_which_animal	Intestine of which animal
Drinking_Carbonated_Soda	Frequent of drinking carbonated soda eg coca cola, sprite etc
Drinking_tea_Sugar	Frequent of drinking tea or coffee with sugar
Drinking_Alcohol	Do you drink alcohol?
Alcohol_Amount_Weekdays	Amount of alcohol in WEEKDAYS per day
Alcohol_Amount_Weekends	Amount of alcohol in WEEKENDS per day
Milk_type	Which type of milk do you drink
Amount_Milk	How much milk do you drink?
Smoking_Habit	Smoking habit
Ugali	stiff porridge made of maize/cassava/sorgum flour a common and traditional dish in Tanzania
