# Supplementary material for: Gut microbiome-mediated metabolism effects on immunity in rural and urban African populations
Source: Nat Commun. 2021 Aug 11;12:4845. doi: 10.1038/s41467-021-25213-2 (PMC8357928; doi:10.1038/s41467-021-25213-2)
Supplement: Supplementary file 5 — Supplementary Data 3 [file 41467_2021_25213_MOESM5_ESM.csv]

Direction	Feature	Prevalence	Pvalue	Direction	FDR	Rural	Urban	NL
RUN	Bifidobacterium longum	0.825699746	1.41E-05	greater	0.001084261	27	165	457
RUN	Oscillibacter unclassified	0.894402036	1.76E-05	greater	0.001084261	46	207	450
RUN	Alistipes finegoldii	0.666666667	0.00036874	greater	0.015118337	22	132	370
RUN	Prevotella copri	0.648854962	0.000629639	less	0.019361398	60	198	252
RUN	Subdoligranulum unclassified	0.998727735	0.001087724	greater	0.026214581	68	246	471
RUN	Akkermansia muciniphila	0.508905852	0.00127876	greater	0.026214581	16	112	272
RUN	Eubacterium biforme	0.491094148	0.002009072	less	0.035302259	53	149	184
RUN	Bacteroides dorei	0.743002545	0.0025939	greater	0.039881211	35	167	382
RUN	Veillonella unclassified	0.720101781	0.00400422	less	0.050129955	59	206	301
RUN	Eggerthella unclassified	0.513994911	0.004075606	greater	0.050129955	16	101	287
RUN	Eggerthella lenta	0.325699746	0.005346561	greater	0.059784275	5	53	198
RUN	Veillonella atypica	0.253180662	0.005833559	less	0.059793976	32	76	91
RUN	Parabacteroides merdae	0.657760814	0.007792694	greater	0.073730875	29	139	349
RUN	Alistipes shahii	0.783715013	0.008595501	greater	0.075517617	43	172	401
RUN	Bacteroides cellulosilyticus	0.394402036	0.011439556	greater	0.087839014	15	92	203
RUN	Bacteroides ovatus	0.89821883	0.011725387	greater	0.087839014	53	212	441
RUN	Coprococcus eutactus	0.216284987	0.012771166	less	0.087839014	30	70	70
RUN	Haemophilus parainfluenzae	0.547073791	0.01285449	less	0.087839014	55	184	191
RUN	Adlercreutzia equolifaciens	0.614503817	0.014024914	greater	0.090792865	15	88	380
RUN	Roseburia inulinivorans	0.923664122	0.014973795	less	0.092088839	66	229	431
RUN	Holdemania filiformis	0.268447837	0.016907294	greater	0.099028437	2	29	180
RUN	Veillonella parvula	0.511450382	0.018885873	less	0.104541914	48	152	202
RUN	Gordonibacter pamelaeae	0.437659033	0.019548488	greater	0.104541914	11	70	263
RUN	Holdemania unclassified	0.278625954	0.025363923	greater	0.129990103	9	61	149
RUN	Flavonifractor plautii	0.234096692	0.028395197	greater	0.139704368	6	45	133
RUN	Bifidobacterium bifidum	0.307888041	0.031404235	greater	0.144481754	2	24	216
RUN	Bacteroides uniformis	0.913486005	0.031715507	greater	0.144481754	51	211	456
RUN	Bacteroides vulgatus	0.891857506	0.033772156	greater	0.148356257	51	209	441
RUN	Alistipes onderdonkii	0.667938931	0.035361939	greater	0.148841283	23	112	390
RUN	Bacteroidales bacterium ph8	0.625954198	0.036302752	greater	0.148841283	17	94	381
RUN	Dialister invisus	0.332061069	0.042910818	greater	0.162263036	2	23	236
RUN	Bacteroides caccae	0.704834606	0.043049841	greater	0.162263036	38	149	367
RUN	Alistipes putredinis	0.665394402	0.045669395	greater	0.162263036	20	93	410
RUN	Alistipes indistinctus	0.441475827	0.04616374	greater	0.162263036	16	84	247
RUN	Parabacteroides distasonis	0.756997455	0.046172409	greater	0.162263036	48	191	356
RUN	Burkholderiales bacterium 1 1 47	0.226463104	0.05339511	greater	0.178708586	5	49	124
RUN	Bacteroides thetaiotaomicron	0.753180662	0.053757867	greater	0.178708586	38	174	380
RUN	Erysipelotrichaceae bacterium 6 1 45	0.273536896	0.056845088	greater	0.183998574	2	21	192
RUN	Erysipelotrichaceae bacterium 2 2 44A	0.211195929	0.067295162	greater	0.211068185	6	39	121
RUN	Roseburia intestinalis	0.748091603	0.06864006	less	0.211068185	57	191	340
RUN	Catenibacterium mitsuokai	0.276081425	0.070790544	less	0.212371632	42	118	57
RUN	Phascolarctobacterium succinatutens	0.298982188	0.073036953	less	0.213893934	35	101	99
RUN	Paraprevotella unclassified	0.391857506	0.086344829	greater	0.239717991	13	67	228
RUN	Bifidobacterium adolescentis	0.778625954	0.089407297	greater	0.239717991	26	121	465
RUN	Bifidobacterium catenulatum	0.344783715	0.09092155	greater	0.239717991	4	28	239
RUN	Butyrivibrio crossotus	0.259541985	0.09430945	less	0.239717991	38	114	52
RUN	Rothia mucilaginosa	0.321882952	0.094555532	less	0.239717991	40	132	81
RUN	Veillonella dispar	0.27480916	0.094724608	less	0.239717991	32	106	78
RUN	Parasutterella excrementihominis	0.262086514	0.095497411	greater	0.239717991	5	59	142
RUN	Streptococcus australis	0.389312977	0.115481047	less	0.284083375	32	103	171
RUN	Ruminococcus bromii	0.884223919	0.120315073	greater	0.290171647	55	212	428
RUN	Coprococcus catus	0.936386768	0.137715215	less	0.323336006	68	239	429
RUN	Escherichia unclassified	0.592875318	0.139323645	less	0.323336006	57	198	211
RUN	Ruminococcus lactaris	0.561068702	0.16258159	greater	0.370324733	32	140	269
RUN	Lachnospiraceae bacterium 3 1 46FAA	0.600508906	0.169187913	greater	0.372615975	19	85	368
RUN	Dorea longicatena	0.973282443	0.169646298	greater	0.372615975	68	245	452
RUN	Desulfovibrio piger	0.34351145	0.191612808	less	0.413480269	35	109	126
RUN	Paraprevotella clara	0.351145038	0.214156306	greater	0.454159063	10	45	221
RUN	Prevotella stercorea	0.288804071	0.218048767	less	0.454576243	46	144	37
RUN	Ruminococcus albus	0.236641221	0.242920968	greater	0.497425607	2	12	172
RUN	Faecalibacterium prausnitzii	0.994910941	0.24812637	less	0.497425607	68	245	469
RUN	Roseburia unclassified	0.262086514	0.250734859	greater	0.497425607	13	62	131
RUN	Paraprevotella xylaniphila	0.260814249	0.255932176	greater	0.499677105	3	16	186
RUN	Anaerotruncus unclassified	0.298982188	0.286092982	greater	0.540273738	3	16	216
RUN	Barnesiella intestinihominis	0.708651399	0.287795275	greater	0.540273738	29	120	408
RUN	Eubacterium eligens	0.870229008	0.290979425	less	0.540273738	61	226	397
RUN	Streptococcus infantis	0.20610687	0.294295451	less	0.540273738	21	72	69
RUN	Clostridium leptum	0.510178117	0.313861383	greater	0.567719854	4	18	379
RUN	Ruminococcus gnavus	0.370229008	0.336619666	greater	0.591060687	15	63	213
RUN	Alistipes unclassified	0.218829517	0.338742896	less	0.591060687	30	101	41
RUN	Coprococcus sp ART55 1	0.360050891	0.341181372	greater	0.591060687	18	88	177
RUN	Anaerostipes hadrus	0.832061069	0.35713963	greater	0.610113535	41	156	457
RUN	Lachnospiraceae bacterium 2 1 58FAA	0.250636132	0.38331083	greater	0.645852495	14	63	120
RUN	Bacteroides xylanisolvens	0.657760814	0.432974233	greater	0.719673387	37	136	344
RUN	Olsenella unclassified	0.342239186	0.44763248	less	0.734117267	31	101	137
RUN	Granulicatella unclassified	0.207379135	0.467330842	less	0.756338073	15	51	97
RUN	Collinsella aerofaciens	0.917302799	0.51289809	greater	0.819304741	67	223	431
RUN	Lachnospiraceae bacterium 5 1 63FAA	0.952926209	0.531475241	greater	0.838095572	58	226	465
RUN	Peptostreptococcaceae noname unclassified	0.79389313	0.539392592	less	0.839813783	53	202	369
RUN	Actinomyces odontolyticus	0.320610687	0.547485716	greater	0.841759288	19	77	156
RUN	Streptococcus sanguinis	0.276081425	0.572823155	greater	0.869358319	17	61	139
RUN	Eubacterium ramulus	0.885496183	0.579572213	greater	0.869358319	64	224	408
RUN	Lactococcus lactis	0.282442748	0.596261927	greater	0.883617073	14	48	160
RUN	Eubacterium siraeum	0.712468193	0.621007268	less	0.890667236	47	172	341
RUN	Desulfovibrio desulfuricans	0.208651399	0.625318971	greater	0.890667236	7	52	105
RUN	Lachnospiraceae bacterium 1 1 57FAA	0.334605598	0.628274969	greater	0.890667236	13	42	208
RUN	Ruminococcus callidus	0.650127226	0.636806764	less	0.890667236	55	191	265
RUN	Bifidobacterium pseudocatenulatum	0.39821883	0.63722534	less	0.890667236	38	149	126
RUN	Lachnospiraceae bacterium 8 1 57FAA	0.557251908	0.649883189	less	0.898153171	38	155	245
RUN	Eubacterium rectale	0.988549618	0.67322662	less	0.911147052	68	239	470
RUN	Streptococcus thermophilus	0.422391858	0.680129826	greater	0.911147052	3	8	321
RUN	Sutterella wadsworthensis	0.487277354	0.685245086	greater	0.911147052	30	100	253
RUN	Escherichia coli	0.703562341	0.688916064	less	0.911147052	56	224	273
RUN	Bilophila wadsworthia	0.513994911	0.708412111	greater	0.926964783	17	131	256
RUN	Alistipes senegalensis	0.632315522	0.737276121	greater	0.951019027	35	159	303
RUN	Ruminococcus torques	0.998727735	0.742258753	greater	0.951019027	68	247	470
RUN	Streptococcus vestibularis	0.20610687	0.775422339	greater	0.971146384	13	41	108
RUN	Ruminococcus obeum	0.997455471	0.783964423	greater	0.971146384	68	246	470
RUN	Lachnospiraceae bacterium 7 1 58FAA	0.641221374	0.795182305	greater	0.971146384	25	86	393
RUN	Bacteroides massiliensis	0.296437659	0.795585859	greater	0.971146384	8	21	204
RUN	Ruminococcus sp 5 1 39BFAA	0.828244275	0.802078688	greater	0.971146384	46	162	443
RUN	Roseburia hominis	0.877862595	0.805340904	less	0.971146384	52	215	423
RUN	Odoribacter unclassified	0.250636132	0.867780268	greater	0.999449281	13	34	150
RUN	Bacteroides faecis	0.365139949	0.869605315	less	0.999449281	24	111	152
RUN	Oxalobacter formigenes	0.296437659	0.896569717	less	0.999449281	22	106	105
RUN	Dorea formicigenerans	0.975826972	0.927963267	greater	0.999449281	68	243	456
RUN	Parabacteroides unclassified	0.522900763	0.934470395	less	0.999449281	45	169	197
RUN	Bacteroides finegoldii	0.204834606	0.936446177	greater	0.999449281	13	31	117
RUN	Clostridium bolteae	0.234096692	0.94671454	greater	0.999449281	11	67	106
RUN	Bacteroides stercoris	0.39821883	0.952796751	greater	0.999449281	20	48	245
RUN	Streptococcus salivarius	0.913486005	0.959315483	greater	0.999449281	61	206	451
RUN	Streptococcus parasanguinis	0.751908397	0.974097127	greater	0.999449281	48	152	391
RUN	Clostridium bartlettii	0.749363868	0.978922252	greater	0.999449281	51	167	371
RUN	Methanobrevibacter smithii	0.419847328	0.979701676	less	0.999449281	29	134	167
RUN	Bacteroides fragilis	0.446564885	0.987503814	less	0.999449281	26	131	194
RUN	Bilophila unclassified	0.805343511	0.987721313	greater	0.999449281	48	197	388
RUN	Eubacterium hallii	0.984732824	0.988569855	greater	0.999449281	67	245	462
RUN	Coprococcus comes	0.94783715	0.989378603	greater	0.999449281	67	236	442
RUN	Bacteroides intestinalis	0.220101781	0.992866268	greater	0.999449281	9	71	93
RUN	Methanobrevibacter unclassified	0.375318066	0.994891897	less	0.999449281	30	141	124
RUN	Odoribacter splanchnicus	0.437659033	0.998366225	less	0.999449281	22	133	189
RUN	Mitsuokella unclassified	0.324427481	0.999428332	greater	0.999449281	21	36	198
RUN	Eubacterium ventriosum	0.695928753	0.999449281	greater	0.999449281	44	117	386
URN	Eubacterium ventriosum	0.695928753	0.000553837	greater	0.068121935	44	117	386
URN	Methanobrevibacter unclassified	0.375318066	0.005131451	less	0.315584253	30	141	124
URN	Coprococcus comes	0.94783715	0.010663709	greater	0.352863768	67	236	442
URN	Eubacterium hallii	0.984732824	0.011475244	greater	0.352863768	67	245	462
URN	Clostridium bartlettii	0.749363868	0.021155118	greater	0.520415907	51	167	371
URN	Bacteroides stercoris	0.39821883	0.047409412	greater	0.971892951	20	48	245
URN	Parabacteroides unclassified	0.522900763	0.06572493	less	0.999985971	45	169	197
URN	Dorea formicigenerans	0.975826972	0.072243347	greater	0.999985971	68	243	456
URN	Oxalobacter formigenes	0.296437659	0.103734732	less	0.999985971	22	106	105
URN	Bacteroides finegoldii	0.204834606	0.124042972	greater	0.999985971	13	31	117
URN	Odoribacter unclassified	0.250636132	0.132739681	greater	0.999985971	13	34	150
URN	Streptococcus salivarius	0.913486005	0.16497406	greater	0.999985971	61	206	451
URN	Ruminococcus sp 5 1 39BFAA	0.828244275	0.198348356	greater	0.999985971	46	162	443
URN	Bacteroides massiliensis	0.296437659	0.205265561	greater	0.999985971	8	21	204
URN	Lachnospiraceae bacterium 7 1 58FAA	0.641221374	0.205318374	greater	0.999985971	25	86	393
URN	Ruminococcus obeum	0.997455471	0.216476413	greater	0.999985971	68	246	470
URN	Ruminococcus torques	0.998727735	0.258227017	greater	0.999985971	68	247	470
URN	Escherichia coli	0.703562341	0.311615778	less	0.999985971	56	224	273
URN	Streptococcus thermophilus	0.422391858	0.3215625	greater	0.999985971	3	8	321
URN	Sutterella wadsworthensis	0.487277354	0.343039674	greater	0.999985971	30	100	253
URN	Eubacterium rectale	0.988549618	0.353736333	less	0.999985971	68	239	470
URN	Bifidobacterium pseudocatenulatum	0.39821883	0.363358768	less	0.999985971	38	149	126
URN	Ruminococcus callidus	0.650127226	0.363760614	less	0.999985971	55	191	265
URN	Lachnospiraceae bacterium 1 1 57FAA	0.334605598	0.372584794	greater	0.999985971	13	42	208
URN	Eubacterium siraeum	0.712468193	0.379573195	less	0.999985971	47	172	341
URN	Lactococcus lactis	0.282442748	0.404577152	greater	0.999985971	14	48	160
URN	Eubacterium ramulus	0.885496183	0.421015954	greater	0.999985971	64	224	408
URN	Streptococcus sanguinis	0.276081425	0.428388563	greater	0.999985971	17	61	139
URN	Streptococcus vestibularis	0.20610687	0.451895946	greater	0.999985971	13	41	108
URN	Mitsuokella unclassified	0.324427481	0.465662247	greater	0.999985971	21	36	198
URN	Lachnospiraceae bacterium 5 1 63FAA	0.952926209	0.469123077	greater	0.999985971	58	226	465
URN	Streptococcus parasanguinis	0.751908397	0.474514354	greater	0.999985971	48	152	391
URN	Collinsella aerofaciens	0.917302799	0.487701626	greater	0.999985971	67	223	431
URN	Bacteroides fragilis	0.446564885	0.511382191	less	0.999985971	26	131	194
URN	Olsenella unclassified	0.342239186	0.553030704	less	0.999985971	31	101	137
URN	Methanobrevibacter smithii	0.419847328	0.566986648	less	0.999985971	29	134	167
URN	Bacteroides xylanisolvens	0.657760814	0.567646166	greater	0.999985971	37	136	344
URN	Lachnospiraceae bacterium 8 1 57FAA	0.557251908	0.57705977	less	0.999985971	38	155	245
URN	Roseburia hominis	0.877862595	0.609504536	less	0.999985971	52	215	423
URN	Anaerostipes hadrus	0.832061069	0.643436539	greater	0.999985971	41	156	457
URN	Alistipes unclassified	0.218829517	0.661871726	less	0.999985971	30	101	41
URN	Ruminococcus gnavus	0.370229008	0.664104374	greater	0.999985971	15	63	213
URN	Actinomyces odontolyticus	0.320610687	0.666052812	greater	0.999985971	19	77	156
URN	Bacteroides faecis	0.365139949	0.68518768	less	0.999985971	24	111	152
URN	Clostridium leptum	0.510178117	0.687344637	greater	0.999985971	4	18	379
URN	Granulicatella unclassified	0.207379135	0.68843856	less	0.999985971	15	51	97
URN	Streptococcus infantis	0.20610687	0.706347039	less	0.999985971	21	72	69
URN	Eubacterium eligens	0.870229008	0.709536058	less	0.999985971	61	226	397
URN	Barnesiella intestinihominis	0.708651399	0.712759552	greater	0.999985971	29	120	408
URN	Anaerotruncus unclassified	0.298982188	0.71514517	greater	0.999985971	3	16	216
URN	Paraprevotella xylaniphila	0.260814249	0.74523881	greater	0.999985971	3	16	186
URN	Peptostreptococcaceae noname unclassified	0.79389313	0.751304458	greater	0.999985971	53	202	369
URN	Faecalibacterium prausnitzii	0.994910941	0.7523493	less	0.999985971	68	245	469
URN	Ruminococcus albus	0.236641221	0.758394846	greater	0.999985971	2	12	172
URN	Odoribacter splanchnicus	0.437659033	0.763281803	less	0.999985971	22	133	189
URN	Prevotella stercorea	0.288804071	0.782408422	less	0.999985971	46	144	37
URN	Paraprevotella clara	0.351145038	0.786505681	greater	0.999985971	10	45	221
URN	Desulfovibrio piger	0.34351145	0.808834384	less	0.999985971	35	109	126
URN	Dorea longicatena	0.973282443	0.830733423	greater	0.999985971	68	245	452
URN	Lachnospiraceae bacterium 3 1 46FAA	0.600508906	0.831265265	greater	0.999985971	19	85	368
URN	Clostridium bolteae	0.234096692	0.849644398	less	0.999985971	11	67	106
URN	Lachnospiraceae bacterium 2 1 58FAA	0.250636132	0.850327227	greater	0.999985971	14	63	120
URN	Escherichia unclassified	0.592875318	0.861010815	less	0.999985971	57	198	211
URN	Alistipes senegalensis	0.632315522	0.871400601	less	0.999985971	35	159	303
URN	Roseburia unclassified	0.262086514	0.87733138	greater	0.999985971	13	62	131
URN	Ruminococcus bromii	0.884223919	0.87998654	greater	0.999985971	55	212	428
URN	Streptococcus australis	0.389312977	0.884843199	less	0.999985971	32	103	171
URN	Veillonella dispar	0.27480916	0.905554701	less	0.999985971	32	106	78
URN	Rothia mucilaginosa	0.321882952	0.905710207	less	0.999985971	40	132	81
URN	Butyrivibrio crossotus	0.259541985	0.905962611	less	0.999985971	38	114	52
URN	Bifidobacterium catenulatum	0.344783715	0.909546841	greater	0.999985971	4	28	239
URN	Bifidobacterium adolescentis	0.778625954	0.910856227	greater	0.999985971	26	121	465
URN	Paraprevotella unclassified	0.391857506	0.913964343	greater	0.999985971	13	67	228
URN	Coprococcus catus	0.936386768	0.921125388	less	0.999985971	68	239	429
URN	Phascolarctobacterium succinatutens	0.298982188	0.927193597	less	0.999985971	35	101	99
URN	Catenibacterium mitsuokai	0.276081425	0.929426177	less	0.999985971	42	118	57
URN	Bacteroides intestinalis	0.220101781	0.929782171	less	0.999985971	9	71	93
URN	Roseburia intestinalis	0.748091603	0.931559542	less	0.999985971	57	191	340
URN	Erysipelotrichaceae bacterium 2 2 44A	0.211195929	0.933026099	greater	0.999985971	6	39	121
URN	Erysipelotrichaceae bacterium 6 1 45	0.273536896	0.943534532	greater	0.999985971	2	21	192
URN	Coprococcus sp ART55 1	0.360050891	0.945240596	greater	0.999985971	18	88	177
URN	Bacteroides thetaiotaomicron	0.753180662	0.946409148	greater	0.999985971	38	174	380
URN	Parabacteroides distasonis	0.756997455	0.95397394	greater	0.999985971	48	191	356
URN	Alistipes indistinctus	0.441475827	0.954012148	greater	0.999985971	16	84	247
URN	Alistipes putredinis	0.665394402	0.954498439	greater	0.999985971	20	93	410
URN	Ruminococcus lactaris	0.561068702	0.95691373	greater	0.999985971	32	140	269
URN	Bacteroides caccae	0.704834606	0.957092352	greater	0.999985971	38	149	367
URN	Dialister invisus	0.332061069	0.957381012	greater	0.999985971	2	23	236
URN	Bilophila unclassified	0.805343511	0.958024108	less	0.999985971	48	197	388
URN	Bacteroidales bacterium ph8	0.625954198	0.963837302	greater	0.999985971	17	94	381
URN	Alistipes onderdonkii	0.667938931	0.964767782	greater	0.999985971	23	112	390
URN	Bacteroides vulgatus	0.891857506	0.966340816	greater	0.999985971	51	209	441
URN	Bacteroides uniformis	0.913486005	0.968391729	greater	0.999985971	51	211	456
URN	Bifidobacterium bifidum	0.307888041	0.968817776	greater	0.999985971	2	24	216
URN	Flavonifractor plautii	0.234096692	0.971756867	greater	0.999985971	6	45	133
URN	Desulfovibrio desulfuricans	0.208651399	0.973114306	greater	0.999985971	7	52	105
URN	Holdemania unclassified	0.278625954	0.974758073	greater	0.999985971	9	61	149
URN	Gordonibacter pamelaeae	0.437659033	0.980544282	greater	0.999985971	11	70	263
URN	Veillonella parvula	0.511450382	0.981185107	less	0.999985971	48	152	202
URN	Holdemania filiformis	0.268447837	0.983214409	greater	0.999985971	2	29	180
URN	Roseburia inulinivorans	0.923664122	0.985082978	less	0.999985971	66	229	431
URN	Adlercreutzia equolifaciens	0.614503817	0.986039416	greater	0.999985971	15	88	380
URN	Haemophilus parainfluenzae	0.547073791	0.987195626	less	0.999985971	55	184	191
URN	Coprococcus eutactus	0.216284987	0.987288732	less	0.999985971	30	70	70
URN	Bacteroides ovatus	0.89821883	0.988320657	greater	0.999985971	53	212	441
URN	Bacteroides cellulosilyticus	0.394402036	0.988613728	greater	0.999985971	15	92	203
URN	Alistipes shahii	0.783715013	0.991440114	greater	0.999985971	43	172	401
URN	Parabacteroides merdae	0.657760814	0.99224122	greater	0.999985971	29	139	349
URN	Burkholderiales bacterium 1 1 47	0.226463104	0.993659344	greater	0.999985971	5	49	124
URN	Veillonella atypica	0.253180662	0.99419584	less	0.999985971	32	76	91
URN	Eggerthella lenta	0.325699746	0.994687484	greater	0.999985971	5	53	198
URN	Eggerthella unclassified	0.513994911	0.99594524	greater	0.999985971	16	101	287
URN	Veillonella unclassified	0.720101781	0.996013611	less	0.999985971	59	206	301
URN	Bacteroides dorei	0.743002545	0.997418427	greater	0.999985971	35	167	382
URN	Parasutterella excrementihominis	0.262086514	0.997931854	greater	0.999985971	5	59	142
URN	Eubacterium biforme	0.491094148	0.998000708	less	0.999985971	53	149	184
URN	Subdoligranulum unclassified	0.998727735	0.998917732	greater	0.999985971	68	246	471
URN	Prevotella copri	0.648854962	0.99937367	less	0.999985971	60	198	252
URN	Akkermansia muciniphila	0.508905852	0.999620592	greater	0.999985971	16	112	272
URN	Alistipes finegoldii	0.666666667	0.999633419	greater	0.999985971	22	132	370
URN	Bilophila wadsworthia	0.513994911	0.999943066	greater	0.999985971	17	131	256
URN	Oscillibacter unclassified	0.894402036	0.999982485	greater	0.999985971	46	207	450
URN	Bifidobacterium longum	0.825699746	0.999985971	greater	0.999985971	27	165	457
RNU	Bilophila unclassified	0.805343511	0.042050851	greater	1	48	197	388
RNU	Bacteroides intestinalis	0.220101781	0.070382017	greater	1	9	71	93
RNU	Clostridium bolteae	0.234096692	0.150625495	greater	1	11	67	106
RNU	Odoribacter splanchnicus	0.437659033	0.237010297	greater	1	22	133	189
RNU	Alistipes senegalensis	0.632315522	0.26285031	greater	1	35	159	303
RNU	Bilophila wadsworthia	0.513994911	0.291724765	greater	1	17	131	256
RNU	Bacteroides faecis	0.365139949	0.315167372	greater	1	24	111	152
RNU	Desulfovibrio desulfuricans	0.208651399	0.374879592	greater	1	7	52	105
RNU	Roseburia hominis	0.877862595	0.390815477	greater	1	52	215	423
RNU	Lachnospiraceae bacterium 8 1 57FAA	0.557251908	0.423285358	greater	1	38	155	245
RNU	Methanobrevibacter smithii	0.419847328	0.433393633	greater	1	29	134	167
RNU	Actinomyces odontolyticus	0.320610687	0.452694674	greater	1	19	77	156
RNU	Peptostreptococcaceae noname unclassified	0.79389313	0.460758427	less	1	53	202	369
RNU	Bacteroides fragilis	0.446564885	0.4889909	greater	1	26	131	194
RNU	Streptococcus parasanguinis	0.751908397	0.525818329	less	1	48	152	391
RNU	Granulicatella unclassified	0.207379135	0.532882199	less	1	15	51	97
RNU	Mitsuokella unclassified	0.324427481	0.534710051	less	1	21	36	198
RNU	Streptococcus vestibularis	0.20610687	0.548555629	less	1	13	41	108
RNU	Streptococcus sanguinis	0.276081425	0.572019682	less	1	17	61	139
RNU	Lachnospiraceae bacterium 2 1 58FAA	0.250636132	0.616877994	greater	1	14	63	120
RNU	Eubacterium rectale	0.988549618	0.646573333	greater	1	68	239	470
RNU	Sutterella wadsworthensis	0.487277354	0.657284364	less	1	30	100	253
RNU	Coprococcus sp ART55 1	0.360050891	0.658979201	greater	1	18	88	177
RNU	Roseburia unclassified	0.262086514	0.749419582	greater	1	13	62	131
RNU	Streptococcus salivarius	0.913486005	0.835232618	less	1	61	206	451
RNU	Ruminococcus lactaris	0.561068702	0.837515465	greater	1	32	140	269
RNU	Coprococcus catus	0.936386768	0.862368146	less	1	68	239	429
RNU	Eubacterium siraeum	0.712468193	0.871982813	greater	1	47	172	341
RNU	Bacteroides finegoldii	0.204834606	0.876184166	less	1	13	31	117
RNU	Parasutterella excrementihominis	0.262086514	0.904583744	greater	1	5	59	142
RNU	Ruminococcus bromii	0.884223919	0.911160176	greater	1	55	212	428
RNU	Ruminococcus obeum	0.997455471	0.92997496	less	1	68	246	470
RNU	Burkholderiales bacterium 1 1 47	0.226463104	0.946659737	greater	1	5	49	124
RNU	Parabacteroides unclassified	0.522900763	0.952450277	greater	1	45	169	197
RNU	Roseburia intestinalis	0.748091603	0.964723952	less	1	57	191	340
RNU	Lactococcus lactis	0.282442748	0.975100748	less	1	14	48	160
RNU	Holdemania unclassified	0.278625954	0.977867071	greater	1	9	61	149
RNU	Oxalobacter formigenes	0.296437659	0.98678571	greater	1	22	106	105
RNU	Odoribacter unclassified	0.250636132	0.988431845	less	1	13	34	150
RNU	Clostridium bartlettii	0.749363868	0.988554771	less	1	51	167	371
RNU	Bacteroides cellulosilyticus	0.394402036	0.992386413	greater	1	15	92	203
RNU	Olsenella unclassified	0.342239186	0.995257306	greater	1	31	101	137
RNU	Erysipelotrichaceae bacterium 2 2 44A	0.211195929	0.995978756	greater	1	6	39	121
RNU	Streptococcus australis	0.389312977	0.997035072	less	1	32	103	171
RNU	Methanobrevibacter unclassified	0.375318066	0.997610568	greater	1	30	141	124
RNU	Flavonifractor plautii	0.234096692	0.998193493	greater	1	6	45	133
RNU	Akkermansia muciniphila	0.508905852	0.998722924	greater	1	16	112	272
RNU	Bacteroides dorei	0.743002545	0.999232177	greater	1	35	167	382
RNU	Ruminococcus gnavus	0.370229008	0.999258996	less	1	15	63	213
RNU	Parabacteroides distasonis	0.756997455	0.999548079	greater	1	48	191	356
RNU	Bacteroides stercoris	0.39821883	0.999567962	less	1	20	48	245
RNU	Dorea formicigenerans	0.975826972	0.999608851	less	1	68	243	456
RNU	Bacteroides xylanisolvens	0.657760814	0.999720305	less	1	37	136	344
RNU	Bacteroides thetaiotaomicron	0.753180662	0.999735621	greater	1	38	174	380
RNU	Eggerthella unclassified	0.513994911	0.999816223	greater	1	16	101	287
RNU	Streptococcus infantis	0.20610687	0.999882053	greater	1	21	72	69
RNU	Veillonella atypica	0.253180662	0.999905713	less	1	32	76	91
RNU	Alistipes indistinctus	0.441475827	0.999940744	greater	1	16	84	247
RNU	Eubacterium biforme	0.491094148	0.999950599	less	1	53	149	184
RNU	Ruminococcus callidus	0.650127226	0.999964198	greater	1	55	191	265
RNU	Lachnospiraceae bacterium 1 1 57FAA	0.334605598	0.999986777	less	1	13	42	208
RNU	Roseburia inulinivorans	0.923664122	0.999986946	less	1	66	229	431
RNU	Bacteroides ovatus	0.89821883	0.999991185	greater	1	53	212	441
RNU	Alistipes shahii	0.783715013	0.999994307	greater	1	43	172	401
RNU	Ruminococcus torques	0.998727735	0.999997052	less	1	68	247	470
RNU	Coprococcus eutactus	0.216284987	0.999997207	less	1	30	70	70
RNU	Lachnospiraceae bacterium 7 1 58FAA	0.641221374	0.999997742	less	1	25	86	393
RNU	Veillonella parvula	0.511450382	0.999999009	less	1	48	152	202
RNU	Bacteroides massiliensis	0.296437659	0.999999321	less	1	8	21	204
RNU	Eubacterium ventriosum	0.695928753	0.999999351	less	1	44	117	386
RNU	Alistipes finegoldii	0.666666667	0.999999627	greater	1	22	132	370
RNU	Paraprevotella unclassified	0.391857506	0.999999701	less	1	13	67	228
RNU	Eubacterium eligens	0.870229008	0.999999724	greater	1	61	226	397
RNU	Bacteroides vulgatus	0.891857506	0.999999818	less	1	51	209	441
RNU	Eggerthella lenta	0.325699746	0.999999861	greater	1	5	53	198
RNU	Dorea longicatena	0.973282443	0.999999863	less	1	68	245	452
RNU	Phascolarctobacterium succinatutens	0.298982188	0.999999934	greater	1	35	101	99
RNU	Lachnospiraceae bacterium 5 1 63FAA	0.952926209	0.999999949	less	1	58	226	465
RNU	Paraprevotella clara	0.351145038	0.999999949	less	1	10	45	221
RNU	Eubacterium ramulus	0.885496183	0.999999958	less	1	64	224	408
RNU	Collinsella aerofaciens	0.917302799	0.999999961	less	1	67	223	431
RNU	Coprococcus comes	0.94783715	0.999999973	less	1	67	236	442
RNU	Desulfovibrio piger	0.34351145	0.999999974	greater	1	35	109	126
RNU	Bacteroides caccae	0.704834606	0.999999985	less	1	38	149	367
RNU	Ruminococcus albus	0.236641221	0.999999985	less	1	2	12	172
RNU	Holdemania filiformis	0.268447837	0.999999986	less	1	2	29	180
RNU	Paraprevotella xylaniphila	0.260814249	0.999999986	less	1	3	16	186
RNU	Bifidobacterium pseudocatenulatum	0.39821883	0.99999999	greater	1	38	149	126
RNU	Erysipelotrichaceae bacterium 6 1 45	0.273536896	0.999999998	less	1	2	21	192
RNU	Anaerotruncus unclassified	0.298982188	0.999999999	less	1	3	16	216
RNU	Gordonibacter pamelaeae	0.437659033	1	less	1	11	70	263
RNU	Veillonella dispar	0.27480916	1	greater	1	32	106	78
RNU	Escherichia coli	0.703562341	1	greater	1	56	224	273
RNU	Bifidobacterium bifidum	0.307888041	1	less	1	2	24	216
RNU	Bifidobacterium catenulatum	0.344783715	1	less	1	4	28	239
RNU	Alistipes onderdonkii	0.667938931	1	less	1	23	112	390
RNU	Dialister invisus	0.332061069	1	less	1	2	23	236
RNU	Ruminococcus sp 5 1 39BFAA	0.828244275	1	less	1	46	162	443
RNU	Lachnospiraceae bacterium 3 1 46FAA	0.600508906	1	less	1	19	85	368
RNU	Parabacteroides merdae	0.657760814	1	less	1	29	139	349
RNU	Bacteroidales bacterium ph8	0.625954198	1	less	1	17	94	381
RNU	Haemophilus parainfluenzae	0.547073791	1	greater	1	55	184	191
RNU	Subdoligranulum unclassified	0.998727735	1	less	1	68	246	471
RNU	Alistipes unclassified	0.218829517	1	greater	1	30	101	41
RNU	Bacteroides uniformis	0.913486005	1	less	1	51	211	456
RNU	Veillonella unclassified	0.720101781	1	greater	1	59	206	301
RNU	Barnesiella intestinihominis	0.708651399	1	less	1	29	120	408
RNU	Rothia mucilaginosa	0.321882952	1	none	1	40	132	81
RNU	Bifidobacterium adolescentis	0.778625954	1	none	1	26	121	465
RNU	Bifidobacterium longum	0.825699746	1	none	1	27	165	457
RNU	Adlercreutzia equolifaciens	0.614503817	1	none	1	15	88	380
RNU	Prevotella copri	0.648854962	1	none	1	60	198	252
RNU	Prevotella stercorea	0.288804071	1	none	1	46	144	37
RNU	Alistipes putredinis	0.665394402	1	none	1	20	93	410
RNU	Streptococcus thermophilus	0.422391858	1	none	1	3	8	321
RNU	Clostridium leptum	0.510178117	1	none	1	4	18	379
RNU	Eubacterium hallii	0.984732824	1	none	1	67	245	462
RNU	Anaerostipes hadrus	0.832061069	1	none	1	41	156	457
RNU	Butyrivibrio crossotus	0.259541985	1	none	1	38	114	52
RNU	Oscillibacter unclassified	0.894402036	1	none	1	46	207	450
RNU	Faecalibacterium prausnitzii	0.994910941	1	none	1	68	245	469
RNU	Catenibacterium mitsuokai	0.276081425	1	none	1	42	118	57
RNU	Escherichia unclassified	0.592875318	1	none	1	57	198	211
