# Supplementary material for: Gut microbiome-mediated metabolism effects on immunity in rural and urban African populations
Source: Nat Commun. 2021 Aug 11;12:4845. doi: 10.1038/s41467-021-25213-2 (PMC8357928; doi:10.1038/s41467-021-25213-2)
Supplement: Supplementary file 6 — Supplementary Data 4 [file 41467_2021_25213_MOESM6_ESM.txt]

metadata	feature	value	coef	stderr	N	N.not.0	pval	qval
Cohort	Faecalibacterium prausnitzii	fg300tanzania	0.0978008950602855	0.00319003411558991	786	782	2.76826215644709e-136	4.92750663847582e-134
Cohort	Eubacterium hallii	fg300tanzania	-0.0152196243740886	0.000887611266398483	786	774	3.30414678907164e-56	2.94069064227376e-54
Cohort	Prevotella copri	fg300tanzania	0.0809529647847205	0.00637953217889988	786	510	1.08332597266187e-33	6.42773410446042e-32
Cohort	Ruminococcus sp 5 1 39BFAA	fg300tanzania	-0.0265129492529731	0.00227564545233293	786	651	4.81094858665904e-29	2.14087212106327e-27
Cohort	Coprococcus comes	fg300tanzania	-0.00749414881966062	0.000653950339133462	786	745	3.21331662465117e-28	1.14394071837582e-26
Cohort	Desulfovibrio piger	fg300tanzania	0.00174988246021079	0.000160889941250969	786	270	9.28632580929639e-26	2.7549433234246e-24
Cohort	Parabacteroides merdae	fg300tanzania	-0.00610524886869454	0.000577104164629523	786	517	1.53234682513777e-24	3.89653906963605e-23
Cohort	Alistipes putredinis	fg300tanzania	-0.0120947973681677	0.00118229490190134	786	523	3.83922483307655e-23	8.54227525359532e-22
Cohort	Dialister invisus	fg300tanzania	-0.0235368882385129	0.00232220064486813	786	261	9.04019650374083e-23	1.7879499751843e-21
Cohort	Bifidobacterium longum	fg300tanzania	-0.0264046315194336	0.00263093337219253	786	649	2.21399451471518e-22	3.94091023619302e-21
Cohort	Bifidobacterium adolescentis	fg300tanzania	-0.0493807636421652	0.00493203765506661	786	612	2.74540630675303e-22	4.07235268835032e-21
Cohort	Prevotella stercorea	fg300tanzania	0.0189849478805239	0.00189481420022272	786	227	2.57421634487854e-22	4.07235268835032e-21
Cohort	Anaerostipes hadrus	fg300tanzania	-0.00172688113642933	0.000173389029348616	786	654	4.39778594196414e-22	6.02158382822782e-21
Cohort	Barnesiella intestinihominis	fg300tanzania	-0.00598527250683378	0.000602785511090661	786	557	5.75799373368215e-22	7.32087774711017e-21
Cohort	Eubacterium ventriosum	fg300tanzania	-0.00332167285589926	0.000354582059796199	786	547	7.67966353805058e-20	9.11320073182002e-19
Cohort	Collinsella aerofaciens	fg300tanzania	-0.0119805544611058	0.00128673565585055	786	721	1.24700690750316e-19	1.38729518459727e-18
Cohort	Escherichia unclassified	fg300tanzania	0.00353431416713696	0.000386483055070685	786	466	5.04464216301184e-19	5.28203708833004e-18
Cohort	Adlercreutzia equolifaciens	fg300tanzania	-0.000876858842736729	9.77307730431906e-05	786	483	2.11295784860005e-18	2.08948053917116e-17
Cohort	Eubacterium ramulus	fg300tanzania	-0.00212328553702085	0.000239325937449676	786	696	4.80659381534559e-18	4.50301946911323e-17
Cohort	Anaerotruncus unclassified	fg300tanzania	-0.00010581598918652	1.27722004873043e-05	786	235	5.100090988532e-16	4.53908097979348e-15
Cohort	Bifidobacterium bifidum	fg300tanzania	-0.0116505554974298	0.00143714083975719	786	242	1.99494851673536e-15	1.69095636180426e-14
Cohort	Eubacterium eligens	fg300tanzania	0.00717636791153839	0.000889372881489641	786	684	2.65519480719898e-15	2.14829398037008e-14
Cohort	Ruminococcus albus	fg300tanzania	-1.65059328480063e-05	2.05962947473164e-06	786	186	4.01946405338803e-15	3.110715658709e-14
Cohort	Subdoligranulum unclassified	fg300tanzania	-0.0234962995609172	0.00297435538251071	786	785	9.45264792498908e-15	7.01071387770024e-14
Cohort	Mitsuokella multacida	fg300tanzania	0.00466022066067935	0.00060013249248504	786	140	2.54647990984151e-14	1.81309369580715e-13
Cohort	Escherichia coli	fg300tanzania	0.00901575510103295	0.00116566359015789	786	553	3.19176945611161e-14	2.18513447379949e-13
Cohort	Ruminococcus torques	fg300tanzania	-0.00798169043186952	0.00105342106532839	786	785	9.98501484868029e-14	6.58271349283367e-13
Cohort	Dorea longicatena	fg300tanzania	-0.00865271797784561	0.00115438281252933	786	765	1.78628863726196e-13	1.13556920511653e-12
Cohort	Lachnospiraceae bacterium 5 1 63FAA	fg300tanzania	-0.00166414042442911	0.000223567910653416	786	749	2.5827993731068e-13	1.58530444280349e-12
Cohort	Paraprevotella clara	fg300tanzania	-0.000863045688335684	0.000116336143457975	786	276	3.08173589215063e-13	1.82849662934271e-12
Cohort	Megasphaera unclassified	fg300tanzania	0.003348209842937	0.000452542572395827	786	116	3.54529294953058e-13	2.03568433876272e-12
Cohort	Ruminococcus champanellensis	fg300tanzania	0.00665415267950277	0.000902172421072553	786	127	4.16625149304034e-13	2.31747739300369e-12
Cohort	Dorea formicigenerans	fg300tanzania	-0.00308075979080546	0.000422290372460213	786	767	7.30370420947093e-13	3.93957378571462e-12
Cohort	Gordonibacter pamelaeae	fg300tanzania	-0.000460627415727468	6.35208331306541e-05	786	344	9.89467553433596e-13	5.18015366209353e-12
Cohort	Butyrivibrio crossotus	fg300tanzania	0.0167059960284858	0.00235647369941427	786	204	3.00790326354348e-12	1.52973365974497e-11
Cohort	Bifidobacterium pseudocatenulatum	fg300tanzania	0.00941291282368589	0.00133314421973512	786	313	3.65429525234001e-12	1.80684598587923e-11
Cohort	Bacteroides uniformis	fg300tanzania	-0.0114671062815212	0.00162687908421985	786	718	3.96734460217782e-12	1.90861443023689e-11
Cohort	Clostridium bartlettii	fg300tanzania	-0.00106130778438319	0.000159366814056473	786	589	5.16692362080868e-11	2.42029580132617e-10
Cohort	Ruminococcus callidus	fg300tanzania	0.00479300948185784	0.000756631925517481	786	511	4.00601125659026e-10	1.82838462480273e-09
Cohort	Roseburia inulinivorans	fg300tanzania	0.00556159029371874	0.000932860446471632	786	726	3.76883297739709e-09	1.67713067494171e-08
Cohort	Rothia mucilaginosa	fg300tanzania	0.000229104617419416	3.85117398333296e-05	786	253	4.06454177712087e-09	1.76460594226223e-08
Cohort	Catenibacterium mitsuokai	fg300tanzania	0.00480777592319289	0.000831209982225785	786	217	1.05319754801842e-08	4.46355151303046e-08
Cohort	Bifidobacterium catenulatum	fg300tanzania	-0.00577837422204825	0.00101673801724861	786	271	1.86373305918772e-08	7.53964737580487e-08
Cohort	Paraprevotella unclassified	fg300tanzania	-0.00184536838578684	0.000324592938448977	786	308	1.84363880172582e-08	7.53964737580487e-08
Cohort	Haemophilus parainfluenzae	fg300tanzania	0.00122439886774971	0.000218725779799496	786	430	3.00142678990019e-08	1.1872310413383e-07
Cohort	Odoribacter splanchnicus	fg300tanzania	0.0014606489035605	0.000263817065383465	786	344	4.20895643890093e-08	1.62868314374862e-07
Cohort	Veillonella unclassified	fg300tanzania	0.00185573741546291	0.000339955289507355	786	566	6.43678319594369e-08	2.43776044442123e-07
Cohort	Bacteroides massiliensis	fg300tanzania	-0.00343757449721343	0.00065246599633047	786	233	1.77799317266833e-07	6.59339134864504e-07
Cohort	Clostridium leptum	fg300tanzania	-0.00119738533044026	0.000242726397236934	786	401	9.88774991075125e-07	3.59187649819127e-06
Cohort	Oscillibacter unclassified	fg300tanzania	-0.000853490149102482	0.000173645247047703	786	703	1.08072063557566e-06	3.84736546264937e-06
Cohort	Streptococcus thermophilus	fg300tanzania	-0.00541728959779217	0.00111986890290084	786	332	1.58364799466881e-06	5.52724202060879e-06
Cohort	Phascolarctobacterium succinatutens	fg300tanzania	0.00538474047018287	0.00112591304580272	786	235	2.06759512036282e-06	7.07753714278044e-06
Cohort	Holdemania filiformis	fg300tanzania	-6.39853699051435e-05	1.3452167142353e-05	786	211	2.34435582063081e-06	7.87349690702422e-06
Cohort	Bacteroides caccae	fg300tanzania	-0.00392866442136184	0.000853292738301016	786	554	4.8310562775465e-06	1.59245929148755e-05
Cohort	Methanobrevibacter smithii	fg300tanzania	-0.00570199884107623	0.00124815519243519	786	330	5.70800428331355e-06	1.81432993291038e-05
Cohort	Bacteroides fragilis	fg300tanzania	0.00282681715551573	0.000618457046837132	786	351	5.64427241550653e-06	1.81432993291038e-05
Cohort	Bacteroidales bacterium ph8	fg300tanzania	-0.00158989983978063	0.000353237980690579	786	492	7.79156720073298e-06	2.43315607321135e-05
Cohort	Lachnospiraceae bacterium 1 4 56FAA	fg300tanzania	-0.000182366493291871	4.10660921247423e-05	786	120	1.02491741147908e-05	3.1454361938496e-05
Cohort	Veillonella atypica	fg300tanzania	0.00024007051820437	5.50862530237936e-05	786	199	1.48668436520521e-05	4.48525113570384e-05
Cohort	Eubacterium siraeum	fg300tanzania	0.00955894505527735	0.00226774363444202	786	560	2.78645207844344e-05	8.26647449938222e-05
Cohort	Streptococcus mitis oralis pneumoniae	fg300tanzania	3.30250046777485e-05	7.95056219796018e-06	786	138	3.62929301323965e-05	0.000105903960058468
Cohort	Streptococcus gordonii	fg300tanzania	4.32479340035223e-05	1.04538360196049e-05	786	81	3.89848875383495e-05	0.000111924354545584
Cohort	Bacteroides faecis	fg300tanzania	-0.00102752682816732	0.000248926679168172	786	287	4.05444636799979e-05	0.000114554198968883
Cohort	Parabacteroides distasonis	fg300tanzania	-0.00126433441378822	0.000314606532441175	786	595	6.4139968829447e-05	0.000178389288306899
Cohort	Streptococcus australis	fg300tanzania	0.000277300216253385	7.04593777996575e-05	786	306	9.03575735998172e-05	0.000247440740011807
Cohort	Methanobrevibacter unclassified	fg300tanzania	0.00147554278683436	0.000387230728662525	786	295	0.000149544466293853	0.000403316893944027
Cohort	Mitsuokella unclassified	fg300tanzania	0.000610308557923342	0.000160465707722747	786	255	0.000153843230678942	0.000408717836729129
Cohort	Rothia unclassified	fg300tanzania	6.68609858638457e-06	1.81934038797114e-06	786	57	0.000254026155226695	0.000664950818093407
Cohort	Bilophila unclassified	fg300tanzania	0.000561411643606181	0.000157107261899501	786	633	0.000373871070657485	0.000964478993870034
Cohort	Sutterella wadsworthensis	fg300tanzania	0.00101573373954766	0.000284891380653254	786	383	0.000385407008186475	0.000980034963674179
Cohort	Lachnospiraceae bacterium 1 1 57FAA	fg300tanzania	-0.00183871492958754	0.000525272256306278	786	263	0.000490621061804666	0.0012300077324117
Cohort	Paraprevotella xylaniphila	fg300tanzania	-0.000194853810294501	5.59831063818336e-05	786	205	0.000527980265005397	0.00130528454404112
Cohort	Bacteroides eggerthii	fg300tanzania	-0.00316619812991688	0.000947146995153411	786	156	0.00086846723213777	0.00208929240072249
Cohort	Turicibacter sanguinis	fg300tanzania	-7.16990849614288e-05	2.14485409018353e-05	786	85	0.000868582234008226	0.00208929240072249
Cohort	Bacteroides xylanisolvens	fg300tanzania	-0.000563121482671056	0.000170295157259345	786	517	0.000986863964904996	0.00234215714337452
Cohort	Bacteroides coprocola	fg300tanzania	-0.00217482722040955	0.000660548452018504	786	84	0.00103764707924864	0.00243027868560865
Cohort	Enterococcus faecium	fg300tanzania	0.000756052675646667	0.000232800602628172	786	68	0.00121316812431877	0.00280446657310052
Cohort	Turicibacter unclassified	fg300tanzania	-7.71505035532152e-05	2.39635526750598e-05	786	131	0.00133705182259847	0.00305122082592983
Cohort	Streptococcus infantis	fg300tanzania	4.99525130956974e-05	1.57204960904571e-05	786	162	0.00154353269773143	0.00345564099456953
Cohort	Ruminococcus bromii	fg300tanzania	-0.0136313218705113	0.00429234892677495	786	695	0.00155309707621102	0.00345564099456953
Cohort	Lachnospiraceae bacterium 3 1 46FAA	fg300tanzania	-0.000797215144450855	0.00025485497124859	786	472	0.00182438525444258	0.00400914290482444
Cohort	Acidaminococcus intestini	fg300tanzania	8.92971722418358e-05	2.87217248517085e-05	786	59	0.0019447705836613	0.00422157516941112
Cohort	Bacteroides ovatus	fg300tanzania	-0.00244329593916702	0.000810759375183914	786	706	0.00266490812747413	0.0057151041769927
Cohort	Oxalobacter formigenes	fg300tanzania	8.49369204956228e-05	2.84577115538487e-05	786	233	0.00292705124985983	0.00620256098184584
Cohort	Bacteroides clarus	fg300tanzania	-0.000304966427707954	0.000104316480689853	786	144	0.00356117729044215	0.0074255269683512
Cohort	Lactobacillus ruminis	fg300tanzania	0.00215792538581719	0.000738726061410955	786	131	0.00358761415324833	0.0074255269683512
Cohort	Veillonella parvula	fg300tanzania	0.000283713685292054	9.91069875661444e-05	786	402	0.00431246141923021	0.00882319692670089
Cohort	Bacteroides finegoldii	fg300tanzania	-0.00090756517228313	0.000326241027376202	786	161	0.00553422610599985	0.0111942300780451
Cohort	Methanosphaera stadtmanae	fg300tanzania	0.000523991869174764	0.000196098643831118	786	136	0.00769471768552336	0.0153894353710467
Cohort	Coprococcus eutactus	fg300tanzania	0.00287481616702798	0.00108363734658724	786	170	0.00814104485403992	0.0161011776002123
Cohort	Eggerthella lenta	fg300tanzania	-0.000139980864345205	5.3717725115412e-05	786	256	0.00933827506569737	0.0182660765021333
Cohort	Eubacterium cylindroides	fg300tanzania	-0.000657507118825356	0.000252777325318627	786	87	0.00946682947960127	0.0183162570366198
Cohort	Desulfovibrio desulfuricans	fg300tanzania	5.24404527323513e-05	2.02390568582122e-05	786	164	0.00974617525507667	0.01865396984305
Cohort	Pseudoflavonifractor capillosus	fg300tanzania	-4.35992257574994e-05	1.70200505150064e-05	786	144	0.0106038838103244	0.0200796948748697
Cohort	Roseburia intestinalis	fg300tanzania	0.00427943558219367	0.00168262235875979	786	588	0.011171696321547	0.0209322310024774
Cohort	Actinomyces odontolyticus	fg300tanzania	2.39516589106306e-05	1.0237340769255e-05	786	252	0.0195526121892981	0.0362538017676568
Cohort	Ruminococcaceae bacterium D16	fg300tanzania	-5.42095008546258e-05	2.32649673993134e-05	786	112	0.020054255733395	0.0368005929953021
Cohort	Lachnospiraceae bacterium 3 1 57FAA CT1	fg300tanzania	-0.000112651430127013	4.93517920772345e-05	786	109	0.0227196790683786	0.0412663558588917
Cohort	Megamonas unclassified	fg300tanzania	-0.00171789619739628	0.00075867347461551	786	76	0.0238254369806715	0.0428376543692882
Cohort	Bacteroides stercoris	fg300tanzania	-0.00252095983599027	0.00112272005629171	786	313	0.0250201218126414	0.0445358168265017
Cohort	Clostridium ramosum	fg300tanzania	-8.67117420725539e-05	3.87161498705044e-05	786	56	0.025391349160026	0.044749110400838
Cohort	Parabacteroides goldsteinii	fg300tanzania	0.0004298848645711	0.000193879549512391	786	141	0.0268901807034034	0.0469260016196648
Cohort	Ruminococcus lactaris	fg300tanzania	-0.00151646151311979	0.000686436261431997	786	441	0.0274505207024688	0.0474387639324217
Cohort	Megamonas hypermegale	fg300tanzania	-0.000542534957866103	0.000248127849315203	786	57	0.0290729700714564	0.0497595064684542
Cohort	Olsenella unclassified	fg300tanzania	2.63947397635809e-05	1.2301340387493e-05	786	269	0.032204980289069	0.0544022242057573
Cohort	Streptococcus anginosus	fg300tanzania	0.000196686683825322	9.17685204224274e-05	786	121	0.0323968301450015	0.0544022242057573
Cohort	Bacteroides salyersiae	fg300tanzania	-0.000368844759649892	0.000173518127741972	786	140	0.0338415519679657	0.0562971612177373
Cohort	Streptococcus parasanguinis	fg300tanzania	0.000648426561971326	0.000307975194665628	786	591	0.0355696160837627	0.0585882377741561
Cohort	Coprobacillus unclassified	fg300tanzania	-0.000428810864424255	0.000204007266662555	786	137	0.03587706695159	0.0585882377741561
Cohort	Ruminococcus flavefaciens	fg300tanzania	0.00017908929053889	8.53547505539388e-05	786	146	0.0362090743227975	0.058592865722345
Cohort	Ruminococcus obeum	fg300tanzania	-0.00189021196157818	0.000913058530507918	786	784	0.0387607003910697	0.062156798825319
Cohort	Bacteroides pectinophilus	fg300tanzania	0.00101571978064956	0.000492956913729486	786	60	0.0396836711233064	0.062510561592465
Cohort	Erysipelotrichaceae bacterium 6 1 45	fg300tanzania	-4.10268050376994e-05	1.99104606201122e-05	786	215	0.039673929603555	0.062510561592465
Cohort	Eubacterium rectale	fg300tanzania	0.0114772274878548	0.00576681305321993	786	777	0.0469135602072268	0.0732509975165471
Cohort	Leuconostoc unclassified	fg300tanzania	8.86578201790071e-06	4.4947353887172e-06	786	33	0.0489056879336026	0.0750449349325971
Cohort	Lachnospiraceae bacterium 7 1 58FAA	fg300tanzania	-0.000104581903238549	5.3001298034155e-05	786	504	0.0488241825483306	0.0750449349325971
Cohort	Lachnospiraceae bacterium 8 1 57FAA	fg300tanzania	-0.000431858441533116	0.000225971009890134	786	438	0.0563531486257947	0.0857338500460808
Cohort	Roseburia hominis	fg300tanzania	0.00116374337824667	0.000615031780650264	786	690	0.0588368314575955	0.0887538644021355
Cohort	Coprococcus catus	fg300tanzania	0.000491903683674183	0.000273102529745242	786	736	0.0720604652345533	0.107787922787819
Cohort	Alistipes shahii	fg300tanzania	-0.000771737158199234	0.000430714508114228	786	616	0.0735569201136466	0.109109431501909
Cohort	Alistipes finegoldii	fg300tanzania	-0.000437725396021238	0.000256876310930964	786	524	0.0887713985961226	0.130589330166197
Cohort	Parabacteroides johnsonii	fg300tanzania	-0.000187553426993863	0.000110734908792109	786	146	0.0907165724917535	0.132356966422394
Cohort	Streptococcus sanguinis	fg300tanzania	3.75462960847625e-05	2.25301700642981e-05	786	217	0.0960153458683458	0.138949037110289
Cohort	Flavonifractor plautii	fg300tanzania	-4.07013793886281e-05	2.45537710733304e-05	786	184	0.0977896522206173	0.140375468510241
Cohort	Clostridium sp L2 50	fg300tanzania	-0.00190354092555166	0.00115861003140472	786	124	0.100793787617984	0.143530353568009
Cohort	Clostridiales bacterium 1 7 47FAA	fg300tanzania	2.58138200164371e-05	1.58930399694362e-05	786	80	0.10473045033536	0.147952540949953
Cohort	Bacteroides cellulosilyticus	fg300tanzania	-0.000945564018381356	0.000587652529274573	786	310	0.108007338199584	0.151380363775795
Cohort	Clostridium nexile	fg300tanzania	-0.000809595653926855	0.000515416673584587	786	63	0.116641986505572	0.160947857348773
Cohort	Veillonella dispar	fg300tanzania	0.00106221581306088	0.000675465830616472	786	216	0.116222380029683	0.160947857348773
Cohort	Akkermansia muciniphila	fg300tanzania	-0.00345103156967512	0.00221535269897526	786	400	0.119689026299442	0.163881897548467
Cohort	Granulicatella unclassified	fg300tanzania	6.50173282538716e-06	4.24368279697859e-06	786	163	0.125901947220594	0.171072874849357
Cohort	Lactococcus lactis	fg300tanzania	-0.000431308802483171	0.00028228761752814	786	222	0.126939332603293	0.17117576669232
Cohort	Eggerthella unclassified	fg300tanzania	-0.000195320404433415	0.000129598842753874	786	404	0.1321839116885	0.176907791583105
Cohort	Granulicatella adiacens	fg300tanzania	1.83534485714393e-06	1.23988787273701e-06	786	25	0.139208087221226	0.18491820541327
Cohort	Megamonas rupellensis	fg300tanzania	-0.000153366125770038	0.00010397925734802	786	41	0.140622474797392	0.185413337140265
Cohort	Streptococcus vestibularis	fg300tanzania	0.000129807809164537	8.9016044721261e-05	786	162	0.145171615258468	0.190004025852995
Cohort	Streptococcus salivarius	fg300tanzania	0.00128228191890082	0.000886304356951934	786	718	0.14835997457475	0.192759674994931
Cohort	Bacteroides nordii	fg300tanzania	2.77846271556713e-05	1.92637705153842e-05	786	91	0.149609932975069	0.192975130938857
Cohort	Erysipelotrichaceae bacterium 21 3	fg300tanzania	-0.00015911292096813	0.000113113020591506	786	157	0.159920926769907	0.203518789519565
Cohort	Megamonas funiformis	fg300tanzania	-0.000120370578133213	8.56019504689108e-05	786	45	0.160070958049096	0.203518789519565
Cohort	Bifidobacterium dentium	fg300tanzania	0.000254254303714293	0.000186567186415884	786	57	0.173335935930226	0.218821252450923
Cohort	Ruminococcus gnavus	fg300tanzania	-0.00154904198798266	0.00118917332298733	786	291	0.193086726923127	0.238676648557754
Cohort	Holdemania unclassified	fg300tanzania	-1.29387315477592e-05	9.88625307190208e-06	786	219	0.190999194237254	0.238676648557754
Cohort	Bilophila wadsworthia	fg300tanzania	3.05243276306043e-05	2.34301136171715e-05	786	404	0.193031760462436	0.238676648557754
Cohort	Coprococcus sp ART55 1	fg300tanzania	-0.00314683081215086	0.00242396283586689	786	283	0.194594394370615	0.238881394468755
Cohort	Lachnospiraceae bacterium 2 1 58FAA	fg300tanzania	-0.000423690280853188	0.000333019142379111	786	197	0.203654399427067	0.24829098012341
Cohort	Bacteroides vulgatus	fg300tanzania	-0.00177736828812345	0.0014394940244599	786	701	0.217305632844022	0.263131990790721
Cohort	Actinomyces turicensis	fg300tanzania	1.20478395569817e-05	9.89325181357604e-06	786	30	0.223672608509737	0.269011650775224
Cohort	Peptostreptococcaceae noname unclassified	fg300tanzania	-0.000286269357730378	0.000249290168273202	786	624	0.25117933375642	0.296092194759224
Cohort	Peptostreptococcus unclassified	fg300tanzania	-1.20151982691209e-06	1.04593102267595e-06	786	47	0.25100684804427	0.296092194759224
Cohort	Megasphaera elsdenii	fg300tanzania	9.03935609734245e-05	7.81674268446495e-05	786	44	0.247865916487515	0.296092194759224
Cohort	Streptococcus mutans	fg300tanzania	-1.25565980972053e-05	1.1567234189247e-05	786	72	0.278019947882219	0.325575991598914
Cohort	Clostridium symbiosum	fg300tanzania	-8.23876609970002e-05	7.62196425149309e-05	786	109	0.280063187409782	0.325825146136871
Cohort	Actinomyces graevenitzii	fg300tanzania	3.87962749058469e-06	3.73640463945608e-06	786	102	0.299435765481251	0.346101079582226
Cohort	Bacteroides coprophilus	fg300tanzania	0.000489456090629515	0.000478564662238763	786	39	0.306737505607667	0.352253393536547
Cohort	Alistipes indistinctus	fg300tanzania	0.000286884672038022	0.000291002625993889	786	347	0.324511317919459	0.370275734549126
Cohort	Clostridium bolteae	fg300tanzania	0.000261969216447643	0.000268455258589086	786	184	0.329445057929047	0.373510957397263
Cohort	Parasutterella excrementihominis	fg300tanzania	3.35114652921157e-05	3.74814943604501e-05	786	206	0.371553315101658	0.4185853803044
Cohort	Anaerotruncus colihominis	fg300tanzania	-9.04772272992705e-06	1.11431352633776e-05	786	83	0.417063993122236	0.465978069559863
Cohort	Clostridium innocuum	fg300tanzania	2.84442245760182e-05	3.51670008571526e-05	786	110	0.418856691739202	0.465978069559863
Cohort	Roseburia unclassified	fg300tanzania	-0.000261030320238276	0.000360823082479309	786	206	0.46963139216789	0.51921980003655
Cohort	Erysipelotrichaceae bacterium 2 2 44A	fg300tanzania	-1.9936485406112e-05	2.78035515193017e-05	786	166	0.47355794636201	0.520329101558257
Cohort	Odoribacter unclassified	fg300tanzania	-2.7887387000296e-05	4.0274341813977e-05	786	197	0.488868867567845	0.530601575774856
Cohort	Alistipes senegalensis	fg300tanzania	9.33728594714481e-05	0.000134069296633315	786	497	0.486352094726066	0.530601575774856
Cohort	Clostridium asparagiforme	fg300tanzania	1.18332322562664e-05	1.72496228036308e-05	786	92	0.492916246760809	0.531752072263176
Cohort	Parabacteroides unclassified	fg300tanzania	-0.000125672909884596	0.000330747561313907	786	411	0.704073377635902	0.754970248308376
Cohort	Eubacterium biforme	fg300tanzania	-0.00034730166308785	0.00105998758512794	786	386	0.743266116597867	0.792223764996529
Cohort	Bacteroides plebeius	fg300tanzania	-0.000232975193786846	0.00075509625928773	786	106	0.757755653729882	0.802860156928089
Cohort	Burkholderiales bacterium 1 1 47	fg300tanzania	-7.74422270395008e-06	3.16702311378845e-05	786	178	0.806886770681863	0.849857072079122
Cohort	Dorea unclassified	fg300tanzania	-1.63647508672345e-05	7.97014126871922e-05	786	25	0.837370939941481	0.876776631232845
Cohort	Alistipes unclassified	fg300tanzania	-0.000121242353030397	0.000703154610962269	786	172	0.863146892117662	0.898480390625403
Cohort	Eubacterium limosum	fg300tanzania	4.63252479588306e-06	2.89417115338616e-05	786	48	0.87287192492987	0.903320945566958
Cohort	Bacteroides thetaiotaomicron	fg300tanzania	6.34105395336063e-05	0.000634236848723725	786	592	0.920386339670767	0.945065020460278
Cohort	Clostridium hathewayi	fg300tanzania	-9.31136240481029e-06	9.73541818882714e-05	786	132	0.92382760427016	0.945065020460278
Cohort	Alistipes onderdonkii	fg300tanzania	-3.99908212630094e-05	0.00078239151289188	786	525	0.959248044536503	0.975692296728557
Cohort	Bacteroides dorei	fg300tanzania	-2.29625362232857e-05	0.00136831247403384	786	584	0.986615081448945	0.990541682789903
Cohort	Bacteroides intestinalis	fg300tanzania	4.57819898022212e-06	0.000386075437846187	786	173	0.990541682789903	0.990541682789903
Cohort	Clostridium citroniae	fg300tanzania	2.96070274422712e-07	1.48760338226598e-05	786	122	0.98412621416178	0.990541682789903
