# Supplementary material for: Gut microbiome-mediated metabolism effects on immunity in rural and urban African populations
Source: Nat Commun. 2021 Aug 11;12:4845. doi: 10.1038/s41467-021-25213-2 (PMC8357928; doi:10.1038/s41467-021-25213-2)
Supplement: Supplementary file 7 — Supplementary Data 5 [file 41467_2021_25213_MOESM7_ESM.xlsx]

## Sheet: summary
Taxon	Expl. var.	P-value	NL	TZ U.	TZ R.	Total	Imm. effect
Lactobacillus ruminis	0.544655	0.001	11	16	4	31
Clostridium sp L2 50	0.299505	0.001	21	8	3	32
Bacteroides uniformis	0.207235	0.001	48	3	1	52	Positive
Ruminococcus lactaris	0.164746	0.001	51	37	6	94
Ruminococcus bromii	0.134057	0.001	66	42	7	115	Positive
Butyrivibrio crossotus	0.132417	0.001	13	38	11	62
Coprococcus sp ART55 1	0.121118	0.001	87	28	4	119
Phascolarctobacterium	0.11308	0.001	35	38	9	82
Eubacterium siraeum	0.11212	0.001	44	55	10	109
Roseburia intestinalis	0.0457896	0.001	68	52	12	132	Negative
Streptococcus salivarius	0.125364	0.002	19	20	8	47	Negative
Roseburia hominis	0.293666	0.003	4	8	3	15
Ruminococcus torques	0.128332	0.003	97	13	1	111
Akkermansia	0.0605229	0.003	86	30	3	119	Positive
Eubacterium hallii	0.030814	0.018	153	3	2	158
Methanobrevibacter smithii	0.0950482	0.019	69	7	1	77	Positive
Bacteroides stercoris	0.258489	0.022	11	6	1	18
Ruminococcus obeum	0.0800813	0.026	44	17	4	65
Dorea longicatena	0.0567192	0.039	74	8	1	83
