# Supplementary material for: Gut microbiome-mediated metabolism effects on immunity in rural and urban African populations
Source: Nat Commun. 2021 Aug 11;12:4845. doi: 10.1038/s41467-021-25213-2 (PMC8357928; doi:10.1038/s41467-021-25213-2)
Supplement: Supplementary file 8 — Supplementary Data 6 [file 41467_2021_25213_MOESM8_ESM.csv]

feature	metadata	value	coef	stderr	pval	name	qval	N	N.not.zero	significant	mark
Actinobacteria	Gender	Male	-0.0359633969812476	0.00800643947992598	9.94650778153297e-06	GenderMale	4.97325389076648e-05	315	315	TRUE	****
Bacteroidetes	Gender	Male	0.0257673947236228	0.0109830780496062	0.0195946629507352	GenderMale	0.0489866573768379	315	315	TRUE	*
Verrucomicrobia	Gender	Male	-0.00631143395601259	0.00384376531779953	0.101595843655527	GenderMale	0.169326406092544	315	128	TRUE	*
Proteobacteria	Gender	Male	0.00372614104569472	0.00434030991863503	0.39127528338254	GenderMale	0.478138725197183	315	315	FALSE
Firmicutes	Gender	Male	0.00679050414081828	0.00956204529822186	0.478138725197183	GenderMale	0.478138725197183	315	315	FALSE
Bacteroidetes	Age	(25,37]	0.0326759961350994	0.0137387155682959	0.0179941598806049	Age(25,37]	0.179941598806049	315	315	TRUE	*
Actinobacteria	Age	(37,66]	-0.0211515214668507	0.0100575941110253	0.0362680920776314	Age(37,66]	0.181340460388157	315	315	TRUE	*
Proteobacteria	Age	(37,66]	0.0088758489753154	0.0053035103063913	0.0952218421442818	Age(37,66]	0.236129069480005	315	315	FALSE	*
Firmicutes	Age	(25,37]	-0.0187339482743043	0.011953000280002	0.118064534740002	Age(25,37]	0.236129069480005	315	315	FALSE	*
Verrucomicrobia	Age	(37,66]	0.00580301448766421	0.00473248449123872	0.221050694723744	Age(37,66]	0.368417824539574	315	128	FALSE
Bacteroidetes	Cattle_exposure	Cattle Exposed	0.0336730098147801	0.0142611406210519	0.0188297633481498	Cattle_exposureCattle Exposed	0.094148816740749	315	315	TRUE	*
Verrucomicrobia	Cattle_exposure	Cattle Exposed	-0.00631719443318192	0.00500026921782141	0.207396148844394	Cattle_exposureCattle Exposed	0.39952861333725	315	128	FALSE
Actinobacteria	Cattle_exposure	Cattle Exposed	-0.0106760468870072	0.0107101273973922	0.3196228906698	Cattle_exposureCattle Exposed	0.39952861333725	315	315	FALSE
Firmicutes	Cattle_exposure	Cattle Exposed	-0.0133636290249888	0.0124043847994329	0.282162002650905	Cattle_exposureCattle Exposed	0.39952861333725	315	315	FALSE
Proteobacteria	Cattle_exposure	Cattle Exposed	-0.00252991496071167	0.00564118735449672	0.65412283886523	Cattle_exposureCattle Exposed	0.65412283886523	315	315	FALSE
Actinobacteria	Smoky_fuel	Smoky fuel	-0.0321296707497268	0.00838315262423976	0.00015322986179403	Smoky_fuelSmoky fuel	0.000766149308970149	315	315	TRUE	***
Verrucomicrobia	Smoky_fuel	Smoky fuel	-0.00665838192620346	0.00399078725781042	0.0962287479336943	Smoky_fuelSmoky fuel	0.160381246556157	315	128	TRUE	*
Bacteroidetes	Smoky_fuel	Smoky fuel	0.0194747115026831	0.0114518136062765	0.0900153722560753	Smoky_fuelSmoky fuel	0.160381246556157	315	315	TRUE	*
Proteobacteria	Smoky_fuel	Smoky fuel	0.00571442259975453	0.00450067695254344	0.205141560994413	Smoky_fuelSmoky fuel	0.256426951243017	315	315	FALSE	*
Firmicutes	Smoky_fuel	Smoky fuel	0.00880394603670911	0.0099246928556277	0.375719661875665	Smoky_fuelSmoky fuel	0.375719661875665	315	315	FALSE
Verrucomicrobia	Residency_Area	Urban	0.00821755685870123	0.00466769594123891	0.0792968278580946	Residency_AreaUrban	0.24178837050851	315	128	FALSE	*
Actinobacteria	Residency_Area	Urban	0.0166488100440702	0.00999332881927347	0.0967153482034038	Residency_AreaUrban	0.24178837050851	315	315	FALSE	*
Bacteroidetes	Residency_Area	Urban	-0.0182231162238941	0.0134232448537446	0.175575254565653	Residency_AreaUrban	0.292625424276088	315	315	FALSE	*
Proteobacteria	Residency_Area	Urban	-0.00370806939242534	0.0052760871014099	0.482698593219898	Residency_AreaUrban	0.603373241524873	315	315	FALSE
Firmicutes	Residency_Area	Urban	0.00186805157328429	0.0116280098998989	0.872471908273387	Residency_AreaUrban	0.872471908273387	315	315	FALSE
Verrucomicrobia	Animal_Exposure_Current	Animal Exposed	-0.0036015416978507	0.00387850839853189	0.353817468440402	Animal_Exposure_CurrentAnimal Exposed	0.546794851804667	315	128	FALSE
Actinobacteria	Animal_Exposure_Current	Animal Exposed	-0.00843744382142602	0.00829718750841187	0.309984452206212	Animal_Exposure_CurrentAnimal Exposed	0.546794851804667	315	315	FALSE
Bacteroidetes	Animal_Exposure_Current	Animal Exposed	0.0177743630302776	0.0111014852530701	0.110368021484614	Animal_Exposure_CurrentAnimal Exposed	0.546794851804667	315	315	FALSE
Proteobacteria	Animal_Exposure_Current	Animal Exposed	-0.00339601864513892	0.00436772458659698	0.437435881443733	Animal_Exposure_CurrentAnimal Exposed	0.546794851804667	315	315	FALSE
Firmicutes	Animal_Exposure_Current	Animal Exposed	-0.00279269287531275	0.00962686347473943	0.771936611543365	Animal_Exposure_CurrentAnimal Exposed	0.771936611543365	315	315	FALSE
Actinobacteria	Drinking_Water	Raw	-0.033803856700129	0.011537175271053	0.00363889936468241	Drinking_WaterRaw	0.0181944968234121	315	315	TRUE	**
Bacteroidetes	Drinking_Water	Raw	0.015069843739681	0.0156616994914819	0.336686883708385	Drinking_WaterRaw	0.70659374124159	315	315	FALSE
Firmicutes	Drinking_Water	Raw	0.0108356731526707	0.0135340235638735	0.423956244744954	Drinking_WaterRaw	0.70659374124159	315	315	FALSE
Verrucomicrobia	Drinking_Water	Raw	0.00191620972609628	0.00546392595034652	0.7260478421193	Drinking_WaterRaw	0.842468182953966	315	128	FALSE
Proteobacteria	Drinking_Water	Raw	-0.00122353092331173	0.00615141168287741	0.842468182953966	Drinking_WaterRaw	0.842468182953966	315	315	FALSE
Bacteroidetes	Antibiotics_Course	1-3 courses	0.0428297665368849	0.0203188312910909	0.0358382640156278	Antibiotics_Course1-3 courses	0.358382640156278	315	315	FALSE
Firmicutes	Antibiotics_Course	1-3 courses	-0.0297545703938561	0.0175462398371023	0.0909250222644032	Antibiotics_Course1-3 courses	0.454625111322016	315	315	FALSE
Verrucomicrobia	Antibiotics_Course	None	-0.00726093205802836	0.00725548443412641	0.317722794017186	Antibiotics_CourseNone	0.794306985042964	315	128	FALSE
Proteobacteria	Antibiotics_Course	1-3 courses	-0.00519347367997112	0.00802323946568168	0.517911291778272	Antibiotics_Course1-3 courses	0.83183871606917	315	315	FALSE
Actinobacteria	Antibiotics_Course	None	-0.00438067830055424	0.0155450970720816	0.778280244019344	Antibiotics_CourseNone	0.86475582668816	315	315	FALSE
Bacteroidetes	Ascomycota		0.0750054597670592	0.0213139678071597	0.000497274079003918	AscomycotaAscomycota	0.00248637039501959	315	315	TRUE	***
Actinobacteria	Ascomycota		-0.0343615123246975	0.0160857820142033	0.0334433568981292	AscomycotaAscomycota	0.083608392245323	315	315	TRUE	*
Proteobacteria	Ascomycota		-0.0141354672271708	0.00848585465362438	0.0967600468915728	AscomycotaAscomycota	0.161266744819288	315	315	TRUE	*
Verrucomicrobia	Ascomycota		-0.00842053413142602	0.00755684156602803	0.266008493226716	AscomycotaAscomycota	0.307443937546727	315	128	FALSE	*
Firmicutes	Ascomycota		-0.019156743197375	0.0187394692318229	0.307443937546727	AscomycotaAscomycota	0.307443937546727	315	315	FALSE	*
