# Supplementary material for: Gut microbiome-mediated metabolism effects on immunity in rural and urban African populations
Source: Nat Commun. 2021 Aug 11;12:4845. doi: 10.1038/s41467-021-25213-2 (PMC8357928; doi:10.1038/s41467-021-25213-2)
Supplement: Supplementary file 9 — Supplementary Data 7 [file 41467_2021_25213_MOESM9_ESM.csv]

target	variable	test	pvalue	Group	FDR
Residency_Area	Ugali	Kruskal-Wallis	0.000785836780413075	Residency_Area	0.0102732784181943
Residency_Area	Alcochol type	Chi-Square	0.0010876812091933	Residency_Area	0.0102732784181943
Residency_Area	Vegetables	Kruskal-Wallis	0.00110897220549498	Residency_Area	0.0102732784181943
Residency_Area	Rice	Kruskal-Wallis	0.00130048458514854	Residency_Area	0.0102732784181943
Residency_Area	Sweet tea	Kruskal-Wallis	0.0230927381534297	Residency_Area	0.107066331438629
Residency_Area	Banana	Kruskal-Wallis	0.0263289368263557	Residency_Area	0.111897981512012
Residency_Area	Intestine	Chi-Square	0.0551632081910503	Residency_Area	0.200951686981683
Residency_Area	Potato chips	Kruskal-Wallis	0.068870991837517	Residency_Area	0.206612975512551
Residency_Area	Milk	Kruskal-Wallis	0.17236846915376	Residency_Area	0.407196286335882
Residency_Area	Milk type	Chi-Square	0.384206126941941	Residency_Area	0.517699654079878
Residency_Area	Meat type	Chi-Square	0.42367250619139	Residency_Area	0.554033277327202
Residency_Area	Beans	Kruskal-Wallis	0.457801753409705	Residency_Area	0.568053134753571
Residency_Area	Fruits	Kruskal-Wallis	0.613513071732796	Residency_Area	0.695314814630502
Residency_Area	Meat	Kruskal-Wallis	0.670563090568487	Residency_Area	0.727632289765805
Residency_Area	Carbonated soda	Kruskal-Wallis	0.694875771153316	Residency_Area	0.738305506850398
Residency_Area	Fish	Kruskal-Wallis	0.793487252493378	Residency_Area	0.825874487289026
Residency_Area	Wheat	Kruskal-Wallis	0.830016016820985	Residency_Area	0.846616337157405
Ascomycota	Alcochol type	Chi-Square	2.41343494511726e-11	Ascomycota	1.2308518220098e-09
Ascomycota	Ugali	Kruskal-Wallis	0.00132025296520882	Ascomycota	0.0102732784181943
Ascomycota	Banana	Kruskal-Wallis	0.0014100578221051	Ascomycota	0.0102732784181943
Ascomycota	Fish	Kruskal-Wallis	0.00513465849529849	Ascomycota	0.0327334479075278
Ascomycota	Wheat	Kruskal-Wallis	0.0592146428356974	Ascomycota	0.201329785641371
Ascomycota	Vegetables	Kruskal-Wallis	0.06424830874301	Ascomycota	0.204791484118344
Ascomycota	Sweet tea	Kruskal-Wallis	0.0942765665648868	Ascomycota	0.267116938600512
Ascomycota	Meat	Kruskal-Wallis	0.115515594504267	Ascomycota	0.310068174721981
Ascomycota	Milk	Kruskal-Wallis	0.213310860272885	Ascomycota	0.459750690259657
Ascomycota	Potato chips	Kruskal-Wallis	0.236029962254452	Ascomycota	0.459750690259657
Ascomycota	Intestine	Chi-Square	0.252412143671968	Ascomycota	0.459750690259657
Ascomycota	Milk type	Chi-Square	0.35935618165648	Ascomycota	0.517699654079878
Ascomycota	Meat type	Chi-Square	0.360940224312865	Ascomycota	0.517699654079878
Ascomycota	Rice	Kruskal-Wallis	0.385011104657425	Ascomycota	0.517699654079878
Ascomycota	Beans	Kruskal-Wallis	0.494468551674351	Ascomycota	0.586462700823067
Ascomycota	Fruits	Kruskal-Wallis	0.661497333609813	Ascomycota	0.727632289765805
Ascomycota	Carbonated soda	Kruskal-Wallis	0.879970353668335	Ascomycota	0.879970353668335
Cluster	Potato chips	Kruskal-Wallis	0.00613771400665049	Cluster	0.0347803793710195
Cluster	Alcochol type	Chi-Square	0.00706452149633535	Cluster	0.0360290596313103
Cluster	Rice	Kruskal-Wallis	0.029549154120083	Cluster	0.115923604624941
Cluster	Fruits	Kruskal-Wallis	0.12628768453981	Cluster	0.322033595576516
Cluster	Ugali	Kruskal-Wallis	0.175653299988027	Cluster	0.407196286335882
Cluster	Meat	Kruskal-Wallis	0.224955117793541	Cluster	0.459750690259657
Cluster	Banana	Kruskal-Wallis	0.225824252756998	Cluster	0.459750690259657
Cluster	Meat type	Chi-Square	0.248014435554719	Cluster	0.459750690259657
Cluster	Beans	Kruskal-Wallis	0.265416300455117	Cluster	0.466766597352102
Cluster	Intestine	Chi-Square	0.300836610032107	Cluster	0.49155082830454
Cluster	Vegetables	Kruskal-Wallis	0.307047404145622	Cluster	0.49155082830454
Cluster	Carbonated soda	Kruskal-Wallis	0.30842404913226	Cluster	0.49155082830454
Cluster	Milk type	Chi-Square	0.380797595565246	Cluster	0.517699654079878
Cluster	Fish	Kruskal-Wallis	0.385736997157556	Cluster	0.517699654079878
Cluster	Wheat	Kruskal-Wallis	0.467102810314545	Cluster	0.568053134753571
Cluster	Sweet tea	Kruskal-Wallis	0.467808463914706	Cluster	0.568053134753571
Cluster	Milk	Kruskal-Wallis	0.57760267231391	Cluster	0.669494006545668
