# Supplementary material for: Gut microbiome-mediated metabolism effects on immunity in rural and urban African populations
Source: Nat Commun. 2021 Aug 11;12:4845. doi: 10.1038/s41467-021-25213-2 (PMC8357928; doi:10.1038/s41467-021-25213-2)
Supplement: Supplementary file 10 — Supplementary Data 8 [file 41467_2021_25213_MOESM10_ESM.csv]

StimulusA	StimulusB	Cytokine	Corr	Corr.pvalue	Enr	Enr.pvalue	Spearman	Corr.FDR	Enr.FDR	Label
C. burnetii	C. burnetii	IFNg	1	0	U	0.008034029	1	0	0.110691063	U
C. burnetii	M. tuberculosis	IFNg	0.358140398	1.01E-10		1	0.358140398	1.48E-10	1
C. burnetii	S. enteritidis	IFNg	0.269431014	1.66E-06		1	0.269431014	1.99E-06	1
C. burnetii	S. typhi	IFNg	0.333415829	2.09E-09		1	0.333415829	2.90E-09	1
C. burnetii	Poly:IC	IFNg	-0.066447701	0.245726612		1	NA	0.245726612	1
C. burnetii	S. aureus	IFNg	0.28184574	5.16E-07		1	0.28184574	6.43E-07	1
C. burnetii	C. albicans	IFNg	0.267500924	1.99E-06		1	0.267500924	2.36E-06	1
C. burnetii	E. coli	IFNg	0.31057776	2.74E-08		1	0.31057776	3.61E-08	1
C. burnetii	LPS	IFNg	0.395537174	6.12E-13		1	0.395537174	9.61E-13	1
C. burnetii	S. pneumoniae	IFNg	0.323741538	6.38E-09		1	0.323741538	8.65E-09	1
M. tuberculosis	M. tuberculosis	IFNg	1	0	R	0.494131993	1	0	1
M. tuberculosis	S. enteritidis	IFNg	0.430330368	2.86E-15		1	0.430330368	4.96E-15	1
M. tuberculosis	S. typhi	IFNg	0.420937474	1.29E-14		1	0.420937474	2.17E-14	1
M. tuberculosis	Poly:IC	IFNg	0.08962751	0.117079582		1	NA	0.118513209	1
M. tuberculosis	S. aureus	IFNg	0.431665424	2.30E-15		1	0.431665424	4.07E-15	1
M. tuberculosis	C. albicans	IFNg	0.373952392	1.26E-11		1	0.373952392	1.88E-11	1
M. tuberculosis	E. coli	IFNg	0.466318068	5.57E-18		1	0.466318068	1.09E-17	1
M. tuberculosis	LPS	IFNg	0.410760368	6.31E-14		1	0.410760368	1.03E-13	1
M. tuberculosis	S. pneumoniae	IFNg	0.507439271	1.71E-21		1	0.507439271	3.81E-21	1
S. enteritidis	S. enteritidis	IFNg	1	0	U	0.006719738	1	0	0.108612954	U
S. enteritidis	S. typhi	IFNg	0.769203811	2.82E-61		1	0.769203811	1.25E-60	1
S. enteritidis	Poly:IC	IFNg	0.144110844	0.011473572		1	0.144110844	0.01210828	1
S. enteritidis	S. aureus	IFNg	0.524328094	4.42E-23		1	0.524328094	1.07E-22	1
S. enteritidis	C. albicans	IFNg	0.48864545	7.89E-20		1	0.48864545	1.67E-19	1
S. enteritidis	E. coli	IFNg	0.634487525	5.47E-36		1	0.634487525	1.91E-35	1
S. enteritidis	LPS	IFNg	0.675881721	2.55E-42		1	0.675881721	9.90E-42	1
S. enteritidis	S. pneumoniae	IFNg	0.475109123	1.08E-18		1	0.475109123	2.18E-18	1
S. typhi	S. typhi	IFNg	1	0	U	0.00723089	1	0	0.108612954	U
S. typhi	Poly:IC	IFNg	0.131729736	0.020957698		1	0.131729736	0.021930418	1
S. typhi	S. aureus	IFNg	0.594979502	8.77E-31		1	0.594979502	2.75E-30	1
S. typhi	C. albicans	IFNg	0.550936872	9.07E-26		1	0.550936872	2.42E-25	1
S. typhi	E. coli	IFNg	0.683538207	1.32E-43		1	0.683538207	5.20E-43	1
S. typhi	LPS	IFNg	0.719444231	3.32E-50		1	0.719444231	1.37E-49	1
S. typhi	S. pneumoniae	IFNg	0.479485986	4.70E-19		1	0.479485986	9.63E-19	1
Poly:IC	Poly:IC	IFNg	1	0	R	0.039352222	1	0	0.33652935	R
Poly:IC	S. aureus	IFNg	0.162796078	0.004237957		1	0.162796078	0.004569624	1
Poly:IC	C. albicans	IFNg	0.114061637	0.045837106		1	0.114061637	0.046780257	1
Poly:IC	E. coli	IFNg	0.084138958	0.141337361		1	NA	0.141909577	1
Poly:IC	LPS	IFNg	0.12360531	0.030371233		1	0.12360531	0.031253385	1
Poly:IC	S. pneumoniae	IFNg	0.153409841	0.007082259		1	0.153409841	0.007603464	1
S. aureus	S. aureus	IFNg	1	0	U	0.000152397	1	0	0.00689377	U
S. aureus	C. albicans	IFNg	0.541755957	8.16E-25		1	0.541755957	2.05E-24	1
S. aureus	E. coli	IFNg	0.579053539	6.98E-29		1	0.579053539	2.11E-28	1
S. aureus	LPS	IFNg	0.591356074	2.42E-30		1	0.591356074	7.52E-30	1
S. aureus	S. pneumoniae	IFNg	0.469470045	3.11E-18		1	0.469470045	6.18E-18	1
C. albicans	C. albicans	IFNg	1	0	U	0.001701898	1	0	0.058491792	U
C. albicans	E. coli	IFNg	0.511122736	7.82E-22		1	0.511122736	1.81E-21	1
C. albicans	LPS	IFNg	0.506602507	2.03E-21		1	0.506602507	4.50E-21	1
C. albicans	S. pneumoniae	IFNg	0.46726276	4.68E-18		1	0.46726276	9.22E-18	1
E. coli	E. coli	IFNg	1	0	U	0.020894581	1	0	0.191920596	U
E. coli	LPS	IFNg	0.821296505	2.53E-76		1	0.821296505	1.18E-75	1
E. coli	S. pneumoniae	IFNg	0.559346084	1.14E-26		1	0.559346084	3.14E-26	1
LPS	LPS	IFNg	1	0	U	8.49E-05	1	0	0.005263062	U
LPS	S. pneumoniae	IFNg	0.500073803	7.88E-21		1	0.500073803	1.73E-20	1
S. pneumoniae	S. pneumoniae	IFNg	1	0	U	0.009853552	1	0	0.120446768	U
C. burnetii	C. burnetii	IL6	1	0	U	0.432987244	1	0	1
C. burnetii	M. tuberculosis	IL6	0.489813618	6.26E-20		1	0.489813618	1.34E-19	1
C. burnetii	S. enteritidis	IL6	0.251399788	8.24E-06		1	0.251399788	9.69E-06	1
C. burnetii	S. typhi	IL6	0.273165454	1.18E-06		1	0.273165454	1.42E-06	1
C. burnetii	Poly:IC	IL6	0.127834594	0.02509719		1	0.127834594	0.026151693	1
C. burnetii	S. aureus	IL6	0.426205941	5.58E-15		1	0.426205941	9.55E-15	1
C. burnetii	C. albicans	IL6	0.321538257	8.18E-09		1	0.321538257	1.10E-08	1
C. burnetii	E. coli	IL6	0.430587674	2.74E-15		1	0.430587674	4.79E-15	1
C. burnetii	LPS	IL6	0.425472905	6.28E-15		1	0.425472905	1.07E-14	1
C. burnetii	S. pneumoniae	IL6	0.409093959	8.14E-14		1	0.409093959	1.31E-13	1
M. tuberculosis	M. tuberculosis	IL6	1	0	U	0.287560049	1	0	1
M. tuberculosis	S. enteritidis	IL6	0.465540827	6.43E-18		1	0.465540827	1.25E-17	1
M. tuberculosis	S. typhi	IL6	0.456870425	3.08E-17		1	0.456870425	5.84E-17	1
M. tuberculosis	Poly:IC	IL6	0.224220302	7.39E-05		1	0.224220302	8.37E-05	1
M. tuberculosis	S. aureus	IL6	0.336880506	1.39E-09		1	0.336880506	1.95E-09	1
M. tuberculosis	C. albicans	IL6	0.457848022	2.59E-17		1	0.457848022	4.94E-17	1
M. tuberculosis	E. coli	IL6	0.524147679	4.60E-23		1	0.524147679	1.11E-22	1
M. tuberculosis	LPS	IL6	0.542671536	6.58E-25		1	0.542671536	1.66E-24	1
M. tuberculosis	S. pneumoniae	IL6	0.575710968	1.70E-28		1	0.575710968	5.01E-28	1
S. enteritidis	S. enteritidis	IL6	1	0	U	0.009915136	1	0	0.120446768	U
S. enteritidis	S. typhi	IL6	0.926341125	2.32E-131		1	0.926341125	1.20E-130	1
S. enteritidis	Poly:IC	IL6	0.27717951	8.07E-07		1	0.27717951	1.00E-06	1
S. enteritidis	S. aureus	IL6	0.44007284	5.67E-16		1	0.44007284	1.03E-15	1
S. enteritidis	C. albicans	IL6	0.459839292	1.81E-17		1	0.459839292	3.48E-17	1
S. enteritidis	E. coli	IL6	0.675298848	3.19E-42		1	0.675298848	1.22E-41	1
S. enteritidis	LPS	IL6	0.59617889	6.24E-31		1	0.59617889	1.98E-30	1
S. enteritidis	S. pneumoniae	IL6	0.606839963	2.86E-32		1	0.606839963	9.46E-32	1
S. typhi	S. typhi	IL6	1	0	U	0.013732495	1	0	0.154802671	U
S. typhi	Poly:IC	IL6	0.275323449	9.61E-07		1	0.275323449	1.18E-06	1
S. typhi	S. aureus	IL6	0.43782444	8.28E-16		1	0.43782444	1.49E-15	1
S. typhi	C. albicans	IL6	0.49764341	1.30E-20		1	0.49764341	2.82E-20	1
S. typhi	E. coli	IL6	0.689271069	1.35E-44		1	0.689271069	5.42E-44	1
S. typhi	LPS	IL6	0.665285973	1.33E-40		1	0.665285973	4.93E-40	1
S. typhi	S. pneumoniae	IL6	0.616516934	1.57E-33		1	0.616516934	5.35E-33	1
Poly:IC	Poly:IC	IL6	1	0	R	0.281168791	1	0	1
Poly:IC	S. aureus	IL6	0.136531486	0.016680037		1	0.136531486	0.017528174	1
Poly:IC	C. albicans	IL6	0.168117937	0.00312967		1	0.168117937	0.003389337	1
Poly:IC	E. coli	IL6	0.304909042	5.01E-08		1	0.304909042	6.50E-08	1
Poly:IC	LPS	IL6	0.323153071	6.82E-09		1	0.323153071	9.20E-09	1
Poly:IC	S. pneumoniae	IL6	0.236169149	2.91E-05		1	0.236169149	3.34E-05	1
S. aureus	S. aureus	IL6	1	0	U	0.001891505	1	0	0.058491792	U
S. aureus	C. albicans	IL6	0.313740027	1.94E-08		1	0.313740027	2.57E-08	1
S. aureus	E. coli	IL6	0.507886983	1.55E-21		1	0.507886983	3.50E-21	1
S. aureus	LPS	IL6	0.477520429	6.84E-19		1	0.477520429	1.39E-18	1
S. aureus	S. pneumoniae	IL6	0.342713977	6.91E-10		1	0.342713977	9.79E-10	1
C. albicans	C. albicans	IL6	1	0	U	0.080478796	1	0	0.635616512
C. albicans	E. coli	IL6	0.417190386	2.33E-14		1	0.417190386	3.89E-14	1
C. albicans	LPS	IL6	0.416484575	2.61E-14		1	0.416484575	4.31E-14	1
C. albicans	S. pneumoniae	IL6	0.486040338	1.32E-19		1	0.486040338	2.77E-19	1
E. coli	E. coli	IL6	1	0	U	0.007445243	1	0	0.108612954	U
E. coli	LPS	IL6	0.822236637	1.22E-76		1	0.822236637	5.83E-76	1
E. coli	S. pneumoniae	IL6	0.547757168	1.96E-25		1	0.547757168	5.05E-25	1
LPS	LPS	IL6	1	0	U	0.002150324	1	0	0.058491792	U
LPS	S. pneumoniae	IL6	0.510198279	9.52E-22		1	0.510198279	2.19E-21	1
S. pneumoniae	S. pneumoniae	IL6	1	0	U	0.036046205	1	0	0.319266391	U
C. burnetii	C. burnetii	IL1b	1	0	R	0.135984329	1	0	0.953162942
C. burnetii	M. tuberculosis	IL1b	0.407682326	1.01E-13		1	0.407682326	1.61E-13	1
C. burnetii	S. enteritidis	IL1b	0.30087	7.65E-08		1	0.30087	9.78E-08	1
C. burnetii	S. typhi	IL1b	0.334622893	1.82E-09		1	0.334622893	2.53E-09	1
C. burnetii	Poly:IC	IL1b	0.200395506	0.000411196		1	0.200395506	0.000457294	1
C. burnetii	S. aureus	IL1b	0.182314089	0.001335221		1	0.182314089	0.00147171	1
C. burnetii	C. albicans	IL1b	0.147136966	0.009834441		1	0.147136966	0.01046756	1
C. burnetii	E. coli	IL1b	0.548505979	1.63E-25		1	0.548505979	4.26E-25	1
C. burnetii	LPS	IL1b	0.453413506	5.69E-17		1	0.453413506	1.04E-16	1
C. burnetii	S. pneumoniae	IL1b	0.410367733	6.70E-14		1	0.410367733	1.09E-13	1
M. tuberculosis	M. tuberculosis	IL1b	1	0	U	0.082015034	1	0	0.635616512
M. tuberculosis	S. enteritidis	IL1b	0.320322921	9.38E-09		1	0.320322921	1.25E-08	1
M. tuberculosis	S. typhi	IL1b	0.331428194	2.64E-09		1	0.331428194	3.62E-09	1
M. tuberculosis	Poly:IC	IL1b	0.086511033	0.130419632		1	NA	0.131479955	1
M. tuberculosis	S. aureus	IL1b	0.239112894	2.29E-05		1	0.239112894	2.67E-05	1
M. tuberculosis	C. albicans	IL1b	0.297887976	1.04E-07		1	0.297887976	1.32E-07	1
M. tuberculosis	E. coli	IL1b	0.348814126	3.27E-10		1	0.348814126	4.69E-10	1
M. tuberculosis	LPS	IL1b	0.360083692	7.88E-11		1	0.360083692	1.16E-10	1
M. tuberculosis	S. pneumoniae	IL1b	0.35610301	1.31E-10		1	0.35610301	1.89E-10	1
S. enteritidis	S. enteritidis	IL1b	1	0	U	0.105035005	1	0	0.78935398
S. enteritidis	S. typhi	IL1b	0.722659178	7.57E-51		1	0.722659178	3.18E-50	1
S. enteritidis	Poly:IC	IL1b	0.206152018	0.000276392		1	0.206152018	0.000308762	1
S. enteritidis	S. aureus	IL1b	0.276086856	8.95E-07		1	0.276086856	1.10E-06	1
S. enteritidis	C. albicans	IL1b	0.356127618	1.31E-10		1	0.356127618	1.89E-10	1
S. enteritidis	E. coli	IL1b	0.4313296	2.43E-15		1	0.4313296	4.27E-15	1
S. enteritidis	LPS	IL1b	0.509756049	1.05E-21		1	0.509756049	2.38E-21	1
S. enteritidis	S. pneumoniae	IL1b	0.255876524	5.60E-06		1	0.255876524	6.62E-06	1
S. typhi	S. typhi	IL1b	1	0	R	0.277074231	1	0	1
S. typhi	Poly:IC	IL1b	0.188017214	0.000931423		1	0.188017214	0.001031219	1
S. typhi	S. aureus	IL1b	0.29060497	2.18E-07		1	0.29060497	2.76E-07	1
S. typhi	C. albicans	IL1b	0.306922809	4.05E-08		1	0.306922809	5.31E-08	1
S. typhi	E. coli	IL1b	0.524950015	3.85E-23		1	0.524950015	9.44E-23	1
S. typhi	LPS	IL1b	0.544699112	4.07E-25		1	0.544699112	1.04E-24	1
S. typhi	S. pneumoniae	IL1b	0.34140417	8.10E-10		1	0.34140417	1.14E-09	1
Poly:IC	Poly:IC	IL1b	1	0	R	0.006438096	1	0	0.108612954	R
Poly:IC	S. aureus	IL1b	0.095450164	0.095035513		1	NA	0.096593472	1
Poly:IC	C. albicans	IL1b	0.125358584	0.028079769		1	0.125358584	0.029015761	1
Poly:IC	E. coli	IL1b	0.145155015	0.01088258		1	0.145155015	0.011533675	1
Poly:IC	LPS	IL1b	0.217390994	0.000123297		1	0.217390994	0.000138989	1
Poly:IC	S. pneumoniae	IL1b	0.151458937	0.007853546		1	0.151458937	0.00839517	1
S. aureus	S. aureus	IL1b	1	0	U	0.002640839	1	0	0.059538919	U
S. aureus	C. albicans	IL1b	0.235393738	3.10E-05		1	0.235393738	3.54E-05	1
S. aureus	E. coli	IL1b	0.332453962	2.34E-09		1	0.332453962	3.23E-09	1
S. aureus	LPS	IL1b	0.343423805	6.34E-10		1	0.343423805	9.04E-10	1
S. aureus	S. pneumoniae	IL1b	0.125502292	0.027898703		1	0.125502292	0.028949282	1
C. albicans	C. albicans	IL1b	1	0	U	0.018332787	1	0	0.174866587	U
C. albicans	E. coli	IL1b	0.120193944	0.035290084		1	0.120193944	0.036165044	1
C. albicans	LPS	IL1b	0.177257758	0.001821672		1	0.177257758	0.001990197	1
C. albicans	S. pneumoniae	IL1b	0.388157843	1.77E-12		1	0.388157843	2.74E-12	1
E. coli	E. coli	IL1b	1	0	R	0.268610074	1	0	1
E. coli	LPS	IL1b	0.756621279	3.17E-58		1	0.756621279	1.38E-57	1
E. coli	S. pneumoniae	IL1b	0.301420721	7.22E-08		1	0.301420721	9.28E-08	1
LPS	LPS	IL1b	1	0	U	0.130146662	1	0	0.949305064
LPS	S. pneumoniae	IL1b	0.379383319	6.02E-12		1	0.379383319	9.22E-12	1
S. pneumoniae	S. pneumoniae	IL1b	1	0	U	0.138362362	1	0	0.953162942
C. burnetii	C. burnetii	TNFa	1	0	U	0.00235854	1	0	0.058491792	U
C. burnetii	M. tuberculosis	TNFa	0.669406563	2.92E-41		1	0.669406563	1.10E-40	1
C. burnetii	S. enteritidis	TNFa	0.515556824	3.02E-22		1	0.515556824	7.13E-22	1
C. burnetii	S. typhi	TNFa	0.482904166	2.43E-19		1	0.482904166	5.02E-19	1
C. burnetii	Poly:IC	TNFa	0.28972087	2.38E-07		1	0.28972087	3.00E-07	1
C. burnetii	S. aureus	TNFa	0.540967482	9.83E-25		1	0.540967482	2.44E-24	1
C. burnetii	C. albicans	TNFa	0.177389512	0.001807171		1	0.177389512	0.00198309	1
C. burnetii	E. coli	TNFa	0.559987993	9.72E-27		1	0.559987993	2.74E-26	1
C. burnetii	LPS	TNFa	0.564874715	2.83E-27		1	0.564874715	8.15E-27	1
C. burnetii	S. pneumoniae	TNFa	0.387559163	1.92E-12		1	0.387559163	2.96E-12	1
M. tuberculosis	M. tuberculosis	TNFa	1	0	U	0.014625162	1	0	0.157697394	U
M. tuberculosis	S. enteritidis	TNFa	0.49185293	4.17E-20		1	0.49185293	8.99E-20	1
M. tuberculosis	S. typhi	TNFa	0.453545238	5.56E-17		1	0.453545238	1.03E-16	1
M. tuberculosis	Poly:IC	TNFa	0.238079558	2.50E-05		1	0.238079558	2.89E-05	1
M. tuberculosis	S. aureus	TNFa	0.443146269	3.37E-16		1	0.443146269	6.15E-16	1
M. tuberculosis	C. albicans	TNFa	0.270477558	1.51E-06		1	0.270477558	1.82E-06	1
M. tuberculosis	E. coli	TNFa	0.550130912	1.10E-25		1	0.550130912	2.91E-25	1
M. tuberculosis	LPS	TNFa	0.570426817	6.78E-28		1	0.570426817	1.98E-27	1
M. tuberculosis	S. pneumoniae	TNFa	0.518285851	1.67E-22		1	0.518285851	3.98E-22	1
S. enteritidis	S. enteritidis	TNFa	1	0	U	0.00603249	1	0	0.108612954	U
S. enteritidis	S. typhi	TNFa	0.858449762	1.93E-90		1	0.858449762	9.55E-90	1
S. enteritidis	Poly:IC	TNFa	0.273357915	1.16E-06		1	0.273357915	1.41E-06	1
S. enteritidis	S. aureus	TNFa	0.60820981	1.91E-32		1	0.60820981	6.40E-32	1
S. enteritidis	C. albicans	TNFa	0.27340427	1.15E-06		1	0.27340427	1.41E-06	1
S. enteritidis	E. coli	TNFa	0.7696471	2.19E-61		1	0.7696471	9.86E-61	1
S. enteritidis	LPS	TNFa	0.698872765	2.65E-46		1	0.698872765	1.08E-45	1
S. enteritidis	S. pneumoniae	TNFa	0.553387955	4.99E-26		1	0.553387955	1.36E-25	1
S. typhi	S. typhi	TNFa	1	0	U	0.015563175	1	0	0.16081947	U
S. typhi	Poly:IC	TNFa	0.28664066	3.23E-07		1	0.28664066	4.05E-07	1
S. typhi	S. aureus	TNFa	0.637091991	2.34E-36		1	0.637091991	8.39E-36	1
S. typhi	C. albicans	TNFa	0.232029442	4.04E-05		1	0.232029442	4.60E-05	1
S. typhi	E. coli	TNFa	0.783884008	4.34E-65		1	0.783884008	1.99E-64	1
S. typhi	LPS	TNFa	0.741713527	7.63E-55		1	0.741713527	3.26E-54	1
S. typhi	S. pneumoniae	TNFa	0.604084306	6.42E-32		1	0.604084306	2.09E-31	1
Poly:IC	Poly:IC	TNFa	1	0	U	0.010199121	1	0	0.120446768	U
Poly:IC	S. aureus	TNFa	0.236357908	2.87E-05		1	0.236357908	3.31E-05	1
Poly:IC	C. albicans	TNFa	0.169432506	0.002899955		1	0.169432506	0.003154337	1
Poly:IC	E. coli	TNFa	0.305106599	4.91E-08		1	0.305106599	6.40E-08	1
Poly:IC	LPS	TNFa	0.303688272	5.70E-08		1	0.303688272	7.36E-08	1
Poly:IC	S. pneumoniae	TNFa	0.248845739	1.02E-05		1	0.248845739	1.20E-05	1
S. aureus	S. aureus	TNFa	1	0	U	2.28E-05	1	0	0.002402223	U
S. aureus	C. albicans	TNFa	0.328851027	3.56E-09		1	0.328851027	4.85E-09	1
S. aureus	E. coli	TNFa	0.629546179	2.69E-35		1	0.629546179	9.28E-35	1
S. aureus	LPS	TNFa	0.576297927	1.45E-28		1	0.576297927	4.34E-28	1
S. aureus	S. pneumoniae	TNFa	0.389043394	1.56E-12		1	0.389043394	2.43E-12	1
C. albicans	C. albicans	TNFa	1	0	U	0.000166785	1	0	0.00689377	U
C. albicans	E. coli	TNFa	0.213468901	0.0001642		1	0.213468901	0.00018426	1
C. albicans	LPS	TNFa	0.26754735	1.98E-06		1	0.26754735	2.36E-06	1
C. albicans	S. pneumoniae	TNFa	0.377082849	8.26E-12		1	0.377082849	1.26E-11	1
E. coli	E. coli	TNFa	1	0	U	2.13E-05	1	0	0.002402223	U
E. coli	LPS	TNFa	0.866985217	2.92E-94		1	0.866985217	1.48E-93	1
E. coli	S. pneumoniae	TNFa	0.581904782	3.25E-29		1	0.581904782	9.94E-29	1
LPS	LPS	TNFa	1	0	U	2.91E-05	1	0	0.002402223	U
LPS	S. pneumoniae	TNFa	0.601468357	1.37E-31		1	0.601468357	4.42E-31	1
S. pneumoniae	S. pneumoniae	TNFa	1	0	U	0.005903215	1	0	0.108612954	U
C. burnetii	C. burnetii	IL10	1	0	U	0.209677546	1	0	1
C. burnetii	M. tuberculosis	IL10	0.635753392	3.62E-36		1	0.635753392	1.28E-35	1
C. burnetii	S. enteritidis	IL10	0.375803487	9.83E-12		1	0.375803487	1.49E-11	1
C. burnetii	S. typhi	IL10	0.375624015	1.01E-11		1	0.375624015	1.51E-11	1
C. burnetii	E. coli	IL10	0.421396056	1.20E-14		1	0.421396056	2.03E-14	1
C. burnetii	LPS	IL10	0.374765359	1.13E-11		1	0.374765359	1.69E-11	1
C. burnetii	S. pneumoniae	IL10	0.359935651	8.03E-11		1	0.359935651	1.18E-10	1
M. tuberculosis	M. tuberculosis	IL10	1	0	R	0.016451449	1	0	0.163198379	R
M. tuberculosis	S. enteritidis	IL10	0.407234523	1.08E-13		1	0.407234523	1.72E-13	1
M. tuberculosis	S. typhi	IL10	0.405940585	1.31E-13		1	0.405940585	2.07E-13	1
M. tuberculosis	E. coli	IL10	0.472443265	1.79E-18		1	0.472443265	3.57E-18	1
M. tuberculosis	LPS	IL10	0.453534034	5.57E-17		1	0.453534034	1.03E-16	1
M. tuberculosis	S. pneumoniae	IL10	0.559692578	1.05E-26		1	0.559692578	2.92E-26	1
S. enteritidis	S. enteritidis	IL10	1	0	U	0.601422872	1	0	1
S. enteritidis	S. typhi	IL10	0.843011849	3.94E-84		1	0.843011849	1.92E-83	1
S. enteritidis	E. coli	IL10	0.551532862	7.85E-26		1	0.551532862	2.12E-25	1
S. enteritidis	LPS	IL10	0.456218322	3.46E-17		1	0.456218322	6.50E-17	1
S. enteritidis	S. pneumoniae	IL10	0.429780273	3.13E-15		1	0.429780273	5.39E-15	1
S. typhi	S. typhi	IL10	1	0	U	0.153414163	1	0	1
S. typhi	E. coli	IL10	0.560442587	8.67E-27		1	0.560442587	2.47E-26	1
S. typhi	LPS	IL10	0.512298121	6.09E-22		1	0.512298121	1.42E-21	1
S. typhi	S. pneumoniae	IL10	0.483586342	2.13E-19		1	0.483586342	4.43E-19	1
E. coli	E. coli	IL10	1	0	R	0.074044699	1	0	0.612102844
E. coli	LPS	IL10	0.660965807	6.38E-40		1	0.660965807	2.33E-39	1
E. coli	S. pneumoniae	IL10	0.411748629	5.43E-14		1	0.411748629	8.91E-14	1
LPS	LPS	IL10	1	0	U	0.22216399	1	0	1
LPS	S. pneumoniae	IL10	0.435386878	1.24E-15		1	0.435386878	2.22E-15	1
S. pneumoniae	S. pneumoniae	IL10	1	0	R	0.175369733	1	0	1
