# Supplementary material for: Gut microbiome-mediated metabolism effects on immunity in rural and urban African populations
Source: Nat Commun. 2021 Aug 11;12:4845. doi: 10.1038/s41467-021-25213-2 (PMC8357928; doi:10.1038/s41467-021-25213-2)
Supplement: Supplementary file 11 — Supplementary Data 9 [file 41467_2021_25213_MOESM11_ESM.csv]

Feature	N	Prev	Estimate	Std	Tvalue	Pvalue	Padj	Age.Estimate	Age.Std	Age.Tvalue	Age.Pvalue	GenderMale.Estimate	GenderMale.Std	GenderMale.Tvalue	GenderMale.Pvalue	Sign	Prevalence	Label
Megasphaera elsdenii	30	0.1	0.00079888	8.18E-05	9.772061848	1.79E-22	3.80E-20	-0.008995738	0.000616518	-14.5911992	8.01E-48	0.056343559	0.014020469	4.018664369	5.89E-05	Neutral
Bifidobacterium longum	192	0.61	0.000496739	6.35E-05	7.817770127	5.81E-15	1.23E-12	-0.007494076	0.000623187	-12.02541437	4.01E-33	0.073677744	0.014483497	5.087013619	3.69E-07	Positive	>20 %	Bifidobacterium longum
Lachnospiraceae bacterium 3 1 46FAA	104	0.33	0.00043522	5.69E-05	7.645711797	2.23E-14	4.69E-12	-0.007825494	0.000617461	-12.67366082	1.40E-36	0.039834129	0.013998202	2.845660494	0.004439267	Positive	>20 %
Turicibacter sanguinis	14	0.04	-0.000799086	0.00011157	-7.162170117	8.39E-13	1.75E-10	-0.008623284	0.000615224	-14.01648698	2.71E-44	0.040122103	0.014002192	2.865415831	0.004171677	Neutral
Bilophila wadsworthia	148	0.47	0.00041048	5.75E-05	7.143227666	9.63E-13	2.00E-10	-0.00761706	0.000622257	-12.24102058	2.97E-34	0.053562086	0.01405156	3.811824803	0.000138617	Positive	>20 %
Enterococcus hirae	10	0.03	0.000999464	0.000141581	7.059307317	1.76E-12	3.65E-10	-0.008756853	0.000616819	-14.19679317	2.19E-45	0.039691353	0.014006029	2.833876296	0.0046062	Neutral
Klebsiella pneumoniae	171	0.54	-0.000411608	5.90E-05	-6.976223736	3.19E-12	6.57E-10	-0.007878724	0.000617577	-12.75747999	4.86E-37	0.046973939	0.01399751	3.355878207	0.000793528	Negative	>20 %	Klebsiella pneumoniae
Granulicatella adiacens	10	0.03	0.000908574	0.000130551	6.959517087	3.59E-12	7.35E-10	-0.008425839	0.000614149	-13.71953402	1.59E-42	0.045710978	0.013993723	3.266534552	0.001091707	Neutral
Collinsella aerofaciens	290	0.92	0.000523229	7.58E-05	6.902154132	5.37E-12	1.10E-09	-0.008282472	0.000614104	-13.48709361	3.65E-41	0.045985069	0.013994868	3.285852362	0.001019588	Positive	>20 %	Collinsella aerofaciens
Holdemania filiformis	31	0.1	0.000538431	7.84E-05	6.863807196	7.03E-12	1.43E-09	-0.007813005	0.000618848	-12.62507746	2.58E-36	0.058560914	0.014147872	4.139202989	3.51E-05	Neutral
Oscillibacter unclassified	253	0.8	0.000473473	7.16E-05	6.61341069	3.91E-11	7.90E-09	-0.007928951	0.000617287	-12.84484562	1.60E-37	0.065827572	0.014370927	4.580607358	4.68E-06	Positive	>20 %	Oscillibacter unclassified
Roseburia unclassified	75	0.24	0.000388828	5.91E-05	6.582769134	4.81E-11	9.66E-09	-0.008209895	0.000614473	-13.36086649	1.96E-40	0.044121515	0.013994992	3.152664483	0.001621763	Positive	>20 %
Saccharomyces cerevisiae	22	0.07	-0.000565156	8.89E-05	-6.35498731	2.16E-10	4.32E-08	-0.007986875	0.000616741	-12.95013414	4.16E-38	0.049089287	0.014017572	3.50198214	0.000463449	Neutral
Roseburia inulinivorans	295	0.94	-0.000481629	7.65E-05	-6.294451858	3.19E-10	6.35E-08	-0.008135589	0.000615107	-13.226299	1.15E-39	0.061546169	0.014265041	4.314475316	1.61E-05	Negative	>20 %	Roseburia inulinivorans
Bilophila unclassified	245	0.78	0.000429252	6.86E-05	6.255158419	4.10E-10	8.12E-08	-0.008301784	0.000614289	-13.51446106	2.53E-41	0.04873717	0.014015947	3.477265526	0.000508306	Positive	>20 %
Veillonella atypica	108	0.34	-0.000349785	5.60E-05	-6.25086849	4.22E-10	8.31E-08	-0.008114994	0.000615317	-13.18831624	1.90E-39	0.039182012	0.014020624	2.794598272	0.005204469	Negative	>20 %
Lactobacillus brevis	11	0.03	-0.000794341	0.000127543	-6.228027821	4.88E-10	9.56E-08	-0.008203471	0.00061466	-13.34636096	2.37E-40	0.057544173	0.014159999	4.063854179	4.86E-05	Neutral
Eubacterium limosum	23	0.07	0.000556875	8.97E-05	6.210445354	5.45E-10	1.06E-07	-0.008223567	0.00061456	-13.38123144	1.49E-40	0.062335155	0.014298222	4.359643794	1.31E-05	Neutral
Naumovozyma unclassified	14	0.04	-0.000668929	0.000108785	-6.149077509	8.03E-10	1.56E-07	-0.00810089	0.000615524	-13.1609566	2.71E-39	0.0499818	0.014029392	3.562649059	0.00036852	Neutral
Methanosphaera stadtmanae	118	0.37	0.000340879	5.62E-05	6.064443866	1.36E-09	2.63E-07	-0.008322142	0.000614324	-13.54683431	1.64E-41	0.04252595	0.014001502	3.03724191	0.00239254	Positive	>20 %
Streptococcus salivarius	267	0.85	-0.000431931	7.24E-05	-5.9630516	2.54E-09	4.88E-07	-0.008085273	0.000615835	-13.12896142	4.12E-39	0.038697268	0.014030045	2.758171378	0.005821154	Negative	>20 %	Streptococcus salivarius
Turicibacter unclassified	30	0.1	-0.000471253	7.96E-05	-5.921373535	3.28E-09	6.26E-07	-0.00819653	0.000614839	-13.33117234	2.90E-40	0.038881011	0.014028728	2.771527989	0.00558777	Neutral
Clostridium hathewayi	58	0.18	0.000373898	6.39E-05	5.84918963	5.07E-09	9.62E-07	-0.008143029	0.000615306	-13.23410738	1.04E-39	0.059968374	0.014256551	4.206373177	2.61E-05	Neutral
Lactococcus lactis	62	0.2	-0.000359868	6.29E-05	-5.719707041	1.09E-08	2.06E-06	-0.008208767	0.000614848	-13.35087806	2.23E-40	0.04522367	0.014002095	3.229778733	0.001242114	Neutral
Methanobrevibacter smithii	163	0.52	0.000325187	5.78E-05	5.629757678	1.84E-08	3.47E-06	-0.008167353	0.000615211	-13.27568515	6.03E-40	0.042777431	0.014003944	3.054670172	0.002257902	Positive	>20 %
Odoribacter splanchnicus	155	0.49	0.00032092	5.80E-05	5.531090679	3.25E-08	6.07E-06	-0.008081164	0.000616255	-13.11333417	5.04E-39	0.057957657	0.014220643	4.075600226	4.62E-05	Positive	>20 %
Bifidobacterium catenulatum	32	0.1	0.000436659	7.99E-05	5.464174709	4.74E-08	8.82E-06	-0.008859706	0.000621794	-14.24860946	1.06E-45	0.055102534	0.014143438	3.895978719	9.83E-05	Neutral
Alistipes unclassified	131	0.42	-0.000307045	5.64E-05	-5.442621749	5.35E-08	9.90E-06	-0.008089598	0.00061622	-13.12777315	4.18E-39	0.051079631	0.014059294	3.633157713	0.000281113	Negative	>20 %
Akkermansia muciniphila	128	0.41	0.000309583	5.73E-05	5.403793482	6.65E-08	1.22E-05	-0.008030357	0.000617178	-13.01141135	1.89E-38	0.060239578	0.014313189	4.208676187	2.59E-05	Positive	>20 %
Ruminococcus albus	14	0.04	0.00059697	0.00011064	5.39560355	6.96E-08	1.27E-05	-0.008314819	0.000614526	-13.53046785	2.04E-41	0.052661102	0.014090078	3.737459949	0.00018673	Neutral
Streptococcus parasanguinis	200	0.63	-0.000331359	6.24E-05	-5.308713898	1.12E-07	2.04E-05	-0.008135309	0.000615744	-13.21216713	1.39E-39	0.034608977	0.014120231	2.451020581	0.014258997	Negative	>20 %
Odoribacter unclassified	47	0.15	-0.000359241	6.91E-05	-5.195422916	2.08E-07	3.76E-05	-0.008079726	0.000616605	-13.10356778	5.73E-39	0.042084214	0.014010313	3.003802638	0.002671647	Neutral
Eubacterium rectale	307	0.97	-0.000395736	7.66E-05	-5.169573526	2.38E-07	4.29E-05	-0.008284085	0.000614663	-13.47743301	4.16E-41	0.049657962	0.014043793	3.535936729	0.000407826	Negative	>20 %
Enterococcus faecalis	32	0.1	-0.000399619	7.76E-05	-5.149952645	2.65E-07	4.74E-05	-0.008313863	0.000614593	-13.52741821	2.13E-41	0.046562642	0.014011879	3.323083334	0.000892881	Neutral
Streptococcus thermophilus	11	0.03	-0.000615145	0.000120153	-5.119669369	3.11E-07	5.53E-05	-0.008216422	0.000615057	-13.35880641	2.01E-40	0.045511476	0.014006954	3.249205717	0.001160385	Neutral
Ruminococcus bromii	267	0.85	0.000364008	7.26E-05	5.014167855	5.40E-07	9.56E-05	-0.008116455	0.000616227	-13.17120867	2.37E-39	0.049764052	0.014048812	3.542224815	0.000398236	Positive	>20 %
Methanobrevibacter unclassified	171	0.54	0.000292736	5.84E-05	5.01289582	5.44E-07	9.57E-05	-0.008225512	0.000615034	-13.37408	1.64E-40	0.045709265	0.014008445	3.262979309	0.001105483	Positive	>20 %
Neisseria unclassified	10	0.03	-0.000676518	0.000135961	-4.975823092	6.58E-07	0.000115237	-0.007983081	0.000618797	-12.90096979	7.82E-38	0.04087509	0.01402169	2.915132854	0.003561785	Neutral
Weissella confusa	59	0.19	-0.000313053	6.33E-05	-4.941838002	7.84E-07	0.000136431	-0.008384631	0.000614689	-13.64043624	4.65E-42	0.041824825	0.01401413	2.984475301	0.002846233	Neutral
Ruminococcus flavefaciens	85	0.27	-0.00028894	5.87E-05	-4.926102493	8.50E-07	0.00014701	-0.008561887	0.00061627	-13.89307218	1.49E-43	0.048544344	0.014033229	3.459242583	0.000543532	Negative	>20 %
Streptococcus infantarius	52	0.17	-0.000324609	6.60E-05	-4.92002528	8.77E-07	0.000150763	-0.007822914	0.000623565	-12.54547558	6.98E-36	0.046340394	0.014012438	3.307090009	0.000945408	Neutral
Bacteroides fragilis	157	0.5	0.000289918	5.93E-05	4.885252855	1.05E-06	0.000178861	-0.007762155	0.000625932	-12.40095488	4.18E-35	0.056396589	0.014225926	3.964352861	7.40E-05	Positive	>20 %
Clostridium bolteae	78	0.25	0.000285411	5.96E-05	4.788142372	1.70E-06	0.000289499	-0.008286805	0.000614763	-13.47966503	4.03E-41	0.058803905	0.01433371	4.102490075	4.11E-05	Positive	>20 %
Eggerthella unclassified	117	0.37	0.000265099	5.68E-05	4.665930478	3.10E-06	0.000524683	-0.00817449	0.000615718	-13.27635217	5.98E-40	0.057998803	0.014314928	4.051630906	5.12E-05	Positive	>20 %
Enterobacter cloacae	128	0.41	-0.000263311	5.67E-05	-4.645220925	3.43E-06	0.000576633	-0.008141487	0.000616185	-13.21273175	1.38E-39	0.041620747	0.014018541	2.968978446	0.002993677	Negative	>20 %
Gemella unclassified	10	0.03	0.000603277	0.000131088	4.602061862	4.23E-06	0.000705595	-0.008451163	0.000615176	-13.73779699	1.24E-42	0.042920446	0.014010423	3.063465312	0.002192626	Neutral
Clostridium citroniae	58	0.18	0.000281698	6.25E-05	4.509900273	6.55E-06	0.001086605	-0.008152591	0.000616135	-13.23182239	1.07E-39	0.054483086	0.014191519	3.839129929	0.00012409	Neutral
Clostridium bartlettii	218	0.69	-0.00029034	6.47E-05	-4.489404458	7.21E-06	0.001189186	-0.008087159	0.000617313	-13.10057	5.95E-39	0.042796715	0.014011749	3.054344879	0.00226035	Negative	>20 %
Megamonas hypermegale	20	0.06	-0.000417225	9.30E-05	-4.484100768	7.39E-06	0.001211709	-0.008306953	0.000614777	-13.5121384	2.61E-41	0.044900055	0.014008977	3.205091668	0.001353642	Neutral
Bacteroides intestinalis	80	0.25	0.000256277	5.82E-05	4.401961067	1.08E-05	0.001763354	-0.008370445	0.000614788	-13.61517629	6.54E-42	0.051218161	0.014098387	3.632909285	0.000281384	Positive	>20 %
Ruminococcus champanellensis	111	0.35	-0.000247363	5.62E-05	-4.399984088	1.09E-05	0.001768553	-0.008144766	0.000616356	-13.2143773	1.35E-39	0.043488611	0.01400959	3.104202992	0.001912254	Negative	>20 %
Prevotella copri	258	0.82	-0.000320519	7.32E-05	-4.380350683	1.19E-05	0.001923446	-0.008129415	0.000616639	-13.1834272	2.02E-39	0.059940007	0.014460815	4.14499503	3.42E-05	Negative	>20 %
Roseburia intestinalis	248	0.79	-0.000303838	6.95E-05	-4.37485673	1.23E-05	0.001960203	-0.008076382	0.000617711	-13.07468873	8.33E-39	0.046869969	0.014021762	3.342659012	0.000832273	Negative	>20 %
Bacteroidales bacterium ph8	111	0.35	0.000245679	5.66E-05	4.343638147	1.41E-05	0.002246112	-0.00841433	0.000614998	-13.68187756	2.66E-42	0.051150815	0.014099333	3.627888929	0.000286905	Positive	>20 %
Bifidobacterium adolescentis	147	0.47	0.000248659	5.73E-05	4.34306912	1.42E-05	0.002246112	-0.008003375	0.000619642	-12.91613733	6.44E-38	0.050800267	0.014090458	3.605295634	0.000313031	Positive	>20 %
Bacteroides uniformis	262	0.83	0.000319672	7.40E-05	4.320961771	1.57E-05	0.002458155	-0.008490107	0.000615743	-13.78839298	6.24E-43	0.057628218	0.014348315	4.016375226	5.95E-05	Positive	>20 %
Anaerostipes hadrus	197	0.63	0.000268534	6.23E-05	4.307035154	1.67E-05	0.002601152	-0.008173772	0.000615987	-13.26939281	6.55E-40	0.054772903	0.014221521	3.851409563	0.000118035	Positive	>20 %
Eggerthella lenta	58	0.18	0.000268731	6.33E-05	4.245396528	2.20E-05	0.003407036	-0.007925673	0.000622497	-12.73206252	6.70E-37	0.049397331	0.014062239	3.512764307	0.000445062	Neutral
Desulfovibrio desulfuricans	59	0.19	0.000268494	6.33E-05	4.243083992	2.22E-05	0.003420089	-0.008424419	0.000615103	-13.6959482	2.20E-42	0.052273065	0.014137197	3.697555103	0.000218632	Neutral
Megamonas funiformis	20	0.06	-0.000388873	9.27E-05	-4.196493798	2.73E-05	0.004176632	-0.008368009	0.000614829	-13.61029747	6.99E-42	0.046401654	0.014019189	3.309867226	0.000936086	Neutral
Ruminococcus sp JC304	15	0.05	0.000454129	0.000109144	4.160815045	3.19E-05	0.004852895	-0.008533503	0.000616551	-13.84071929	3.05E-43	0.046668304	0.014022062	3.328205576	0.000876639	Neutral
Erysipelotrichaceae bacterium 6 1 45	23	0.07	0.000366764	9.00E-05	4.076187334	4.61E-05	0.006956256	-0.008183882	0.000616017	-13.2851558	5.32E-40	0.051382324	0.014119771	3.639033823	0.000274784	Neutral
Paraprevotella unclassified	80	0.25	0.000237411	5.89E-05	4.032050653	5.56E-05	0.008343863	-0.008375424	0.000614889	-13.62103041	6.05E-42	0.034668721	0.014209389	2.439845921	0.014707551	Neutral	>20 %
Alistipes indistinctus	100	0.32	0.000228686	5.69E-05	4.018801031	5.88E-05	0.008767677	-0.008313345	0.000614867	-13.52054869	2.33E-41	0.052949551	0.014177632	3.734724549	0.000188769	Neutral	>20 %
Bacteroides clarus	26	0.08	-0.000331349	8.27E-05	-4.005391039	6.23E-05	0.009217309	-0.008328793	0.00061484	-13.54627538	1.65E-41	0.044308865	0.014010493	3.162548592	0.001567747	Neutral
Parabacteroides unclassified	214	0.68	-0.000250682	6.32E-05	-3.963443677	7.43E-05	0.010921187	-0.00845368	0.000615505	-13.73453507	1.30E-42	0.045202569	0.01401284	3.225796331	0.001259511	Neutral	>20 %
Alistipes onderdonkii	135	0.43	0.000224625	5.69E-05	3.95056476	7.84E-05	0.011446722	-0.008192091	0.000615989	-13.29907959	4.43E-40	0.051839766	0.014142709	3.665476339	0.000247917	Neutral	>20 %
Enterococcus faecium	54	0.17	-0.000253093	6.42E-05	-3.943465821	8.08E-05	0.011709866	-0.008203621	0.000615823	-13.3213894	3.30E-40	0.042798243	0.014015425	3.053652922	0.002265565	Neutral
Eubacterium ventriosum	161	0.51	-0.000226334	5.85E-05	-3.869751858	0.000109509	0.015769233	-0.007911575	0.000624767	-12.66324998	1.60E-36	0.047957527	0.014044254	3.414743512	0.000640482	Neutral	>20 %
Megasphaera unclassified	87	0.28	0.000223472	5.80E-05	3.855154294	0.000116245	0.016623065	-0.008608175	0.000618773	-13.91168056	1.15E-43	0.0494149	0.014075687	3.510656364	0.000448602	Neutral	>20 %
Bifidobacterium bifidum	26	0.08	0.000329139	8.54E-05	3.853309754	0.000117124	0.016631572	-0.00814701	0.000616908	-13.20619535	1.50E-39	0.055093281	0.014292253	3.854765206	0.00011643	Neutral
Lachnospiraceae bacterium 3 1 57FAA CT1	28	0.09	0.000310812	8.07E-05	3.850881071	0.00011829	0.016678898	-0.008229859	0.000615533	-13.37028919	1.73E-40	0.05287465	0.014190088	3.726167977	0.000195283	Neutral
Sutterella wadsworthensis	130	0.41	0.000212135	5.61E-05	3.78167657	0.000156513	0.021911798	-0.00853147	0.000616949	-13.82848929	3.61E-43	0.048186617	0.014050585	3.42950958	0.000606657	Neutral	>20 %
Lactobacillus fermentum	19	0.06	-0.000370129	9.82E-05	-3.770687599	0.00016356	0.022734891	-0.008085587	0.000618581	-13.07117626	8.72E-39	0.053436836	0.014222922	3.757092604	0.000172693	Neutral
Clostridium asparagiforme	38	0.12	0.000270785	7.19E-05	3.767743881	0.000165498	0.022838773	-0.008360401	0.000614902	-13.59630949	8.44E-42	0.048818931	0.01406449	3.471077238	0.000520154	Neutral
Dorea formicigenerans	311	0.99	0.000285844	7.72E-05	3.701550854	0.000215221	0.029485304	-0.008311556	0.000614941	-13.51601982	2.48E-41	0.036722626	0.014157621	2.593841529	0.00950227	Neutral	>20 %
Gordonibacter pamelaeae	81	0.26	0.000217395	5.88E-05	3.699108335	0.0002173	0.029552861	-0.008194376	0.000616158	-13.29914379	4.43E-40	0.051264462	0.014140476	3.625370224	0.000289713	Neutral	>20 %
Ruminococcaceae bacterium D16	14	0.04	0.000402274	0.000109124	3.686411986	0.000228416	0.030836131	-0.008065826	0.000619389	-13.02222068	1.64E-38	0.050684652	0.014121033	3.589302085	0.000332854	Neutral
Veillonella unclassified	265	0.84	-0.000267633	7.28E-05	-3.67689742	0.000237093	0.031770467	-0.00813896	0.000617332	-13.18408463	2.00E-39	0.039224738	0.014077737	2.786295598	0.005339588	Neutral	>20 %
Lactobacillus ruminis	103	0.33	0.000203945	5.65E-05	3.612616512	0.000304331	0.04047598	-0.008271185	0.000615206	-13.44456842	6.44E-41	0.04968318	0.014093413	3.525276561	0.000424579	Neutral	>20 %
Eubacterium eligens	287	0.91	-0.000276261	7.68E-05	-3.594970131	0.000325698	0.04299214	-0.008026829	0.000621067	-12.9242537	5.80E-38	0.0407357	0.014045818	2.900201338	0.003735833	Neutral	>20 %
Clostridium leptum	22	0.07	0.000318228	8.95E-05	3.556178049	0.000377703	0.049479044	-0.008206609	0.000616068	-13.32094663	3.32E-40	0.051434823	0.014158339	3.632828844	0.000281472	Neutral
Eubacterium hallii	312	0.99	0.000273062	7.70E-05	3.544403896	0.000394962	0.051345044	-0.008346568	0.000614923	-13.57336578	1.15E-41	0.045091114	0.01401459	3.217440817	0.001296746	Neutral	>20 %
Bacteroides ovatus	265	0.84	-0.000256801	7.25E-05	-3.540069025	0.0004015	0.051793469	-0.008470253	0.000616014	-13.75010513	1.05E-42	0.036432263	0.014184305	2.568491135	0.010225922	Neutral	>20 %
Lactobacillus plantarum	26	0.08	-0.000300761	8.66E-05	-3.472774032	0.00051688	0.066160596	-0.008316388	0.000614972	-13.52320846	2.25E-41	0.047743817	0.01404934	3.398296134	0.00068022	Neutral
Eubacterium cylindroides	16	0.05	0.000356125	0.000103049	3.455874527	0.000550362	0.069896002	-0.008296991	0.000615064	-13.48964154	3.53E-41	0.051108074	0.014153667	3.610942264	0.0003063	Neutral
Clostridiales bacterium 1 7 47FAA	38	0.12	0.000255033	7.40E-05	3.448117809	0.000566397	0.071366085	-0.008112592	0.000618476	-13.1170649	4.81E-39	0.053001098	0.014242134	3.721429388	0.000198981	Neutral
Subdoligranulum unclassified	314	1	0.000259924	7.65E-05	3.396833822	0.000683862	0.085482719	-0.008213271	0.000616084	-13.33142179	2.89E-40	0.048232446	0.014062627	3.42983197	0.000605937	Neutral	>20 %
Citrobacter unclassified	22	0.07	-0.000335173	9.87E-05	-3.396024602	0.000685885	0.085482719	-0.008254745	0.000615463	-13.41225311	9.90E-41	0.044095302	0.014013095	3.146721221	0.001655062	Neutral
Veillonella parvula	200	0.63	-0.000205403	6.20E-05	-3.312410324	0.000927625	0.114097856	-0.008168145	0.000617155	-13.23516023	1.03E-39	0.040009308	0.014071023	2.843382986	0.004471096	Neutral	>20 %
Streptococcus mitis oralis pneumoniae	84	0.27	0.000187899	5.79E-05	3.243059415	0.001185688	0.144653994	-0.00811053	0.000619043	-13.10172532	5.87E-39	0.045643721	0.014020452	3.255509923	0.00113495	Neutral	>20 %
Treponema succinifaciens	44	0.14	-0.000225764	7.06E-05	-3.19750619	0.001389722	0.168156405	-0.008304258	0.000615082	-13.50104974	3.03E-41	0.054269822	0.014361615	3.778810641	0.000158323	Neutral
Parabacteroides goldsteinii	83	0.26	0.000179165	5.71E-05	3.138171529	0.001704069	0.204488283	-0.008310461	0.000615062	-13.51158471	2.63E-41	0.046673468	0.014035713	3.325336468	0.000885702	Neutral	>20 %
Bacteroides massiliensis	29	0.09	0.000253125	8.08E-05	3.131138579	0.001745379	0.207700075	-0.008484924	0.000616718	-13.75818211	9.42E-43	0.045678773	0.014021721	3.257715086	0.001126176	Neutral
Catenibacterium mitsuokai	160	0.51	-0.000178563	5.82E-05	-3.0693271	0.002150087	0.25371021	-0.008224363	0.00061616	-13.34777938	2.33E-40	0.049703346	0.01412747	3.518205781	0.000436043	Neutral	>20 %
Clostridium innocuum	25	0.08	0.000273685	8.93E-05	3.064135246	0.002187725	0.255963876	-0.008375945	0.000615109	-13.61701741	6.38E-42	0.049416091	0.014116312	3.500637604	0.00046579	Neutral
Dorea longicatena	313	0.99	0.000237563	7.83E-05	3.033732308	0.002420526	0.280780983	-0.008206272	0.000616591	-13.30909318	3.88E-40	0.038284055	0.014150505	2.705490294	0.00682976	Neutral	>20 %
Lachnospiraceae bacterium 1 4 56FAA	11	0.03	0.000361665	0.000120156	3.009969022	0.00261804	0.301074544	-0.008240365	0.000615905	-13.37927665	1.53E-40	0.044859329	0.014016037	3.200571436	0.001375037	Neutral
Veillonella dispar	138	0.44	-0.00016939	5.69E-05	-2.974890951	0.002936619	0.334774615	-0.008324749	0.000615035	-13.5353994	1.91E-41	0.036618462	0.014245881	2.570459736	0.010168018	Neutral	>20 %
Streptococcus australis	135	0.43	0.000166489	5.60E-05	2.970443689	0.002979443	0.336677068	-0.008322319	0.000615044	-13.53126705	2.02E-41	0.045089199	0.014017608	3.216611491	0.001300497	Neutral	>20 %
Dorea unclassified	10	0.03	0.000375513	0.000127302	2.949773187	0.003186061	0.356838844	-0.008405306	0.00061541	-13.65806143	3.67E-42	0.045436601	0.014020677	3.240685189	0.001195599	Neutral
Streptococcus infantis	93	0.3	0.000166999	5.69E-05	2.932649	0.003367032	0.37374055	-0.00835649	0.000615043	-13.58682802	9.59E-42	0.04652127	0.014036578	3.314288659	0.000921421	Neutral	>20 %
Alistipes shahii	215	0.68	0.000188964	6.49E-05	2.913097572	0.003585066	0.394357311	-0.008346372	0.000615025	-13.57077883	1.19E-41	0.052142993	0.014275952	3.652505593	0.000260772	Neutral	>20 %
Parasutterella excrementihominis	64	0.2	0.000178475	6.21E-05	2.875550912	0.004040154	0.440376773	-0.008115713	0.000619971	-13.09046138	6.79E-39	0.048382475	0.014089297	3.43398788	0.000596732	Neutral
Enterococcus casseliflavus	13	0.04	-0.00032928	0.000115049	-2.862077097	0.004215847	0.455311517	-0.008175967	0.000617707	-13.2359914	1.02E-39	0.042902856	0.01402255	3.059561611	0.002221382	Neutral
Lachnospiraceae bacterium 1 1 57FAA	55	0.17	0.000182828	6.49E-05	2.818290231	0.00483572	0.517422023	-0.008406508	0.000615482	-13.65840343	3.65E-42	0.050384208	0.014184484	3.552065051	0.00038365	Neutral
Lachnospiraceae bacterium 8 1 57FAA	193	0.61	-0.000169535	6.09E-05	-2.781573609	0.00541784	0.574291074	-0.008465721	0.000616688	-13.72771485	1.43E-42	0.045896579	0.014028089	3.27176278	0.001071736	Neutral	>20 %
Eubacterium siraeum	219	0.7	0.000178148	6.62E-05	2.690431393	0.007145607	0.750288698	-0.008450534	0.000616414	-13.70919648	1.83E-42	0.04956508	0.01415536	3.501506154	0.000464276	Neutral	>20 %
Enterococcus durans	17	0.05	-0.000269461	0.000101289	-2.66031222	0.00781695	0.812962807	-0.008336355	0.000615059	-13.55374904	1.50E-41	0.044670863	0.014016583	3.187000855	0.001441158	Neutral
Haemophilus parainfluenzae	239	0.76	-0.000179866	6.81E-05	-2.639986941	0.008301385	0.855042639	-0.008278135	0.000615512	-13.44918583	6.06E-41	0.046363721	0.014039045	3.302483978	0.000961058	Neutral	>20 %
Bacteroides pectinophilus	44	0.14	0.000188334	7.14E-05	2.637520829	0.008361954	0.855042639	-0.008408111	0.000615595	-13.6585003	3.65E-42	0.044883682	0.014017876	3.20188895	0.001368769	Neutral
Barnesiella intestinihominis	149	0.47	-0.000148688	5.67E-05	-2.622671174	0.008735097	0.882244807	-0.008358832	0.000615102	-13.58933961	9.27E-42	0.042742306	0.014027082	3.047127464	0.002315295	Neutral	>20 %
Haemophilus sputorum	15	0.05	0.000280764	0.000107877	2.602642233	0.009261939	0.926193915	-0.008307864	0.000615192	-13.50451027	2.89E-41	0.04126935	0.014061669	2.934882842	0.003342905	Neutral
Olsenella unclassified	132	0.42	0.000143507	5.65E-05	2.541489754	0.011050285	1	-0.008362337	0.000615133	-13.59435618	8.66E-42	0.045639492	0.014026985	3.253692335	0.00114223	Neutral	>20 %
Bacteroides caccae	187	0.59	0.00015327	6.12E-05	2.506142201	0.012218456	1	-0.008300204	0.000615286	-13.4899899	3.51E-41	0.049565692	0.014177142	3.496169523	0.000473652	Neutral	>20 %
Clostridium perfringens	38	0.12	-0.000175642	7.16E-05	-2.454674009	0.014114988	1	-0.008354149	0.000615109	-13.58157924	1.03E-41	0.045624811	0.014027782	3.252460711	0.001147187	Neutral
Eubacterium ramulus	288	0.91	-0.00018208	7.63E-05	-2.385835274	0.017055418	1	-0.008225325	0.00061698	-13.33158528	2.88E-40	0.049149516	0.014167561	3.469158579	0.000523879	Neutral	>20 %
Bacteroides dorei	202	0.64	-0.000146149	6.32E-05	-2.313044301	0.020736615	1	-0.008614785	0.000626434	-13.75211237	1.02E-42	0.03963784	0.014156134	2.800047027	0.005117482	Neutral	>20 %
Parabacteroides merdae	168	0.53	0.000132195	5.80E-05	2.28025967	0.022609323	1	-0.008317918	0.000615183	-13.52104448	2.32E-41	0.045014216	0.014020926	3.210502353	0.001328436	Neutral	>20 %
Bacteroides vulgatus	260	0.83	0.000164718	7.23E-05	2.278691519	0.022702469	1	-0.008338637	0.000615105	-13.55645276	1.44E-41	0.049128659	0.014180918	3.46442027	0.000533186	Neutral	>20 %
Parabacteroides johnsonii	65	0.21	0.000139745	6.18E-05	2.262881351	0.023660361	1	-0.008187846	0.00061879	-13.23202914	1.07E-39	0.047436939	0.0140884	3.367092018	0.000761981	Neutral	>20 %
Burkholderiales bacterium 1 1 47	54	0.17	0.000146277	6.49E-05	2.254490661	0.024182832	1	-0.008178741	0.000619273	-13.20700558	1.49E-39	0.047484672	0.014091112	3.369831434	0.000754453	Neutral
Flavonifractor plautii	51	0.16	0.000144652	6.62E-05	2.186093215	0.028827567	1	-0.008352177	0.000615138	-13.57772747	1.08E-41	0.049951751	0.014259621	3.503020948	0.000461647	Neutral
Peptostreptococcaceae noname unclassified	255	0.81	-0.000153808	7.15E-05	-2.15171789	0.031438983	1	-0.008262286	0.000616189	-13.40869155	1.04E-40	0.049420239	0.014223441	3.474562906	0.000513449	Neutral	>20 %
Mitsuokella multacida	109	0.35	-0.00012176	5.72E-05	-2.128137893	0.033345473	1	-0.008204675	0.000618419	-13.26718408	6.74E-40	0.048599263	0.014166966	3.430463628	0.00060453	Neutral	>20 %
Butyrivibrio crossotus	152	0.48	-0.000123191	5.79E-05	-2.128043798	0.033353275	1	-0.00818069	0.000619683	-13.20141385	1.60E-39	0.047782951	0.014116419	3.384920107	0.000714215	Neutral	>20 %
Bacteroides stercoris	68	0.22	0.000132013	6.22E-05	2.121264809	0.033919466	1	-0.008351688	0.000615144	-13.57679107	1.10E-41	0.043252266	0.014024538	3.084042204	0.002046611	Neutral	>20 %
Lachnospiraceae bacterium 5 1 63FAA	284	0.9	0.000159473	7.58E-05	2.104407149	0.035363181	1	-0.008254829	0.000616466	-13.39056219	1.32E-40	0.046946517	0.014076641	3.335065163	0.000855316	Neutral	>20 %
Klebsiella unclassified	44	0.14	0.000142799	6.87E-05	2.078752836	0.037660747	1	-0.008414476	0.000616157	-13.65638417	3.75E-42	0.044749967	0.014019427	3.191996796	0.001416482	Neutral
Coprobacillus unclassified	41	0.13	-0.000145766	7.02E-05	-2.076814268	0.03783941	1	-0.008432091	0.000616708	-13.67274241	3.01E-42	0.040277872	0.014145382	2.847422093	0.004414789	Neutral
Megamonas unclassified	29	0.09	-0.000164014	7.93E-05	-2.068683548	0.038596634	1	-0.008275996	0.000615915	-13.43692192	7.13E-41	0.044185181	0.014017185	3.152215013	0.00162426	Neutral
Erysipelotrichaceae bacterium 2 2 44A	45	0.14	0.000145285	7.10E-05	2.047314502	0.04064841	1	-0.008299078	0.00061546	-13.48434008	3.79E-41	0.049821526	0.01428133	3.488577424	0.000487296	Neutral
Dialister invisus	25	0.08	0.000168344	8.34E-05	2.017977172	0.043615304	1	-0.008282351	0.000615805	-13.44964029	6.02E-41	0.0458206	0.014039587	3.263671473	0.001102788	Neutral
Weissella unclassified	37	0.12	-0.00014741	7.44E-05	-1.980341388	0.047687424	1	-0.008311279	0.000615312	-13.50742588	2.78E-41	0.042023215	0.01406138	2.988555498	0.002808531	Neutral
Actinomyces odontolyticus	96	0.3	0.000109918	5.63E-05	1.953803848	0.050747049	1	-0.008348217	0.000615152	-13.57099318	1.19E-41	0.046305591	0.014057846	3.293932149	0.000990754	Neutral	>20 %
Oxalobacter formigenes	128	0.41	0.000110305	5.65E-05	1.950924407	0.05108871	1	-0.008314006	0.000615288	-13.51238672	2.60E-41	0.047929196	0.014145482	3.388304176	0.000705468	Neutral	>20 %
Ruminococcus torques	314	1	-0.00015182	7.80E-05	-1.946803179	0.051581065	1	-0.008372003	0.000615353	-13.60519835	7.49E-42	0.04884316	0.014216799	3.435594829	0.000593207	Neutral	>20 %
Adlercreutzia equolifaciens	103	0.33	0.000109379	5.65E-05	1.937522899	0.052704316	1	-0.008404392	0.000616026	-13.64292124	4.50E-42	0.047629332	0.014127195	3.371464074	0.00075	Neutral	>20 %
Holdemania unclassified	70	0.22	0.000117579	6.08E-05	1.933057438	0.053252043	1	-0.008223078	0.000618128	-13.30319619	4.20E-40	0.048075686	0.014158353	3.395570615	0.000687022	Neutral	>20 %
Pseudoflavonifractor capillosus	16	0.05	-0.000194233	0.000101443	-1.91470515	0.055553284	1	-0.008337677	0.000615144	-13.5540251	1.49E-41	0.041838932	0.014072783	2.973038911	0.002954384	Neutral
Clostridium ramosum	11	0.03	0.000236347	0.000126309	1.871185651	0.06134307	1	-0.008249475	0.000617063	-13.36893069	1.76E-40	0.048026701	0.014164126	3.390728212	0.000699264	Neutral
Paraprevotella xylaniphila	19	0.06	0.000170414	9.40E-05	1.812338564	0.069958267	1	-0.008367554	0.000615334	-13.59839056	8.21E-42	0.04317357	0.014029728	3.077292136	0.002093496	Neutral
Clostridium sp L2 50	44	0.14	0.00012711	7.03E-05	1.809066696	0.070465043	1	-0.008303855	0.000615484	-13.4915869	3.44E-41	0.042662633	0.014044307	3.037717125	0.002388773	Neutral
Rothia mucilaginosa	172	0.55	-0.000106922	5.94E-05	-1.800368831	0.071826905	1	-0.008202423	0.000619909	-13.23164918	1.08E-39	0.042403327	0.014054214	3.01712547	0.002557059	Neutral	>20 %
Prevotella stercorea	190	0.6	-0.00011037	6.30E-05	-1.752630042	0.07969044	1	-0.008276978	0.000616221	-13.43183501	7.63E-41	0.050872269	0.014521964	3.503125975	0.000461465	Neutral	>20 %
Escherichia coli	280	0.89	-0.000130284	7.50E-05	-1.73762654	0.082301665	1	-0.008341625	0.000615159	-13.56011489	1.37E-41	0.043374817	0.014026416	3.09236634	0.00199012	Neutral	>20 %
Clostridium symbiosum	56	0.18	0.000112657	6.52E-05	1.727715961	0.084064257	1	-0.008339331	0.00061516	-13.5563684	1.44E-41	0.048788114	0.014264601	3.420222698	0.000627731	Neutral
Paraprevotella clara	55	0.17	0.000107211	6.42E-05	1.670334616	0.094878617	1	-0.008363137	0.000615315	-13.59164298	8.99E-42	0.042057703	0.014077915	2.987495242	0.002818284	Neutral
Coprococcus comes	303	0.96	-0.000130015	7.79E-05	-1.668614296	0.095219291	1	-0.008167844	0.000623797	-13.09375245	6.51E-39	0.046674715	0.014094723	3.31150274	0.000930636	Neutral	>20 %
Acidaminococcus fermentans	12	0.04	-0.000180404	0.00011527	-1.565064724	0.117593455	1	-0.008369891	0.000615461	-13.59938357	8.10E-42	0.043623025	0.014023481	3.110712903	0.001870631	Neutral
Streptococcus macedonicus	13	0.04	-0.000173254	0.000111223	-1.557717631	0.119325923	1	-0.008292467	0.000615943	-13.46304836	5.03E-41	0.043127755	0.014035898	3.072675279	0.002126129	Neutral
Bifidobacterium dentium	30	0.1	0.000121441	7.97E-05	1.523842404	0.127573789	1	-0.00844819	0.000619228	-13.64309061	4.49E-42	0.046899241	0.01412775	3.319654019	0.000903911	Neutral
Lactobacillus mucosae	15	0.05	-0.000169999	0.000112882	-1.505986883	0.132096216	1	-0.008265722	0.000617173	-13.39287297	1.28E-40	0.042444304	0.014068068	3.017066925	0.002557553	Neutral
Bacteroides nordii	43	0.14	0.000103445	6.96E-05	1.486802865	0.137092512	1	-0.008398418	0.000616415	-13.62462536	5.76E-42	0.045310259	0.014037359	3.227833702	0.001250583	Neutral
Lachnospiraceae bacterium 2 1 58FAA	77	0.24	-8.78E-05	5.92E-05	-1.484188617	0.137784509	1	-0.008382457	0.000615831	-13.61162271	6.87E-42	0.043235887	0.014034171	3.080758149	0.0020693	Neutral	>20 %
Bifidobacterium pseudocatenulatum	187	0.59	8.91E-05	6.06E-05	1.472022282	0.141040441	1	-0.008335669	0.000615188	-13.54978663	1.58E-41	0.047118965	0.014155609	3.328642769	0.000875265	Neutral	>20 %
Actinomyces graevenitzii	43	0.14	-9.55E-05	6.96E-05	-1.372161944	0.170038048	1	-0.008359929	0.000615351	-13.58561955	9.75E-42	0.041618346	0.014146616	2.941929412	0.003267825	Neutral
Bacteroides coprocola	10	0.03	0.000171537	0.000125142	1.370739104	0.170481308	1	-0.008324414	0.000615298	-13.5290831	2.08E-41	0.044073214	0.014018974	3.143825925	0.001671511	Neutral
Streptococcus vestibularis	54	0.17	8.78E-05	6.43E-05	1.365152341	0.172230138	1	-0.008371662	0.000615613	-13.59890104	8.15E-42	0.04336801	0.014032581	3.090522795	0.002002506	Neutral
Desulfovibrio piger	144	0.46	-7.77E-05	5.69E-05	-1.36472722	0.172363761	1	-0.008325867	0.00061528	-13.53184069	2.01E-41	0.04586595	0.014070052	3.25982806	0.001117827	Neutral	>20 %
Ruminococcus gnavus	78	0.25	8.02E-05	5.90E-05	1.357976609	0.174496012	1	-0.008277075	0.000616953	-13.41604627	9.42E-41	0.044649862	0.014022058	3.184258731	0.001454869	Neutral	>20 %
Faecalibacterium prausnitzii	313	0.99	-0.000103677	7.70E-05	-1.347160651	0.177953311	1	-0.008413311	0.000617564	-13.62338335	5.86E-42	0.04361475	0.014025881	3.109590797	0.001877746	Neutral	>20 %
Actinomyces turicensis	10	0.03	-0.000173757	0.000132157	-1.314779487	0.188608532	1	-0.008337906	0.000615194	-13.55330235	1.50E-41	0.041713955	0.014148073	2.94838423	0.003200402	Neutral
Brachyspira unclassified	14	0.04	0.000140029	0.000108011	1.296431022	0.194851348	1	-0.008324223	0.000615319	-13.52831259	2.10E-41	0.041833439	0.014139456	2.958631501	0.003095966	Neutral
Bacteroides thetaiotaomicron	212	0.67	8.19E-05	6.54E-05	1.252505983	0.210409359	1	-0.008294829	0.00061627	-13.45972524	5.26E-41	0.047747338	0.014298087	3.339421352	0.000842026	Neutral	>20 %
Bacteroides faecis	135	0.43	6.98E-05	5.64E-05	1.236931975	0.21613595	1	-0.008263066	0.000618365	-13.36275602	1.91E-40	0.045062648	0.014035105	3.210709779	0.001327478	Neutral	>20 %
Alistipes senegalensis	194	0.62	-7.50E-05	6.15E-05	-1.219479733	0.222685543	1	-0.008287808	0.000616707	-13.43880391	6.96E-41	0.042023889	0.01413443	2.973157727	0.002953242	Neutral	>20 %
Phascolarctobacterium succinatutens	136	0.43	6.99E-05	5.86E-05	1.19108728	0.233642303	1	-0.008416848	0.000618537	-13.60768058	7.24E-42	0.039455683	0.014579328	2.706275775	0.006813635	Neutral	>20 %
Lachnospiraceae bacterium 7 1 58FAA	111	0.35	6.63E-05	5.72E-05	1.159128395	0.246426352	1	-0.008415783	0.000618627	-13.60396428	7.61E-42	0.044662544	0.014023937	3.184736426	0.001452472	Neutral	>20 %
Acidaminococcus intestini	39	0.12	-8.43E-05	7.46E-05	-1.130589845	0.258249805	1	-0.008266054	0.000618708	-13.36019753	1.98E-40	0.043580529	0.014030448	3.106139509	0.001899784	Neutral
Ruminococcus sp 5 1 39BFAA	208	0.66	7.01E-05	6.30E-05	1.113809453	0.265382702	1	-0.008333795	0.000615232	-13.54578417	1.66E-41	0.044275888	0.014018979	3.158281914	0.001590858	Neutral	>20 %
Leuconostoc unclassified	18	0.06	0.000105645	0.00010163	1.039509728	0.298588166	1	-0.008343494	0.000615214	-13.5619362	1.34E-41	0.045430625	0.014066928	3.22960533	0.001242867	Neutral
Klebsiella oxytoca	20	0.06	9.97E-05	9.70E-05	1.027895451	0.304019219	1	-0.008282022	0.000617825	-13.40513631	1.09E-40	0.044950787	0.014036803	3.202352205	0.001366571	Neutral
Peptostreptococcus unclassified	14	0.04	-0.000105738	0.00011322	-0.933912877	0.350367166	1	-0.008395538	0.000618037	-13.58419026	9.93E-42	0.044358941	0.014019852	3.164009202	0.001559907	Neutral
Bacteroides coprophilus	15	0.05	-9.72E-05	0.000106157	-0.915374924	0.36001278	1	-0.008337019	0.000615224	-13.55118861	1.55E-41	0.043228022	0.014061335	3.074247446	0.002114965	Neutral
Escherichia unclassified	255	0.81	6.30E-05	7.11E-05	0.886935163	0.375131147	1	-0.008344855	0.000615235	-13.56369289	1.31E-41	0.043514835	0.014041977	3.098910953	0.001946714	Neutral	>20 %
Anaerotruncus unclassified	19	0.06	-8.25E-05	9.39E-05	-0.879030097	0.379402127	1	-0.00834066	0.000615215	-13.5573152	1.43E-41	0.043748395	0.014029629	3.118286019	0.001823259	Neutral
Erysipelotrichaceae bacterium 21 3	9	0.03	-0.000111043	0.000132836	-0.835940094	0.403204841	1	-0.008336338	0.000615236	-13.54982631	1.58E-41	0.044061134	0.014020574	3.142605598	0.001678489	Neutral
Actinobacillus unclassified	12	0.04	-9.86E-05	0.000119107	-0.827953272	0.407713025	1	-0.008338039	0.000615224	-13.55286237	1.51E-41	0.043906932	0.014024465	3.130738406	0.001747757	Neutral
Rothia unclassified	38	0.12	-6.03E-05	7.36E-05	-0.818617882	0.413020318	1	-0.008299011	0.000617292	-13.44421423	6.47E-41	0.044155537	0.014019481	3.149584253	0.001638943	Neutral
Lactobacillus helveticus	11	0.03	-9.54E-05	0.000121946	-0.782152773	0.434139849	1	-0.00832441	0.000615559	-13.52334011	2.25E-41	0.044421358	0.01402152	3.168084267	0.001538223	Neutral
Granulicatella unclassified	66	0.21	-4.53E-05	6.10E-05	-0.742162636	0.458002973	1	-0.008361701	0.000615889	-13.57664497	1.10E-41	0.044342659	0.0140202	3.162769332	0.00156656	Neutral	>20 %
Ruminococcus lactaris	172	0.55	-4.33E-05	5.93E-05	-0.730260428	0.465244918	1	-0.008383752	0.000618077	-13.56425813	1.30E-41	0.042689961	0.014175918	3.011442503	0.002605376	Neutral	>20 %
Roseburia hominis	267	0.85	5.30E-05	7.29E-05	0.726498433	0.46754709	1	-0.008331249	0.00061535	-13.53904072	1.82E-41	0.045058085	0.014066185	3.203291096	0.001362127	Neutral	>20 %
Ruminococcus callidus	246	0.78	5.00E-05	6.99E-05	0.714743605	0.474781051	1	-0.008376428	0.000617281	-13.56986859	1.20E-41	0.045220283	0.014088375	3.209758551	0.001331875	Neutral	>20 %
Clostridium nexile	34	0.11	-5.29E-05	7.60E-05	-0.695408085	0.486812731	1	-0.008335393	0.000615264	-13.54766439	1.62E-41	0.044351866	0.014020531	3.163351439	0.001563433	Neutral
Leuconostoc lactis	28	0.09	-5.77E-05	8.58E-05	-0.672571658	0.50123247	1	-0.008318308	0.0006161	-13.50155834	3.01E-41	0.043125023	0.01411434	3.055404841	0.002252382	Neutral
Megamonas rupellensis	13	0.04	-7.50E-05	0.000113274	-0.661683737	0.508186323	1	-0.008301446	0.000618035	-13.43199939	7.62E-41	0.043807857	0.014033494	3.121664286	0.001802485	Neutral
Ruminococcus obeum	314	1	5.06E-05	7.75E-05	0.653433898	0.513488804	1	-0.008354398	0.000615596	-13.57124534	1.18E-41	0.043273132	0.014094766	3.07015608	0.002144132	Neutral	>20 %
Coprococcus catus	307	0.97	-4.88E-05	7.69E-05	-0.634393985	0.52583553	1	-0.008292958	0.000619754	-13.38103918	1.50E-40	0.045370646	0.014135315	3.209737231	0.001331973	Neutral	>20 %
Bacteroides xylanisolvens	173	0.55	-3.70E-05	5.98E-05	-0.619341393	0.535702951	1	-0.00833541	0.000615277	-13.5474025	1.63E-41	0.042283462	0.014365428	2.943418297	0.00325216	Neutral	>20 %
Bacteroides salyersiae	45	0.14	4.13E-05	6.69E-05	0.617361191	0.537007941	1	-0.008339735	0.000615225	-13.55557695	1.46E-41	0.044800282	0.014050381	3.188545678	0.001433485	Neutral
Streptococcus mutans	19	0.06	-5.86E-05	9.55E-05	-0.613431804	0.539602203	1	-0.008365894	0.000616625	-13.56722191	1.25E-41	0.043290124	0.014101899	3.069808039	0.00214663	Neutral
Alistipes finegoldii	154	0.49	3.52E-05	5.81E-05	0.605933595	0.544570029	1	-0.008319428	0.000616199	-13.50121017	3.02E-41	0.045705157	0.014230768	3.211713972	0.001322851	Neutral	>20 %
Streptococcus sanguinis	78	0.25	3.34E-05	5.87E-05	0.568288217	0.569849651	1	-0.008328445	0.000615586	-13.52929279	2.08E-41	0.044666095	0.014040945	3.181131722	0.001470652	Neutral	>20 %
Weissella cibaria	36	0.11	4.19E-05	7.44E-05	0.563959101	0.572792247	1	-0.00831847	0.000616455	-13.49404305	3.33E-41	0.044126759	0.0140205	3.147302808	0.001651776	Neutral
Mitsuokella unclassified	57	0.18	2.77E-05	6.33E-05	0.437619468	0.661669839	1	-0.008361499	0.000617113	-13.54937162	1.59E-41	0.043905505	0.014038438	3.127520644	0.001766986	Neutral
Parabacteroides distasonis	239	0.76	-2.92E-05	6.82E-05	-0.428119012	0.66857197	1	-0.008346211	0.000615378	-13.56272707	1.33E-41	0.043560042	0.014105154	3.088235857	0.00201797	Neutral	>20 %
Alistipes putredinis	113	0.36	2.00E-05	5.64E-05	0.355535178	0.722194792	1	-0.008336174	0.000615346	-13.54712802	1.63E-41	0.045099055	0.014233699	3.168470393	0.001536183	Neutral	>20 %
Bacteroides cellulosilyticus	107	0.34	-1.97E-05	5.63E-05	-0.350303761	0.72611674	1	-0.008345972	0.000615436	-13.56107983	1.36E-41	0.043595059	0.014134219	3.084362764	0.002044409	Neutral	>20 %
Anaerotruncus colihominis	18	0.06	2.82E-05	0.000101204	0.278508032	0.780627081	1	-0.008333032	0.000615802	-13.53199125	2.00E-41	0.044328421	0.01402453	3.16077754	0.001577302	Neutral
Bacteroides plebeius	29	0.09	-1.72E-05	7.89E-05	-0.218017841	0.827418827	1	-0.008343061	0.000615353	-13.55817475	1.41E-41	0.044111163	0.014029218	3.144235421	0.001669175	Neutral
Eubacterium biforme	202	0.64	1.33E-05	6.37E-05	0.20924353	0.834261597	1	-0.00835312	0.000618223	-13.51148996	2.64E-41	0.043661896	0.014275088	3.058607747	0.002228461	Neutral	>20 %
Lactococcus garvieae	40	0.13	1.24E-05	7.36E-05	0.168772627	0.865978265	1	-0.008346296	0.00061622	-13.54433424	1.70E-41	0.044078055	0.01404642	3.138027622	0.001704905	Neutral
Coprococcus eutactus	100	0.32	-9.08E-06	5.67E-05	-0.160327234	0.872625939	1	-0.008332642	0.000617139	-13.50205642	2.99E-41	0.044361555	0.014045633	3.158387645	0.001590281	Neutral	>20 %
Leuconostoc pseudomesenteroides	18	0.06	1.56E-05	0.000105309	0.148500172	0.881950485	1	-0.008345785	0.000616296	-13.54183392	1.75E-41	0.044234661	0.014019764	3.155164378	0.001607942	Neutral
Bacteroides finegoldii	44	0.14	8.91E-06	6.89E-05	0.129312644	0.897112381	1	-0.008341766	0.000615323	-13.5567336	1.44E-41	0.044075806	0.014066677	3.133348808	0.001732298	Neutral
Citrobacter freundii	20	0.06	-9.17E-06	0.000105023	-0.087316519	0.930421345	1	-0.008335024	0.00061832	-13.48011074	4.01E-41	0.044221205	0.014019656	3.154228901	0.001613101	Neutral
Streptococcus gordonii	56	0.18	-5.36E-06	6.42E-05	-0.08347099	0.933478402	1	-0.008336047	0.000617452	-13.50072261	3.04E-41	0.044037987	0.014196554	3.102019417	0.001926404	Neutral
Coprococcus sp ART55 1	106	0.34	4.27E-06	5.68E-05	0.075251155	0.940016107	1	-0.008340587	0.000615238	-13.55667814	1.44E-41	0.044257471	0.014026452	3.155286292	0.001607271	Neutral	>20 %
Bacteroides eggerthii	37	0.12	-2.23E-06	7.25E-05	-0.030838132	0.97539913	1	-0.008342267	0.000618169	-13.49511552	3.28E-41	0.044229643	0.014020602	3.154618081	0.001610953	Neutral
Streptococcus anginosus	71	0.23	-1.40E-06	6.07E-05	-0.023115127	0.981558814	1	-0.008337661	0.000626637	-13.30541695	4.07E-40	0.044213006	0.014028425	3.151672913	0.001627275	Neutral	>20 %
