# Supplementary material for: Gut microbiome-mediated metabolism effects on immunity in rural and urban African populations
Source: Nat Commun. 2021 Aug 11;12:4845. doi: 10.1038/s41467-021-25213-2 (PMC8357928; doi:10.1038/s41467-021-25213-2)
Supplement: Supplementary file 12 — Supplementary Data 10 [file 41467_2021_25213_MOESM12_ESM.csv]

Response	Cytokine	Stimulus	Feature	Correlation	Pvalue	Localization	Cell	Sign	Label
IL1bCox	IL1b	C. burnetii	Methanosphaera stadtmanae	0.118041129	0.042774686	Intracellular	Monocyte	Positive	IL1b + C. burnetii
IL1bCox	IL1b	C. burnetii	Bifidobacterium longum	-0.133176513	0.022145048	Intracellular	Monocyte	Positive	IL1b + C. burnetii
IL1bCox	IL1b	C. burnetii	Collinsella aerofaciens	0.123524386	0.033945218	Intracellular	Monocyte	Positive	IL1b + C. burnetii
IL1bCox	IL1b	C. burnetii	Bacteroides fragilis	-0.120928176	0.037911036	Intracellular	Monocyte	Positive	IL1b + C. burnetii
IL1bCox	IL1b	C. burnetii	Prevotella copri	0.204387665	0.000410971	Intracellular	Monocyte	Negative	IL1b + C. burnetii
IL1bCox	IL1b	C. burnetii	Clostridium bolteae	-0.12727052	0.028848003	Intracellular	Monocyte	Positive	IL1b + C. burnetii
IL1bMtb	IL1b	M. tuberculosis	Methanobrevibacter smithii	0.130306142	0.031687176	Intracellular	Monocyte	Positive	IL1b + M. tuberculosis
IL1bMtb	IL1b	M. tuberculosis	Methanosphaera stadtmanae	0.135960065	0.024935101	Intracellular	Monocyte	Positive	IL1b + M. tuberculosis
IL1bMtb	IL1b	M. tuberculosis	Streptococcus salivarius	-0.145404359	0.016404318	Intracellular	Monocyte	Negative	IL1b + M. tuberculosis
IL1bMtb	IL1b	M. tuberculosis	Roseburia inulinivorans	-0.122984238	0.042696497	Intracellular	Monocyte	Negative	IL1b + M. tuberculosis
IL1bMtb	IL1b	M. tuberculosis	Bilophila unclassified	0.12043146	0.047223836	Intracellular	Monocyte	Positive	IL1b + M. tuberculosis
IL1bMtb	IL1b	M. tuberculosis	Akkermansia muciniphila	0.140592102	0.020364776	Intracellular	Monocyte	Positive	IL1b + M. tuberculosis
IL1btyphi	IL1b	S. typhi	Bifidobacterium longum	-0.19631514	0.000978894	Intracellular	Monocyte	Positive	IL1b + S. typhi
IL1btyphi	IL1b	S. typhi	Prevotella copri	0.137674259	0.021433874	Intracellular	Monocyte	Negative	IL1b + S. typhi
IL1btyphi	IL1b	S. typhi	Streptococcus salivarius	-0.126815725	0.0342356	Intracellular	Monocyte	Negative	IL1b + S. typhi
IL1btyphi	IL1b	S. typhi	Clostridium bolteae	-0.140648555	0.01875112	Intracellular	Monocyte	Positive	IL1b + S. typhi
IL1baureus	IL1b	S. aureus	Methanobrevibacter smithii	0.149723852	0.010408166	Both	Monocyte	Positive	IL1b + S. aureus
IL1baureus	IL1b	S. aureus	Methanobrevibacter unclassified	0.115634963	0.048367798	Both	Monocyte	Positive	IL1b + S. aureus
IL1baureus	IL1b	S. aureus	Collinsella aerofaciens	0.20752421	0.00035711	Both	Monocyte	Positive	IL1b + S. aureus
IL1baureus	IL1b	S. aureus	Odoribacter splanchnicus	0.142292416	0.014955319	Both	Monocyte	Positive	IL1b + S. aureus
IL1baureus	IL1b	S. aureus	Oscillibacter unclassified	0.146619114	0.012133027	Both	Monocyte	Positive	IL1b + S. aureus
IL1baureus	IL1b	S. aureus	Bilophila wadsworthia	0.138475954	0.017906509	Both	Monocyte	Positive	IL1b + S. aureus
IL1bCand	IL1b	C. albicans	Bifidobacterium longum	0.130329851	0.025436305	Extracellular	Monocyte	Positive	IL1b + C. albicans
IL1bCand	IL1b	C. albicans	Eggerthella unclassified	0.115301346	0.04824814	Extracellular	Monocyte	Positive	IL1b + C. albicans
IL1bCand	IL1b	C. albicans	Bacteroides fragilis	0.139212032	0.01691906	Extracellular	Monocyte	Positive	IL1b + C. albicans
IL1bCand	IL1b	C. albicans	Prevotella copri	-0.136436884	0.019263419	Extracellular	Monocyte	Negative	IL1b + C. albicans
IL1bCand	IL1b	C. albicans	Akkermansia muciniphila	0.167536277	0.003966675	Extracellular	Monocyte	Positive	IL1b + C. albicans
IL1bEcoli	IL1b	E. coli	Bifidobacterium longum	-0.138370757	0.018807265	Extracellular	Monocyte	Positive	IL1b + E. coli
IL1bEcoli	IL1b	E. coli	Prevotella copri	0.184970489	0.001617957	Extracellular	Monocyte	Negative	IL1b + E. coli
IL1bEcoli	IL1b	E. coli	Ruminococcus flavefaciens	-0.137035982	0.019994583	Extracellular	Monocyte	Negative	IL1b + E. coli
IL1bLPS	IL1b	LPS	Alistipes unclassified	-0.122485774	0.03878153	Extracellular	Monocyte	Negative	IL1b + LPS
IL1bLPS	IL1b	LPS	Ruminococcus flavefaciens	-0.125818029	0.033740277	Extracellular	Monocyte	Negative	IL1b + LPS
IL1bpneu	IL1b	S. pneumoniae	Streptococcus salivarius	-0.156202976	0.007491153	Extracellular	Monocyte	Negative	IL1b + S. pneumoniae
IL1bpneu	IL1b	S. pneumoniae	Akkermansia muciniphila	0.131932516	0.024154794	Extracellular	Monocyte	Positive	IL1b + S. pneumoniae
IL6Cox	IL6	C. burnetii	Methanosphaera stadtmanae	0.117077481	0.047137611	Intracellular	Monocyte	Positive	IL6 + C. burnetii
IL6Cox	IL6	C. burnetii	Collinsella aerofaciens	0.206134052	0.00043011	Intracellular	Monocyte	Positive	IL6 + C. burnetii
IL6Mtb	IL6	M. tuberculosis	Collinsella aerofaciens	0.148309891	0.012342679	Intracellular	Monocyte	Positive	IL6 + M. tuberculosis
IL6Mtb	IL6	M. tuberculosis	Bacteroides fragilis	-0.119724702	0.043800503	Intracellular	Monocyte	Positive	IL6 + M. tuberculosis
IL6typhi	IL6	S. typhi	Collinsella aerofaciens	0.116902058	0.04670153	Intracellular	Monocyte	Positive	IL6 + S. typhi
IL6typhi	IL6	S. typhi	Ruminococcus bromii	0.124647245	0.033856215	Intracellular	Monocyte	Positive	IL6 + S. typhi
IL6aureus	IL6	S. aureus	Methanobrevibacter smithii	0.151760106	0.01071176	Both	Monocyte	Positive	IL6 + S. aureus
IL6aureus	IL6	S. aureus	Methanobrevibacter unclassified	0.149580503	0.011906914	Both	Monocyte	Positive	IL6 + S. aureus
IL6aureus	IL6	S. aureus	Bifidobacterium longum	0.119687741	0.044622473	Both	Monocyte	Positive	IL6 + S. aureus
IL6aureus	IL6	S. aureus	Collinsella aerofaciens	0.170965516	0.003983355	Both	Monocyte	Positive	IL6 + S. aureus
IL6aureus	IL6	S. aureus	Oscillibacter unclassified	0.135840316	0.022512945	Both	Monocyte	Positive	IL6 + S. aureus
IL6Cand	IL6	C. albicans	Alistipes unclassified	-0.198187402	0.001906932	Extracellular	Monocyte	Negative	IL6 + C. albicans
IL6Ecoli	IL6	E. coli	Collinsella aerofaciens	0.131540276	0.027749142	Extracellular	Monocyte	Positive	IL6 + E. coli
IL6Ecoli	IL6	E. coli	Anaerostipes hadrus	0.130274494	0.029297992	Extracellular	Monocyte	Positive	IL6 + E. coli
IL6Ecoli	IL6	E. coli	Ruminococcus bromii	0.132588342	0.02652036	Extracellular	Monocyte	Positive	IL6 + E. coli
IL6LPS	IL6	LPS	Collinsella aerofaciens	0.134973181	0.022426598	Extracellular	Monocyte	Positive	IL6 + LPS
IL6LPS	IL6	LPS	Streptococcus parasanguinis	-0.139305373	0.018420556	Extracellular	Monocyte	Negative	IL6 + LPS
IL6LPS	IL6	LPS	Streptococcus salivarius	-0.126384258	0.032633327	Extracellular	Monocyte	Negative	IL6 + LPS
IL6LPS	IL6	LPS	Oscillibacter unclassified	0.11977005	0.042978823	Extracellular	Monocyte	Positive	IL6 + LPS
IL6LPS	IL6	LPS	Bilophila unclassified	0.126581834	0.032360185	Extracellular	Monocyte	Positive	IL6 + LPS
IL6LPS	IL6	LPS	Bilophila wadsworthia	0.135518887	0.021883695	Extracellular	Monocyte	Positive	IL6 + LPS
IL6pneu	IL6	S. pneumoniae	Collinsella aerofaciens	0.205287562	0.000522259	Extracellular	Monocyte	Positive	IL6 + S. pneumoniae
IL6pneu	IL6	S. pneumoniae	Ruminococcus bromii	0.133864119	0.02456959	Extracellular	Monocyte	Positive	IL6 + S. pneumoniae
IL6pneu	IL6	S. pneumoniae	Ruminococcus flavefaciens	0.144692775	0.015023046	Extracellular	Monocyte	Negative	IL6 + S. pneumoniae
IL6pneu	IL6	S. pneumoniae	Klebsiella pneumoniae	-0.147727226	0.013014092	Extracellular	Monocyte	Negative	IL6 + S. pneumoniae
TNFaCox	TNFa	C. burnetii	Methanobrevibacter smithii	0.11716815	0.045448689	Intracellular	Monocyte	Positive	TNFa + C. burnetii
TNFaCox	TNFa	C. burnetii	Bifidobacterium adolescentis	0.118243095	0.04349135	Intracellular	Monocyte	Positive	TNFa + C. burnetii
TNFaCox	TNFa	C. burnetii	Bifidobacterium longum	0.121273798	0.038350485	Intracellular	Monocyte	Positive	TNFa + C. burnetii
TNFaCox	TNFa	C. burnetii	Collinsella aerofaciens	0.127571717	0.029293899	Intracellular	Monocyte	Positive	TNFa + C. burnetii
TNFaCox	TNFa	C. burnetii	Streptococcus salivarius	-0.125443333	0.03212485	Intracellular	Monocyte	Negative	TNFa + C. burnetii
TNFaCox	TNFa	C. burnetii	Lachnospiraceae bacterium 3 1 46FAA	0.162097309	0.005496046	Intracellular	Monocyte	Positive	TNFa + C. burnetii
TNFaCox	TNFa	C. burnetii	Ruminococcus flavefaciens	-0.150383837	0.010070807	Intracellular	Monocyte	Negative	TNFa + C. burnetii
TNFaCox	TNFa	C. burnetii	Veillonella atypica	-0.134447897	0.021559767	Intracellular	Monocyte	Negative	TNFa + C. burnetii
TNFaCox	TNFa	C. burnetii	Bilophila unclassified	0.122578973	0.036300338	Intracellular	Monocyte	Positive	TNFa + C. burnetii
TNFaCox	TNFa	C. burnetii	Bilophila wadsworthia	0.154583199	0.008142269	Intracellular	Monocyte	Positive	TNFa + C. burnetii
TNFaMtb	TNFa	M. tuberculosis	Methanobrevibacter smithii	0.129901993	0.02723539	Intracellular	Monocyte	Positive	TNFa + M. tuberculosis
TNFaMtb	TNFa	M. tuberculosis	Bifidobacterium longum	0.162199123	0.005713967	Intracellular	Monocyte	Positive	TNFa + M. tuberculosis
TNFaMtb	TNFa	M. tuberculosis	Streptococcus salivarius	-0.125174614	0.033410183	Intracellular	Monocyte	Negative	TNFa + M. tuberculosis
TNFaMtb	TNFa	M. tuberculosis	Lachnospiraceae bacterium 3 1 46FAA	0.147590888	0.012006863	Intracellular	Monocyte	Positive	TNFa + M. tuberculosis
TNFaMtb	TNFa	M. tuberculosis	Roseburia inulinivorans	-0.124080281	0.034998373	Intracellular	Monocyte	Negative	TNFa + M. tuberculosis
TNFaMtb	TNFa	M. tuberculosis	Roseburia unclassified	0.116722421	0.047427465	Intracellular	Monocyte	Positive	TNFa + M. tuberculosis
TNFaMtb	TNFa	M. tuberculosis	Clostridium bartlettii	-0.141124064	0.016362022	Intracellular	Monocyte	Negative	TNFa + M. tuberculosis
TNFaMtb	TNFa	M. tuberculosis	Veillonella atypica	-0.133463589	0.023255622	Intracellular	Monocyte	Negative	TNFa + M. tuberculosis
TNFaMtb	TNFa	M. tuberculosis	Bilophila unclassified	0.156264332	0.007782819	Intracellular	Monocyte	Positive	TNFa + M. tuberculosis
TNFaMtb	TNFa	M. tuberculosis	Bilophila wadsworthia	0.1203076	0.040973858	Intracellular	Monocyte	Positive	TNFa + M. tuberculosis
TNFaMtb	TNFa	M. tuberculosis	Akkermansia muciniphila	0.132405525	0.024381829	Intracellular	Monocyte	Positive	TNFa + M. tuberculosis
TNFaenteri	TNFa	S. enteritidis	Bifidobacterium longum	0.15710656	0.008450757	Intracellular	Monocyte	Positive	TNFa + S. enteritidis
TNFaenteri	TNFa	S. enteritidis	Alistipes unclassified	-0.118994386	0.046665565	Intracellular	Monocyte	Negative	TNFa + S. enteritidis
TNFaenteri	TNFa	S. enteritidis	Eubacterium rectale	-0.12539897	0.035973701	Intracellular	Monocyte	Negative	TNFa + S. enteritidis
TNFaenteri	TNFa	S. enteritidis	Roseburia inulinivorans	-0.119206462	0.046273067	Intracellular	Monocyte	Negative	TNFa + S. enteritidis
TNFatyphi	TNFa	S. typhi	Ruminococcus champanellensis	-0.133773682	0.024158801	Intracellular	Monocyte	Negative	TNFa + S. typhi
TNFatyphi	TNFa	S. typhi	Enterobacter cloacae	-0.145585212	0.014060165	Intracellular	Monocyte	Negative	TNFa + S. typhi
TNFaaureus	TNFa	S. aureus	Methanobrevibacter smithii	0.125276432	0.031764699	Both	Monocyte	Positive	TNFa + S. aureus
TNFaaureus	TNFa	S. aureus	Bifidobacterium longum	0.174459914	0.002684998	Both	Monocyte	Positive	TNFa + S. aureus
TNFaaureus	TNFa	S. aureus	Collinsella aerofaciens	0.1598135	0.006028456	Both	Monocyte	Positive	TNFa + S. aureus
TNFaaureus	TNFa	S. aureus	Bacteroides fragilis	0.125964802	0.030830535	Both	Monocyte	Positive	TNFa + S. aureus
TNFaaureus	TNFa	S. aureus	Odoribacter splanchnicus	0.172152097	0.003062849	Both	Monocyte	Positive	TNFa + S. aureus
TNFaaureus	TNFa	S. aureus	Clostridium bolteae	0.116674488	0.045623499	Both	Monocyte	Positive	TNFa + S. aureus
TNFaaureus	TNFa	S. aureus	Roseburia inulinivorans	-0.133225249	0.022324564	Both	Monocyte	Negative	TNFa + S. aureus
TNFaaureus	TNFa	S. aureus	Oscillibacter unclassified	0.193817857	0.000835188	Both	Monocyte	Positive	TNFa + S. aureus
TNFaaureus	TNFa	S. aureus	Ruminococcus bromii	0.120870278	0.038334095	Both	Monocyte	Positive	TNFa + S. aureus
TNFaaureus	TNFa	S. aureus	Bilophila unclassified	0.115693064	0.047486849	Both	Monocyte	Positive	TNFa + S. aureus
TNFaaureus	TNFa	S. aureus	Bilophila wadsworthia	0.158116877	0.006593624	Both	Monocyte	Positive	TNFa + S. aureus
TNFaCand	TNFa	C. albicans	Bifidobacterium longum	0.232125514	6.40E-05	Extracellular	Monocyte	Positive	TNFa + C. albicans
TNFaCand	TNFa	C. albicans	Eggerthella unclassified	0.135475993	0.020790456	Extracellular	Monocyte	Positive	TNFa + C. albicans
TNFaCand	TNFa	C. albicans	Bacteroides fragilis	0.19836814	0.000665957	Extracellular	Monocyte	Positive	TNFa + C. albicans
TNFaCand	TNFa	C. albicans	Bacteroides uniformis	0.125325194	0.032588322	Extracellular	Monocyte	Positive	TNFa + C. albicans
TNFaCand	TNFa	C. albicans	Odoribacter splanchnicus	0.152180688	0.009322502	Extracellular	Monocyte	Positive	TNFa + C. albicans
TNFaCand	TNFa	C. albicans	Prevotella copri	-0.193349809	0.000914974	Extracellular	Monocyte	Negative	TNFa + C. albicans
TNFaCand	TNFa	C. albicans	Anaerostipes hadrus	0.163181731	0.005263995	Extracellular	Monocyte	Positive	TNFa + C. albicans
TNFaCand	TNFa	C. albicans	Roseburia inulinivorans	-0.131599465	0.024766275	Extracellular	Monocyte	Negative	TNFa + C. albicans
TNFaCand	TNFa	C. albicans	Oscillibacter unclassified	0.117879398	0.044513029	Extracellular	Monocyte	Positive	TNFa + C. albicans
TNFaCand	TNFa	C. albicans	Bilophila unclassified	0.132356611	0.023941918	Extracellular	Monocyte	Positive	TNFa + C. albicans
TNFaCand	TNFa	C. albicans	Akkermansia muciniphila	0.247090871	2.02E-05	Extracellular	Monocyte	Positive	TNFa + C. albicans
TNFaEcoli	TNFa	E. coli	Bifidobacterium longum	0.189829676	0.001232221	Extracellular	Monocyte	Positive	TNFa + E. coli
TNFaEcoli	TNFa	E. coli	Bacteroides fragilis	0.155658552	0.008250681	Extracellular	Monocyte	Positive	TNFa + E. coli
TNFaEcoli	TNFa	E. coli	Odoribacter splanchnicus	0.126330804	0.032401826	Extracellular	Monocyte	Positive	TNFa + E. coli
TNFaEcoli	TNFa	E. coli	Alistipes unclassified	-0.116352122	0.048927738	Extracellular	Monocyte	Negative	TNFa + E. coli
TNFaEcoli	TNFa	E. coli	Clostridium bolteae	0.189830303	0.001232174	Extracellular	Monocyte	Positive	TNFa + E. coli
TNFaEcoli	TNFa	E. coli	Eubacterium rectale	-0.116004063	0.0496125	Extracellular	Monocyte	Negative	TNFa + E. coli
TNFaEcoli	TNFa	E. coli	Roseburia intestinalis	-0.130086391	0.02755551	Extracellular	Monocyte	Negative	TNFa + E. coli
TNFaEcoli	TNFa	E. coli	Roseburia unclassified	0.122122428	0.038677534	Extracellular	Monocyte	Positive	TNFa + E. coli
TNFaEcoli	TNFa	E. coli	Oscillibacter unclassified	0.137182683	0.020078295	Extracellular	Monocyte	Positive	TNFa + E. coli
TNFaEcoli	TNFa	E. coli	Ruminococcus flavefaciens	-0.191872276	0.001087931	Extracellular	Monocyte	Negative	TNFa + E. coli
TNFaEcoli	TNFa	E. coli	Enterobacter cloacae	-0.164892795	0.005102909	Extracellular	Monocyte	Negative	TNFa + E. coli
TNFaLPS	TNFa	LPS	Bifidobacterium longum	0.181347102	0.001966511	Extracellular	Monocyte	Positive	TNFa + LPS
TNFaLPS	TNFa	LPS	Bacteroides fragilis	0.145730271	0.013140786	Extracellular	Monocyte	Positive	TNFa + LPS
TNFaLPS	TNFa	LPS	Prevotella copri	-0.139081678	0.017998441	Extracellular	Monocyte	Negative	TNFa + LPS
TNFaLPS	TNFa	LPS	Streptococcus parasanguinis	-0.135029165	0.021671728	Extracellular	Monocyte	Negative	TNFa + LPS
TNFaLPS	TNFa	LPS	Streptococcus salivarius	-0.127954773	0.02964879	Extracellular	Monocyte	Negative	TNFa + LPS
TNFaLPS	TNFa	LPS	Clostridium bolteae	0.15658567	0.007655663	Extracellular	Monocyte	Positive	TNFa + LPS
TNFaLPS	TNFa	LPS	Lachnospiraceae bacterium 3 1 46FAA	0.124256681	0.034738112	Extracellular	Monocyte	Positive	TNFa + LPS
TNFaLPS	TNFa	LPS	Roseburia inulinivorans	-0.137115496	0.019706719	Extracellular	Monocyte	Negative	TNFa + LPS
TNFaLPS	TNFa	LPS	Roseburia unclassified	0.119073445	0.043106431	Extracellular	Monocyte	Positive	TNFa + LPS
TNFaLPS	TNFa	LPS	Oscillibacter unclassified	0.136354307	0.020404935	Extracellular	Monocyte	Positive	TNFa + LPS
TNFaLPS	TNFa	LPS	Clostridium bartlettii	-0.118442125	0.044232923	Extracellular	Monocyte	Negative	TNFa + LPS
TNFaLPS	TNFa	LPS	Ruminococcus flavefaciens	-0.190231748	0.001155476	Extracellular	Monocyte	Negative	TNFa + LPS
TNFaLPS	TNFa	LPS	Veillonella atypica	-0.148381236	0.011551916	Extracellular	Monocyte	Negative	TNFa + LPS
TNFaLPS	TNFa	LPS	Bilophila unclassified	0.125661547	0.032723469	Extracellular	Monocyte	Positive	TNFa + LPS
TNFaLPS	TNFa	LPS	Bilophila wadsworthia	0.142602429	0.015260103	Extracellular	Monocyte	Positive	TNFa + LPS
TNFaLPS	TNFa	LPS	Enterobacter cloacae	-0.168106705	0.004158899	Extracellular	Monocyte	Negative	TNFa + LPS
TNFapneu	TNFa	S. pneumoniae	Bifidobacterium longum	0.139686953	0.018933323	Extracellular	Monocyte	Positive	TNFa + S. pneumoniae
TNFapneu	TNFa	S. pneumoniae	Bacteroides fragilis	0.120599749	0.04301025	Extracellular	Monocyte	Positive	TNFa + S. pneumoniae
TNFapneu	TNFa	S. pneumoniae	Streptococcus parasanguinis	-0.157377682	0.008106519	Extracellular	Monocyte	Negative	TNFa + S. pneumoniae
TNFapneu	TNFa	S. pneumoniae	Streptococcus salivarius	-0.150356098	0.011468786	Extracellular	Monocyte	Negative	TNFa + S. pneumoniae
TNFapneu	TNFa	S. pneumoniae	Roseburia unclassified	0.117757097	0.048203135	Extracellular	Monocyte	Positive	TNFa + S. pneumoniae
TNFapneu	TNFa	S. pneumoniae	Oscillibacter unclassified	0.145983878	0.014137258	Extracellular	Monocyte	Positive	TNFa + S. pneumoniae
TNFapneu	TNFa	S. pneumoniae	Clostridium bartlettii	-0.126191699	0.034159725	Extracellular	Monocyte	Negative	TNFa + S. pneumoniae
TNFapneu	TNFa	S. pneumoniae	Veillonella atypica	-0.164553173	0.005606477	Extracellular	Monocyte	Negative	TNFa + S. pneumoniae
TNFapneu	TNFa	S. pneumoniae	Enterobacter cloacae	-0.118898755	0.046057844	Extracellular	Monocyte	Negative	TNFa + S. pneumoniae
TNFapneu	TNFa	S. pneumoniae	Klebsiella pneumoniae	-0.17616147	0.00299391	Extracellular	Monocyte	Negative	TNFa + S. pneumoniae
IFNgCox	IFNg	C. burnetii	Bacteroidales bacterium ph8	0.116669217	0.047918358	Intracellular	Lymphocyte	Positive	IFNg + C. burnetii
IFNgCox	IFNg	C. burnetii	Alistipes unclassified	0.131160855	0.026026421	Intracellular	Lymphocyte	Negative	IFNg + C. burnetii
IFNgCox	IFNg	C. burnetii	Lachnospiraceae bacterium 3 1 46FAA	0.161382548	0.00605373	Intracellular	Lymphocyte	Positive	IFNg + C. burnetii
IFNgMtb	IFNg	M. tuberculosis	Methanosphaera stadtmanae	0.163164354	0.004890015	Intracellular	Lymphocyte	Positive	IFNg + M. tuberculosis
IFNgMtb	IFNg	M. tuberculosis	Lachnospiraceae bacterium 3 1 46FAA	0.170838572	0.003193334	Intracellular	Lymphocyte	Positive	IFNg + M. tuberculosis
IFNgMtb	IFNg	M. tuberculosis	Roseburia unclassified	0.122777195	0.034738335	Intracellular	Lymphocyte	Positive	IFNg + M. tuberculosis
IFNgMtb	IFNg	M. tuberculosis	Veillonella atypica	-0.143497985	0.013466466	Intracellular	Lymphocyte	Negative	IFNg + M. tuberculosis
IFNgenteri	IFNg	S. enteritidis	Methanosphaera stadtmanae	0.130161159	0.025628583	Intracellular	Lymphocyte	Positive	IFNg + S. enteritidis
IFNgenteri	IFNg	S. enteritidis	Prevotella copri	-0.150885712	0.009570308	Intracellular	Lymphocyte	Negative	IFNg + S. enteritidis
IFNgenteri	IFNg	S. enteritidis	Streptococcus salivarius	-0.132789552	0.02277066	Intracellular	Lymphocyte	Negative	IFNg + S. enteritidis
IFNgenteri	IFNg	S. enteritidis	Roseburia intestinalis	-0.128002552	0.02820153	Intracellular	Lymphocyte	Negative	IFNg + S. enteritidis
IFNgenteri	IFNg	S. enteritidis	Roseburia inulinivorans	-0.154127564	0.008113354	Intracellular	Lymphocyte	Negative	IFNg + S. enteritidis
IFNgenteri	IFNg	S. enteritidis	Roseburia unclassified	0.117420641	0.044248198	Intracellular	Lymphocyte	Positive	IFNg + S. enteritidis
IFNgenteri	IFNg	S. enteritidis	Veillonella atypica	-0.120475086	0.038975788	Intracellular	Lymphocyte	Negative	IFNg + S. enteritidis
IFNgtyphi	IFNg	S. typhi	Bacteroides fragilis	0.122983275	0.03474134	Intracellular	Lymphocyte	Positive	IFNg + S. typhi
IFNgtyphi	IFNg	S. typhi	Bacteroidales bacterium ph8	0.124392933	0.032699802	Intracellular	Lymphocyte	Positive	IFNg + S. typhi
IFNgtyphi	IFNg	S. typhi	Prevotella copri	-0.172681113	0.002923313	Intracellular	Lymphocyte	Negative	IFNg + S. typhi
IFNgtyphi	IFNg	S. typhi	Clostridium bolteae	0.123871015	0.033443428	Intracellular	Lymphocyte	Positive	IFNg + S. typhi
IFNgtyphi	IFNg	S. typhi	Clostridium bartlettii	-0.123550444	0.033907274	Intracellular	Lymphocyte	Negative	IFNg + S. typhi
IFNgtyphi	IFNg	S. typhi	Klebsiella pneumoniae	-0.124535568	0.032499044	Intracellular	Lymphocyte	Negative	IFNg + S. typhi
IFNgaureus	IFNg	S. aureus	Bifidobacterium longum	0.165687584	0.004194087	Both	Lymphocyte	Positive	IFNg + S. aureus
IFNgaureus	IFNg	S. aureus	Collinsella aerofaciens	0.133339508	0.02153254	Both	Lymphocyte	Positive	IFNg + S. aureus
IFNgaureus	IFNg	S. aureus	Eggerthella unclassified	0.116685874	0.044503547	Both	Lymphocyte	Positive	IFNg + S. aureus
IFNgaureus	IFNg	S. aureus	Bacteroides fragilis	0.124534483	0.031913136	Both	Lymphocyte	Positive	IFNg + S. aureus
IFNgaureus	IFNg	S. aureus	Bacteroides uniformis	0.140387323	0.015469739	Both	Lymphocyte	Positive	IFNg + S. aureus
IFNgaureus	IFNg	S. aureus	Bacteroidales bacterium ph8	0.145101186	0.01230253	Both	Lymphocyte	Positive	IFNg + S. aureus
IFNgaureus	IFNg	S. aureus	Odoribacter splanchnicus	0.16319089	0.004810664	Both	Lymphocyte	Positive	IFNg + S. aureus
IFNgaureus	IFNg	S. aureus	Prevotella copri	-0.136075511	0.018970169	Both	Lymphocyte	Negative	IFNg + S. aureus
IFNgaureus	IFNg	S. aureus	Clostridium bolteae	0.131895009	0.023002521	Both	Lymphocyte	Positive	IFNg + S. aureus
IFNgaureus	IFNg	S. aureus	Eubacterium rectale	-0.118507643	0.041259906	Both	Lymphocyte	Negative	IFNg + S. aureus
IFNgaureus	IFNg	S. aureus	Lachnospiraceae bacterium 3 1 46FAA	0.115494396	0.046738682	Both	Lymphocyte	Positive	IFNg + S. aureus
IFNgaureus	IFNg	S. aureus	Roseburia inulinivorans	-0.116287999	0.045239741	Both	Lymphocyte	Negative	IFNg + S. aureus
IFNgaureus	IFNg	S. aureus	Oscillibacter unclassified	0.153469777	0.008063234	Both	Lymphocyte	Positive	IFNg + S. aureus
IFNgaureus	IFNg	S. aureus	Ruminococcus bromii	0.137892027	0.017419276	Both	Lymphocyte	Positive	IFNg + S. aureus
IFNgaureus	IFNg	S. aureus	Ruminococcus flavefaciens	-0.131958609	0.022936019	Both	Lymphocyte	Negative	IFNg + S. aureus
IFNgaureus	IFNg	S. aureus	Bilophila unclassified	0.114350913	0.048971416	Both	Lymphocyte	Positive	IFNg + S. aureus
IFNgaureus	IFNg	S. aureus	Bilophila wadsworthia	0.163853634	0.004639503	Both	Lymphocyte	Positive	IFNg + S. aureus
IFNgCand	IFNg	C. albicans	Bifidobacterium longum	0.12994222	0.025626457	Extracellular	Lymphocyte	Positive	IFNg + C. albicans
IFNgCand	IFNg	C. albicans	Bacteroides fragilis	0.151757059	0.009038776	Extracellular	Lymphocyte	Positive	IFNg + C. albicans
IFNgCand	IFNg	C. albicans	Bacteroides uniformis	0.119088046	0.040953576	Extracellular	Lymphocyte	Positive	IFNg + C. albicans
IFNgCand	IFNg	C. albicans	Prevotella copri	-0.138007702	0.017708574	Extracellular	Lymphocyte	Negative	IFNg + C. albicans
IFNgCand	IFNg	C. albicans	Anaerostipes hadrus	0.153122563	0.008429764	Extracellular	Lymphocyte	Positive	IFNg + C. albicans
IFNgCand	IFNg	C. albicans	Roseburia inulinivorans	-0.131928239	0.023436935	Extracellular	Lymphocyte	Negative	IFNg + C. albicans
IFNgCand	IFNg	C. albicans	Veillonella atypica	-0.120254603	0.039001784	Extracellular	Lymphocyte	Negative	IFNg + C. albicans
IFNgCand	IFNg	C. albicans	Bilophila wadsworthia	0.120699424	0.038278533	Extracellular	Lymphocyte	Positive	IFNg + C. albicans
IFNgEcoli	IFNg	E. coli	Bacteroides fragilis	0.16192513	0.005546784	Extracellular	Lymphocyte	Positive	IFNg + E. coli
IFNgEcoli	IFNg	E. coli	Prevotella copri	-0.130564851	0.025675682	Extracellular	Lymphocyte	Negative	IFNg + E. coli
IFNgEcoli	IFNg	E. coli	Streptococcus parasanguinis	-0.121062475	0.038691469	Extracellular	Lymphocyte	Negative	IFNg + E. coli
IFNgEcoli	IFNg	E. coli	Clostridium bolteae	0.150118629	0.010205189	Extracellular	Lymphocyte	Positive	IFNg + E. coli
IFNgEcoli	IFNg	E. coli	Roseburia unclassified	0.175344542	0.002640432	Extracellular	Lymphocyte	Positive	IFNg + E. coli
IFNgEcoli	IFNg	E. coli	Clostridium bartlettii	-0.11605261	0.047557504	Extracellular	Lymphocyte	Negative	IFNg + E. coli
IFNgEcoli	IFNg	E. coli	Ruminococcus flavefaciens	-0.126114116	0.031208482	Extracellular	Lymphocyte	Negative	IFNg + E. coli
IFNgEcoli	IFNg	E. coli	Enterobacter cloacae	-0.126254851	0.031019079	Extracellular	Lymphocyte	Negative	IFNg + E. coli
IFNgLPS	IFNg	LPS	Bifidobacterium longum	0.138873249	0.018173199	Extracellular	Lymphocyte	Positive	IFNg + LPS
IFNgLPS	IFNg	LPS	Bacteroides fragilis	0.175240452	0.002795786	Extracellular	Lymphocyte	Positive	IFNg + LPS
IFNgLPS	IFNg	LPS	Bacteroides intestinalis	0.117735451	0.045523085	Extracellular	Lymphocyte	Positive	IFNg + LPS
IFNgLPS	IFNg	LPS	Odoribacter splanchnicus	0.1316089	0.025260501	Extracellular	Lymphocyte	Positive	IFNg + LPS
IFNgLPS	IFNg	LPS	Prevotella copri	-0.201562331	0.000566521	Extracellular	Lymphocyte	Negative	IFNg + LPS
IFNgLPS	IFNg	LPS	Clostridium bolteae	0.152332155	0.009498329	Extracellular	Lymphocyte	Positive	IFNg + LPS
IFNgLPS	IFNg	LPS	Lachnospiraceae bacterium 3 1 46FAA	0.12116429	0.039546405	Extracellular	Lymphocyte	Positive	IFNg + LPS
IFNgLPS	IFNg	LPS	Roseburia unclassified	0.166988911	0.004419967	Extracellular	Lymphocyte	Positive	IFNg + LPS
IFNgLPS	IFNg	LPS	Oscillibacter unclassified	0.120663527	0.040375609	Extracellular	Lymphocyte	Positive	IFNg + LPS
IFNgLPS	IFNg	LPS	Clostridium bartlettii	-0.14271272	0.015180564	Extracellular	Lymphocyte	Negative	IFNg + LPS
IFNgLPS	IFNg	LPS	Ruminococcus flavefaciens	-0.159006992	0.006755599	Extracellular	Lymphocyte	Negative	IFNg + LPS
IFNgpneu	IFNg	S. pneumoniae	Bacteroidales bacterium ph8	0.139819673	0.017004331	Extracellular	Lymphocyte	Positive	IFNg + S. pneumoniae
IFNgpneu	IFNg	S. pneumoniae	Streptococcus salivarius	-0.13100075	0.025435344	Extracellular	Lymphocyte	Negative	IFNg + S. pneumoniae
IFNgpneu	IFNg	S. pneumoniae	Anaerostipes hadrus	0.132639672	0.023639867	Extracellular	Lymphocyte	Positive	IFNg + S. pneumoniae
IFNgpneu	IFNg	S. pneumoniae	Lachnospiraceae bacterium 3 1 46FAA	0.119900952	0.040960178	Extracellular	Lymphocyte	Positive	IFNg + S. pneumoniae
IFNgpneu	IFNg	S. pneumoniae	Clostridium bartlettii	-0.133589877	0.022649844	Extracellular	Lymphocyte	Negative	IFNg + S. pneumoniae
IFNgpneu	IFNg	S. pneumoniae	Veillonella atypica	-0.13301663	0.023242731	Extracellular	Lymphocyte	Negative	IFNg + S. pneumoniae
IFNgpneu	IFNg	S. pneumoniae	Enterobacter cloacae	-0.143676648	0.014161845	Extracellular	Lymphocyte	Negative	IFNg + S. pneumoniae
IFNgpneu	IFNg	S. pneumoniae	Klebsiella pneumoniae	-0.120960213	0.039196015	Extracellular	Lymphocyte	Negative	IFNg + S. pneumoniae
IL10Cox	IL10	C. burnetii	Bifidobacterium longum	0.132521885	0.02258324	Intracellular	Lymphocyte	Positive	IL10 + C. burnetii
IL10Cox	IL10	C. burnetii	Collinsella aerofaciens	0.129993554	0.02531716	Intracellular	Lymphocyte	Positive	IL10 + C. burnetii
IL10Cox	IL10	C. burnetii	Clostridium bolteae	0.118908924	0.040915133	Intracellular	Lymphocyte	Positive	IL10 + C. burnetii
IL10Cox	IL10	C. burnetii	Ruminococcus champanellensis	-0.116019796	0.046111194	Intracellular	Lymphocyte	Negative	IL10 + C. burnetii
IL10Cox	IL10	C. burnetii	Ruminococcus flavefaciens	-0.149582282	0.009962247	Intracellular	Lymphocyte	Negative	IL10 + C. burnetii
IL10Mtb	IL10	M. tuberculosis	Collinsella aerofaciens	0.173771447	0.002700835	Intracellular	Lymphocyte	Positive	IL10 + M. tuberculosis
IL10enteri	IL10	S. enteritidis	Ruminococcus flavefaciens	0.116195414	0.04883796	Intracellular	Lymphocyte	Negative	IL10 + S. enteritidis
IL10typhi	IL10	S. typhi	Bacteroidales bacterium ph8	-0.12008234	0.039622476	Intracellular	Lymphocyte	Positive	IL10 + S. typhi
IL10Ecoli	IL10	E. coli	Bacteroidales bacterium ph8	-0.154411434	0.0095299	Extracellular	Lymphocyte	Positive	IL10 + E. coli
IL10LPS	IL10	LPS	Clostridium bartlettii	0.124146061	0.035542081	Extracellular	Lymphocyte	Negative	IL10 + LPS
IL10pneu	IL10	S. pneumoniae	Eggerthella unclassified	-0.115294101	0.047499923	Extracellular	Lymphocyte	Positive	IL10 + S. pneumoniae
