# Supplementary material for: Gut microbiome-mediated metabolism effects on immunity in rural and urban African populations
Source: Nat Commun. 2021 Aug 11;12:4845. doi: 10.1038/s41467-021-25213-2 (PMC8357928; doi:10.1038/s41467-021-25213-2)
Supplement: Supplementary file 13 — Supplementary Data 11 [file 41467_2021_25213_MOESM13_ESM.csv]

ionIdx	ionMz	ionActive	ionQualTIC	ionAverageInt	mz.delta	formula	ion	score	label.(bona.fide)	HMDB.ids	KEGG.ids	other.ids	Top.HMDB	Num.HMDB	name	traditional_iupac	monisotopic_molecular_weight	average_molecular_weight	smiles	super_class	class	sub_class	molecular_framework	tsne1	tsne2	Cluster_super_class	Majority_super_class	ClusterLabel	Cluster_class	Majority_class	Cluster_sub_class	Majority_sub_class	Residency	t.test.pvalue	t.test.fdr	wilcox.pvalue	wilcox.fdr	fc
772	330.0557297	TRUE	0.63676673	14053.94623	-0.000330081	C15H13N3O4S	-H(-)	100	Piroxicam	HMDB0014694; HMDB14694	C01608	CHEBI:8249	HMDB0014694	1	Piroxicam	piroxicam	331.0626766	331.346	CN1C(C(=O)NC2=NC=CC=C2)=C(O)C2=C(C=CC=C2)S1(=O)=O	Organoheterocyclic compounds	Benzothiazines		Aromatic heteropolycyclic compounds	0.119542876	-6.188025322	C02	Organic acids and derivatives	C03 (138)	C03	Fatty Acyls	C20	Arylsulfates	Rural	0.155702105	1	1.73E-06	0.002512731	3.30327101
650	297.1347594	TRUE	0.79805315	32457.31423	-0.000398323	C15H22O6	-H(-)	100	Toxin T2 tetrol	HMDB0036159; HMDB0037560; HMDB36159; HMDB37560	NA	NA	HMDB0036159	2	Toxin T2 tetrol	2'-(hydroxymethyl)-1',5'-dimethyl-8'-oxaspiro[oxirane-2,12'-tricyclo[7.2.1.0²,⁷]dodecan]-5'-ene-4',10',11'-triol	298.1416384	298.3316	CC1=CC2OC3C(O)C(O)C(C)(C33CO3)C2(CO)CC1O	Lipids and lipid-like molecules	Prenol lipids	Sesquiterpenoids	Aliphatic heteropolycyclic compounds	5.442551237	10.22064249	C01	Lipids and lipid-like molecules	C01 (55)	C01	Organooxygen compounds	C27	Carbohydrates and carbohydrate conjugates	Urban	1.02E-07	0.000158158	5.05E-06	0.007124525	2.321482539
784	335.109081	TRUE	0.887608115	31586.20478	0.000521902	C12H20N2O9	-H(-)	100	3-Hydroxymugineic acid	HMDB0033927; HMDB33927	NA	CHEBI:38158	HMDB0033927	1	3-Hydroxymugineic acid	1-{3-carboxy-3-[(3-carboxy-3-hydroxypropyl)amino]-2-hydroxypropyl}-3-hydroxyazetidine-2-carboxylic acid	336.1168802	336.2952	OC(CN1CC(O)C1C(O)=O)C(NCCC(O)C(O)=O)C(O)=O	Organic acids and derivatives	Carboxylic acids and derivatives	Amino acids, peptides, and analogues	Aliphatic heteromonocyclic compounds	5.58392465	10.27844568	C01	Lipids and lipid-like molecules	C01 (55)	C01	Organooxygen compounds	C27	Carbohydrates and carbohydrate conjugates	Urban	4.85E-09	7.75E-06	2.88E-05	0.037815735	2.04345783
1176	449.1745751	TRUE	0.716403005	263365.9844	-0.000936278	C24H31ClO6	-H(-)	11	Arnamiol	HMDB0035062; HMDB35062	NA	NA	HMDB0035062	1	Arnamiol	4-hydroxy-3-(hydroxymethyl)-6,6,7b-trimethyl-1H,2H,4H,4aH,5H,7H,7aH-cyclobuta[e]inden-2-yl 3-chloro-6-hydroxy-4-methoxy-2-methylbenzoate	450.1809164	450.952	COC1=C(Cl)C(C)=C(C(=O)OC2CC3(C)C4CC(C)(C)CC4C(O)C(CO)=C23)C(O)=C1	Lipids and lipid-like molecules	Prenol lipids	Sesquiterpenoids	Aromatic homopolycyclic compounds	7.045176991	7.326183425	C01	Lipids and lipid-like molecules	C01 (55)	C01	Organooxygen compounds	C27	Carbohydrates and carbohydrate conjugates	Urban	2.26E-08	3.57E-05	2.36E-07	0.000361311	1.997084756
1180	450.177935	TRUE	0.71375322	63704.90316	0.000356526	C23H25N5O5	-H(-)	100	Doxazosin	HMDB0014728; HMDB14728	C06970	CHEBI:4708	HMDB0014728	1	Doxazosin	doxazosin	451.1855689	451.4751	COC1=C(OC)C=C2C(N)=NC(=NC2=C1)N1CCN(CC1)C(=O)C1COC2=CC=CC=C2O1	Organoheterocyclic compounds	Diazinanes	Piperazines	Aromatic heteropolycyclic compounds	7.019136943	7.289980382	C01	Lipids and lipid-like molecules	C01 (55)	C01	Organooxygen compounds	C27	Carbohydrates and carbohydrate conjugates	Urban	2.51E-08	3.96E-05	3.38E-07	0.000514609	1.966111363
1396	573.4885704	TRUE	0.817697855	21464.86698	0.000261453	C37H66O4	-H(-)	100	Montecristin	HMDB0029795; HMDB29795	NA	NA	HMDB0029795	1	Montecristin	3-[(15Z,19Z)-11,12-dihydroxydotriaconta-15,19-dien-1-yl]-5-methyl-5H-furan-2-one	574.4961106	574.9175	CCCCCCCCCCCC\C=C/CC\C=C/CCC(O)C(O)CCCCCCCCCCC1=CC(C)OC1=O	Lipids and lipid-like molecules	Fatty Acyls	Fatty alcohols	Aliphatic heteromonocyclic compounds	29.73183203	11.762263	C01	Lipids and lipid-like molecules	C15 (19)	C15	Fatty Acyls	C23	Carbohydrates and carbohydrate conjugates	Rural	0.104916109	1	0.241985697	1	1.957327198
995	389.124466	TRUE	0.83280444	7492.816205	-0.000275743	C20H22O8	-H(-)	100	trans-Piceid	HMDB0030564; HMDB0030565; HMDB0031422; HMDB0036294; HMDB0135201; HMDB30564; HMDB30565; HMDB31422; HMDB36294	C10275	CHEBI:336507; CHEBI:76155	HMDB0030564	5	trans-Piceid	piceid	390.1314677	390.388	OC[C@H]1O[C@@H](OC2=CC(O)=CC(\C=C\C3=CC=C(O)C=C3)=C2)[C@H](O)[C@@H](O)[C@@H]1O	Phenylpropanoids and polyketides	Stilbenes	Stilbene glycosides	Aromatic heteromonocyclic compounds	-6.474361788	4.814764203	C02	Organic acids and derivatives	C03 (138)	C03	Fatty Acyls	C20	Arylsulfates	Rural	0.013808939	1	0.05470265	1	1.791665566
167	165.9791263	TRUE	0.6477074	1475.71365	-6.24E-05	C7H5NS2	-H(-)	100	2(3H)-Benzothiazolethione	HMDB0030524; HMDB30524	C14437	NA	HMDB0030524	1	2(3H)-Benzothiazolethione	2(3H)-benzothiazolethione	166.9863405	167.251	S=C1NC2=C(S1)C=CC=C2	Organoheterocyclic compounds	Benzothiazoles		Aromatic heteropolycyclic compounds	-5.877740666	-2.160335038	C02	Organic acids and derivatives	C03 (138)	C03	Fatty Acyls	C20	Arylsulfates	Rural	0.019400831	1	0.02448122	1	1.762900192
801	339.1229974	TRUE	0.79177031	2556.455743	0.000799111	C20H20O5	-H(-)	100	Dolichin B	HMDB0029468; HMDB0029866; HMDB0030610; HMDB0034026; HMDB0034214; HMDB0037247; HMDB0037585; HMDB0037916; HMDB0038755; HMDB0040306; HMDB0041251; HMDB0124802; HMDB0129258; HMDB0129260; HMDB0129262; HMDB0129264; HMDB0129266; HMDB0133497; HMDB0133502; HMDB0133503; HMDB0135875; HMDB0135876; HMDB0135877; HMDB0135878; HMDB0135879; HMDB0135880; HMDB0140711; HMDB0140712; HMDB0140713; HMDB0140715; HMDB01407…	C09832; C10418; C16416	CHEBI:565777; CHEBI:588051; CHEBI:66460; CHEBI:69098	HMDB0029468	32	Dolichin B	15-(2-hydroxy-3-methylbut-3-en-1-yl)-8,17-dioxatetracyclo[8.7.0.0²,⁷.0¹¹,¹⁶]heptadeca-2(7),3,5,11(16),12,14-hexaene-5,14-diol	340.1310738	340.3698	CC(=C)C(O)CC1=C(O)C=CC2=C1OC1C2COC2=C1C=CC(O)=C2	Phenylpropanoids and polyketides	Isoflavonoids	Furanoisoflavonoids		5.373412915	10.17291178	C01	Lipids and lipid-like molecules	C01 (55)	C01	Organooxygen compounds	C27	Carbohydrates and carbohydrate conjugates	Urban	1.15E-07	0.000178462	4.51E-07	0.000678629	1.603614702
324	209.082136	TRUE	0.68585545	18076.03094	-0.000204063	C11H14O4	-H(-)	100	Sinapyl alcohol	HMDB0013070; HMDB0029187; HMDB0029233; HMDB0033798; HMDB0034047; HMDB0036199; HMDB0039428; HMDB0041406; HMDB0060737; HMDB0125803; HMDB0127493; HMDB0129253; HMDB0129254; HMDB0129255; HMDB0129256; HMDB0130385; HMDB0133478; HMDB0133511; HMDB0133519; HMDB0133526; HMDB0133535; HMDB0135671; HMDB13070; HMDB29187; HMDB29233; HMDB33798; HMDB34047; HMDB36199; HMDB39428; HMDB41406; HMDB60737	C02325; C07350	CHEBI:15951; CHEBI:64557	HMDB0013070	22	Sinapyl alcohol	sinapyl alcohol	210.0892089	210.2265	COC1=CC(\C=C\CO)=CC(OC)=C1O	Benzenoids	Phenols	Methoxyphenols	Aromatic homomonocyclic compounds	-4.905122488	-1.43798194	C02	Organic acids and derivatives	C03 (138)	C03	Fatty Acyls	C20	Arylsulfates	Rural	0.005406705	1	6.16E-05	0.077981303	1.586721775
290	201.0228045	TRUE	0.79035935	10514.21713	-0.00010191	C8H10O4S	-H(-)	100	4-ethylphenylsulfate	HMDB0062551; HMDB0062721; HMDB62551; HMDB62721	NA	CHEBI:82932; CHEBI:82935	HMDB0062551	2	4-Ethylphenylsulfate	(4-ethylphenyl)oxidanesulfonic acid	202.02998	202.22	CCC1=CC=C(OS(O)(=O)=O)C=C1	Organic acids and derivatives	Organic sulfuric acids and derivatives	Arylsulfates	Aromatic homomonocyclic compounds	-11.64202976	-7.234843441	C02	Organic acids and derivatives	C23 (82)	C23	Organic sulfuric acids and derivatives	C17	Amino acids, peptides, and analogues	Rural	0.001361068	1	5.65E-09	8.98E-06	1.559833606
1289	503.2293071	TRUE	0.86101335	3557.385671	-0.000652168	C27H36O9	-H(-)	100	Crocin 4	HMDB0039122; HMDB39122	C00744	CHEBI:17371	HMDB0039122	1	Crocin 4	1-methyl 3,4,5-trihydroxy-6-(hydroxymethyl)oxan-2-yl (2Z,4E,6E,8E,10Z,12E,14E)-2,6,11,15-tetramethylhexadeca-2,4,6,8,10,12,14-heptaenedioate	504.2359328	504.5693	COC(=O)C(\C)=C/C=C/C(/C)=C/C=C/C=C(/C)\C=C\C=C(/C)C(=O)OC1OC(CO)C(O)C(O)C1O	Lipids and lipid-like molecules	Prenol lipids	Diterpenoids	Aliphatic heteromonocyclic compounds	6.34009583	7.295223554	C01	Lipids and lipid-like molecules	C01 (55)	C01	Organooxygen compounds	C27	Carbohydrates and carbohydrate conjugates	Urban	2.21E-08	3.49E-05	1.66E-05	0.022319051	1.52412682
281	199.0072059	TRUE	0.783809575	30181.76706	-0.000153325	C8H8O4S	-H(-)	100	4-Vinylphenol sulfate	HMDB0062775; HMDB0124988; HMDB62775	NA	CHEBI:82931	HMDB0062775	2	4-Vinylphenol sulfate	(4-ethenylphenyl)oxidanesulfonic acid	200.0143299	200.21	OS(=O)(=O)OC1=CC=C(C=C)C=C1	Organic acids and derivatives	Organic sulfuric acids and derivatives	Arylsulfates	Aromatic homomonocyclic compounds	-7.642231091	-5.418240039	C02	Organic acids and derivatives	C23 (82)	C23	Organic sulfuric acids and derivatives	C20	Arylsulfates	Rural	0.002092981	1	1.10E-07	0.000171575	1.516029843
986	387.1669283	TRUE	0.804808735	4287.297312	-0.000873383	C18H28O9	-H(-)	100	beta-D-Glucopyranosyl-11-hydroxyjasmonic acid	HMDB0039964; HMDB0040706; HMDB0041552; HMDB39964; HMDB40706; HMDB41552	NA	NA	HMDB0039964	3	beta-D-Glucopyranosyl-11-hydroxyjasmonic acid	{3-oxo-2-[(2E)-4-{[3,4,5-trihydroxy-6-(hydroxymethyl)oxan-2-yl]oxy}pent-2-en-1-yl]cyclopentyl}acetic acid	388.1733325	388.4095	CC(OC1OC(CO)C(O)C(O)C1O)\C=C\CC1C(CC(O)=O)CCC1=O	Lipids and lipid-like molecules	Fatty Acyls	Fatty acyl glycosides	Aliphatic heteromonocyclic compounds	5.601037419	10.21779364	C01	Lipids and lipid-like molecules	C01 (55)	C01	Organooxygen compounds	C27	Carbohydrates and carbohydrate conjugates	Urban	2.33E-08	3.67E-05	1.12E-05	0.01529523	1.437149999
830	346.0504975	TRUE	0.75442919	3422.214311	-0.00018333	C15H13N3O5S	-H(-)	100	5''-Hydroxypiroxicam	HMDB0014096; HMDB14096	NA	CHEBI:320793	HMDB0014096	1	5'-Hydroxypiroxicam	4-hydroxy-N-(5-hydroxypyridin-2-yl)-2-methyl-1,1-dioxo-1λ⁶,2-benzothiazine-3-carboxamide	347.0575912	347.346	CN1C(C(=O)NC2=NC=C(O)C=C2)=C(O)C2=C(C=CC=C2)S1(=O)=O	Organoheterocyclic compounds	Benzothiazines		Aromatic heteropolycyclic compounds	0.119391174	-6.192589247	C02	Organic acids and derivatives	C03 (138)	C03	Fatty Acyls	C20	Arylsulfates	Rural	0.1072534	1	0.001979399	1	1.436916192
1433	615.1698838	TRUE	0.592015355	4426.529779	0.000221133	C34H32FeN4O4	-H(-)	25	Heme	HMDB0003178; HMDB03178	C00032	CHEBI:17627	HMDB0003178	1	Heme	4,20-bis(2-carboxyethyl)-10,15-diethenyl-5,9,14,19-tetramethyl-2lambda5,22,23lambda5,25-tetraaza-1-ferraoctacyclo[11.9.1.1^{1,8}.1^{3,21}.0^{2,6}.0^{16,23}.0^{18,22}.0^{11,25}]pentacosa-2,4,6,8,10,12,14,16(23),17,19,21(24)-undecaene-2,23-bis(ylium)-1,1-diuide	616.1772977	616.487	CC1=C(CCC(O)=O)C2=CC3=[N+]4C(=CC5=C(C)C(C=C)=C6C=C7C(C)=C(C=C)C8=[N+]7[Fe--]4(N2C1=C8)N56)C(C)=C3CCC(O)=O	NA	NA	NA	NA	20.42630076	-6.835269082	C01	Lipids and lipid-like molecules	C02 (90)	C02	Prenol lipids	C15	Triradylcglycerols	Urban	0.000342272	0.433658375	0.003219765	1	1.409599216
1192	455.1859885	TRUE	0.89664799	3404.558812	0.001093487	C22H28N6O3S	-H(-)	86	Delavirdine	HMDB0014843; HMDB14843	C06941	CHEBI:119573	HMDB0014843	1	Delavirdine	delavirdine	456.1943595	456.561	CC(C)NC1=C(N=CC=C1)N1CCN(CC1)C(=O)C1=CC2=C(N1)C=CC(NS(C)(=O)=O)=C2	Organoheterocyclic compounds	Tetrapyrroles and derivatives	Porphyrins	Aromatic heteropolycyclic compounds	6.56871513	7.304059378	C01	Lipids and lipid-like molecules	C01 (55)	C01	Organooxygen compounds	C27	Carbohydrates and carbohydrate conjugates	Urban	6.14E-08	9.59E-05	1.87E-06	0.002709759	1.403786259
1149	436.2121714	TRUE	0.73268795	2256.456591	0.000774066	C26H31NO5	-H(-)	100	Lagerstroemine	HMDB0030229; HMDB30229	NA	NA	HMDB0030229	1	Lagerstroemine	9-hydroxy-5,6-dimethoxy-16-oxa-24-azapentacyclo[15.7.1.1⁸,¹².0²,⁷.0¹⁹,²⁴]hexacosa-2,4,6,8,10,12(26)-hexaen-15-one	437.2202231	437.528	COC1=CC=C2C3CC(CC4CCCCN34)OC(=O)CCC3=CC(=C(O)C=C3)C2=C1OC	Phenylpropanoids and polyketides	Macrolides and analogues			5.984642672	7.018724096	C01	Lipids and lipid-like molecules	C01 (55)	C01	Organooxygen compounds	C27	Carbohydrates and carbohydrate conjugates	Urban	3.37E-09	5.39E-06	1.98E-07	0.000304911	1.394641255
1299	507.2239537	TRUE	0.90317869	16798.15007	-0.000384216	C26H36O10	-H(-)	100	Acetyl-T2 Toxin	HMDB0033164; HMDB0037002; HMDB0037003; HMDB0038611; HMDB33164; HMDB37002; HMDB37003; HMDB38611	NA	NA	HMDB0033164	4	Acetyl-T2 Toxin	10',11'-bis(acetyloxy)-2'-[(acetyloxy)methyl]-1',5'-dimethyl-8'-oxaspiro[oxirane-2,12'-tricyclo[7.2.1.0²,⁷]dodecan]-5'-en-4'-yl 3-methylbutanoate	508.2308474	508.558	CC(C)CC(=O)OC1CC2(COC(C)=O)C(OC3C(OC(C)=O)C(OC(C)=O)C2(C)C32CO2)C=C1C	Lipids and lipid-like molecules	Prenol lipids	Sesquiterpenoids	Aliphatic heteropolycyclic compounds	12.44066517	11.82732885	C01	Lipids and lipid-like molecules	C02 (90)	C02	Prenol lipids	C33	Eicosanoids	Rural	0.005045682	1	0.001029061	1	1.372610921
88	133.0658526	TRUE	0.75277233	10626.40051	3.55E-05	C9H10O	-H(-)	100	Indan-1-ol	HMDB0029639; HMDB0029697; HMDB0029698; HMDB0030839; HMDB0031626; HMDB0032024; HMDB0032142; HMDB0032608; HMDB0032623; HMDB0033716; HMDB0034107; HMDB0034563; HMDB0036441; HMDB0059601; HMDB0059895; HMDB29639; HMDB29697; HMDB29698; HMDB30839; HMDB31626; HMDB32024; HMDB32142; HMDB32608; HMDB32623; HMDB33716; HMDB34107; HMDB34563; HMDB36441; HMDB59601; HMDB59895	C01710; C02394; C16930	CHEBI:16697; CHEBI:33226; CHEBI:33227; CHEBI:425902; CHEBI:50158	HMDB0029639	15	(4-Methylphenyl)acetaldehyde	benzeneacetaldehyde, 4-methyl-	134.0731649	134.1751	CC1=CC=C(CC=O)C=C1	Benzenoids	Benzene and substituted derivatives	Phenylacetaldehydes	Aromatic homomonocyclic compounds	5.982823086	7.060622698	C01	Lipids and lipid-like molecules	C01 (55)	C01	Organooxygen compounds	C27	Carbohydrates and carbohydrate conjugates	Urban	2.98E-07	0.000458286	6.93E-05	0.087002218	1.372310125
427	237.0279388	TRUE	0.45335667	2578.275831	0.000256812	C6H11N2O6P	-H(-)	100	D-Erythro-imidazole-glycerol-phosphate	HMDB0012208; HMDB12208	C04666	CHEBI:17805	HMDB0012208	1	D-Erythro-imidazole-glycerol-phosphate	(2R,3S)-2,3-dihydroxy-3-(1H-imidazol-4-yl)propoxyphosphonic acid	238.0354726	238.1351	O[C@H](COP(O)(O)=O)[C@@H](O)C1=CNC=N1	Organic acids and derivatives	Organic phosphoric acids and derivatives	Phosphate esters	Aromatic heteromonocyclic compounds	-9.053627541	-14.03632326	C02	Organic acids and derivatives	C23 (82)	C23	Organic sulfuric acids and derivatives	C17	Amino acids, peptides, and analogues	Rural	0.000425217	0.531280297	4.41E-07	0.000664644	1.351414085
877	358.1146541	TRUE	0.685931205	6077.933748	-0.000300235	C15H21NO9	-H(-)	100	Epinephrine glucuronide	HMDB0010336; HMDB0029452; HMDB10336; HMDB29452	NA	NA	HMDB0010336	2	Epinephrine glucuronide	(2S,3S,4S,5R,6S)-3,4,5-trihydroxy-6-{2-hydroxy-4-[(1R)-1-hydroxy-2-(methylamino)ethyl]phenoxy}oxane-2-carboxylic acid	359.1216313	359.3285	CNC[C@H](O)C1=CC=C(O[C@@H]2O[C@@H]([C@@H](O)[C@H](O)[C@H]2O)C(O)=O)C(O)=C1	Organic oxygen compounds	Organooxygen compounds	Carbohydrates and carbohydrate conjugates	Aromatic heteromonocyclic compounds	-20.06408407	-17.84418819	C02	Organic acids and derivatives	C23 (82)	C23	Organic sulfuric acids and derivatives	C19	Amino acids, peptides, and analogues	Rural	0.000129561	0.17179822	1.93E-06	0.002792297	1.331773139
996	389.1448341	TRUE	0.75821674	2680.503544	0.000485367	C17H26O10	-H(-)	100	Todatriol glucoside	HMDB0037260; HMDB37260	NA	NA	HMDB0037260	1	Todatriol glucoside	2-[2-hydroxy-3-(3-hydroxy-4,5-dimethoxyphenyl)propoxy]-6-(hydroxymethyl)oxane-3,4,5-triol	390.1525971	390.3823	COC1=CC(CC(O)COC2OC(CO)C(O)C(O)C2O)=CC(O)=C1OC	Lipids and lipid-like molecules	Fatty Acyls	Fatty acyl glycosides	Aromatic heteromonocyclic compounds	-6.480306353	4.816762523	C02	Organic acids and derivatives	C03 (138)	C03	Fatty Acyls	C20	Arylsulfates	Rural	0.002069093	1	1.49E-05	0.020065586	1.32485575
1376	551.4679029	TRUE	0.86380851	86907.37694	0.000193553	C34H64O5	-H(-)	100	DG(15:0/16:1(9Z)/0:0)	HMDB0007070; HMDB0007126; HMDB0055988; HMDB07070; HMDB07126; HMDB55988	NA	NA	HMDB0007070	3	DG(15:0/16:1(9Z)/0:0)	diacylglycerol	552.4753752	552.869	[H][C@](CO)(COC(=O)CCCCCCCCCCCCCC)OC(=O)CCCCCCC\C=C/CCCCCC	Lipids and lipid-like molecules	Glycerolipids	Diradylglycerols	Aliphatic acyclic compounds	30.8758678	3.069808559	C01	Lipids and lipid-like molecules	C14 (86)	C14	Glycerolipids	C30	Diradylglycerols	Urban	5.73E-08	8.96E-05	9.53E-08	0.000148306	1.310260828
320	207.0874012	TRUE	0.39621119	6932.557185	9.90E-06	C8H16O6	-H(-)	100	Ethyl beta-D-glucopyranoside	HMDB0029968; HMDB0033942; HMDB29968; HMDB33942	NA	NA	HMDB0029968	2	Ethyl beta-D-glucopyranoside	(2R,3R,4S,5S,6R)-2-ethoxy-6-(hydroxymethyl)oxane-3,4,5-triol	208.0946882	208.21	CCO[C@@H]1O[C@H](CO)[C@@H](O)[C@H](O)[C@H]1O	Organic oxygen compounds	Organooxygen compounds	Carbohydrates and carbohydrate conjugates	Aliphatic heteromonocyclic compounds	-11.91264912	-7.096658375	C02	Organic acids and derivatives	C23 (82)	C23	Organic sulfuric acids and derivatives	C17	Amino acids, peptides, and analogues	Rural	0.0029096	1	6.07E-05	0.07690195	1.309841908
1177	449.2680435	TRUE	0.80688843	7447.683226	0.001688429	C29H38O4	-H(-)	33	Celastrol	HMDB0002385; HMDB02385	NA	CHEBI:63959	HMDB0002385	1	Celastrol	triterpene	450.2770097	450.6096	[H][C@@]12C[C@@](C)(CC[C@]1(C)CC[C@]1(C)C3=CC=C4C(C)=C(O)C(=O)C=C4[C@]3(C)CC[C@@]21C)C(O)=O	Lipids and lipid-like molecules	Prenol lipids	Triterpenoids	Aliphatic homopolycyclic compounds	7.694584746	8.042302376	C01	Lipids and lipid-like molecules	C01 (55)	C01	Organooxygen compounds	C27	Carbohydrates and carbohydrate conjugates	Urban	8.45E-08	0.000131585	4.19E-07	0.000631995	1.300682303
418	233.0458854	TRUE	0.72281247	3548.789762	-0.000338939	C12H10O5	-H(-)	100	7-Acetoxy-6-methoxycoumarin	HMDB0034345; HMDB0040408; HMDB0129372; HMDB0136750; HMDB0136751; HMDB0136752; HMDB0136753; HMDB0136754; HMDB34345; HMDB40408	NA	NA	HMDB0034345	8	7-Acetoxy-6-methoxycoumarin	6-methoxy-2-oxochromen-7-yl acetate	234.0528234	234.2048	COC1=C(OC(C)=O)C=C2OC(=O)C=CC2=C1	Phenylpropanoids and polyketides	Coumarins and derivatives		Aromatic heteropolycyclic compounds	-4.780445161	-2.603320111	C02	Organic acids and derivatives	C03 (138)	C03	Fatty Acyls	C20	Arylsulfates	Rural	0.098877677	1	3.72E-08	5.84E-05	1.300546368
789	336.1245061	TRUE	0.66617316	2761.301793	-0.000375244	C20H19NO4	-H(-)	100	5-Methoxynoracronycine	HMDB0029332; HMDB0029827; HMDB0033524; HMDB29332; HMDB29827; HMDB33524	NA	NA	HMDB0029332	3	5-Methoxynoracronycine	11-hydroxy-6-methoxy-2,2,5-trimethyl-1-oxa-5-azatetraphen-10-one	337.1314081	337.3692	COC1=CC=CC2=C1N(C)C1=C(C(O)=CC3=C1C=CC(C)(C)O3)C2=O	Organoheterocyclic compounds	Quinolines and derivatives	Benzoquinolines	Aromatic heteropolycyclic compounds	6.385484671	10.45318447	C01	Lipids and lipid-like molecules	C01 (55)	C01	Organooxygen compounds	C27	Carbohydrates and carbohydrate conjugates	Urban	3.28E-07	0.000503999	0.00010875	0.13245784	1.300467088
390	227.1290167	TRUE	0.77832517	11679.48169	-0.000134812	C12H20O4	-H(-)	100	Traumatic acid	HMDB0000933; HMDB0030994; HMDB00933; HMDB30994	C16308	CHEBI:545687	HMDB0000933	2	Traumatic acid	traumatic acid	228.1361591	228.2848	OC(=O)CCCCCCCC\C=C\C(O)=O	Lipids and lipid-like molecules	Fatty Acyls	Fatty acids and conjugates	Aliphatic acyclic compounds	-19.24545429	-17.88648161	C02	Organic acids and derivatives	C23 (82)	C23	Organic sulfuric acids and derivatives	C19	Amino acids, peptides, and analogues	Rural	0.000766591	0.927574519	0.006527032	1	1.297764065
208	178.0510749	TRUE	0.935568215	118132.1065	-0.000108624	C9H9NO3	-H(-)	100	Hippurate	HMDB0000714; HMDB0000992; HMDB0012884; HMDB0032398; HMDB0032595; HMDB00714; HMDB00992; HMDB12884; HMDB32398; HMDB32595	C01586; C19569	CHEBI:18089; CHEBI:66951; CHEBI:838058	HMDB0000714	5	Hippuric acid	hippuric acid	179.0582432	179.1727	OC(=O)CNC(=O)C1=CC=CC=C1	Benzenoids	Benzene and substituted derivatives	Benzoic acids and derivatives	Aromatic homomonocyclic compounds	-20.24539588	-17.62338308	C02	Organic acids and derivatives	C23 (82)	C23	Organic sulfuric acids and derivatives	C19	Amino acids, peptides, and analogues	Rural	0.000324886	0.413255101	2.02E-05	0.026883674	1.287055427
1355	537.4883606	TRUE	0.84445024	16230.62707	0.000471284	C34H66O4	-H(-)	100	FAHFA(16:0/9-O-18:0)	HMDB0112106; HMDB0112107; HMDB0112111; HMDB0112113; HMDB0112116; HMDB0112118; HMDB0112119; HMDB0112121; HMDB0112146; HMDB0112147; HMDB0112148; HMDB0112149; HMDB0112150; HMDB0112151; HMDB0112152; HMDB0112153; HMDB0112176; HMDB0112179	NA	NA	HMDB0112106	18	FAHFA(16:0/9-O-18:0)	9-(hexadecanoyloxy)octadecanoic acid	538.4961106	538.898	CCCCCCCCCCCCCCCC(=O)OC(CCCCCCCCC)CCCCCCCC(O)=O	Lipids and lipid-like molecules	Fatty Acyls	Fatty acids and conjugates	Aliphatic acyclic compounds	31.08948971	-0.322026339	C01	Lipids and lipid-like molecules	C14 (86)	C14	Glycerolipids	C12	Fatty acids and conjugates	Urban	1.77E-08	2.80E-05	2.25E-09	3.59E-06	1.281692889
540	266.0883472	TRUE	0.90532827	1847.156806	-0.000207856	C9H17NO8	-H(-)	100	Neuraminic acid	HMDB0000830; HMDB0037842; HMDB00830; HMDB37842	C06469	CHEBI:49022	HMDB0000830	2	Neuraminic acid	β-neuraminic acid	267.0954165	267.2332	N[C@@H]1[C@@H](O)C[C@](O)(O[C@H]1[C@H](O)[C@H](O)CO)C(O)=O	Organic oxygen compounds	Organooxygen compounds	Carbohydrates and carbohydrate conjugates	Aliphatic heteromonocyclic compounds	0.116828423	-6.187207307	C02	Organic acids and derivatives	C03 (138)	C03	Fatty Acyls	C20	Arylsulfates	Rural	0.165768706	1	0.217639123	1	1.280751418
831	346.055443	TRUE	0.63831729	3805.049065	0.0003642	C10H14N5O7P	-H(-)	100	AMP	HMDB0000045; HMDB0001044; HMDB0003540; HMDB00045; HMDB0011617; HMDB0059594; HMDB01044; HMDB03540; HMDB06550; HMDB11617; HMDB59594	C00020; C00362; C00946; C01367; C19970	CHEBI:16027; CHEBI:16192; CHEBI:28223; CHEBI:28931; CHEBI:63211	HMDB0000045	5	Adenosine monophosphate	adenylate	347.0630843	347.2212	NC1=C2N=CN([C@@H]3O[C@H](COP(O)(O)=O)[C@@H](O)[C@H]3O)C2=NC=N1	Nucleosides, nucleotides, and analogues	Purine nucleotides	Purine ribonucleotides	Aromatic heteropolycyclic compounds	0.120030242	-6.19568627	C02	Organic acids and derivatives	C03 (138)	C03	Fatty Acyls	C20	Arylsulfates	Rural	0.101065643	1	0.017778446	1	1.269416601
1392	567.4629885	TRUE	0.86552095	115128.0731	2.26E-05	C34H64O6	-H(-)	100	TG(10:0/13:0/8:0)	HMDB0071165; HMDB0071222; HMDB0071443; HMDB0071663; HMDB0071676; HMDB0071685; HMDB0071738; HMDB0071968; HMDB0072206; HMDB0072245; HMDB0072333; HMDB0072338; HMDB0072529; HMDB0072531; HMDB0072546; HMDB0096562; HMDB0096563; HMDB0096564; HMDB0096649; HMDB0096650; HMDB0096651; HMDB0100884; HMDB0100885; HMDB0100886; HMDB71165; HMDB71222; HMDB71443; HMDB71663; HMDB71676; HMDB71685; HMDB71738; HMDB71968;…	NA	NA	HMDB0071165	24	TG(10:0/13:0/8:0)	(2R)-1-(decanoyloxy)-3-(octanoyloxy)propan-2-yl tridecanoate	568.4702898	568.88	[H][C@@](COC(=O)CCCCCCC)(COC(=O)CCCCCCCCC)OC(=O)CCCCCCCCCCCC	Lipids and lipid-like molecules	Glycerolipids	Triradylcglycerols	Aliphatic acyclic compounds	30.79267773	3.361856581	C01	Lipids and lipid-like molecules	C14 (86)	C14	Glycerolipids	C30	Diradylglycerols	Urban	4.70E-08	7.36E-05	3.90E-08	6.12E-05	1.262660508
1236	473.2172196	TRUE	0.80775568	3140.366363	0.00087074	C26H34O8	-H(-)	100	Austalide B	HMDB0030004; HMDB30004	NA	NA	HMDB0030004	1	Austalide B	2-hydroxy-13,20-dimethoxy-4,7,17,22,22-pentamethyl-5,10,21,23-tetraoxahexacyclo[18.2.1.0¹,¹⁷.0⁴,¹⁶.0⁶,¹⁴.0⁸,¹²]tricosa-6(14),7,12-trien-11-one	474.2253681	474.5434	COC1=C2C(=O)OCC2=C(C)C2=C1CC1C(C)(CC(O)C34OC(CCC13C)(OC)OC4(C)C)O2	Organic oxygen compounds	Organooxygen compounds	Ethers	Aliphatic heteropolycyclic compounds	5.881827861	7.015225116	C01	Lipids and lipid-like molecules	C01 (55)	C01	Organooxygen compounds	C27	Carbohydrates and carbohydrate conjugates	Urban	1.34E-08	2.13E-05	1.02E-05	0.013978913	1.261427271
1337	525.4517568	TRUE	0.87200567	16162.22115	0.000689658	C32H62O5	-H(-)	100	DG(14:0/15:0/0:0)	HMDB0007010; HMDB0007066; HMDB0055953; HMDB0092945; HMDB0092946; HMDB0092947; HMDB0092948; HMDB0092949; HMDB0092950; HMDB0092997; HMDB0092998; HMDB0092999; HMDB0093000; HMDB0093075; HMDB0093076; HMDB0093077; HMDB0093078; HMDB0093079; HMDB0093080; HMDB0093081; HMDB0093082; HMDB0093083; HMDB0093084; HMDB0093085; HMDB0093086; HMDB0093211; HMDB0093212; HMDB0093213; HMDB0093214; HMDB0093215; HMDB00932…	NA	NA	HMDB0007010	92	DG(14:0/15:0/0:0)	diacylglycerol	526.4597251	526.8317	[H][C@](CO)(COC(=O)CCCCCCCCCCCCC)OC(=O)CCCCCCCCCCCCCC	Lipids and lipid-like molecules	Glycerolipids	Diradylglycerols	Aliphatic acyclic compounds	30.55390415	2.479848602	C01	Lipids and lipid-like molecules	C14 (86)	C14	Glycerolipids	C30	Diradylglycerols	Urban	1.41E-07	0.000219622	2.56E-07	0.000392052	1.260474895
1067	412.2860849	TRUE	0.89562583	3146.635075	-0.000368614	C26H39NO3	-H(-)	100	N-Docosahexaenoyl GABA	HMDB0062332; HMDB62332	NA	NA	HMDB0062332	1	N-Docosahexaenoyl GABA	4-{[(7Z,10Z,13Z,16Z,19Z)-1-hydroxydocosa-4,7,10,13,16,19-hexaen-1-ylidene]amino}butanoic acid	413.2929941	413.602	[H]\C(CC)=C(/[H])C\C([H])=C(\[H])CC([H])=C([H])CC([H])=C([H])C\C([H])=C(\[H])CC([H])=C([H])CCC(O)=NCCCC(O)=O	Organic acids and derivatives	Carboxylic acids and derivatives	Amino acids, peptides, and analogues	Aliphatic acyclic compounds	14.08532456	3.232364287	C01	Lipids and lipid-like molecules	C02 (90)	C02	Prenol lipids	C11	Diterpenoids	Urban	4.90E-06	0.007187258	0.000313811	0.359627956	1.257257773
443	239.9972902	TRUE	0.829050925	2641.979786	-7.40E-05	C9H7NO5S	-H(-)	100	Indole-3-carboxilic acid-O-sulphate	HMDB0060002; HMDB60002	NA	CHEBI:89621	HMDB0060002	1	Indole-3-carboxilic acid-O-sulphate	1H-indole-3-carbonyloxysulfonic acid	241.004493	241.221	OS(=O)(=O)OC(=O)C1=CNC2=C1C=CC=C2	Organoheterocyclic compounds	Indoles and derivatives	Indolecarboxylic acids and derivatives	Aromatic heteropolycyclic compounds	-4.956739543	-0.954957882	C02	Organic acids and derivatives	C03 (138)	C03	Fatty Acyls	C20	Arylsulfates	Rural	0.123536809	1	0.077159012	1	1.252972294
1457	648.629236	TRUE	0.784263135	22504.56622	0.000780292	C42H83NO3	-H(-)	100	C24 Cer	HMDB0000831; HMDB0004956; HMDB0011769; HMDB00831; HMDB04956; HMDB11769	C00195	CHEBI:74130	HMDB0000831	3	N-Lignoceroylsphingosine	N-(1,3-dihydroxyoctadec-4-en-2-yl)tetracosanamide	649.6372955	650.13	CCCCCCCCCCCCCCCCCCCCCCCC(=O)NC(CO)C(O)C=CCCCCCCCCCCCCC	Lipids and lipid-like molecules	Sphingolipids	Ceramides	Aliphatic acyclic compounds	26.04963023	-20.12061051	C01	Lipids and lipid-like molecules	C11 (104)	C11	Glycerophospholipids	C03	Glycerophosphocholines	Rural	0.015464914	1	0.008168299	1	1.250533105
776	331.1917999	TRUE	0.89580345	11509.34462	-0.000317969	C20H28O4	-H(-)	100	Carnosic acid	HMDB0002358; HMDB0004031; HMDB0012851; HMDB0030103; HMDB0030136; HMDB0031374; HMDB0031375; HMDB0035637; HMDB0036146; HMDB0036623; HMDB0036700; HMDB0036726; HMDB0036761; HMDB0038966; HMDB0062410; HMDB02358; HMDB04031; HMDB12851; HMDB13594; HMDB30103; HMDB30136; HMDB31374; HMDB31375; HMDB35637; HMDB36146; HMDB36623; HMDB36700; HMDB36726; HMDB36761; HMDB38966; HMDB62410	C05498; C09081; C18175	CHEBI:134353; CHEBI:81561	HMDB0002358	15	Carnosic acid	(4aR)-5,6-dihydroxy-7-isopropyl-1,1-dimethyl-2,3,4,9,10,10a-hexahydrophenanthrene-4a-carboxylic acid	332.1987594	332.4339	CC(C)C1=CC2=C(C(O)=C1O)[C@]1(CCCC(C)(C)C1CC2)C(O)=O	Lipids and lipid-like molecules	Prenol lipids	Diterpenoids	Aromatic homopolycyclic compounds	12.55653777	11.83681459	C01	Lipids and lipid-like molecules	C02 (90)	C02	Prenol lipids	C33	Eicosanoids	Rural	0.004618874	1	0.004931037	1	1.249105085
1472	673.5922447	TRUE	0.84911704	8576.381493	0.000658013	C47H78O2	-H(-)	100	CE(20:3(8Z,11Z,14Z))	HMDB0006736; HMDB0010373; HMDB06736; HMDB10373	C02530	CHEBI:88752	HMDB0006736	2	CE(20:3(8Z,11Z,14Z))	(2R,5S,15R)-2,15-dimethyl-14-[(2R)-6-methylheptan-2-yl]tetracyclo[8.7.0.0²,⁷.0¹¹,¹⁵]heptadec-7-en-5-yl (8Z,11Z,14Z)-icosa-8,11,14-trienoate	674.6001817	675.121	CCCCC\C=C/C\C=C/C\C=C/CCCCCCC(=O)O[C@H]1CC[C@@]2(C)C(=CCC3C4CCC([C@H](C)CCCC(C)C)[C@@]4(C)CCC23)C1	Lipids and lipid-like molecules	Steroids and steroid derivatives	Steroid esters	Aliphatic homopolycyclic compounds	26.26668916	-19.87103859	C01	Lipids and lipid-like molecules	C11 (104)	C11	Glycerophospholipids	C03	Glycerophosphocholines	Rural	0.021124136	1	0.030253309	1	1.247870501
1352	535.472512	TRUE	0.877433985	15266.69902	0.000669919	C34H64O4	-H(-)	100	FAHFA(16:1(9Z)/9-O-18:0)	HMDB0112108; HMDB0112117; HMDB0112122; HMDB0112134; HMDB0112135; HMDB0112136; HMDB0112137; HMDB0112138; HMDB0112139; HMDB0112162; HMDB0112163; HMDB0112164; HMDB0112165; HMDB0112166; HMDB0112167; HMDB0112168; HMDB0112172; HMDB0112175	NA	NA	HMDB0112108	18	FAHFA(16:1(9Z)/9-O-18:0)	9-[(9Z)-hexadec-9-enoyloxy]octadecanoic acid	536.4804605	536.882	[H]\C(CCCCCC)=C(/[H])CCCCCCCC(=O)OC(CCCCCCCCC)CCCCCCCC(O)=O	Lipids and lipid-like molecules	Fatty Acyls	Fatty acids and conjugates	Aliphatic acyclic compounds	31.25410795	-0.053699149	C01	Lipids and lipid-like molecules	C14 (86)	C14	Glycerolipids	C12	Fatty acids and conjugates	Urban	5.91E-09	9.43E-06	4.89E-09	7.77E-06	1.247004083
500	253.1082205	TRUE	0.75140357	7059.055981	-7.40E-05	C13H18O5	-H(-)	100	Methyl 3-(2,3-dihydroxy-3-methylbutyl)-4-hydroxybenzoate	HMDB0032796; HMDB32796	NA	NA	HMDB0032796	1	Methyl 3-(2,3-dihydroxy-3-methylbutyl)-4-hydroxybenzoate	methyl 3-(2,3-dihydroxy-3-methylbutyl)-4-hydroxybenzoate	254.1154237	254.279	COC(=O)C1=CC(CC(O)C(C)(C)O)=C(O)C=C1	Benzenoids	Benzene and substituted derivatives	Benzoic acids and derivatives		13.06818401	12.20528686	C02	Organic acids and derivatives	C02 (90)	C02	Prenol lipids	C33	Eicosanoids	Rural	0.00068802	0.838696868	0.000150397	0.180476738	1.246812393
1181	451.070719	TRUE	0.88901174	1999.304552	-0.000278827	C20H20O10S	-H(-)	100	Torvanol A	HMDB0038789; HMDB0125974; HMDB38789	NA	NA	HMDB0038789	2	Torvanol A	(2E)-3-{4-hydroxy-3-methoxy-5-[6-methoxy-4-(sulfooxy)-3,4-dihydro-2H-1-benzopyran-3-yl]phenyl}prop-2-enoic acid	452.0777176	452.432	COC1=CC2=C(OCC(C2OS(O)(=O)=O)C2=C(O)C(OC)=CC(\C=C\C(O)=O)=C2)C=C1	Phenylpropanoids and polyketides	Isoflavonoids	O-methylated isoflavonoids	Aromatic heteropolycyclic compounds	-13.96661572	19.09309692	C01	Lipids and lipid-like molecules	C03 (138)	C03	Fatty Acyls	C26	Amino acids, peptides, and analogues	Urban	0.005284237	1	4.77E-07	0.000715761	1.246097021
1001	391.1303619	TRUE	0.843837585	2024.792772	-0.000417419	C22H20N2O5	-H(-)	100	SN-38	HMDB0060510; HMDB60510	C11173	CHEBI:161315	HMDB0060510	1	SN-38	7-ethyl-10-hydroxycamptothecin	392.1372218	392.4046	CCC1=C2C=C(O)C=CC2=NC2=C1CN1C2=CC2=C(COC(=O)[C@]2(O)CC)C1=O	Alkaloids and derivatives	Camptothecins		Aromatic heteropolycyclic compounds	-6.436189503	4.803700782	C02	Organic acids and derivatives	C03 (138)	C03	Fatty Acyls	C20	Arylsulfates	Rural	0.005912384	1	0.002110326	1	1.2409066
1332	523.436271	TRUE	0.861486285	56668.41041	0.000525537	C32H60O5	-H(-)	100	DG(14:1(9Z)/15:0/0:0)	HMDB0007039; HMDB0007067; HMDB0055987; HMDB07039; HMDB07067; HMDB55987	NA	NA	HMDB0007039	3	DG(14:1(9Z)/15:0/0:0)	diacylglycerol	524.444075	524.8158	[H][C@](CO)(COC(=O)CCCCCCC\C=C/CCCC)OC(=O)CCCCCCCCCCCCCC	Lipids and lipid-like molecules	Glycerolipids	Diradylglycerols	Aliphatic acyclic compounds	30.07668826	2.492580286	C01	Lipids and lipid-like molecules	C14 (86)	C14	Glycerolipids	C30	Diradylglycerols	Urban	3.12E-08	4.90E-05	3.16E-08	4.98E-05	1.240590228
187	172.9916728	TRUE	0.815484525	249517.3404	-0.000270238	C6H6O4S	-H(-)	100	Phenol sulfate	HMDB0060015; HMDB60015	C00850	CHEBI:27905	HMDB0060015	1	Phenol sulphate	phenylsulfate	173.9986794	174.174	OS(=O)(=O)OC1=CC=CC=C1	Organic acids and derivatives	Organic sulfuric acids and derivatives	Arylsulfates	Aromatic homomonocyclic compounds	-8.763848995	-4.636120354	C02	Organic acids and derivatives	C23 (82)	C23	Organic sulfuric acids and derivatives	C20	Arylsulfates	Rural	0.001189645	1	2.51E-05	0.03317116	1.233058659
1420	595.4943948	TRUE	0.843315035	1141593.003	-8.37E-05	C36H68O6	-H(-)	79	Glycerol triundecanoate	HMDB0031089; HMDB0071223; HMDB0071277; HMDB0071326; HMDB0071400; HMDB0071439; HMDB0071456; HMDB0071508; HMDB0071616; HMDB0071821; HMDB0071842; HMDB0071845; HMDB0071858; HMDB0071864; HMDB0071893; HMDB0071925; HMDB0071928; HMDB0071972; HMDB0072006; HMDB0072048; HMDB0072121; HMDB0072166; HMDB0072345; HMDB0072420; HMDB0072489; HMDB0072569; HMDB0072572; HMDB0072650; HMDB0072686; HMDB0072725; HMDB00728…	NA	NA	HMDB0031089	67	Glycerol triundecanoate	triundecanoin	596.5015899	596.9215	CCCCCCCCCCC(=O)OCC(COC(=O)CCCCCCCCCC)OC(=O)CCCCCCCCCC	Lipids and lipid-like molecules	Glycerolipids	Triradylcglycerols	Aliphatic acyclic compounds	31.23751927	4.019627035	C01	Lipids and lipid-like molecules	C14 (86)	C14	Glycerolipids	C30	Diradylglycerols	Urban	3.49E-07	0.00053513	4.19E-07	0.000631995	1.232850814
1164	441.3948977	TRUE	0.90078333	20273.92573	3.42E-05	C27H54O4	-H(-)	100	MG(0:0/24:0/0:0)	HMDB0011558; HMDB0011588; HMDB0072872; HMDB0072879; HMDB11558; HMDB11588; HMDB72872; HMDB72879	NA	NA	HMDB0011558	4	MG(0:0/24:0/0:0)	1,3-dihydroxypropan-2-yl tetracosanoate	442.4022102	442.7153	[H]C(CO)(CO)OC(=O)CCCCCCCCCCCCCCCCCCCCCCC	Lipids and lipid-like molecules	Glycerolipids	Monoradylglycerols	Aliphatic acyclic compounds	31.52904303	3.973250184	C01	Lipids and lipid-like molecules	C14 (86)	C14	Glycerolipids	C30	Diradylglycerols	Urban	2.94E-08	4.63E-05	5.96E-07	0.000891551	1.231071746
90	134.0612064	TRUE	0.761316745	15338.59686	-6.93E-05	C8H9NO	-H(-)	100	2-Phenylacetamide	HMDB0001250; HMDB0010715; HMDB0032628; HMDB0032630; HMDB0037071; HMDB0037072; HMDB0040008; HMDB0040013; HMDB0040222; HMDB0040223; HMDB0040224; HMDB01250; HMDB10715; HMDB32628; HMDB32630; HMDB37071; HMDB37072; HMDB40008; HMDB40013; HMDB40222; HMDB40223; HMDB40224	C02505; C07565	CHEBI:16562; CHEBI:28884; CHEBI:91110	HMDB0001250	11	N-Acetylarylamine	acetanilide	135.0684139	135.1632	CC(=O)NC1=CC=CC=C1	Benzenoids	Benzene and substituted derivatives		Aromatic homomonocyclic compounds	-20.23703499	-17.58815196	C02	Organic acids and derivatives	C23 (82)	C23	Organic sulfuric acids and derivatives	C19	Amino acids, peptides, and analogues	Rural	0.000224023	0.290558385	3.06E-05	0.040084638	1.227868448
1467	659.5778433	TRUE	0.85402626	8920.459244	-0.000590583	C46H76O2	-H(-)	100	Campesteryl alpha-linolenate	HMDB0036286; HMDB36286	NA	NA	HMDB0036286	1	Campesteryl alpha-linolenate	14-(5,6-dimethylheptan-2-yl)-2,15-dimethyltetracyclo[8.7.0.0²,⁷.0¹¹,¹⁵]heptadec-7-en-5-yl (9Z,12Z,15Z)-octadeca-9,12,15-trienoate	660.5845317	661.0944	CC\C=C/C\C=C/C\C=C/CCCCCCCC(=O)OC1CCC2(C)C3CCC4(C)C(CCC4C3CC=C2C1)C(C)CCC(C)C(C)C	Lipids and lipid-like molecules	Prenol lipids	Triterpenoids	Aliphatic homopolycyclic compounds	26.23153079	-19.99369614	C01	Lipids and lipid-like molecules	C11 (104)	C11	Glycerophospholipids	C03	Glycerophosphocholines	Rural	0.031597207	1	0.03994971	1	1.227520034
1140	433.4043082	TRUE	0.837150065	1614.15049	0.000794533	C29H54O2	-H(-)	100	Ximenoylacetone	HMDB0035952; HMDB35952	NA	NA	HMDB0035952	1	Ximenoylacetone	(20Z)-nonacos-20-ene-2,4-dione	434.412381	434.7379	CCCCCCCC\C=C/CCCCCCCCCCCCCCCC(=O)CC(C)=O	Organic oxygen compounds	Organooxygen compounds	Carbonyl compounds	Aliphatic acyclic compounds	8.254621816	5.317613828	C01	Lipids and lipid-like molecules	C01 (55)	C01	Organooxygen compounds	C27	Carbohydrates and carbohydrate conjugates	Urban	1.47E-12	2.36E-09	1.98E-12	3.18E-09	1.226296998
1274	493.2443818	TRUE	0.90034652	4305.389537	-7.69E-05	C26H38O9	-H(-)	100	7,11-Bisdeacetylvaltrate 7-(3-methylpentanoate) 11-(3-hydroxy-3-methylbutanoate)	HMDB0033655; HMDB33655	NA	NA	HMDB0033655	1	7,11-Bisdeacetylvaltrate 7-(3-methylpentanoate) 11-(3-hydroxy-3-methylbutanoate)	4-{[(3-hydroxy-3-methylbutanoyl)oxy]methyl}-1-[(3-methylbutanoyl)oxy]-6,7a-dihydro-1H-spiro[cyclopenta[c]pyran-7,2'-oxirane]-6-yl 3-methylpentanoate	494.2515828	494.5745	CCC(C)CC(=O)OC1C=C2C(C(OC(=O)CC(C)C)OC=C2COC(=O)CC(C)(C)O)C11CO1	Lipids and lipid-like molecules	Prenol lipids	Monoterpenoids	Aliphatic heteropolycyclic compounds	12.50740811	11.78179909	C01	Lipids and lipid-like molecules	C02 (90)	C02	Prenol lipids	C33	Eicosanoids	Rural	0.00573665	1	0.003528418	1	1.218451208
1308	509.457227	TRUE	0.871076885	6284.740137	0.000304878	C32H62O4	-H(-)	100	Propylene glycol mono- and diesters of fats and fatty acids	HMDB0032494; HMDB0112110; HMDB0112114; HMDB0112115; HMDB0112123; HMDB0112124; HMDB0112125; HMDB0112126; HMDB0112127; HMDB0112178; HMDB32494	NA	NA	HMDB0032494	10	Propylene glycol mono- and diesters of fats and fatty acids	1-(tetradecanoyloxy)propan-2-yl pentadecanoate	510.4648105	510.8323	CCCCCCCCCCCCCCC(=O)OC(C)COC(=O)CCCCCCCCCCCCC	Lipids and lipid-like molecules	Fatty Acyls	Fatty acid esters	Aliphatic acyclic compounds	31.26695628	0.160968631	C01	Lipids and lipid-like molecules	C14 (86)	C14	Glycerolipids	C12	Fatty acids and conjugates	Urban	1.59E-08	2.51E-05	3.14E-08	4.94E-05	1.217736154
1302	507.4409099	TRUE	0.86309123	9802.223476	0.000971972	C32H60O4	-H(-)	100	FAHFA(16:1(9Z)/5-O-16:0)	HMDB0112154; HMDB0112155; HMDB0112156; HMDB0112157; HMDB0112158; HMDB0112159; HMDB0112160; HMDB0112161; HMDB0112174	NA	NA	HMDB0112154	9	FAHFA(16:1(9Z)/5-O-16:0)	5-[(9Z)-hexadec-9-enoyloxy]hexadecanoic acid	508.4491604	508.828	[H]\C(CCCCCC)=C(/[H])CCCCCCCC(=O)OC(CCCCCCCCCCC)CCCC(O)=O	Lipids and lipid-like molecules	Fatty Acyls	Fatty acids and conjugates	Aliphatic acyclic compounds	31.38215387	0.129998995	C01	Lipids and lipid-like molecules	C14 (86)	C14	Glycerolipids	C12	Fatty acids and conjugates	Urban	2.97E-07	0.000456534	3.96E-07	0.000599831	1.217193702
338	213.0228665	TRUE	0.83699656	33511.2002	-0.000163944	C9H10O4S	-H(-)	100	{[(2E)-3-phenylprop-2-en-1-yl]oxy}sulfonic acid	HMDB0135284	NA	NA	HMDB0135284	1	{[(2E)-3-phenylprop-2-en-1-yl]oxy}sulfonic acid	[(2E)-3-phenylprop-2-en-1-yl]oxysulfonic acid	214.02998	214.24	[H]\C(COS(O)(=O)=O)=C(\[H])C1=CC=CC=C1	Benzenoids	Benzene and substituted derivatives	Styrenes	Aromatic homomonocyclic compounds	-6.986535265	-3.148818972	C02	Organic acids and derivatives	C03 (138)	C03	Fatty Acyls	C20	Arylsulfates	Rural	0.029390939	1	0.078210415	1	1.21662235
177	168.0778549	TRUE	0.235235335	21079.47207	-5.24E-06	C7H11N3O2	-H(-)	100	Methyl-His	HMDB0000001; HMDB00001; HMDB0000479; HMDB00479; HMDB04935; HMDB06703; HMDB06704	C01152	CHEBI:27596; CHEBI:50599	HMDB0000001	2	1-Methylhistidine	1 methylhistidine	169.0851266	169.1811	CN1C=NC(C[C@H](N)C(O)=O)=C1	Organic acids and derivatives	Carboxylic acids and derivatives	Amino acids, peptides, and analogues	Aromatic heteromonocyclic compounds	-4.167374734	2.188125663	C02	Organic acids and derivatives	C03 (138)	C03	Fatty Acyls	C20	Arylsulfates	Urban	0.000127723	0.169488753	0.011011963	1	1.2164308
129	153.0194692	TRUE	0.75447297	36288.10788	-0.000137315	C7H6O4	-H(-)	100	Gentisic acid	HMDB0000152; HMDB0000397; HMDB0001856; HMDB0013676; HMDB0013677; HMDB00152; HMDB0029666; HMDB0034299; HMDB00397; HMDB0125090; HMDB01856; HMDB13676; HMDB13677; HMDB29666; HMDB34299	C00196; C00230; C00628; C16748	CHEBI:17189; CHEBI:18026; CHEBI:248101; CHEBI:258254; CHEBI:36062; CHEBI:545917	HMDB0000152	8	Gentisic acid	2,5-dihydroxybenzoic acid	154.0266087	154.121	OC(=O)C1=C(O)C=CC(O)=C1	Benzenoids	Benzene and substituted derivatives	Benzoic acids and derivatives	Aromatic homomonocyclic compounds	-9.50275019	-5.532163797	C02	Organic acids and derivatives	C23 (82)	C23	Organic sulfuric acids and derivatives	C17	Amino acids, peptides, and analogues	Rural	0.000334815	0.424880704	2.47E-05	0.032635151	1.212424678
1495	701.6089381	TRUE	0.85451722	6551.633642	8.40E-06	C45H82O5	-H(-)	100	DG(18:2(9Z,12Z)/24:1(15Z)/0:0)	HMDB0007268; HMDB0007296; HMDB0007325; HMDB0007407; HMDB0007435; HMDB0007463; HMDB0007492; HMDB0007603; HMDB0007604; HMDB0007631; HMDB0007659; HMDB0007800; HMDB0007801; HMDB0007828; HMDB0056094; HMDB0056100; HMDB0056121; HMDB0056128; HMDB0056225; HMDB0056255; HMDB07268; HMDB07296; HMDB07325; HMDB07407; HMDB07435; HMDB07463; HMDB07492; HMDB07603; HMDB07604; HMDB07631; HMDB07659; HMDB07800; HMDB078…	NA	NA	HMDB0007268	20	DG(18:2(9Z,12Z)/24:1(15Z)/0:0)	diacylglycerol	702.6162257	703.1296	[H][C@](CO)(COC(=O)CCCCCCC\C=C/C\C=C/CCCCC)OC(=O)CCCCCCCCCCCCC\C=C/CCCCCCCC	Lipids and lipid-like molecules	Glycerolipids	Diradylglycerols	Aliphatic acyclic compounds	26.2182822	-19.81139965	C01	Lipids and lipid-like molecules	C11 (104)	C11	Glycerophospholipids	C03	Glycerophosphocholines	Rural	0.023622806	1	0.037878497	1	1.212002257
87	133.0506992	TRUE	0.32657564	12294.55333	-6.73E-05	C5H10O4	-H(-)	100	Deoxyribose	HMDB0000421; HMDB0001292; HMDB0003224; HMDB0012141; HMDB0012485; HMDB0029576; HMDB00421; HMDB0127615; HMDB01292; HMDB03224; HMDB12141; HMDB12485; HMDB29576	C01801; C04272; C06257	CHEBI:15684; CHEBI:28816	HMDB0000421	7	2,3-Dihydroxyvaleric acid	2,3-dihydroxyvaleric acid	134.0579088	134.1305	CCC(O)C(O)C(O)=O	Lipids and lipid-like molecules	Fatty Acyls	Fatty acids and conjugates	Aliphatic acyclic compounds	-10.32361248	-6.733236464	C02	Organic acids and derivatives	C23 (82)	C23	Organic sulfuric acids and derivatives	C17	Amino acids, peptides, and analogues	Rural	0.000483136	0.598452501	3.27E-06	0.004655558	1.210611251
1096	421.2271887	TRUE	0.90355223	5528.524257	-0.000642286	C20H38O7S	-H(-)	100	2-Methylacetophenone	HMDB0032386; HMDB32386	C07874	NA	HMDB0032386	1	2-Methylacetophenone	DOSS	422.2338243	422.577	CCCCC(CC)COC(=O)CC(C(=O)OCC(CC)CCCC)S(O)(=O)=O	Lipids and lipid-like molecules	Fatty Acyls	Fatty acid esters	Aliphatic acyclic compounds	-2.024049693	8.125993193	C01	Lipids and lipid-like molecules	C03 (138)	C03	Fatty Acyls	C21	Fatty acids and conjugates	Rural	0.084742693	1	0.003888357	1	1.207220682
404	230.0129804	TRUE	0.835825535	24322.50593	-0.000114195	C8H9NO5S	-H(-)	100	Paracetamol sulfate	HMDB0059911; HMDB0059994; HMDB59911; HMDB59994	NA	CHEBI:32635; CHEBI:88751	HMDB0059911	2	Paracetamol sulfate	acetaminophen sulfate	231.0201431	231.226	CC(=O)NC1=CC=C(OS(O)(=O)=O)C=C1	Organic acids and derivatives	Organic sulfuric acids and derivatives	Arylsulfates	Aromatic homomonocyclic compounds	-1.69043825	-4.345269561	C02	Organic acids and derivatives	C20 (23)	C20	Organooxygen compounds	C23	Carbohydrates and carbohydrate conjugates	Urban	0.013082332	1	0.103518858	1	1.206220749
1358	539.431856	TRUE	0.860366585	512132.7984	-0.000144875	C32H60O6	-H(-)	94	TG(8:0/8:0/a-13:0)[rac]	HMDB0071246; HMDB0071529; HMDB0072647; HMDB0096559; HMDB0096560; HMDB0096561; HMDB71246; HMDB71529; HMDB72647; HMDB96559; HMDB96560; HMDB96561	NA	NA	HMDB0071246	6	TG(8:0/8:0/a-13:0)[rac]	(2S)-2,3-bis(octanoyloxy)propyl 10-methyldodecanoate	540.4389897	540.826	[H][C@](COC(=O)CCCCCCC)(COC(=O)CCCCCCCCC(C)CC)OC(=O)CCCCCCC	Lipids and lipid-like molecules	Glycerolipids	Triradylcglycerols	Aliphatic acyclic compounds	30.05500179	2.656312104	C01	Lipids and lipid-like molecules	C14 (86)	C14	Glycerolipids	C30	Diradylglycerols	Urban	2.53E-06	0.003761639	3.26E-07	0.000496417	1.203529158
542	267.0725684	TRUE	0.51015812	10691.76839	0.000924122	C10H12N4O5	-H(-)	100	Inosine	HMDB0000195; HMDB0000481; HMDB0003040; HMDB00195; HMDB00481; HMDB03040	C00294	CHEBI:17596; CHEBI:705435; CHEBI:74074	HMDB0000195	3	Inosine	inosine	268.0807695	268.2261	OC[C@H]1O[C@H]([C@H](O)[C@@H]1O)N1C=NC2=C(O)N=CN=C12	Nucleosides, nucleotides, and analogues	Purine nucleosides		Aromatic heteropolycyclic compounds	-13.97730583	-18.18775203	C02	Organic acids and derivatives	C13 (102)	C13	Carboxylic acids and derivatives	C17	Amino acids, peptides, and analogues	Rural	3.32E-06	0.004905895	5.58E-07	0.000835905	1.201355052
362	220.0286897	TRUE	0.82022977	10025.78597	-0.000173512	C7H11NO5S	-H(-)	100	S-(3-oxo-3-carboxy-n-propyl)cysteine	HMDB0002135; HMDB02135	NA	NA	HMDB0002135	1	S-(3-Oxo-3-carboxy-n-propyl)cysteine	4-{[(2R)-2-amino-2-carboxyethyl]sulfanyl}-2-oxobutanoic acid	221.0357936	221.23	N[C@@H](CSCCC(=O)C(O)=O)C(O)=O	Organic acids and derivatives	Carboxylic acids and derivatives	Amino acids, peptides, and analogues	Aliphatic acyclic compounds	-17.88821968	-10.3985357	C02	Organic acids and derivatives	C13 (102)	C13	Carboxylic acids and derivatives	C19	Amino acids, peptides, and analogues	Rural	0.000123861	0.164610955	6.00E-05	0.076120389	1.20060557
366	221.0670542	TRUE	0.79345864	5352.586055	-0.000378539	C8H14O7	-H(-)	100	Ethyl glucuronide	HMDB0010325; HMDB0125202; HMDB0131286; HMDB10325	NA	CHEBI:87248	HMDB0010325	3	Ethyl glucuronide	(2S,3S,4S,5R,6R)-6-ethoxy-3,4,5-trihydroxyoxane-2-carboxylic acid	222.0739528	222.1926	CCO[C@@H]1O[C@@H]([C@@H](O)[C@H](O)[C@H]1O)C(O)=O	Organic oxygen compounds	Organooxygen compounds	Carbohydrates and carbohydrate conjugates	Aliphatic heteromonocyclic compounds	-12.03820202	-7.396592201	C02	Organic acids and derivatives	C23 (82)	C23	Organic sulfuric acids and derivatives	C17	Amino acids, peptides, and analogues	Rural	0.052786061	1	3.95E-06	0.005598127	1.199056374
1447	634.613822	TRUE	0.79147243	7405.965471	0.000544291	C41H81NO3	-H(-)	100	Cer(d18:1/23:0)	HMDB0000950; HMDB00950; HMDB11776	NA	CHEBI:84372	HMDB0000950	1	Cer(d18:1/23:0)	N-[(2S,3R,4E)-1,3-dihydroxyoctadec-4-en-2-yl]tricosanamide	635.6216455	636.0867	CCCCCCCCCCCCCCCCCCCCCCC(=O)N[C@@H](CO)[C@H](O)\C=C\CCCCCCCCCCCCC	Lipids and lipid-like molecules	Sphingolipids	Ceramides	Aliphatic acyclic compounds	26.13760743	-19.92684131	C01	Lipids and lipid-like molecules	C11 (104)	C11	Glycerophospholipids	C03	Glycerophosphocholines	Rural	0.012671288	1	0.009423985	1	1.195535488
1136	433.2360549	TRUE	0.922137945	17684.95485	7.31E-06	C21H39O7P	-H(-)	100	LPA(0:0/18:2(9Z,12Z))	HMDB0007852; HMDB0007856; HMDB07852; HMDB07856	C00416	CHEBI:62834	HMDB0007852	2	LysoPA(0:0/18:2(9Z,12Z))	3-hydroxy-2-[(9Z,12Z)-octadeca-9,12-dienoyloxy]propoxyphosphonic acid	434.2433406	434.51	CCCCC\C=C/C\C=C/CCCCCCCC(=O)OC(CO)COP(O)(O)=O	Lipids and lipid-like molecules	Glycerophospholipids	Glycerophosphates	Aliphatic acyclic compounds	6.323779417	7.395170458	C01	Lipids and lipid-like molecules	C01 (55)	C01	Organooxygen compounds	C27	Carbohydrates and carbohydrate conjugates	Urban	3.64E-06	0.005365711	2.21E-05	0.029250098	1.19326233
1040	405.3741579	TRUE	0.85689622	5124.768725	-0.000355194	C27H50O2	-H(-)	100	Nervonoylacetone	HMDB0035950; HMDB35950	NA	NA	HMDB0035950	1	Nervonoylacetone	(18Z)-heptacos-18-ene-2,4-dione	406.3810808	406.6847	CCCCCCCC\C=C/CCCCCCCCCCCCCC(=O)CC(C)=O	Organic oxygen compounds	Organooxygen compounds	Carbonyl compounds	Aliphatic acyclic compounds	27.7179136	5.043895999	C01	Lipids and lipid-like molecules	C14 (86)	C14	Glycerolipids	C30	Diradylglycerols	Urban	8.70E-09	1.38E-05	3.98E-09	6.33E-06	1.191591799
1248	477.3724861	TRUE	0.878502755	13567.14125	0.001316584	C33H50O2	-H(-)	60	Deterrol stearate	HMDB0034578; HMDB34578	NA	NA	HMDB0034578	1	Deterrol stearate	[4-methyl-7-(prop-1-en-2-yl)azulen-1-yl]methyl octadecanoate	478.3810808	478.7489	CCCCCCCCCCCCCCCCCC(=O)OCC1=C2C=C(C=CC(C)=C2C=C1)C(C)=C	Lipids and lipid-like molecules	Prenol lipids	Sesquiterpenoids	Aromatic homopolycyclic compounds	30.84261501	3.573762348	C01	Lipids and lipid-like molecules	C14 (86)	C14	Glycerolipids	C30	Diradylglycerols	Urban	5.84E-08	9.13E-05	6.28E-07	0.000935113	1.191303165
1438	620.5982307	TRUE	0.792052565	7419.300008	0.000485616	C40H79NO3	-H(-)	100	C22 Cer	HMDB0004952; HMDB0011766; HMDB04952; HMDB11766	C00195	NA	HMDB0004952	2	Ceramide (d18:1/22:0)	C22 cer	621.6059954	622.0602	CCCCCCCCCCCCCCCCCCCCCC(=O)N[C@@H](CO)[C@H](O)\C=C\CCCCCCCCCCCCC	Lipids and lipid-like molecules	Sphingolipids	Ceramides	Aliphatic acyclic compounds	26.13865492	-20.05942924	C01	Lipids and lipid-like molecules	C11 (104)	C11	Glycerophospholipids	C03	Glycerophosphocholines	Rural	0.023406761	1	0.018783758	1	1.190990034
1179	449.3641459	TRUE	0.85729849	106986.1605	-0.000513954	C28H50O4	-H(-)	100	6-Deoxocastasterone	HMDB0033984; HMDB33984	C15802	CHEBI:20712	HMDB0033984	1	6-Deoxocastasterone	6-deoxocastasterone	450.3709101	450.6942	[H][C@@]1(CC[C@@]2([H])[C@]3([H])CC[C@@]4([H])C[C@H](O)[C@H](O)C[C@]4(C)[C@@]3([H])CC[C@]12C)[C@H](C)[C@@H](O)[C@H](O)[C@@H](C)C(C)C	Lipids and lipid-like molecules	Steroids and steroid derivatives	Bile acids, alcohols and derivatives	Aliphatic homopolycyclic compounds	22.74144721	4.204275801	C01	Lipids and lipid-like molecules	C12 (101)	C12	Steroids and steroid derivatives	C10	Triterpenoids	Urban	1.77E-08	2.80E-05	3.00E-07	0.00045872	1.190346295
1427	605.4779247	TRUE	0.878321645	7989.463081	0.00073638	C37H66O6	-H(-)	100	Asiminenin A	HMDB0029959; HMDB0030940; HMDB0031886; HMDB0034967; HMDB0037117; HMDB29959; HMDB30940; HMDB31886; HMDB34967; HMDB37117	NA	NA	HMDB0029959	5	Asiminenin A	3-(2,13-dihydroxy-13-{5-[(4Z)-1-hydroxypentadec-4-en-1-yl]oxolan-2-yl}tridecyl)-5-methyl-5H-furan-2-one	606.4859398	606.9163	CCCCCCCCCC\C=C/CCC(O)C1CCC(O1)C(O)CCCCCCCCCCC(O)CC1=CC(C)OC1=O	Lipids and lipid-like molecules	Fatty Acyls	Fatty alcohols	Aliphatic heteromonocyclic compounds	30.02777857	10.95873501	C01	Lipids and lipid-like molecules	C15 (19)	C15	Fatty Acyls	C15	Triradylcglycerols	Rural	0.046277643	1	0.283434242	1	1.189818341
1455	646.6137269	TRUE	0.80041817	12303.01963	0.000639447	C42H81NO3	-H(-)	100	C24:1 Cer	HMDB0004953; HMDB04953	C00195	NA	HMDB0004953	1	Cer(d18:1/24:1(15Z))	N-(15Z-tetracosenoyl)-ceramide	647.6216455	648.0974	CCCCCCCCCCCCC\C=C\[C@@H](O)[C@H](CO)NC(=O)CCCCCCCCCCCCC\C=C/CCCCCCCC	Lipids and lipid-like molecules	Sphingolipids	Ceramides	Aliphatic acyclic compounds	25.72298879	-20.00677339	C01	Lipids and lipid-like molecules	C11 (104)	C11	Glycerophospholipids	C03	Glycerophosphocholines	Rural	0.017684166	1	0.027628339	1	1.187621567
1113	426.0222692	TRUE	0.45211551	5754.070805	-0.000131731	C10H15N5O10P2	-H(-)	100	ADP	HMDB0000061; HMDB0000960; HMDB0001341; HMDB00061; HMDB00960; HMDB01341; HMDB01468	C00008; C00054; C00361	CHEBI:16761; CHEBI:17985; CHEBI:28862	HMDB0000061	3	Adenosine 3',5'-diphosphate	adenosine 3',5'-bisphosphate	427.0294147	427.2011	NC1=NC=NC2=C1N=CN2[C@@H]1O[C@H](COP(O)(O)=O)[C@@H](OP(O)(O)=O)[C@H]1O	Nucleosides, nucleotides, and analogues	Purine nucleotides	Purine ribonucleotides	Aromatic heteropolycyclic compounds	1.719462952	-26.75305016	C02	Organic acids and derivatives	C18 (30)	C18	Carboxylic acids and derivatives	C24	Amino acids, peptides, and analogues	Rural	0.059610958	1	0.036759706	1	1.187524847
922	371.1139429	TRUE	0.76236871	2791.048427	-0.000317232	C20H20O7	-H(-)	100	Tangeritin	HMDB0030539; HMDB0033270; HMDB0034278; HMDB0036633; HMDB0037456; HMDB0037508; HMDB0037599; HMDB0037750; HMDB0039775; HMDB0040323; HMDB0125959; HMDB0125960; HMDB0125961; HMDB0125962; HMDB0125963; HMDB0126470; HMDB0126474; HMDB0126477; HMDB0126484; HMDB0126488; HMDB0126494; HMDB0132519; HMDB30539; HMDB33270; HMDB34278; HMDB36633; HMDB37456; HMDB37508; HMDB37599; HMDB37750; HMDB39775; HMDB40323	C10186; C10190	CHEBI:9159; CHEBI:9400	HMDB0030539	22	Tangeritin	tangeretin	372.120903	372.3686	COC1=CC=C(C=C1)C1=CC(=O)C2=C(OC)C(OC)=C(OC)C(OC)=C2O1	Phenylpropanoids and polyketides	Flavonoids	O-methylated flavonoids	Aromatic heteropolycyclic compounds	7.260659877	7.510886014	C01	Lipids and lipid-like molecules	C01 (55)	C01	Organooxygen compounds	C27	Carbohydrates and carbohydrate conjugates	Urban	7.70E-05	0.104476143	0.000256053	0.297533846	1.187518255
833	347.0400567	TRUE	0.657431125	2804.944471	0.000798242	C16H12O9	-H(-)	100	2-(2,5-dihydroxy-4-methoxyphenyl)-3,5,6,7-tetrahydroxy-4H-chromen-4-one	HMDB0129456; HMDB0131883; HMDB0131884; HMDB0131885	NA	NA	HMDB0129456	4	2-(2,5-dihydroxy-4-methoxyphenyl)-3,5,6,7-tetrahydroxy-4H-chromen-4-one	2-(2,5-dihydroxy-4-methoxyphenyl)-3,5,6,7-tetrahydroxychromen-4-one	348.048132	348.263	COC1=C(O)C=C(C(O)=C1)C1=C(O)C(=O)C2=C(O1)C=C(O)C(O)=C2O	Phenylpropanoids and polyketides	Flavonoids	Flavones	Aromatic heteropolycyclic compounds	1.606312097	-26.81988021	C02	Organic acids and derivatives	C18 (30)	C18	Carboxylic acids and derivatives	C24	Amino acids, peptides, and analogues	Rural	0.008127187	1	6.68E-07	0.000994085	1.187297598
282	199.0380279	TRUE	0.70260823	27056.49308	-0.000214136	C7H13KO4	-H(-)	25	Potassium 2-(1''-ethoxy) ethoxypropanoate	HMDB0037192; HMDB37192	NA	NA	HMDB0037192	1	NA	NA	NA	NA	NA	NA	NA	NA	NA	5.808178289	8.993645136	C01	Lipids and lipid-like molecules	C01 (55)	C01	Organooxygen compounds	C27	Carbohydrates and carbohydrate conjugates	Urban	6.48E-08	0.000101079	1.86E-06	0.0027022	1.186566678
1046	407.3891863	TRUE	0.82981762	1905.636189	0.000266415	C27H52O2	-H(-)	100	10,12-Heptacosanedione	HMDB0029997; HMDB0035545; HMDB0035546; HMDB0035547; HMDB0035548; HMDB29997; HMDB35545; HMDB35546; HMDB35547; HMDB35548	NA	NA	HMDB0029997	5	10,12-Heptacosanedione	heptacosane-10,12-dione	408.3967309	408.7006	CCCCCCCCCCCCCCCC(=O)CC(=O)CCCCCCCCC	Organic oxygen compounds	Organooxygen compounds	Carbonyl compounds	Aliphatic acyclic compounds	32.61161516	1.565526422	C01	Lipids and lipid-like molecules	C14 (86)	C14	Glycerolipids	C12	Fatty acids and conjugates	Urban	5.68E-11	9.11E-08	5.07E-11	8.14E-08	1.184835496
1073	413.3274093	TRUE	0.86768675	5629.655771	-0.000162775	C24H46O5	-H(-)	100	DG(8:0/13:0/0:0)	HMDB0092907; HMDB0092908; HMDB0092909; HMDB0092910; HMDB0092911; HMDB0092912; HMDB0093139; HMDB0093140; HMDB0093141; HMDB0093142; HMDB0093143; HMDB0093144; HMDB92907; HMDB92908; HMDB92909; HMDB92910; HMDB92911; HMDB92912; HMDB93139; HMDB93140; HMDB93141; HMDB93142; HMDB93143; HMDB93144	NA	NA	HMDB0092907	12	DG(8:0/13:0/0:0)	(2S)-1-hydroxy-3-(octanoyloxy)propan-2-yl tridecanoate	414.3345246	414.627	[H][C@](CO)(COC(=O)CCCCCCC)OC(=O)CCCCCCCCCCCC	Lipids and lipid-like molecules	Glycerolipids	Diradylglycerols	Aliphatic acyclic compounds	29.80948869	2.216105145	C01	Lipids and lipid-like molecules	C14 (86)	C14	Glycerolipids	C30	Diradylglycerols	Urban	1.61E-07	0.000249341	2.22E-07	0.000340325	1.184286289
1402	577.4834721	TRUE	0.86243996	225772.4908	0.000274432	C36H66O5	-H(-)	100	DG(15:0/18:2(9Z,12Z)/0:0)	HMDB0007074; HMDB0007242; HMDB0055967; HMDB07074; HMDB07242; HMDB55967	NA	NA	HMDB0007074	3	DG(15:0/18:2(9Z,12Z)/0:0)	diacylglycerol	578.4910252	578.9062	[H][C@](CO)(COC(=O)CCCCCCCCCCCCCC)OC(=O)CCCCCCC\C=C/C\C=C/CCCCC	Lipids and lipid-like molecules	Fatty Acyls	Lineolic acids and derivatives	Aliphatic acyclic compounds	29.51080685	5.440563423	C01	Lipids and lipid-like molecules	C14 (86)	C14	Glycerolipids	C30	Diradylglycerols	Urban	4.18E-05	0.057951296	1.20E-05	0.016280294	1.181730499
1316	515.3744969	TRUE	0.892589985	27360.25619	-0.000300399	C32H52O5	-H(-)	100	22-Acetylpriverogenin B	HMDB0034645; HMDB34645	NA	NA	HMDB0034645	1	22-Acetylpriverogenin B	2,10-dihydroxy-4,5,9,9,13,20,20-heptamethyl-24-oxahexacyclo[15.5.2.0¹,¹⁸.0⁴,¹⁷.0⁵,¹⁴.0⁸,¹³]tetracosan-22-yl acetate	516.3814748	516.7523	CC(=O)OC1CC(C)(C)CC2C11COC22CCC3C4(C)CCC(O)C(C)(C)C4CCC3(C)C2(C)CC1O	Lipids and lipid-like molecules	Prenol lipids	Triterpenoids	Aliphatic heteropolycyclic compounds	22.13837305	4.798852547	C01	Lipids and lipid-like molecules	C12 (101)	C12	Steroids and steroid derivatives	C10	Triterpenoids	Urban	2.84E-11	4.57E-08	7.99E-09	1.27E-05	1.181651071
301	203.0017781	TRUE	0.84619898	106008.4551	0.000189144	C7H8O5S	-H(-)	100	O-methoxycatechol-O-sulphate	HMDB0060013; HMDB60013	NA	CHEBI:133460	HMDB0060013	1	O-methoxycatechol-O-sulphate	(2-methoxyphenyl)oxidanesulfonic acid	204.0092441	204.2	COC1=CC=CC=C1OS(O)(=O)=O	Organic acids and derivatives	Organic sulfuric acids and derivatives	Arylsulfates	Aromatic homomonocyclic compounds	-8.813947712	-4.494612988	C02	Organic acids and derivatives	C23 (82)	C23	Organic sulfuric acids and derivatives	C20	Arylsulfates	Rural	0.018370449	1	0.001026567	1	1.180559232
1074	413.3625335	TRUE	0.86012125	3314.014083	0.001098359	C25H50O4	-H(-)	85	MG(0:0/22:0/0:0)	HMDB0011551; HMDB0011581; HMDB0032296; HMDB0072850; HMDB11551; HMDB11581; HMDB32296; HMDB72850	NA	NA	HMDB0011551	4	MG(0:0/22:0/0:0)	1,3-dihydroxypropan-2-yl docosanoate	414.3709101	414.6621	[H]C(CO)(CO)OC(=O)CCCCCCCCCCCCCCCCCCCCC	Lipids and lipid-like molecules	Glycerolipids	Monoradylglycerols	Aliphatic acyclic compounds	31.60120947	4.052393782	C01	Lipids and lipid-like molecules	C14 (86)	C14	Glycerolipids	C30	Diradylglycerols	Urban	3.27E-09	5.24E-06	1.89E-09	3.02E-06	1.180551674
1018	397.368873	TRUE	0.89170426	14802.08493	-0.00015575	C25H50O3	-H(-)	100	2-Hydroxy-22-methyltetracosanoic acid	HMDB0040909; HMDB40909	NA	NA	HMDB0040909	1	2-Hydroxy-22-methyltetracosanoic acid	2-hydroxy-22-methyltetracosanoic acid	398.3759955	398.6627	CCC(C)CCCCCCCCCCCCCCCCCCCC(O)C(O)=O	Lipids and lipid-like molecules	Fatty Acyls	Fatty acids and conjugates	Aliphatic acyclic compounds	31.90542361	3.990160306	C01	Lipids and lipid-like molecules	C14 (86)	C14	Glycerolipids	C30	Diradylglycerols	Urban	5.45E-07	0.000832333	1.41E-07	0.000218117	1.179466498
1066	411.3483896	TRUE	0.84663922	17296.66392	-0.000407655	C25H48O4	-H(-)	100	MG(0:0/22:1(13Z)/0:0)	HMDB0011552; HMDB0011582; HMDB11552; HMDB11582	NA	NA	HMDB0011552	2	MG(0:0/22:1(13Z)/0:0)	1,3-dihydroxypropan-2-yl (13Z)-docos-13-enoate	412.35526	412.6462	[H]C(CO)(CO)OC(=O)CCCCCCCCCCC\C=C/CCCCCCCC	Lipids and lipid-like molecules	Glycerolipids	Monoradylglycerols	Aliphatic acyclic compounds	29.17941624	2.953941396	C01	Lipids and lipid-like molecules	C14 (86)	C14	Glycerolipids	C30	Diradylglycerols	Urban	6.02E-09	9.60E-06	2.09E-08	3.30E-05	1.178315232
1147	435.348537	TRUE	0.89062783	32659.6998	-0.000555103	C27H48O4	-H(-)	100	5a-Cholestane-3a,7a,12a,25-tetrol	HMDB0000520; HMDB0000524; HMDB0000655; HMDB0001231; HMDB0001968; HMDB0029851; HMDB00520; HMDB00524; HMDB0062417; HMDB00655; HMDB01231; HMDB01968; HMDB06264; HMDB29851; HMDB62417	C05446	CHEBI:17278; CHEBI:48731	HMDB0000520	7	5a-Cholestane-3a,7a,12a,25-tetrol	(1S,2S,5R,7R,9R,10R,11S,15R,16S)-14-[(2R)-6-hydroxy-6-methylheptan-2-yl]-2,15-dimethyltetracyclo[8.7.0.0²,⁷.0¹¹,¹⁵]heptadecane-5,9,16-triol	436.35526	436.6676	[H][C@@]12CCC([C@H](C)CCCC(C)(C)O)[C@@]1(C)[C@@H](O)C[C@@]1([H])[C@@]2([H])[C@H](O)C[C@@]2([H])C[C@H](O)CC[C@]12C	Lipids and lipid-like molecules	Glycerophospholipids	Glycerophosphoethanolamines	Aliphatic acyclic compounds	24.21782783	5.831372654	C01	Lipids and lipid-like molecules	C12 (101)	C12	Steroids and steroid derivatives	C10	Triterpenoids	Urban	8.94E-09	1.42E-05	3.30E-07	0.000503552	1.177829522
246	188.9863662	TRUE	0.803812235	188283.8098	-4.90E-05	C6H6O5S	-H(-)	100	Pyrocatechol sulfate	HMDB0059724; HMDB0061713; HMDB59724; HMDB61713	NA	CHEBI:68505	HMDB0059724	2	Pyrocatechol sulfate	(2-hydroxyphenyl)oxidanesulfonic acid	189.993594	190.174	OC1=C(OS(O)(=O)=O)C=CC=C1	Organic acids and derivatives	Organic sulfuric acids and derivatives	Arylsulfates	Aromatic homomonocyclic compounds	-9.815593203	-3.939668723	C02	Organic acids and derivatives	C23 (82)	C23	Organic sulfuric acids and derivatives	C20	Arylsulfates	Rural	0.002037193	1	1.16E-06	0.001703679	1.176914956
1160	439.3790008	TRUE	0.887099295	20509.19789	0.000281086	C27H52O4	-H(-)	100	MG(0:0/24:1(15Z)/0:0)	HMDB0011559; HMDB0011589; HMDB11559; HMDB11589	NA	NA	HMDB0011559	2	MG(0:0/24:1(15Z)/0:0)	1,3-dihydroxypropan-2-yl (15Z)-tetracos-15-enoate	440.3865602	440.6994	[H]C(CO)(CO)OC(=O)CCCCCCCCCCCCC\C=C/CCCCCCCC	Lipids and lipid-like molecules	Glycerolipids	Monoradylglycerols	Aliphatic acyclic compounds	29.3824971	3.773572508	C01	Lipids and lipid-like molecules	C14 (86)	C14	Glycerolipids	C30	Diradylglycerols	Urban	2.79E-09	4.48E-06	1.26E-08	2.00E-05	1.176640288
948	377.3426363	TRUE	0.84595445	4456.121919	-0.000133632	C25H46O2	-H(-)	100	Erucoylacetone	HMDB0035951; HMDB35951	NA	NA	HMDB0035951	1	Erucoylacetone	(16Z)-pentacos-16-ene-2,4-dione	378.3497807	378.6315	CCCCCCCC\C=C/CCCCCCCCCCCC(=O)CC(C)=O	Organic oxygen compounds	Organooxygen compounds	Carbonyl compounds	Aliphatic acyclic compounds	32.66275104	1.621846332	C01	Lipids and lipid-like molecules	C14 (86)	C14	Glycerolipids	C12	Fatty acids and conjugates	Urban	7.66E-09	1.22E-05	1.35E-09	2.15E-06	1.174526782
1399	575.4677667	TRUE	0.86294687	309791.3895	0.000329778	C36H64O5	-H(-)	100	DG(15:0/18:3(6Z,9Z,12Z)/0:0)	HMDB0007075; HMDB0007076; HMDB0007271; HMDB0007300; HMDB0055996; HMDB0056003; HMDB0056142; HMDB07075; HMDB07076; HMDB07271; HMDB07300; HMDB55996; HMDB56003; HMDB56142	NA	NA	HMDB0007075	7	DG(15:0/18:3(6Z,9Z,12Z)/0:0)	diacylglycerol	576.4753752	576.8904	[H][C@](CO)(COC(=O)CCCCCCCCCCCCCC)OC(=O)CCCC\C=C/C\C=C/C\C=C/CCCCC	Lipids and lipid-like molecules	Fatty Acyls	Lineolic acids and derivatives	Aliphatic acyclic compounds	24.51125032	7.46214222	C01	Lipids and lipid-like molecules	C12 (101)	C12	Steroids and steroid derivatives	C10	Triterpenoids	Urban	0.000136523	0.180483293	0.000182623	0.216956337	1.174315209
586	279.1458525	TRUE	0.094904936	2621.481841	0.001753368	C15H22NO4	-H(-)	30	Feruloylcholine	HMDB0032800; HMDB32800	NA	NA	HMDB0032800	1	Feruloylcholine	(2-{[(2E)-3-(4-hydroxy-3-methoxyphenyl)prop-2-enoyl]oxy}ethyl)trimethylazanium	280.1548832	280.3395	COC1=C(O)C=CC(\C=C\C(=O)OCC[N+](C)(C)C)=C1	Phenylpropanoids and polyketides	Cinnamic acids and derivatives	Hydroxycinnamic acids and derivatives		6.076124359	6.244019538	C01	Lipids and lipid-like molecules	C01 (55)	C01	Organooxygen compounds	C27	Carbohydrates and carbohydrate conjugates	Urban	9.08E-08	0.000141293	6.33E-06	0.008843736	1.172898118
53	119.0502171	TRUE	0.769333605	23775.60755	2.10E-05	C8H8O	-H(-)	100	Phenylacetaldehyde	HMDB0004072; HMDB0006236; HMDB0013815; HMDB0029636; HMDB0029637; HMDB0029638; HMDB0033910; HMDB0038997; HMDB0062765; HMDB0124943; HMDB04072; HMDB06236; HMDB13815; HMDB29636; HMDB29637; HMDB29638; HMDB33910; HMDB38997; HMDB62765	C00601; C02083; C05627; C06758; C07113; C07209; C07214	CHEBI:16424; CHEBI:17907; CHEBI:1883; CHEBI:27434; CHEBI:27632; CHEBI:28476; CHEBI:28617; CHEBI:87607	HMDB0004072	10	4-Hydroxystyrene	4-vinylphenol	120.0575149	120.1485	OC1=CC=C(C=C)C=C1	Benzenoids	Benzene and substituted derivatives	Styrenes	Aromatic homomonocyclic compounds	-7.667424365	-5.435492794	C02	Organic acids and derivatives	C23 (82)	C23	Organic sulfuric acids and derivatives	C20	Arylsulfates	Rural	0.001245176	1	3.75E-09	5.97E-06	1.170271735
1243	475.3793183	TRUE	0.85509551	63529.33772	-3.64E-05	C30H52O4	-H(-)	100	Panaxatriol	HMDB0038244; HMDB38244	NA	NA	HMDB0038244	1	Panaxatriol	2,6,6,10,11-pentamethyl-14-(2,6,6-trimethyloxan-2-yl)tetracyclo[8.7.0.0²,⁷.0¹¹,¹⁵]heptadecane-5,8,16-triol	476.3865602	476.7315	CC12CCC(C1C(O)CC1C3(C)CCC(O)C(C)(C)C3C(O)CC21C)C1(C)CCCC(C)(C)O1	Lipids and lipid-like molecules	Prenol lipids	Triterpenoids	Aliphatic heteropolycyclic compounds	22.87675007	3.462685972	C01	Lipids and lipid-like molecules	C12 (101)	C12	Steroids and steroid derivatives	C30	Diradylglycerols	Urban	0.000110875	0.148129235	5.54E-06	0.00779986	1.170142267
408	231.0331722	TRUE	0.7725797	7800.545534	0.0009634	C10H16S3	-H(-)	100	4,7-Dihydro-5-(4-methyl-3-pentenyl)-1,2,3-trithiepin	HMDB0038182; HMDB38182	NA	NA	HMDB0038182	1	4,7-Dihydro-5-(4-methyl-3-pentenyl)-1,2,3-trithiepin	5-(4-methylpent-3-en-1-yl)-4,7-dihydro-1,2,3-trithiepine	232.0414126	232.429	CC(C)=CCCC1=CCSSSC1	Organosulfur compounds	Organic trisulfides		Aliphatic heteromonocyclic compounds	-8.599331442	-3.740133768	C02	Organic acids and derivatives	C23 (82)	C23	Organic sulfuric acids and derivatives	C20	Arylsulfates	Rural	0.000961815	1	2.49E-05	0.032914465	1.169767543
773	330.1056294	TRUE	0.544686675	1959.280833	0.00075971	C12H21N5O2S2	-H(-)	100	Nizatidine	HMDB0014723; HMDB14723	C07270	CHEBI:127604	HMDB0014723	1	Nizatidine	nizatidine	331.1136663	331.457	CN\C(NCCSCC1=CSC(CN(C)C)=N1)=C/[N+]([O-])=O	Organoheterocyclic compounds	Azoles	Thiazoles	Aromatic heteromonocyclic compounds	0.114336374	-6.192620665	C02	Organic acids and derivatives	C03 (138)	C03	Fatty Acyls	C20	Arylsulfates	Rural	0.093789285	1	1.92E-05	0.025684161	1.169699825
1011	393.3737924	TRUE	0.82291955	8837.221164	1.03E-05	C26H50O2	-H(-)	100	C26:1	HMDB0035215; HMDB0035549; HMDB0035550; HMDB0035551; HMDB0035552; HMDB0035553; HMDB0035554; HMDB0062452; HMDB35215; HMDB35549; HMDB35550; HMDB35551; HMDB35552; HMDB35553; HMDB35554; HMDB62452	NA	CHEBI:77525	HMDB0035215	8	Ximenic acid	(17E)-hexacos-17-enoic acid	394.3810808	394.674	CCCCCCCC\C=C\CCCCCCCCCCCCCCCC(O)=O	Lipids and lipid-like molecules	Fatty Acyls	Fatty acids and conjugates	Aliphatic acyclic compounds	32.8009692	1.666850168	C01	Lipids and lipid-like molecules	C14 (86)	C14	Glycerolipids	C12	Fatty acids and conjugates	Urban	2.38E-08	3.76E-05	3.42E-10	5.48E-07	1.169690542
589	280.1456904	TRUE	0.20497368	2493.535355	-0.000155293	C17H19N3O	-H(-)	100	Phentolamine	HMDB0014830; HMDB0060955; HMDB0060957; HMDB14830; HMDB60955; HMDB60957	NA	CHEBI:120131	HMDB0014830	3	Phentolamine	phentolamine	281.1528122	281.3523	CC1=CC=C(C=C1)N(CC1=NCCN1)C1=CC(O)=CC=C1	Organic nitrogen compounds	Organonitrogen compounds	Amines	Aromatic heteromonocyclic compounds	-24.82567293	11.89613585	C01	Lipids and lipid-like molecules	C21 (97)	C21	Carboxylic acids and derivatives	C31	Amino acids, peptides, and analogues	Urban	2.32E-07	0.000357827	8.90E-05	0.109100604	1.169083927
1038	405.301699	TRUE	0.86095634	8094.893885	-0.000667131	C25H42O4	-H(-)	100	MG(0:0/22:4(7Z,10Z,13Z,16Z)/0:0)	HMDB0011554; HMDB0011584; HMDB11554; HMDB11584	NA	NA	HMDB0011554	2	MG(0:0/22:4(7Z,10Z,13Z,16Z)/0:0)	1,3-dihydroxypropan-2-yl (7Z,10Z,13Z,16Z)-docosa-7,10,13,16-tetraenoate	406.3083098	406.5986	[H]C(CO)(CO)OC(=O)CCCCC\C=C/C\C=C/C\C=C/C\C=C/CCCCC	Lipids and lipid-like molecules	Glycerolipids	Monoradylglycerols	Aliphatic acyclic compounds	21.90331864	4.092882969	C01	Lipids and lipid-like molecules	C12 (101)	C12	Steroids and steroid derivatives	C10	Triterpenoids	Urban	8.44E-09	1.34E-05	4.47E-08	7.00E-05	1.166651255
1173	447.3485608	TRUE	0.858892915	159989.429	-0.000578928	C28H48O4	-H(-)	100	6-Deoxodolichosterone	HMDB0034332; HMDB0034423; HMDB34332; HMDB34423	C15793	NA	HMDB0034332	2	6-Deoxodolichosterone	14-(3,4-dihydroxy-6-methyl-5-methylideneheptan-2-yl)-2,15-dimethyltetracyclo[8.7.0.0²,⁷.0¹¹,¹⁵]heptadecane-4,5-diol	448.35526	448.6783	CC(C)C(=C)C(O)C(O)C(C)C1CCC2C3CCC4CC(O)C(O)CC4(C)C3CCC12C	Lipids and lipid-like molecules	Steroids and steroid derivatives	Bile acids, alcohols and derivatives		20.97322135	4.834109664	C01	Lipids and lipid-like molecules	C12 (101)	C12	Steroids and steroid derivatives	C10	Triterpenoids	Urban	7.07E-07	0.001077392	1.40E-05	0.019018841	1.165733485
981	385.33265	TRUE	0.87467098	1842.687255	-0.00031813	C23H46O4	-H(-)	100	DG(18:0e/2:0/0:0)	HMDB0011147; HMDB0011542; HMDB0011572; HMDB0072854; HMDB0072859; HMDB11147; HMDB11542; HMDB11572; HMDB72854; HMDB72859	C03820	NA	HMDB0011147	5	DG(O-18:0/2:0/0:0)	(2S)-1-hydroxy-3-(octadecyloxy)propan-2-yl acetate	386.33961	386.6089	[H][C@](CO)(COCCCCCCCCCCCCCCCCCC)OC(C)=O	Lipids and lipid-like molecules	Glycerolipids	Diradylglycerols	Aliphatic acyclic compounds	31.65049506	4.50440487	C01	Lipids and lipid-like molecules	C14 (86)	C14	Glycerolipids	C30	Diradylglycerols	Urban	1.78E-08	2.82E-05	6.52E-08	0.000101714	1.164172067
696	307.1916604	TRUE	0.85504258	5597.40827	-0.000178512	C18H28O4	-H(-)	100	Methylgingerol	HMDB0029852; HMDB0031471; HMDB0032664; HMDB0033243; HMDB0034781; HMDB0040867; HMDB29852; HMDB31471; HMDB32664; HMDB33243; HMDB34781; HMDB40867	C10373	CHEBI:65842	HMDB0029852	6	Methylgingerol	1-(3,4-dimethoxyphenyl)-5-hydroxydecan-3-one	308.1987594	308.4125	CCCCCC(O)CC(=O)CCC1=CC=C(OC)C(OC)=C1	Benzenoids	Benzene and substituted derivatives	Methoxybenzenes	Aromatic homomonocyclic compounds	18.57807934	16.74483048	C01	Lipids and lipid-like molecules	C02 (90)	C02	Prenol lipids	C11	Diterpenoids	Urban	6.22E-05	0.08488244	2.92E-05	0.038253565	1.162701771
1033	403.3585471	TRUE	0.85840034	9089.085205	-0.000394359	C27H48O2	-H(-)	100	3a,7a-Dihydroxy-5b-cholestane	HMDB0006893; HMDB0031035; HMDB0036844; HMDB06893; HMDB31035; HMDB36844	C05452	CHEBI:1258594; CHEBI:28047	HMDB0006893	3	3a,7a-Dihydroxy-5b-cholestane	5β-cholestane-3α,7α-diol	404.3654308	404.6688	[H][C@@]1(CC[C@@]2([H])[C@]3([H])[C@H](O)C[C@]4([H])C[C@H](O)CC[C@]4(C)[C@@]3([H])CC[C@]12C)[C@H](C)CCCC(C)C	Lipids and lipid-like molecules	Steroids and steroid derivatives	Cholestane steroids		23.03922849	5.520789915	C01	Lipids and lipid-like molecules	C12 (101)	C12	Steroids and steroid derivatives	C10	Triterpenoids	Urban	6.37E-08	9.94E-05	4.04E-07	0.000609835	1.162316149
859	353.2700807	TRUE	0.861289945	8561.104853	-0.000348756	C21H38O4	-H(-)	100	MG(0:0/18:2(9Z,12Z)/0:0)	HMDB0011538; HMDB0011568; HMDB11538; HMDB11568	NA	CHEBI:416096	HMDB0011538	2	MG(0:0/18:2(9Z,12Z)/0:0)	1,3-dihydroxypropan-2-yl (9Z,12Z)-octadeca-9,12-dienoate	354.2770097	354.524	[H]C(CO)(CO)OC(=O)CCCCCCC\C=C/C\C=C/CCCCC	Lipids and lipid-like molecules	Fatty Acyls	Lineolic acids and derivatives	Aliphatic acyclic compounds	27.49545238	3.756174328	C01	Lipids and lipid-like molecules	C14 (86)	C14	Glycerolipids	C30	Diradylglycerols	Urban	5.29E-08	8.29E-05	3.21E-07	0.000489378	1.161971822
1379	559.1683698	TRUE	0.28150487	2244.824352	-0.001527275	C24H32O15	-H(-)	43	5''''-(4-Hydroxy-(E)-cinnamoyl) alpha-L-arabinofuranosyl-(1->3)-beta-D-xylopyranosyl-(1->4)-D-xylopyranoside	HMDB0041489; HMDB41489	NA	NA	HMDB0041489	1	5''-(4-Hydroxy-(E)-cinnamoyl) alpha-L-arabinofuranosyl-(1->3)-beta-D-xylopyranosyl-(1->4)-D-xylopyranoside	[5-({3,5-dihydroxy-2-[(4,5,6-trihydroxyoxan-3-yl)oxy]oxan-4-yl}oxy)-3,4-dihydroxyoxolan-2-yl]methyl (2E)-3-(4-hydroxyphenyl)prop-2-enoate	560.1741204	560.5019	OC1C(COC(=O)\C=C\C2=CC=C(O)C=C2)OC(OC2C(O)COC(OC3COC(O)C(O)C3O)C2O)C1O	Organic oxygen compounds	Organooxygen compounds	Carbohydrates and carbohydrate conjugates	Aromatic heteromonocyclic compounds	7.221419881	7.237026093	C01	Lipids and lipid-like molecules	C01 (55)	C01	Organooxygen compounds	C27	Carbohydrates and carbohydrate conjugates	Urban	7.99E-07	0.001214953	7.89E-06	0.010939038	1.161840512
439	239.0924934	TRUE	0.91224152	82109.31578	3.10E-06	C12H16O5	-H(-)	100	3-(3,4,5-Trimethoxyphenyl)propanoic acid	HMDB0030254; HMDB0038627; HMDB0041756; HMDB0061112; HMDB0062776; HMDB0125802; HMDB0125804; HMDB0127748; HMDB0127826; HMDB0128672; HMDB0128705; HMDB0128721; HMDB0142074; HMDB30254; HMDB38627; HMDB41756; HMDB61112; HMDB62776	NA	CHEBI:41254; CHEBI:583580	HMDB0030254	13	3-(3,4,5-Trimethoxyphenyl)propanoic acid	3-(3,4,5-trimethoxyphenyl)propanoic acid	240.0997736	240.2524	COC1=CC(CCC(O)=O)=CC(OC)=C1OC	Phenylpropanoids and polyketides	Phenylpropanoic acids		Aromatic homomonocyclic compounds	5.400130462	-18.73900814	C02	Organic acids and derivatives	C18 (30)	C18	Carboxylic acids and derivatives	C01	Amino acids, peptides, and analogues	Urban	0.023092334	1	0.06713514	1	1.158248559
992	388.1770963	TRUE	0.49798083	1491.983106	0.000801396	C22H23N5O2	-H(-)	100	Roquefortine	HMDB0030381; HMDB30381	NA	NA	HMDB0030381	1	Roquefortine	(4E)-4-(1H-imidazol-4-ylmethylidene)-9-(2-methylbut-3-en-2-yl)-2,5,16-triazatetracyclo[7.7.0.0²,⁷.0¹⁰,¹⁵]hexadeca-10(15),11,13-triene-3,6-dione	389.185175	389.4503	CC(C)(C=C)C12CC3N(C1NC1=C2C=CC=C1)C(=O)\C(NC3=O)=C/C1=CNC=N1	Organoheterocyclic compounds	Indoles and derivatives	Pyrroloindoles	Aromatic heteropolycyclic compounds	6.116827	10.33818577	C01	Lipids and lipid-like molecules	C01 (55)	C01	Organooxygen compounds	C27	Carbohydrates and carbohydrate conjugates	Urban	4.96E-09	7.91E-06	2.00E-05	0.026648194	1.158236006
627	291.0671147	TRUE	0.948129475	140351.8719	-0.000832839	C18H12O4	-H(-)	100	3-Hydroxy-9-(4-hydroxyphenyl)-1H,3H-naphtho[1,8-cd]pyran-1-one	HMDB0039404; HMDB0039405; HMDB39404; HMDB39405	NA	NA	HMDB0039404	2	3-Hydroxy-9-(4-hydroxyphenyl)-1H,3H-naphtho[1,8-cd]pyran-1-one	4-hydroxy-12-(4-hydroxyphenyl)-3-oxatricyclo[7.3.1.0⁵,¹³]trideca-1(12),5,7,9(13),10-pentaen-2-one	292.0735589	292.2855	OC1OC(=O)C2=C(C=CC3=C2C1=CC=C3)C1=CC=C(O)C=C1	Benzenoids	Naphthalenes	Phenylnaphthalenes		-7.131681362	-19.24022411	C02	Organic acids and derivatives	C13 (102)	C13	Carboxylic acids and derivatives	C25	Amino acids, peptides, and analogues	Rural	2.94E-05	0.04121556	2.02E-08	3.20E-05	1.156153735
569	275.1189648	TRUE	0.025738064	6163.931868	2.13E-05	C18H16N2O	-H(-)	100	1-[(2,5-Dimethylphenyl)azo]-2-naphthalenol	HMDB0032889; HMDB32889	NA	NA	HMDB0032889	1	1-[(2,5-Dimethylphenyl)azo]-2-naphthalenol	1-xylylazo-2-naphthol	276.1262631	276.3324	CC1=CC(\N=N\C2=C(O)C=CC3=CC=CC=C23)=C(C)C=C1	Benzenoids	Naphthalenes	Naphthols and derivatives	Aromatic homopolycyclic compounds	-22.83746568	8.964768601	C02	Organic acids and derivatives	C21 (97)	C21	Carboxylic acids and derivatives	C31	Amino acids, peptides, and analogues	Urban	0.000134482	0.177920086	0.03340305	1	1.156140792
1492	699.5940639	TRUE	0.87411857	4386.809755	-0.000767386	C45H80O5	-H(-)	100	DG(18:3(6Z,9Z,12Z)/24:1(15Z)/0:0)	HMDB0007297; HMDB0007326; HMDB0007354; HMDB0007379; HMDB0007436; HMDB0007464; HMDB0007493; HMDB0007521; HMDB0007550; HMDB0007605; HMDB0007606; HMDB0007632; HMDB0007633; HMDB0007660; HMDB0007687; HMDB0007802; HMDB0007829; HMDB0007830; HMDB0056079; HMDB0056101; HMDB0056107; HMDB0056129; HMDB0056235; HMDB0056256; HMDB0056269; HMDB0056276; HMDB0056312; HMDB07297; HMDB07326; HMDB07354; HMDB07379; HMDB…	NA	NA	HMDB0007297	27	DG(18:3(6Z,9Z,12Z)/24:1(15Z)/0:0)	diacylglycerol	700.6005757	701.1137	[H][C@](CO)(COC(=O)CCCC\C=C/C\C=C/C\C=C/CCCCC)OC(=O)CCCCCCCCCCCCC\C=C/CCCCCCCC	Lipids and lipid-like molecules	Glycerolipids	Diradylglycerols	Aliphatic acyclic compounds	26.26340838	-19.55220886	C01	Lipids and lipid-like molecules	C11 (104)	C11	Glycerophospholipids	C03	Glycerophosphocholines	Rural	0.029748507	1	0.093847317	1	1.156131832
548	269.088026	TRUE	0.65205604	80523.69336	-0.000221055	C9H18O9	-H(-)	100	D-erythro-L-galacto-Nonulose	HMDB0029955; HMDB29955	NA	NA	HMDB0029955	1	D-erythro-L-galacto-Nonulose	2-(hydroxymethyl)-6-(1,2,3-trihydroxypropyl)oxane-2,3,4,5-tetrol	270.0950822	270.2338	OCC(O)C(O)C1OC(O)(CO)C(O)C(O)C1O	Organic oxygen compounds	Organooxygen compounds	Carbohydrates and carbohydrate conjugates	Aliphatic heteromonocyclic compounds	-14.89594215	-18.53802225	C02	Organic acids and derivatives	C13 (102)	C13	Carboxylic acids and derivatives	C17	Amino acids, peptides, and analogues	Rural	0.000708322	0.862027598	0.00048955	0.541441782	1.155996124
958	379.3582457	TRUE	0.81049258	4708.102371	-9.30E-05	C25H48O2	-H(-)	100	C25:1	HMDB0035555; HMDB0035556; HMDB0035557; HMDB0035558; HMDB35555; HMDB35556; HMDB35557; HMDB35558	NA	NA	HMDB0035555	4	10,12-Pentacosanedione	pentacosane-10,12-dione	380.3654308	380.6474	CCCCCCCCCCCCCC(=O)CC(=O)CCCCCCCCC	Organic oxygen compounds	Organooxygen compounds	Carbonyl compounds		32.79932882	2.049193426	C01	Lipids and lipid-like molecules	C14 (86)	C14	Glycerolipids	C12	Fatty acids and conjugates	Urban	3.29E-06	0.0048619	1.79E-07	0.000276363	1.155801352
1163	441.3587023	TRUE	0.89596981	21094.48818	-0.000155839	C26H50O5	-H(-)	100	DG(8:0/15:0/0:0)	HMDB0092917; HMDB0092918; HMDB0092919; HMDB0092920; HMDB0092921; HMDB0092922; HMDB0092967; HMDB0092968; HMDB0092969; HMDB0092970; HMDB0092971; HMDB0092972; HMDB0093145; HMDB0093146; HMDB0093147; HMDB0093148; HMDB0093149; HMDB0093150; HMDB0093427; HMDB0093428; HMDB0093429; HMDB0093430; HMDB0093431; HMDB0093432; HMDB92917; HMDB92918; HMDB92919; HMDB92920; HMDB92921; HMDB92922; HMDB92967; HMDB92968;…	NA	NA	HMDB0092917	24	DG(8:0/15:0/0:0)	(2S)-1-hydroxy-3-(octanoyloxy)propan-2-yl pentadecanoate	442.3658247	442.681	[H][C@](CO)(COC(=O)CCCCCCC)OC(=O)CCCCCCCCCCCCCC	Lipids and lipid-like molecules	Glycerolipids	Diradylglycerols	Aliphatic acyclic compounds	29.35595051	2.267423221	C01	Lipids and lipid-like molecules	C14 (86)	C14	Glycerolipids	C30	Diradylglycerols	Urban	1.13E-05	0.016277743	3.48E-05	0.045076368	1.15577901
1239	473.3640272	TRUE	0.85654241	94006.62803	-0.000395338	C30H50O4	-H(-)	100	Soyasapogenol A	HMDB0034505; HMDB0034528; HMDB0034644; HMDB0034683; HMDB0035326; HMDB0039692; HMDB34505; HMDB34528; HMDB34644; HMDB34683; HMDB35326; HMDB39692	C17419	NA	HMDB0034505	6	Soyasapogenol A	9-(hydroxymethyl)-2,2,4a,6a,6b,9,12a-heptamethyl-1,3,4,5,6,7,8,8a,10,11,12,12b,13,14b-tetradecahydropicene-3,4,10-triol	474.3709101	474.7156	CC1(C)CC2C3=CCC4C5(C)CCC(O)C(C)(CO)C5CCC4(C)C3(C)CCC2(C)C(O)C1O	Lipids and lipid-like molecules	Prenol lipids	Triterpenoids	Aliphatic homopolycyclic compounds	20.00161328	7.37986328	C01	Lipids and lipid-like molecules	C12 (101)	C12	Steroids and steroid derivatives	C10	Triterpenoids	Urban	0.001038224	1	0.003566886	1	1.155086139
510	255.1136451	TRUE	0.68570015	9856.319186	0.00025558	C15H16N2O2	-H(-)	100	1-(9H-Pyrido[3,4-b]indol-1-yl)-1,4-butanediol	HMDB0035193; HMDB35193	NA	NA	HMDB0035193	1	1-(9H-Pyrido[3,4-b]indol-1-yl)-1,4-butanediol	1-{9H-pyrido[3,4-b]indol-1-yl}butane-1,4-diol	256.1211778	256.2997	OCCCC(O)C1=NC=CC2=C1NC1=C2C=CC=C1	Alkaloids and derivatives	Harmala alkaloids		Aromatic heteropolycyclic compounds	-23.54789676	10.42472183	C01	Lipids and lipid-like molecules	C21 (97)	C21	Carboxylic acids and derivatives	C31	Amino acids, peptides, and analogues	Urban	4.54E-07	0.000695227	0.000709159	0.765891472	1.154213913
1378	553.4460756	TRUE	0.87916392	7515.624921	0.00128552	C33H62O6	-H(-)	63	TG(10:0/10:0/10:0)	HMDB0000548; HMDB00548; HMDB0071111; HMDB0071392; HMDB0071897; HMDB0072155; HMDB0072172; HMDB0072383; HMDB0072557; HMDB0072663; HMDB0072669; HMDB0072714; HMDB0094821; HMDB0094822; HMDB0094879; HMDB0094880; HMDB0099171; HMDB0099172; HMDB71111; HMDB71392; HMDB71897; HMDB72155; HMDB72172; HMDB72383; HMDB72557; HMDB72663; HMDB72669; HMDB72714; HMDB94821; HMDB94822; HMDB94879; HMDB94880; HMDB99171; HM…	NA	NA	HMDB0000548	17	TG(10:0/10:0/10:0)	tricaprin	554.4546397	554.853	[H]C(COC(=O)CCCCCCCCC)(COC(=O)CCCCCCCCC)OC(=O)CCCCCCCCC	Lipids and lipid-like molecules	Glycerolipids	Triradylcglycerols	Aliphatic acyclic compounds	29.51116455	3.064093629	C01	Lipids and lipid-like molecules	C14 (86)	C14	Glycerolipids	C30	Diradylglycerols	Urban	7.03E-08	0.00010952	2.19E-07	0.000336919	1.153638404
1400	577.3768211	TRUE	0.9221881	5607.788867	-0.002230771	C33H54O8	-H(-)	14	Asparagoside A	HMDB0030046; HMDB30046	NA	NA	HMDB0030046	1	Asparagoside A	2-(hydroxymethyl)-6-{5,7',9',13'-tetramethyl-5'-oxaspiro[oxane-2,6'-pentacyclo[10.8.0.0²,⁹.0⁴,⁸.0¹³,¹⁸]icosane]oxy}oxane-3,4,5-triol	578.3818687	578.7771	CC1C2C(CC3C4CCC5CC(CCC5(C)C4CCC23C)OC2OC(CO)C(O)C(O)C2O)OC11CCC(C)CO1	Lipids and lipid-like molecules	Fatty Acyls	Fatty acids and conjugates	Aromatic heteromonocyclic compounds	7.838870085	9.544715506	C01	Lipids and lipid-like molecules	C01 (55)	C01	Organooxygen compounds	C27	Carbohydrates and carbohydrate conjugates	Urban	8.49E-09	1.35E-05	8.12E-09	1.29E-05	1.152206914
1578	896.6367515	TRUE	0.424151435	9511.461788	0.00185348	C50H92NO10P	-H(-)	25	PS(20:2(11Z,14Z)/24:1(15Z))	HMDB0112592; HMDB0112619; HMDB0112634; HMDB0112756; HMDB0112780; HMDB0112896; HMDB0112897; HMDB0112923	NA	NA	HMDB0112592	8	PS(20:2(11Z,14Z)/24:1(15Z))	(2S)-2-amino-3-{[hydroxy((2R)-3-[(11Z,14Z)-icosa-11,14-dienoyloxy]-2-[(15Z)-tetracos-15-enoyloxy]propoxy)phosphoryl]oxy}propanoic acid	897.6458852	898.257	[H][C@](N)(COP(O)(=O)OC[C@@]([H])(COC(=O)CCCCCCCCC\C=C/C\C=C/CCCCC)OC(=O)CCCCCCCCCCCCC\C=C/CCCCCCCC)C(O)=O	Lipids and lipid-like molecules	Glycerophospholipids	Glycerophosphoserines	Aliphatic acyclic compounds	5.457711979	4.930314168	C01	Lipids and lipid-like molecules	C01 (55)	C01	Organooxygen compounds	C08	Glycerophosphoserines	Urban	2.59E-06	0.003853518	7.25E-06	0.01006627	1.151985199
957	379.2859021	TRUE	0.85440797	5378.641605	-0.000520186	C23H40O4	-H(-)	100	MG(0:0/20:3(11Z,14Z,17Z)/0:0)	HMDB0011545; HMDB0011546; HMDB0011547; HMDB0011575; HMDB0011576; HMDB0011577; HMDB0032735; HMDB0039403; HMDB0041103; HMDB11545; HMDB11546; HMDB11547; HMDB11575; HMDB11576; HMDB11577; HMDB32735; HMDB39403; HMDB41103	NA	NA	HMDB0011545	9	MG(0:0/20:3(11Z,14Z,17Z)/0:0)	1,3-dihydroxypropan-2-yl (11Z,14Z,17Z)-icosa-11,14,17-trienoate	380.2926598	380.5613	[H]C(CO)(CO)OC(=O)CCCCCCCCC\C=C/C\C=C/C\C=C/CC	Lipids and lipid-like molecules	Endocannabinoids		Aliphatic acyclic compounds	21.93386047	4.171127878	C01	Lipids and lipid-like molecules	C12 (101)	C12	Steroids and steroid derivatives	C10	Triterpenoids	Urban	3.66E-08	5.75E-05	2.18E-07	0.000334814	1.15106737
762	327.2333117	TRUE	0.9300077	86367.64412	-0.000358985	C22H32O2	-H(-)	100	C22:6	HMDB0002183; HMDB0030053; HMDB0030446; HMDB0035185; HMDB0038908; HMDB02183; HMDB30053; HMDB30446; HMDB35185; HMDB38908	C06429	CHEBI:28125; CHEBI:32095; CHEBI:544843	HMDB0002183	5	Docosahexaenoic acid	docosahexaenoic acid	328.2402303	328.4883	CC\C=C/C\C=C/C\C=C/C\C=C/C\C=C/C\C=C/CCC(O)=O	Lipids and lipid-like molecules	Fatty Acyls	Fatty acids and conjugates	Aliphatic acyclic compounds	5.99921414	25.70357447	C01	Lipids and lipid-like molecules	C05 (147)	C05	Fatty Acyls	C09	Fatty acids and conjugates	Urban	0.003681524	1	3.06E-05	0.040084638	1.150886738
689	305.2137108	TRUE	0.8177495	2544.461499	-0.001493491	C19H30O3	-H(-)	45	5-Androstene-3b,16b,17a-triol	HMDB0000523; HMDB0000540; HMDB0000550; HMDB0002984; HMDB0013156; HMDB0013199; HMDB0014759; HMDB0040640; HMDB00523; HMDB00540; HMDB00550; HMDB02984; HMDB13156; HMDB13199; HMDB14759; HMDB40640	C07346; C14606	CHEBI:7820	HMDB0000523	8	5-Androstene-3b,16b,17a-triol	5-androstene-3b,16b,17a-triol	306.2194948	306.4397	[H][C@@]12C[C@H](O)[C@@H](O)[C@@]1(C)CC[C@@]1([H])[C@@]2([H])CC=C2C[C@@H](O)CC[C@]12C	Lipids and lipid-like molecules	Steroids and steroid derivatives	Androstane steroids	Aliphatic homopolycyclic compounds	-9.109080183	-5.150555577	C02	Organic acids and derivatives	C23 (82)	C23	Organic sulfuric acids and derivatives	C20	Arylsulfates	Rural	3.54E-05	0.04942776	6.24E-08	9.75E-05	1.15053796
700	308.0982197	TRUE	0.58270362	9194.830754	0.000484168	C11H19NO9	-H(-)	100	N-Acetylneuraminic acid	HMDB0000230; HMDB0000773; HMDB00230; HMDB00773; HMDB00800	C19909; C19910	CHEBI:45744; CHEBI:61599	HMDB0000230	2	N-Acetylneuraminic acid	β-neu5ac	309.1059812	309.2699	[H][C@]1(O[C@@](O)(C[C@H](O)[C@H]1NC(C)=O)C(O)=O)[C@H](O)[C@H](O)CO	Organic oxygen compounds	Organooxygen compounds	Carbohydrates and carbohydrate conjugates	Aliphatic heteromonocyclic compounds	-12.39826882	-17.44125989	C02	Organic acids and derivatives	C13 (102)	C13	Carboxylic acids and derivatives	C17	Amino acids, peptides, and analogues	Rural	1.07E-05	0.015468283	6.14E-07	0.00091611	1.150380769
785	335.1287074	TRUE	0.786198645	15966.07395	0.000174479	C21H20O4	-H(-)	100	Licoagrochalcone B	HMDB0035501; HMDB0039609; HMDB0125853; HMDB35501; HMDB39609	NA	NA	HMDB0035501	3	Licoagrochalcone B	licoagrochalcone B	336.1361591	336.3811	COC1=C(\C=C\C(=O)C2=CC=C(O)C=C2)C=CC2=C1C=CC(C)(C)O2	Phenylpropanoids and polyketides	Linear 1,3-diarylpropanoids	Chalcones and dihydrochalcones	Aromatic heteropolycyclic compounds	5.832498569	10.70665994	C01	Lipids and lipid-like molecules	C01 (55)	C01	Organooxygen compounds	C27	Carbohydrates and carbohydrate conjugates	Urban	1.05E-05	0.015221137	0.034769671	1	1.15028178
271	195.1027182	TRUE	0.81111026	19148.86748	-5.09E-05	C11H16O3	-H(-)	100	2,6-Dimethoxy-4-propylphenol	HMDB0036226; HMDB0037725; HMDB0037734; HMDB0135672; HMDB36226; HMDB37725; HMDB37734	NA	NA	HMDB0036226	4	2,6-Dimethoxy-4-propylphenol	2,6-dimethoxy-4-propylphenol	196.1099444	196.2429	CCCC1=CC(OC)=C(O)C(OC)=C1	Benzenoids	Phenols	Methoxyphenols	Aromatic homomonocyclic compounds	5.422474034	-18.73954138	C02	Organic acids and derivatives	C18 (30)	C18	Carboxylic acids and derivatives	C01	Amino acids, peptides, and analogues	Urban	0.018772003	1	0.059079372	1	1.149592075
1312	513.3582552	TRUE	0.87070051	9710.423834	0.000291338	C32H50O5	-H(-)	100	16-Acetylpriverogenin A	HMDB0034529; HMDB0034647; HMDB0035510; HMDB34529; HMDB34647; HMDB35510	NA	NA	HMDB0034529	3	16-Acetylpriverogenin A	4a-formyl-4,10-dihydroxy-2,2,6a,6b,9,9,12a-heptamethyl-1,3,4,5,6,7,8,8a,10,11,12,12b,13,14b-tetradecahydropicen-5-yl acetate	514.3658247	514.7364	CC(=O)OC1CC2(C)C(=CCC3C4(C)CCC(O)C(C)(C)C4CCC23C)C2CC(C)(C)CC(O)C12C=O	Lipids and lipid-like molecules	Prenol lipids	Triterpenoids	Aliphatic homopolycyclic compounds	21.79922235	4.795234856	C01	Lipids and lipid-like molecules	C12 (101)	C12	Steroids and steroid derivatives	C10	Triterpenoids	Urban	3.92E-08	6.15E-05	1.75E-07	0.000270459	1.148863409
852	351.2544185	TRUE	0.89396921	10549.34325	-0.000336606	C21H36O4	-H(-)	100	MG(0:0/18:3(6Z,9Z,12Z)/0:0)	HMDB0011539; HMDB0011540; HMDB0011569; HMDB0011570; HMDB11539; HMDB11540; HMDB11569; HMDB11570	NA	NA	HMDB0011539	4	MG(0:0/18:3(6Z,9Z,12Z)/0:0)	1,3-dihydroxypropan-2-yl (6Z,9Z,12Z)-octadeca-6,9,12-trienoate	352.2613596	352.5081	[H]C(CO)(CO)OC(=O)CCCC\C=C/C\C=C/C\C=C/CCCCC	Lipids and lipid-like molecules	Fatty Acyls	Lineolic acids and derivatives	Aliphatic acyclic compounds	18.45261178	16.86241363	C01	Lipids and lipid-like molecules	C02 (90)	C02	Prenol lipids	C11	Diterpenoids	Urban	1.46E-05	0.020881405	4.18E-08	6.54E-05	1.147957641
547	269.0460502	TRUE	0.78063068	5818.630078	-0.000503747	C15H10O5	-H(-)	100	Apigenin	HMDB0002124; HMDB0003217; HMDB0029372; HMDB0029521; HMDB0030829; HMDB0031715; HMDB0033790; HMDB0033860; HMDB0034004; HMDB0034409; HMDB0035214; HMDB0039449; HMDB0041655; HMDB0126019; HMDB0129338; HMDB0129963; HMDB0130170; HMDB0130780; HMDB0132880; HMDB0133311; HMDB0133316; HMDB0133990; HMDB0134890; HMDB0137513; HMDB0137514; HMDB0137515; HMDB0137516; HMDB0137517; HMDB0140468; HMDB02124; HMDB03217; …	C01477; C02495; C06563; C10037; C10044; C10294; C10343; C10379; C14313; C14314	CHEBI:161756; CHEBI:18388; CHEBI:27479; CHEBI:28088; CHEBI:42223; CHEBI:50399; CHEBI:5262; CHEBI:7635	HMDB0002124	29	Apigenin	chamomile	270.0528234	270.2369	OC1=CC=C(C=C1)C1=CC(=O)C2=C(O)C=C(O)C=C2O1	Phenylpropanoids and polyketides	Flavonoids	Flavones	Aromatic heteropolycyclic compounds	-9.874507853	-15.18356839	C02	Organic acids and derivatives	C13 (102)	C13	Carboxylic acids and derivatives	C17	Amino acids, peptides, and analogues	Rural	1.73E-08	2.74E-05	2.35E-10	3.78E-07	1.146896366
1233	471.3258283	TRUE	0.8332977	6546.459845	0.00102441	C33H44O2	-H(-)	96	Methyl (7Z,9Z,9''Z)-6''-apo-y-caroten-6''-oate	HMDB0031381; HMDB0036882; HMDB31381; HMDB36882	NA	NA	HMDB0031381	2	Methyl (7Z,9Z,9'Z)-6'-apo-y-caroten-6'-oate	methyl (2E,4E,6E,8E,10E,12E,14E,16E,18E,20E)-4,8,13,17,21,25-hexamethylhexacosa-2,4,6,8,10,12,14,16,18,20,24-undecaenoate	472.3341307	472.7013	COC(=O)\C=C\C(\C)=C\C=C\C(\C)=C\C=C\C=C(/C)\C=C\C=C(/C)\C=C\C=C(/C)CCC=C(C)C	Lipids and lipid-like molecules	Prenol lipids	Triterpenoids	Aliphatic acyclic compounds	23.36046714	8.474475626	C01	Lipids and lipid-like molecules	C12 (101)	C12	Steroids and steroid derivatives	C10	Triterpenoids	Urban	4.21E-07	0.000644882	3.99E-07	0.000603493	1.146343505
1234	471.3483962	TRUE	0.869751515	18080.50932	-0.000414277	C30H48O4	-H(-)	100	Maslinic acid	HMDB0002392; HMDB0033233; HMDB0034523; HMDB0034530; HMDB0034567; HMDB0035106; HMDB0035107; HMDB0035258; HMDB0035260; HMDB0035748; HMDB0035758; HMDB0035962; HMDB0035977; HMDB0036001; HMDB0036063; HMDB0036064; HMDB0036638; HMDB0036654; HMDB0037779; HMDB0041043; HMDB02392; HMDB33233; HMDB34523; HMDB34530; HMDB34567; HMDB35106; HMDB35107; HMDB35258; HMDB35260; HMDB35748; HMDB35758; HMDB35962; HMDB359…	C16939	CHEBI:66682	HMDB0002392	20	Maslinic acid	maslinic acid	472.35526	472.71	[H][C@@]12CC(C)(C)CC[C@@]1(CC[C@]1(C)C2=CC[C@]2([H])[C@@]3(C)C[C@@H](O)[C@H](O)C(C)(C)[C@]3([H])CC[C@@]12C)C(O)=O	Lipids and lipid-like molecules	Prenol lipids	Triterpenoids	Aliphatic homopolycyclic compounds	20.64502135	5.05520351	C01	Lipids and lipid-like molecules	C12 (101)	C12	Steroids and steroid derivatives	C10	Triterpenoids	Urban	1.69E-07	0.00026175	2.68E-06	0.003838914	1.146302337
57	124.0073842	TRUE	0.87937671	72069.00334	2.82E-06	C2H7NO3S	-H(-)	100	Taurine	HMDB0000251; HMDB00251	C00245	CHEBI:15891	HMDB0000251	1	Taurine	taurine	125.0146638	125.147	NCCS(O)(=O)=O	Organic acids and derivatives	Organic sulfonic acids and derivatives	Organosulfonic acids and derivatives	Aliphatic acyclic compounds	1.668619636	-26.75611972	C02	Organic acids and derivatives	C18 (30)	C18	Carboxylic acids and derivatives	C24	Amino acids, peptides, and analogues	Rural	0.017667857	1	0.00201605	1	1.145441562
1188	453.1554199	TRUE	0.860013425	1807.379623	7.04E-05	C25H26O8	-H(-)	100	KB 2	HMDB0033666; HMDB0133920; HMDB0133922; HMDB0133924; HMDB0133926; HMDB0133928; HMDB0133934; HMDB33666	C02347	NA	HMDB0033666	7	KB 2	5-hydroxy-3-(3-hydroxy-3-methylbutyl)-8,8-dimethyl-2-(2,4,5-trihydroxyphenyl)pyrano[2,3-h]chromen-4-one	454.1627678	454.4691	CC(C)(O)CCC1=C(OC2=C(C(O)=CC3=C2C=CC(C)(C)O3)C1=O)C1=CC(O)=C(O)C=C1O	Phenylpropanoids and polyketides	Flavonoids	Flavones	Aromatic heteropolycyclic compounds	7.959824333	7.846380375	C01	Lipids and lipid-like molecules	C01 (55)	C01	Organooxygen compounds	C27	Carbohydrates and carbohydrate conjugates	Urban	9.73E-07	0.001473516	3.09E-07	0.000472035	1.143956045
394	229.0179744	TRUE	0.830704655	10724.24241	-0.00035716	C9H10O5S	-H(-)	100	(4-ethenyl-2-methoxyphenyl)oxidanesulfonic acid	HMDB0127980; HMDB0134048; HMDB0135258; HMDB0135295; HMDB0135297; HMDB0135299; HMDB0135301; HMDB0135303; HMDB0135304; HMDB0135306; HMDB0135307; HMDB0135311; HMDB0135656; HMDB0135657	NA	NA	HMDB0127980	14	(4-ethenyl-2-methoxyphenyl)oxidanesulfonic acid	(4-ethenyl-2-methoxyphenyl)oxidanesulfonic acid	230.0248946	230.23	COC1=C(OS(O)(=O)=O)C=CC(C=C)=C1	Organic acids and derivatives	Organic sulfuric acids and derivatives	Arylsulfates	Aromatic homomonocyclic compounds	-8.682481938	-3.626058445	C02	Organic acids and derivatives	C23 (82)	C23	Organic sulfuric acids and derivatives	C20	Arylsulfates	Rural	0.009651127	1	0.000180122	0.214165009	1.143733501
1097	422.2305203	TRUE	0.89373094	1865.804596	0.000790906	C19H38NO7P	-H(-)	100	LysoPE(0:0/14:1(9Z))	HMDB0011471; HMDB0011501; HMDB11471; HMDB11501	NA	NA	HMDB0011471	2	LysoPE(0:0/14:1(9Z))	2-aminoethoxy(2R)-3-hydroxy-2-[(9Z)-tetradec-9-enoyloxy]propoxyphosphinic acid	423.2385891	423.4813	[H][C@@](CO)(COP(O)(=O)OCCN)OC(=O)CCCCCCC\C=C/CCCC	Lipids and lipid-like molecules	Glycerophospholipids	Glycerophosphoethanolamines	Aliphatic acyclic compounds	-2.021826911	8.124604385	C01	Lipids and lipid-like molecules	C03 (138)	C03	Fatty Acyls	C21	Fatty acids and conjugates	Rural	0.088609395	1	0.032868786	1	1.143310225
507	255.0329946	TRUE	0.77180833	3977.240516	0.000272642	C11H12O5S	-H(-)	100	[(3-methyl-2-oxo-4-phenylbut-3-en-1-yl)oxy]sulfonic acid	HMDB0133689; HMDB0133691; HMDB0133693; HMDB0133695	NA	NA	HMDB0133689	4	[(3-methyl-2-oxo-4-phenylbut-3-en-1-yl)oxy]sulfonic acid	(3-methyl-2-oxo-4-phenylbut-3-en-1-yl)oxysulfonic acid	256.0405447	256.27	CC(=CC1=CC=CC=C1)C(=O)COS(O)(=O)=O	Benzenoids	Benzene and substituted derivatives		Aromatic homomonocyclic compounds	-9.139707435	-13.90183337	C02	Organic acids and derivatives	C23 (82)	C23	Organic sulfuric acids and derivatives	C17	Amino acids, peptides, and analogues	Rural	1.65E-05	0.023502079	6.15E-09	9.77E-06	1.142632216
1053	409.3328589	TRUE	0.86608267	9559.017763	-0.000526971	C25H46O4	-H(-)	100	MG(0:0/22:2(13Z,16Z)/0:0)	HMDB0011553; HMDB0011583; HMDB11553; HMDB11583	NA	NA	HMDB0011553	2	MG(0:0/22:2(13Z,16Z)/0:0)	1,3-dihydroxypropan-2-yl (13Z,16Z)-docosa-13,16-dienoate	410.33961	410.6303	[H]C(CO)(CO)OC(=O)CCCCCCCCCCC\C=C/C\C=C/CCCCC	Lipids and lipid-like molecules	Glycerolipids	Monoradylglycerols	Aliphatic acyclic compounds	26.93853211	5.158616375	C01	Lipids and lipid-like molecules	C14 (86)	C14	Glycerolipids	C30	Diradylglycerols	Urban	1.42E-06	0.002139886	2.34E-06	0.00337249	1.14250894
1139	433.3330861	TRUE	0.88261914	26346.67717	-0.000754186	C27H46O4	-H(-)	100	3a,7a-Dihydroxycoprostanic acid	HMDB0000359; HMDB0003533; HMDB00359; HMDB0062208; HMDB01974; HMDB03533; HMDB06263; HMDB62208	C01301	CHEBI:16466; CHEBI:63848	HMDB0000359	3	3alpha,7alpha-Dihydroxycoprostanic acid	(6R)-6-[(1S,2S,5R,7S,9R,10R,11S,14R,15R)-5,9-dihydroxy-2,15-dimethyltetracyclo[8.7.0.0^{2,7}.0^{11,15}]heptadecan-14-yl]-2-methylheptanoic acid	434.33961	434.661	[H][C@@]1(CC[C@@]2([H])[C@]3([H])[C@H](O)C[C@]4([H])C[C@H](O)CC[C@]4(C)[C@@]3([H])CC[C@]12C)[C@H](C)CCCC(C)C(O)=O	Lipids and lipid-like molecules	Steroids and steroid derivatives	Bile acids, alcohols and derivatives	Aliphatic homopolycyclic compounds	23.38391485	6.047011944	C01	Lipids and lipid-like molecules	C12 (101)	C12	Steroids and steroid derivatives	C10	Triterpenoids	Urban	7.61E-07	0.001158841	1.49E-05	0.020178773	1.141762136
911	367.2843029	TRUE	0.86406791	6278.766331	0.001079023	C22H40O4	-H(-)	88	Octadecyl fumarate	HMDB0038073; HMDB38073	NA	NA	HMDB0038073	1	Octadecyl fumarate	(2Z)-4-(octadecyloxy)-4-oxobut-2-enoic acid	368.2926598	368.5506	CCCCCCCCCCCCCCCCCCOC(=O)\C=C/C(O)=O	Lipids and lipid-like molecules	Fatty Acyls	Fatty acid esters	Aliphatic acyclic compounds	24.06431464	4.617618486	C01	Lipids and lipid-like molecules	C12 (101)	C12	Steroids and steroid derivatives	C10	Triterpenoids	Urban	1.40E-06	0.002108847	1.74E-05	0.023366137	1.14045827
340	213.1032237	TRUE	0.020630228	8053.730078	0.000112374	C13H14N2O	-H(-)	100	Harmaline	HMDB0030310; HMDB0042058; HMDB0060963; HMDB30310; HMDB42058; HMDB60963	C06536	CHEBI:28172	HMDB0030310	3	Harmaline	harmaline	214.1106131	214.2631	COC1=CC2=C(C=C1)C1=C(N2)C(C)=NCC1	Alkaloids and derivatives	Harmala alkaloids		Aromatic heteropolycyclic compounds	-22.89562139	9.389436839	C02	Organic acids and derivatives	C21 (97)	C21	Carboxylic acids and derivatives	C31	Amino acids, peptides, and analogues	Urban	0.000515267	0.634809182	0.038357751	1	1.140056456
1572	885.549339	TRUE	0.843366295	167059.5326	0.000510831	C47H83O13P	-H(-)	100	PI(16:0/22:4(10Z,13Z,16Z,19Z))	HMDB0009793; HMDB0009794; HMDB0009815; HMDB0009816; HMDB0009830; HMDB0009831; HMDB0009842; HMDB0009843; HMDB0009853; HMDB0009877; HMDB0009881; HMDB0009882; HMDB0009888; HMDB0009889; HMDB0009894; HMDB0009900; HMDB0009912; HMDB0009914; HMDB09793; HMDB09794; HMDB09815; HMDB09816; HMDB09830; HMDB09831; HMDB09842; HMDB09843; HMDB09853; HMDB09877; HMDB09881; HMDB09882; HMDB09888; HMDB09889; HMDB09894; …	C00626	NA	HMDB0009793	18	PI(16:0/22:4(10Z,13Z,16Z,19Z))	(2R)-2-[(10Z,13Z,16Z,19Z)-docosa-10,13,16,19-tetraenoyloxy]-3-(hexadecanoyloxy)propoxy([(1s,3R)-2,3,4,5,6-pentahydroxycyclohexyl]oxy)phosphinic acid	886.5571293	887.1279	[H][C@@](COC(=O)CCCCCCCCCCCCCCC)(COP(O)(=O)O[C@H]1C(O)C(O)C(O)[C@@H](O)C1O)OC(=O)CCCCCCCC\C=C/C\C=C/C\C=C/C\C=C/CC	Lipids and lipid-like molecules	Glycerophospholipids	Glycerophosphoinositols	Aliphatic homomonocyclic compounds	25.56179645	-17.78806338	C01	Lipids and lipid-like molecules	C11 (104)	C11	Glycerophospholipids	C03	Glycerophosphocholines	Rural	0.014022841	1	0.009479045	1	1.139216065
1386	565.5193465	TRUE	0.824386535	6165.26072	0.000785446	C36H70O4	-H(-)	100	FAHFA(18:0/9-O-18:0)	HMDB0112112; HMDB0112120; HMDB0112128; HMDB0112129; HMDB0112130; HMDB0112131; HMDB0112132; HMDB0112133; HMDB0112177	NA	NA	HMDB0112112	9	FAHFA(18:0/9-O-18:0)	9-(octadecanoyloxy)octadecanoic acid	566.5274107	566.952	CCCCCCCCCCCCCCCCCC(=O)OC(CCCCCCCCC)CCCCCCCC(O)=O	Lipids and lipid-like molecules	Fatty Acyls	Fatty acids and conjugates	Aliphatic acyclic compounds	6.032529162	23.74251297	C01	Lipids and lipid-like molecules	C05 (147)	C05	Fatty Acyls	C09	Fatty acids and conjugates	Urban	0.000482057	0.597750994	1.84E-05	0.024635902	1.139095453
1568	874.6677976	TRUE	0.55349636	9331.616442	0.001713563	C52H94NO7P	-H(-)	32	PC(o-22:0/22:6(4Z,7Z,10Z,13Z,16Z,19Z))	HMDB0013450; HMDB0013457; HMDB13450; HMDB13457	NA	NA	HMDB0013450	2	PC(O-22:0/22:6(4Z,7Z,10Z,13Z,16Z,19Z))	(2-{[(2R)-2-[(4Z,7Z,10Z,13Z,16Z,19Z)-docosa-4,7,10,13,16,19-hexaenoyloxy]-3-(docosyloxy)propyl phosphonato]oxy}ethyl)trimethylazanium	875.6767909	876.279	CCCCCCCCCCCCCCCCCCCCCCOC[C@]([H])(COP([O-])(=O)OCC[N+](C)(C)C)OC(=O)CC\C=C/C\C=C/C\C=C/C\C=C/C\C=C/C\C=C/CC	Lipids and lipid-like molecules	Glycerophospholipids	Glycerophosphocholines	Aliphatic acyclic compounds	5.077553133	4.373175003	C01	Lipids and lipid-like molecules	C07 (58)	C07	Carboxylic acids and derivatives	C08	Glycerophosphoserines	Urban	7.83E-06	0.011365246	1.75E-05	0.023419504	1.138740719
27	109.029572	TRUE	0.7485646	44130.62562	-6.93E-05	C6H6O2	-H(-)	100	Catechol	HMDB0000957; HMDB0002434; HMDB0031180; HMDB0032037; HMDB0033002; HMDB0033127; HMDB00957; HMDB02434; HMDB31180; HMDB32037; HMDB33002; HMDB33127	C00090; C00530; C01751; C11115	CHEBI:17594; CHEBI:18135; CHEBI:27810; CHEBI:59983	HMDB0000957	6	Pyrocatechol	catechol	110.0367794	110.1106	OC1=CC=CC=C1O	Benzenoids	Phenols	Benzenediols	Aromatic homomonocyclic compounds	-9.868369089	-3.966291079	C02	Organic acids and derivatives	C23 (82)	C23	Organic sulfuric acids and derivatives	C20	Arylsulfates	Rural	0.000988443	1	8.63E-07	0.001280837	1.138426301
355	217.1091238	TRUE	0.32182056	12871.06857	-0.000977318	C10H18O5	-H(-)	100	3-Hydroxysebacic acid	HMDB0000350; HMDB0000424; HMDB00350; HMDB00424; HMDB02534	NA	CHEBI:89182	HMDB0000350	2	3-Hydroxysebacic acid	(3R)-3-hydroxydecanedioic acid	218.1154237	218.249	O[C@H](CCCCCCC(O)=O)CC(O)=O	Organic acids and derivatives	Hydroxy acids and derivatives	Medium-chain hydroxy acids and derivatives	Aliphatic acyclic compounds	-24.46829643	7.217127311	C02	Organic acids and derivatives	C21 (97)	C21	Carboxylic acids and derivatives	C31	Amino acids, peptides, and analogues	Urban	0.000511559	0.630752467	0.071864766	1	1.138248157
286	199.1705858	TRUE	0.757162925	66009.6836	-0.000233057	C12H24O2	-H(-)	100	Dodecanoic acid (FA12:0)	HMDB0000638; HMDB0030998; HMDB0032310; HMDB0032440; HMDB0033619; HMDB0034128; HMDB0034136; HMDB0034137; HMDB0035410; HMDB0036225; HMDB0040166; HMDB0059868; HMDB00638; HMDB30998; HMDB32310; HMDB32440; HMDB33619; HMDB34128; HMDB34136; HMDB34137; HMDB35410; HMDB36225; HMDB40166; HMDB59868	C02679	CHEBI:201659; CHEBI:30805; CHEBI:87430	HMDB0000638	12	Dodecanoic acid	lauric acid	200.17763	200.3178	CCCCCCCCCCCC(O)=O	Lipids and lipid-like molecules	Fatty Acyls	Fatty acids and conjugates	Aliphatic acyclic compounds	1.483869717	26.44191685	C01	Lipids and lipid-like molecules	C05 (147)	C05	Fatty Acyls	C09	Fatty acids and conjugates	Urban	2.84E-07	0.00043715	6.07E-07	0.000906751	1.138133292
49	117.0557325	TRUE	0.7702812	43198.48309	-1.52E-05	C5H10O3	-H(-)	100	5-Hydroxypentanoic acid	HMDB0000351; HMDB0000354; HMDB0000396; HMDB0000407; HMDB0000410; HMDB0000531; HMDB0000642; HMDB0000754; HMDB0001863; HMDB0001987; HMDB0002011; HMDB00351; HMDB00354; HMDB00396; HMDB00407; HMDB0040735; HMDB00410; HMDB0041603; HMDB00420; HMDB00531; HMDB0059844; HMDB00605; HMDB0061927; HMDB0062584; HMDB00642; HMDB00754; HMDB0130836; HMDB01863; HMDB01987; HMDB02011; HMDB02187; HMDB02321; HMDB40735; HM…	C02804	CHEBI:37051; CHEBI:37084; CHEBI:384411; CHEBI:45564; CHEBI:60631; CHEBI:60645; CHEBI:60647; CHEBI:68454; CHEBI:741550; CHEBI:78321	HMDB0000351	17	(2S,3R)-3-Hydroxy-2-methylbutanoic acid	(2S,3R)-3-hydroxy-2-methylbutanoic acid	118.0629942	118.1311	C[C@@H](O)[C@H](C)C(O)=O	Lipids and lipid-like molecules	Fatty Acyls	Fatty acids and conjugates	Aliphatic acyclic compounds	-9.241916153	-9.794021984	C02	Organic acids and derivatives	C08 (83)	C08	Carboxylic acids and derivatives	C17	Amino acids, peptides, and analogues	Rural	0.05313377	1	0.009853163	1	1.137772901
428	237.0337694	TRUE	0.836238685	2805.104662	0.000166572	C10H10N2O3S	-H(-)	100	6-(2-amino-2-carboxyethyl)-4-hydroxybenzothiazole	HMDB0062793; HMDB62793	NA	CHEBI:84343	HMDB0062793	1	6-(2-amino-2-carboxyethyl)-4-hydroxybenzothiazole	2-amino-3-(4-hydroxy-1,3-benzothiazol-6-yl)propanoic acid	238.0412134	238.26	NC(CC1=CC(O)=C2N=CSC2=C1)C(O)=O	Organic acids and derivatives	Carboxylic acids and derivatives	Amino acids, peptides, and analogues	Aromatic heteropolycyclic compounds	-9.251318045	-14.75598324	C02	Organic acids and derivatives	C13 (102)	C13	Carboxylic acids and derivatives	C17	Amino acids, peptides, and analogues	Rural	2.15E-06	0.003215209	9.99E-08	0.000155195	1.137597375
747	323.1866446	TRUE	0.840970275	4484.191743	-0.000248076	C18H28O5	-H(-)	100	Lactapiperanol D	HMDB0033631; HMDB0038580; HMDB33631; HMDB38580	NA	NA	HMDB0033631	2	Lactapiperanol D	10-hydroxy-13-methoxy-3,6,6-trimethyl-12-oxatetracyclo[8.3.0.0¹,³.0⁴,⁸]tridecan-9-yl acetate	324.193674	324.4119	COC1OCC2(O)C(OC(C)=O)C3CC(C)(C)CC3C3(C)CC123	Lipids and lipid-like molecules	Prenol lipids	Diterpenoids		19.03917703	16.37122596	C01	Lipids and lipid-like molecules	C14 (86)	C14	Glycerolipids	C11	Diterpenoids	Urban	5.38E-08	8.42E-05	4.05E-07	0.000611693	1.13708389
1300	507.3698493	TRUE	0.90005368	33459.62816	-0.000738198	C30H52O6	-H(-)	100	Fasciculol C	HMDB0035853; HMDB35853	NA	NA	HMDB0035853	1	Fasciculol C	2,6,6,11,15-pentamethyl-14-(1,5,6-trihydroxy-6-methylheptan-2-yl)tetracyclo[8.7.0.0²,⁷.0¹¹,¹⁵]heptadec-1(10)-ene-4,5,16-triol	508.3763894	508.7303	CC(C)(O)C(O)CCC(CO)C1CCC2(C)C3=C(CC(O)C12C)C1(C)CC(O)C(O)C(C)(C)C1CC3	Lipids and lipid-like molecules	Prenol lipids	Triterpenoids	Aliphatic homopolycyclic compounds	22.73288403	6.828096391	C01	Lipids and lipid-like molecules	C12 (101)	C12	Steroids and steroid derivatives	C10	Triterpenoids	Urban	1.38E-05	0.019806619	8.77E-05	0.107890301	1.135786615
941	375.3271284	TRUE	0.85942912	4427.117858	-0.000275697	C25H44O2	-H(-)	100	5-Nonadecyl-1,3-benzenediol	HMDB0030956; HMDB30956	NA	CHEBI:1258589	HMDB0030956	1	5-Nonadecyl-1,3-benzenediol	5-nonadecylbenzene-1,3-diol	376.3341307	376.6157	CCCCCCCCCCCCCCCCCCCC1=CC(O)=CC(O)=C1	Benzenoids	Phenols	Benzenediols	Aromatic homomonocyclic compounds	21.46364689	3.683886922	C01	Lipids and lipid-like molecules	C12 (101)	C12	Steroids and steroid derivatives	C10	Triterpenoids	Urban	4.51E-06	0.006623988	6.75E-07	0.00100433	1.135781048
1195	455.3739664	TRUE	0.87108481	6112.010547	0.000230125	C27H52O5	-H(-)	100	DG(8:0/16:0/0:0)	HMDB0092923; HMDB0092924; HMDB0092925; HMDB0092926; HMDB0092973; HMDB0092974; HMDB0092975; HMDB0092976; HMDB0093027; HMDB0093028; HMDB0093029; HMDB0093030; HMDB0093031; HMDB0093032; HMDB0093033; HMDB0093034; HMDB0093323; HMDB0093324; HMDB0093325; HMDB0093326; HMDB0093596; HMDB0093597; HMDB0093598; HMDB0093599; HMDB92923; HMDB92924; HMDB92925; HMDB92926; HMDB92973; HMDB92974; HMDB92975; HMDB92976;…	NA	NA	HMDB0092923	24	DG(8:0/16:0/0:0)	(2S)-1-hydroxy-3-(octanoyloxy)propan-2-yl hexadecanoate	456.3814748	456.708	[H][C@](CO)(COC(=O)CCCCCCC)OC(=O)CCCCCCCCCCCCCCC	Lipids and lipid-like molecules	Glycerolipids	Diradylglycerols	Aliphatic acyclic compounds	28.8836862	2.649031241	C01	Lipids and lipid-like molecules	C14 (86)	C14	Glycerolipids	C30	Diradylglycerols	Urban	7.87E-07	0.001197406	4.40E-06	0.006218338	1.134565397
946	377.2703384	TRUE	0.874379575	8248.37785	-0.000606451	C23H38O4	-H(-)	100	2-Arachidonylglycerol	HMDB0004666; HMDB0011549; HMDB0011578; HMDB0011579; HMDB0035273; HMDB0036356; HMDB0036568; HMDB04666; HMDB11548; HMDB11549; HMDB11578; HMDB11579; HMDB35273; HMDB36356; HMDB36568	C13856	CHEBI:34071; CHEBI:52392; CHEBI:66735	HMDB0004666	7	MG(0:0/20:4(5Z,8Z,11Z,14Z)/0:0)	2-arachidonoylglycerol	378.2770097	378.5454	[H]C(CO)(CO)OC(=O)CCC\C=C/C\C=C/C\C=C/C\C=C/CCCCC	Lipids and lipid-like molecules	Endocannabinoids		Aliphatic acyclic compounds	21.21714619	5.882063479	C01	Lipids and lipid-like molecules	C12 (101)	C12	Steroids and steroid derivatives	C10	Triterpenoids	Urban	5.66E-06	0.008274999	2.01E-06	0.002907384	1.134176292
1320	517.3903939	TRUE	0.87120843	146584.46	-0.000547372	C32H54O5	-H(-)	100	Ganoderiol C	HMDB0037781; HMDB37781	NA	NA	HMDB0037781	1	Ganoderiol C	9-ethoxy-2,6,6,11,15-pentamethyl-14-(5,6,7-trihydroxy-6-methylheptan-2-yl)tetracyclo[8.7.0.0²,⁷.0¹¹,¹⁵]heptadec-1(10)-en-5-one	518.3971248	518.7682	CCOC1CC2C(C)(C)C(=O)CCC2(C)C2=C1C1(C)CCC(C(C)CCC(O)C(C)(O)CO)C1(C)CC2	Lipids and lipid-like molecules	Prenol lipids	Triterpenoids		20.17722106	7.864077588	C01	Lipids and lipid-like molecules	C12 (101)	C12	Steroids and steroid derivatives	C10	Triterpenoids	Urban	0.00040384	0.507222463	0.001547863	1	1.133353664
790	337.1071993	TRUE	0.88426283	2271.792028	0.000947238	C20H18O5	-H(-)	100	Otobanone	HMDB0030618; HMDB0030771; HMDB0033315; HMDB0033801; HMDB0033901; HMDB0034041; HMDB0034087; HMDB0035373; HMDB0036636; HMDB0037920; HMDB0038902; HMDB0131487; HMDB0134903; HMDB30618; HMDB30771; HMDB33315; HMDB33801; HMDB33901; HMDB34041; HMDB34087; HMDB35373; HMDB36636; HMDB37920; HMDB38902	C01701; C10422; C15511	CHEBI:16470; CHEBI:52086; CHEBI:52127; CHEBI:65737; CHEBI:69749	HMDB0030618	13	Otobanone	9-(2H-1,3-benzodioxol-5-yl)-7,8-dimethyl-2H,7H,8H,9H-naphtho[1,2-d][1,3]dioxol-6-one	338.1154237	338.3539	CC1C(C)C(=O)C2=C(C1C1=CC3=C(OCO3)C=C1)C1=C(OCO1)C=C2	Lignans, neolignans and related compounds	Aryltetralin lignans		Aromatic heteropolycyclic compounds	4.767466392	10.50607856	C01	Lipids and lipid-like molecules	C01 (55)	C01	Organooxygen compounds	C27	Carbohydrates and carbohydrate conjugates	Urban	1.06E-06	0.001601436	0.004326581	1	1.132922231
815	343.1397565	TRUE	0.77994001	2555.457921	8.38E-05	C16H24O8	-H(-)	100	(-)-erythro-Anethole glycol 1-glucoside	HMDB0033066; HMDB0033067; HMDB0041509; HMDB33066; HMDB33067; HMDB41509	NA	NA	HMDB0033066	3	(-)-erythro-Anethole glycol 1-glucoside	2-[2-hydroxy-1-(4-methoxyphenyl)propoxy]-6-(hydroxymethyl)oxane-3,4,5-triol	344.1471177	344.357	COC1=CC=C(C=C1)C(OC1OC(CO)C(O)C(O)C1O)C(C)O	Organic oxygen compounds	Organooxygen compounds	Carbohydrates and carbohydrate conjugates	Aromatic heteromonocyclic compounds	-30.53434864	-3.492134651	C02	Organic acids and derivatives	C04 (105)	C04	Carboxylic acids and derivatives	C04	Amino acids, peptides, and analogues	Urban	0.000194174	0.25378548	0.000739915	0.796888458	1.132878131
1122	427.3597779	TRUE	0.8625274	4887.068578	-0.001625179	C29H48O2	-H(-)	37	Cholesteryl acetate	HMDB0003822; HMDB0012168; HMDB0012170; HMDB0034422; HMDB0036018; HMDB0039498; HMDB0039822; HMDB0041112; HMDB0059643; HMDB0062388; HMDB0062390; HMDB03822; HMDB12168; HMDB12170; HMDB34422; HMDB36018; HMDB39498; HMDB39822; HMDB41112; HMDB59643; HMDB62388; HMDB62390	C02530	CHEBI:87046; CHEBI:87289	HMDB0003822	11	Cholesteryl acetate	(2R,5S,15R)-2,15-dimethyl-14-[(2R)-6-methylheptan-2-yl]tetracyclo[8.7.0.0²,⁷.0¹¹,¹⁵]heptadec-7-en-5-yl acetate	428.3654308	428.6902	CC(C)CCC[C@@H](C)C1CCC2C3CC=C4C[C@H](CC[C@]4(C)C3CC[C@]12C)OC(C)=O	Organic acids and derivatives	Keto acids and derivatives	Short-chain keto acids and derivatives	Aliphatic acyclic compounds	20.60552177	3.989687449	C01	Lipids and lipid-like molecules	C12 (101)	C12	Steroids and steroid derivatives	C10	Triterpenoids	Urban	2.38E-07	0.000367061	2.91E-06	0.004156684	1.132475666
352	217.0166107	TRUE	0.53488255	68057.57823	0.00100653	C8H10O5S	-H(-)	99	Tyrosol 4-sulfate	HMDB0041785; HMDB0124986; HMDB41785	NA	NA	HMDB0041785	2	Tyrosol 4-sulfate	[4-(2-hydroxyethyl)phenyl]oxidanesulfonic acid	218.0248941	218.227	OCCC1=CC=C(OS(O)(=O)=O)C=C1	Organic acids and derivatives	Organic sulfuric acids and derivatives	Arylsulfates	Aromatic homomonocyclic compounds	-9.825886563	-18.1432382	C02	Organic acids and derivatives	C13 (102)	C13	Carboxylic acids and derivatives	C17	Amino acids, peptides, and analogues	Rural	4.15E-08	6.51E-05	1.37E-09	2.19E-06	1.132415478
1086	417.3016502	TRUE	0.87748837	11981.31252	-0.000618313	C26H42O4	-H(-)	100	11''-Carboxy-alpha-chromanol	HMDB0012515; HMDB0039317; HMDB12515; HMDB39317	NA	NA	HMDB0012515	2	11'-Carboxy-alpha-chromanol	(4R,8S)-11-[(2R)-6-hydroxy-2,5,7,8-tetramethyl-3,4-dihydro-1-benzopyran-2-yl]-4,8-dimethylundecanoic acid	418.3083098	418.6093	C[C@@H](CCC[C@@H](C)CCC(O)=O)CCC[C@]1(C)CCC2=C(O1)C(C)=C(C)C(O)=C2C	Lipids and lipid-like molecules	Prenol lipids	Sesquiterpenoids	Aromatic heteropolycyclic compounds	20.88675917	4.553159434	C01	Lipids and lipid-like molecules	C12 (101)	C12	Steroids and steroid derivatives	C10	Triterpenoids	Urban	2.22E-07	0.000342127	1.32E-06	0.001942939	1.132348079
1278	495.2964675	TRUE	0.909743875	4471.519295	-0.000127233	C27H44O8	-H(-)	100	Pregnanediol-3-glucuronide	HMDB0010318; HMDB0010352; HMDB0041331; HMDB10318; HMDB10352; HMDB41331	C03033	NA	HMDB0010318	3	Pregnanediol 3-O-glucuronide	(2S,3S,4S,5R,6R)-3,4,5-trihydroxy-6-{[(1S,2S,5R,7R,10R,11S,14S,15S)-14-[(1S)-1-hydroxyethyl]-2,15-dimethyltetracyclo[8.7.0.0^{2,7}.0^{11,15}]heptadecan-5-yl]oxy}oxane-2-carboxylic acid	496.3036184	496.6335	[H][C@@]1(CC[C@@]2([H])[C@]3([H])CC[C@]4([H])C[C@@H](CC[C@]4(C)[C@@]3([H])CC[C@]12C)O[C@]1([H])O[C@@H]([C@@H](O)[C@H](O)[C@H]1O)C(O)=O)[C@H](C)O	Lipids and lipid-like molecules	Steroids and steroid derivatives	Steroidal glycosides	Aliphatic heteropolycyclic compounds	13.27068672	8.207035586	C01	Lipids and lipid-like molecules	C02 (90)	C02	Prenol lipids	C05	Sesquiterpenoids	Urban	0.000677472	0.826515394	0.007945006	1	1.130929396
1148	435.4201489	TRUE	0.90707743	1758.356832	0.000603808	C29H56O2	-H(-)	100	14,16-Nonacosanedione	HMDB0035234; HMDB0035536; HMDB0035537; HMDB0037327; HMDB0037328; HMDB35234; HMDB35536; HMDB35537; HMDB37327; HMDB37328	NA	NA	HMDB0035234	5	14,16-Nonacosanedione	nonacosane-14,16-dione	436.428031	436.7537	CCCCCCCCCCCCCC(=O)CC(=O)CCCCCCCCCCCCC	Organic oxygen compounds	Organooxygen compounds	Carbonyl compounds	Aliphatic acyclic compounds	7.990126313	5.20572593	C01	Lipids and lipid-like molecules	C01 (55)	C01	Organooxygen compounds	C27	Carbohydrates and carbohydrate conjugates	Urban	1.27E-09	2.03E-06	4.98E-10	7.99E-07	1.130400502
1093	419.3529718	TRUE	0.885755715	7434.348907	9.55E-05	C27H48O3	-H(-)	100	5-b-Cholestane-3a ,7a ,12a-triol	HMDB0001457; HMDB0003990; HMDB0012455; HMDB0039463; HMDB0060138; HMDB0062418; HMDB01457; HMDB03990; HMDB12455; HMDB39463; HMDB60138; HMDB62418	C05425; C05444; C05454	CHEBI:16496; CHEBI:28082; CHEBI:28540; CHEBI:48700	HMDB0001457	6	5beta-Cholestane-3alpha,7alpha,12alpha-triol	(1S,2S,5R,7S,9R,10R,11S,14R,15R,16S)-2,15-dimethyl-14-[(2R)-6-methylheptan-2-yl]tetracyclo[8.7.0.0^{2,7}.0^{11,15}]heptadecane-5,9,16-triol	420.3603454	420.6682	[H][C@@]1(CC[C@@]2([H])[C@]3([H])[C@H](O)C[C@]4([H])C[C@H](O)CC[C@]4(C)[C@@]3([H])C[C@H](O)[C@]12C)[C@H](C)CCCC(C)C	Lipids and lipid-like molecules	Steroids and steroid derivatives	Cholestane steroids	Aliphatic homopolycyclic compounds	23.83231032	7.113770413	C01	Lipids and lipid-like molecules	C12 (101)	C12	Steroids and steroid derivatives	C10	Triterpenoids	Urban	1.07E-05	0.015468283	6.97E-06	0.009683496	1.129891645
1493	700.5653618	TRUE	0.85697681	4147.605934	-0.000315249	C40H80NO6P	-H(-)	100	CerP(d18:1/22:0)	HMDB0010703; HMDB0011232; HMDB10703; HMDB11232	NA	CHEBI:73138	HMDB0010703	2	CerP(d18:1/22:0)	C22 CerP	701.5723258	702.0401	CCCCCCCCCCCCCCCCCCCCCC(=O)N[C@@]([H])(COP(=O)(O)O)[C@]([H])(O)\C=C\CCCCCCCCCCCCC	Lipids and lipid-like molecules	Sphingolipids	Phosphosphingolipids	Aliphatic acyclic compounds	25.46029105	-19.1915474	C01	Lipids and lipid-like molecules	C11 (104)	C11	Glycerophospholipids	C03	Glycerophosphocholines	Rural	0.004997647	1	0.005216986	1	1.129320682
310	204.9815619	TRUE	0.7785022	52862.11247	-0.000330147	C6H6O6S	-H(-)	100	5-Sulfoxymethylfurfural	HMDB0059752; HMDB0060016; HMDB0060018; HMDB59752; HMDB60016; HMDB60018	NA	CHEBI:89613; CHEBI:89615	HMDB0059752	3	5-Sulfoxymethylfurfural	(5-formylfuran-2-yl)methoxysulfonic acid	205.9885086	206.173	OS(=O)(=O)OCC1=CC=C(O1)C=O	Organic oxygen compounds	Organooxygen compounds	Carbonyl compounds	Aromatic heteromonocyclic compounds	-8.035521896	-2.47894699	C02	Organic acids and derivatives	C03 (138)	C03	Fatty Acyls	C20	Arylsulfates	Rural	0.266087957	1	0.113198544	1	1.129173302
1121	427.3428099	TRUE	0.87624717	4079.705969	8.66E-05	C25H48O5	-H(-)	100	3-(Acetyloxy)-2-hydroxypropyl icosanoate	HMDB0059928; HMDB0092913; HMDB0092914; HMDB0092915; HMDB0092916; HMDB0092963; HMDB0092964; HMDB0092965; HMDB0092966; HMDB0093023; HMDB0093024; HMDB0093025; HMDB0093026; HMDB0093319; HMDB0093320; HMDB0093321; HMDB0093322; HMDB59928; HMDB92913; HMDB92914; HMDB92915; HMDB92916; HMDB92963; HMDB92964; HMDB92965; HMDB92966; HMDB93023; HMDB93024; HMDB93025; HMDB93026; HMDB93319; HMDB93320; HMDB93321; HM…	NA	NA	HMDB0059928	17	3-(Acetyloxy)-2-hydroxypropyl icosanoate	3-(acetyloxy)-2-hydroxypropyl icosanoate	428.3501746	428.6456	CCCCCCCCCCCCCCCCCCCC(=O)OCC(O)COC(C)=O	Lipids and lipid-like molecules	Glycerolipids	Diradylglycerols	Aliphatic acyclic compounds	28.93289643	2.167197046	C01	Lipids and lipid-like molecules	C14 (86)	C14	Glycerolipids	C30	Diradylglycerols	Urban	2.01E-06	0.003011757	1.14E-05	0.015582088	1.128070624
1159	439.3434762	TRUE	0.89947581	50394.67326	-0.000579723	C26H48O5	-H(-)	100	Momordol	HMDB0029804; HMDB29804	NA	NA	HMDB0029804	1	Momordol	momordol	440.3501746	440.6563	CCC(CO)C(O)CC(O)C(C)CCC(C)CCCC1(C)C(CC)C(=O)C=CC1(C)O	Lipids and lipid-like molecules	Fatty Acyls	Fatty alcohols	Aliphatic homomonocyclic compounds	28.82260059	2.389296918	C01	Lipids and lipid-like molecules	C14 (86)	C14	Glycerolipids	C30	Diradylglycerols	Urban	3.61E-05	0.050358827	0.00036008	0.407970868	1.128008748
1373	550.3849899	TRUE	0.90173322	4162.829782	0.001168151	C30H53N3O6	-H(-)	76	Aliskiren	HMDB0015387; HMDB15387	NA	CHEBI:601027	HMDB0015387	1	Aliskiren	aliskiren	551.3934364	551.7583	COCCCOC1=C(OC)C=CC(C[C@@H](C[C@H](N)[C@@H](O)C[C@@H](C(C)C)C(=O)NCC(C)(C)C(N)=O)C(C)C)=C1	Organic acids and derivatives	Carboxylic acids and derivatives	Amino acids, peptides, and analogues	Aromatic homomonocyclic compounds	25.93592662	4.080238724	C01	Lipids and lipid-like molecules	C12 (101)	C12	Steroids and steroid derivatives	C30	Diradylglycerols	Urban	1.36E-08	2.15E-05	1.56E-06	0.002277507	1.127695456
1336	525.4162618	TRUE	0.88212818	4835.16198	-0.000200693	C31H58O6	-H(-)	100	TG(8:0/8:0/i-12:0)	HMDB0071469; HMDB0071580; HMDB0072044; HMDB0072057; HMDB0094819; HMDB0094820; HMDB71469; HMDB71580; HMDB72044; HMDB72057; HMDB94819; HMDB94820	NA	NA	HMDB0071469	6	TG(8:0/8:0/i-12:0)	(2S)-2,3-bis(octanoyloxy)propyl 10-methylundecanoate	526.4233396	526.799	[H][C@](COC(=O)CCCCCCC)(COC(=O)CCCCCCCCC(C)C)OC(=O)CCCCCCC	Lipids and lipid-like molecules	Glycerolipids	Triradylcglycerols	Aliphatic acyclic compounds	29.24920449	2.765175456	C01	Lipids and lipid-like molecules	C14 (86)	C14	Glycerolipids	C30	Diradylglycerols	Urban	2.28E-06	0.003406925	2.04E-05	0.027116466	1.127563704
407	230.9971004	TRUE	0.87239325	24403.47234	-0.000218632	C8H8O6S	-H(-)	100	2,4-Dihydroxyacetophenone 5-sulfate	HMDB0041646; HMDB0041789; HMDB0125163; HMDB0128010; HMDB0132500; HMDB41646; HMDB41789	NA	NA	HMDB0041646	5	2,4-Dihydroxyacetophenone 5-sulfate	(2-acetyl-5-hydroxyphenyl)oxidanesulfonic acid	232.0041587	232.211	CC(=O)C1=C(OS(O)(=O)=O)C=C(O)C=C1	Organic oxygen compounds	Organooxygen compounds	Carbonyl compounds	Aromatic homomonocyclic compounds	-1.671279097	-1.573567174	C01	Lipids and lipid-like molecules	C03 (138)	C03	Fatty Acyls	C20	Arylsulfates	Urban	0.066779005	1	0.196167956	1	1.127130374
723	315.2543276	TRUE	0.88613367	16169.39991	-0.00024567	C18H36O4	-H(-)	100	MG(0:0/15:0/0:0)	HMDB0011532; HMDB0011563; HMDB0031008; HMDB0059633; HMDB0072849; HMDB0072862; HMDB0072865; HMDB0072878; HMDB11532; HMDB11563; HMDB31008; HMDB59633; HMDB72849; HMDB72862; HMDB72865; HMDB72878	C15988	CHEBI:49254; CHEBI:710856	HMDB0011532	8	MG(0:0/15:0/0:0)	1,3-dihydroxypropan-2-yl pentadecanoate	316.2613596	316.476	[H]C(CO)(CO)OC(=O)CCCCCCCCCCCCCC	Lipids and lipid-like molecules	Glycerolipids	Monoradylglycerols	Aliphatic acyclic compounds	26.71455531	3.196401842	C01	Lipids and lipid-like molecules	C14 (86)	C14	Glycerolipids	C30	Diradylglycerols	Urban	2.16E-06	0.003218539	9.26E-06	0.012779349	1.12639462
1155	437.3280379	TRUE	0.90128383	46388.91179	-0.000791403	C26H46O5	-H(-)	100	27-Nor-5b-cholestane-3a,7a,12a,24,25-pentol	HMDB0002126; HMDB02126	NA	NA	HMDB0002126	1	27-Nor-5b-cholestane-3a,7a,12a,24,25-pentol	(1S,2S,5R,7S,9R,10R,11S,14R,15R,16S)-14-[(2R)-5,6-dihydroxyheptan-2-yl]-2,15-dimethyltetracyclo[8.7.0.0²,⁷.0¹¹,¹⁵]heptadecane-5,9,16-triol	438.3345246	438.6404	[H][C@@]1(CC[C@@]2([H])[C@]3([H])[C@H](O)C[C@]4([H])C[C@H](O)CC[C@]4(C)[C@@]3([H])C[C@H](O)[C@]12C)[C@H](C)CCC(O)C(C)O	Lipids and lipid-like molecules	Steroids and steroid derivatives	Bile acids, alcohols and derivatives	Aliphatic homopolycyclic compounds	22.88379426	6.775424972	C01	Lipids and lipid-like molecules	C12 (101)	C12	Steroids and steroid derivatives	C10	Triterpenoids	Urban	3.03E-05	0.042394938	0.000545207	0.597546409	1.125752089
1566	861.548604	TRUE	0.81922042	66208.55142	0.001245812	C45H83O13P	-H(-)	67	PI(16:0/20:2(11Z,14Z))	HMDB0009786; HMDB0009809; HMDB0009824; HMDB0009825; HMDB0009836; HMDB0009837; HMDB0009847; HMDB0009875; HMDB09786; HMDB09809; HMDB09824; HMDB09825; HMDB09836; HMDB09837; HMDB09847; HMDB09875	C00626	NA	HMDB0009786	8	PI(16:0/20:2(11Z,14Z))	(2R)-3-(hexadecanoyloxy)-2-[(11Z,14Z)-icosa-11,14-dienoyloxy]propoxy([(1s,3R)-2,3,4,5,6-pentahydroxycyclohexyl]oxy)phosphinic acid	862.5571293	863.1065	[H][C@@](COC(=O)CCCCCCCCCCCCCCC)(COP(O)(=O)O[C@H]1C(O)C(O)C(O)[C@@H](O)C1O)OC(=O)CCCCCCCCC\C=C/C\C=C/CCCCC	Lipids and lipid-like molecules	Glycerophospholipids	Glycerophosphoinositols	Aliphatic homomonocyclic compounds	23.87107903	-17.80334789	C01	Lipids and lipid-like molecules	C11 (104)	C11	Glycerophospholipids	C03	Glycerophosphocholines	Rural	0.009528057	1	0.011053959	1	1.124433372
1138	433.311471	TRUE	0.87650466	6275.100237	-0.000268324	C30H42O2	-H(-)	100	beta-Citraurol	HMDB0035685; HMDB35685	NA	NA	HMDB0035685	1	beta-Citraurol	4-[(1E,3Z,5E,7E,9E,11E,13E,15E)-17-hydroxy-3,7,12,16-tetramethylheptadeca-1,3,5,7,9,11,13,15-octaen-1-yl]-3,5,5-trimethylcyclohex-3-en-1-ol	434.3184806	434.6533	C\C(CO)=C/C=C/C(/C)=C/C=C/C=C(\C)/C=C/C=C(/C)\C=C\C1=C(C)CC(O)CC1(C)C	Lipids and lipid-like molecules	Prenol lipids	Triterpenoids	Aliphatic homomonocyclic compounds	9.457997314	7.322571157	C01	Lipids and lipid-like molecules	C12 (101)	C12	Steroids and steroid derivatives	C10	Triterpenoids	Urban	4.77E-06	0.006996188	1.53E-07	0.000237186	1.124403289
989	387.3274235	TRUE	0.79127425	3281.292683	-0.000570792	C26H44O2	-H(-)	100	3-Hydroxy-1-phenyl-1-eicosanone	HMDB0036371; HMDB36371	NA	NA	HMDB0036371	1	3-Hydroxy-1-phenyl-1-eicosanone	3-hydroxy-1-phenylicosan-1-one	388.3341307	388.6264	CCCCCCCCCCCCCCCCCC(O)CC(=O)C1=CC=CC=C1	Lipids and lipid-like molecules	Fatty Acyls	Fatty alcohols	Aromatic homomonocyclic compounds	32.50007997	-0.151664414	C01	Lipids and lipid-like molecules	C14 (86)	C14	Glycerolipids	C12	Fatty acids and conjugates	Urban	4.15E-07	0.00063681	6.81E-06	0.009476242	1.123582217
1398	575.4109701	TRUE	0.91322893	12402.98057	-0.000388244	C38H56O4	-H(-)	100	3-Hexaprenyl-4-hydroxy-5-methoxybenzoic acid	HMDB0000977; HMDB0006820; HMDB0036285; HMDB00977; HMDB06820; HMDB36285	C05313; C05805	CHEBI:16835	HMDB0000977	3	3-Hexaprenyl-4-hydroxy-5-methoxybenzoic acid	3-mhhb	576.4178603	576.8488	COC1=CC(=CC(C\C=C(/C)CC\C=C(/C)CC\C=C(/C)CC\C=C(/C)CC\C=C(/C)CCC=C(C)C)=C1O)C(O)=O	Lipids and lipid-like molecules	Prenol lipids	Polyprenylphenols	Aromatic homomonocyclic compounds	29.04750574	3.784560981	C01	Lipids and lipid-like molecules	C14 (86)	C14	Glycerolipids	C30	Diradylglycerols	Urban	3.92E-06	0.00577779	5.85E-06	0.008214301	1.123577701
1354	537.0892649	TRUE	0.851623445	10130.50891	-0.000672396	C23H22O15	-H(-)	100	6-{[3,7-dihydroxy-2-(1-hydroxy-3-methoxy-4-oxocyclohexa-2,5-dien-1-yl)-6-methoxy-4-oxo-4H-chromen-5-yl]oxy}-3,4,5-trihydroxyoxane-2-carboxylic acid	HMDB0128780; HMDB0128781; HMDB0128782	NA	NA	HMDB0128780	3	6-{[3,7-dihydroxy-2-(1-hydroxy-3-methoxy-4-oxocyclohexa-2,5-dien-1-yl)-6-methoxy-4-oxo-4H-chromen-5-yl]oxy}-3,4,5-trihydroxyoxane-2-carboxylic acid	6-{[3,7-dihydroxy-2-(1-hydroxy-3-methoxy-4-oxocyclohexa-2,5-dien-1-yl)-6-methoxy-4-oxochromen-5-yl]oxy}-3,4,5-trihydroxyoxane-2-carboxylic acid	538.09587	538.414	COC1=CC(O)(C=CC1=O)C1=C(O)C(=O)C2=C(O1)C=C(O)C(OC)=C2OC1OC(C(O)C(O)C1O)C(O)=O	Organic oxygen compounds	Organooxygen compounds	Carbohydrates and carbohydrate conjugates	Aromatic heteropolycyclic compounds	-15.45704765	-19.24855022	C02	Organic acids and derivatives	C13 (102)	C13	Carboxylic acids and derivatives	C17	Amino acids, peptides, and analogues	Rural	8.04E-06	0.011648153	1.45E-06	0.002113607	1.12321735
1340	528.3092341	TRUE	0.9299241	22121.33641	0.0003271	C27H48NO7P	-H(-)	100	LysoPE(0:0/22:4(7Z,10Z,13Z,16Z))	HMDB0011493; HMDB0011523; HMDB11493; HMDB11523	NA	NA	HMDB0011493	2	LysoPE(0:0/22:4(7Z,10Z,13Z,16Z))	2-aminoethoxy(2R)-2-[(7Z,10Z,13Z,16Z)-docosa-7,10,13,16-tetraenoyloxy]-3-hydroxypropoxyphosphinic acid	529.3168394	529.6463	[H][C@@](CO)(COP(O)(=O)OCCN)OC(=O)CCCCC\C=C/C\C=C/C\C=C/C\C=C/CCCCC	Lipids and lipid-like molecules	Glycerophospholipids	Glycerophosphoethanolamines	Aliphatic acyclic compounds	10.88187664	-9.535550241	C02	Organic acids and derivatives	C10 (56)	C10	Glycerophospholipids	C29	Glycerophosphoethanolamines	Rural	4.18E-06	0.006146739	1.33E-06	0.001955401	1.122714207
1178	449.328088	TRUE	0.90582997	20060.36356	-0.000841536	C27H46O5	-H(-)	100	Coprocholic acid	HMDB0000601; HMDB0003873; HMDB00601; HMDB0060137; HMDB0062206; HMDB03873; HMDB60137; HMDB62206	C04722	CHEBI:18402; CHEBI:48043; CHEBI:63849	HMDB0000601	4	Coprocholic acid	(6R)-2-methyl-6-[(1S,2S,5R,7S,9R,10R,11S,14R,15R,16S)-5,9,16-trihydroxy-2,15-dimethyltetracyclo[8.7.0.0^{2,7}.0^{11,15}]heptadecan-14-yl]heptanoic acid	450.3345246	450.6511	[H][C@@]1(CC[C@@]2([H])[C@]3([H])[C@H](O)C[C@]4([H])C[C@H](O)CC[C@]4(C)[C@@]3([H])C[C@H](O)[C@]12C)[C@H](C)CCCC(C)C(O)=O	Lipids and lipid-like molecules	Steroids and steroid derivatives	Bile acids, alcohols and derivatives	Aliphatic homopolycyclic compounds	24.80610603	4.868722624	C01	Lipids and lipid-like molecules	C12 (101)	C12	Steroids and steroid derivatives	C10	Triterpenoids	Urban	6.59E-06	0.009585462	8.18E-05	0.101149705	1.122166183
459	243.1352302	TRUE	0.736576585	3432.65886	-0.000200287	C11H20N2O4	-H(-)	100	Hydroxyprolyl-Isoleucine	HMDB0028866; HMDB0028867; HMDB0028908; HMDB0028930; HMDB28866; HMDB28867; HMDB28908; HMDB28930	NA	NA	HMDB0028866	4	Hydroxyprolyl-Isoleucine	2-[(4-hydroxypyrrolidin-2-yl)formamido]-3-methylpentanoic acid	244.1423071	244.2875	CCC(C)C(NC(=O)C1CC(O)CN1)C(O)=O	Organic acids and derivatives	Carboxylic acids and derivatives	Amino acids, peptides, and analogues	Aliphatic heteromonocyclic compounds	-28.69577687	-4.009705902	C02	Organic acids and derivatives	C04 (105)	C04	Carboxylic acids and derivatives	C04	Amino acids, peptides, and analogues	Urban	0.074438215	1	0.27952983	1	1.121903663
1307	509.2178408	TRUE	0.91461557	2572.974625	0.001587076	C30H30N4O4	-H(-)	39	Deuteroporphyrin IX	HMDB0000579; HMDB00579	NA	NA	HMDB0000579	1	Deuteroporphyrin IX	3-[20-(2-carboxyethyl)-5,9,14,19-tetramethyl-21,22,23,24-tetraazapentacyclo[16.2.1.1^{3,6}.1^{8,11}.1^{13,16}]tetracosa-1,3,5,7,9,11(23),12,14,16,18(21),19-undecaen-4-yl]propanoic acid	510.2267055	510.5836	CC1=C/C2=C/C3=N/C(=C\C4=C(CCC(O)=O)C(C)=C(N4)/C=C4\N=C(C=C4C)\C=C\1/N\2)/C(CCC(O)=O)=C3C	Organoheterocyclic compounds	Tetrapyrroles and derivatives	Porphyrins		11.69562651	11.72020555	C01	Lipids and lipid-like molecules	C02 (90)	C02	Prenol lipids	C33	Eicosanoids	Rural	0.006508378	1	1.15E-05	0.015772212	1.121843871
1027	401.3431062	TRUE	0.85456145	7086.191445	-0.000603461	C27H46O2	-H(-)	100	24-Hydroxycholesterol	HMDB0001419; HMDB0001496; HMDB0002103; HMDB0002902; HMDB0004035; HMDB0006119; HMDB0006247; HMDB0006283; HMDB0006892; HMDB0011643; HMDB0013643; HMDB0029320; HMDB0034254; HMDB0035681; HMDB0038959; HMDB0039868; HMDB0039869; HMDB0039870; HMDB0059592; HMDB0062328; HMDB01419; HMDB01496; HMDB02103; HMDB02902; HMDB04035; HMDB06119; HMDB06247; HMDB06283; HMDB06892; HMDB11643; HMDB13643; HMDB29320; HMDB342…	C03594; C05451; C05500; C05502; C06340; C13550; C14151; C15519; C15610; C15882	CHEBI:1296; CHEBI:1307962; CHEBI:17500; CHEBI:17703; CHEBI:2290; CHEBI:34310; CHEBI:37616; CHEBI:385115; CHEBI:387060; CHEBI:42989; CHEBI:47772; CHEBI:601332; CHEBI:75406	HMDB0001419	20	24-Hydroxycholesterol	24(S)-hydroxycholesterol	402.3497807	402.6529	[H][C@@]1(CC[C@@]2([H])[C@]3([H])CC=C4C[C@@H](O)CC[C@]4(C)[C@@]3([H])CC[C@]12C)[C@H](C)CC[C@H](O)C(C)C	Lipids and lipid-like molecules	Steroids and steroid derivatives	Bile acids, alcohols and derivatives	Aliphatic homopolycyclic compounds	20.70310516	5.036343937	C01	Lipids and lipid-like molecules	C12 (101)	C12	Steroids and steroid derivatives	C10	Triterpenoids	Urban	1.43E-05	0.020420572	3.45E-05	0.04473583	1.12128399
1263	487.3431374	TRUE	0.89447868	17491.55763	-0.000240906	C30H48O5	-H(-)	100	Pitheduloside I	HMDB0034036; HMDB0034502; HMDB0034531; HMDB0035118; HMDB0035782; HMDB0035957; HMDB0036311; HMDB0036639; HMDB0036651; HMDB0036961; HMDB0037782; HMDB0038116; HMDB0040391; HMDB0041039; HMDB34036; HMDB34502; HMDB34531; HMDB35118; HMDB35782; HMDB35957; HMDB36311; HMDB36639; HMDB36651; HMDB36961; HMDB37782; HMDB38116; HMDB40391; HMDB41039	C12599	CHEBI:67914	HMDB0034036	14	Pitheduloside I	3,5,10-trihydroxy-2,2,6a,6b,9,9,12a-heptamethyl-1,3,4,5,6,7,8,8a,10,11,12,12b,13,14b-tetradecahydropicene-4a-carboxylic acid	488.3501746	488.6991	CC1(C)CC2C3=CCC4C5(C)CCC(O)C(C)(C)C5CCC4(C)C3(C)CC(O)C2(CC1O)C(O)=O	Lipids and lipid-like molecules	Prenol lipids	Triterpenoids	Aliphatic homopolycyclic compounds	21.55123507	6.389830693	C01	Lipids and lipid-like molecules	C12 (101)	C12	Steroids and steroid derivatives	C10	Triterpenoids	Urban	2.53E-06	0.003770659	2.00E-05	0.026648194	1.121200503
1426	604.4332431	TRUE	0.896622925	3276.086508	0.001518144	C32H64NO7P	-H(-)	43	LysoPC(24:1(15Z))	HMDB0010406; HMDB10406	C04230	NA	HMDB0010406	1	LysoPC(24:1(15Z)/0:0)	(2-{[(2R)-2-hydroxy-3-[(15Z)-tetracos-15-enoyloxy]propyl phosphonato]oxy}ethyl)trimethylazanium	605.4420399	605.8268	CCCCCCCC\C=C/CCCCCCCCCCCCCC(=O)OC[C@@]([H])(O)COP([O-])(=O)OCC[N+](C)(C)C	Lipids and lipid-like molecules	Glycerophospholipids	Glycerophosphocholines	Aliphatic acyclic compounds	27.26050838	4.524312402	C01	Lipids and lipid-like molecules	C14 (86)	C14	Glycerolipids	C30	Diradylglycerols	Urban	4.58E-09	7.32E-06	9.72E-08	0.000151123	1.121150285
1573	885.5634591	TRUE	0.87417525	67494.56686	-0.00072279	C44H88O13P2	-H(-)	81	PGP(a-13:0/a-25:0)	HMDB0116517; HMDB0116553	NA	NA	HMDB0116517	2	PGP(a-13:0/a-25:0)	(2S)-2-hydroxy-3-{[hydroxy((2R)-3-[(10-methyldodecanoyl)oxy]-2-[(22-methyltetracosanoyl)oxy]propoxy)phosphoryl]oxy}propoxyphosphonic acid	886.5700169	887.123	[H][C@](O)(COP(O)(O)=O)COP(O)(=O)OC[C@@]([H])(COC(=O)CCCCCCCCC(C)CC)OC(=O)CCCCCCCCCCCCCCCCCCCCC(C)CC	Lipids and lipid-like molecules	Glycerophospholipids	Glycerophosphoglycerophosphates	Aliphatic acyclic compounds	25.60080549	-17.64579454	C01	Lipids and lipid-like molecules	C11 (104)	C11	Glycerophospholipids	C03	Glycerophosphocholines	Rural	0.013792233	1	0.004910426	1	1.12078291
878	358.1302917	TRUE	0.769930035	2216.916672	-0.000681553	C19H21NO6	-H(-)	100	N-[2-hydroxy-2-(4-hydroxy-3-methoxyphenyl)ethyl]-3-(4-hydroxy-3-methoxyphenyl)prop-2-enimidic acid	HMDB0136453	NA	NA	HMDB0136453	1	N-[2-hydroxy-2-(4-hydroxy-3-methoxyphenyl)ethyl]-3-(4-hydroxy-3-methoxyphenyl)prop-2-enimidic acid	N-[2-hydroxy-2-(4-hydroxy-3-methoxyphenyl)ethyl]-3-(4-hydroxy-3-methoxyphenyl)prop-2-enimidic acid	359.1368874	359.378	COC1=C(O)C=CC(C=CC(O)=NCC(O)C2=CC(OC)=C(O)C=C2)=C1	Phenylpropanoids and polyketides	Cinnamic acids and derivatives	Hydroxycinnamic acids and derivatives	Aromatic homomonocyclic compounds	-20.1096748	-17.98296484	C02	Organic acids and derivatives	C13 (102)	C13	Carboxylic acids and derivatives	C19	Amino acids, peptides, and analogues	Rural	0.00019361	0.253242399	3.30E-05	0.042869653	1.120622051
1362	541.3880943	TRUE	0.866360545	8988.883389	0.001752172	C34H54O5	-H(-)	30	3beta-Acetoxy-11alpha-methoxy-12-ursen-28-oic acid	HMDB0031675; HMDB31675	NA	NA	HMDB0031675	1	3beta-Acetoxy-11alpha-methoxy-12-ursen-28-oic acid	methyl 10-(acetyloxy)-13-methoxy-1,2,6a,6b,9,9,12a-heptamethyl-2,3,4,5,6,7,8,8a,10,11,12,12b,13,14b-tetradecahydro-1H-picene-4a-carboxylate	542.3971248	542.7896	COC1C=C2C3C(C)C(C)CCC3(CCC2(C)C2(C)CCC3C(C)(C)C(CCC3(C)C12)OC(C)=O)C(=O)OC	Lipids and lipid-like molecules	Prenol lipids	Triterpenoids		23.1017259	3.627736215	C01	Lipids and lipid-like molecules	C12 (101)	C12	Steroids and steroid derivatives	C30	Diradylglycerols	Urban	9.73E-05	0.130836773	1.05E-06	0.001559234	1.120244202
633	293.0724467	TRUE	0.886319815	6930.212979	-0.001062727	C12H14N4O3S	-H(-)	90	Sulfacytine	HMDB0015412; HMDB15412	NA	CHEBI:775007	HMDB0015412	1	Sulfacytine	sulfacytine	294.078661	294.33	CCN1C=CC(NS(=O)(=O)C2=CC=C(N)C=C2)=NC1=O	Benzenoids	Benzene and substituted derivatives	Benzenesulfonamides	Aromatic heteromonocyclic compounds	-7.211308719	-19.10981498	C02	Organic acids and derivatives	C13 (102)	C13	Carboxylic acids and derivatives	C25	Amino acids, peptides, and analogues	Rural	1.24E-06	0.001870159	2.88E-08	4.54E-05	1.119968903
1210	461.3275202	TRUE	0.90935391	40340.60944	-0.000273662	C28H46O5	-H(-)	100	Dolichosterone	HMDB0034336; HMDB0038499; HMDB34336; HMDB38499	NA	NA	HMDB0034336	2	Dolichosterone	14-(3,4-dihydroxy-6-methyl-5-methylideneheptan-2-yl)-4,5-dihydroxy-2,15-dimethyltetracyclo[8.7.0.0²,⁷.0¹¹,¹⁵]heptadecan-8-one	462.3345246	462.6618	CC(C)C(=C)C(O)C(O)C(C)C1CCC2C3CC(=O)C4CC(O)C(O)CC4(C)C3CCC12C	Lipids and lipid-like molecules	Steroids and steroid derivatives	Bile acids, alcohols and derivatives	Aliphatic homopolycyclic compounds	20.38020769	9.055688512	C01	Lipids and lipid-like molecules	C12 (101)	C12	Steroids and steroid derivatives	C10	Triterpenoids	Urban	6.37E-05	0.086731336	2.41E-05	0.031884527	1.119489063
250	189.090339	TRUE	0.5501501	6310.811443	0.001763661	C12H14O2	-H(-)	29	C15:5	HMDB0030905; HMDB0032027; HMDB0032064; HMDB0032177; HMDB0032488; HMDB0033033; HMDB0034277; HMDB0037627; HMDB0037700; HMDB0037701; HMDB0041315; HMDB0132934; HMDB0132983; HMDB30905; HMDB32027; HMDB32064; HMDB32177; HMDB32488; HMDB33033; HMDB34277; HMDB37627; HMDB37700; HMDB37701; HMDB41315	C03885; C06360; C17854	NA	HMDB0030905	13	1-(4-Methoxyphenyl)-1-penten-3-one	(1E)-1-(4-methoxyphenyl)pent-1-en-3-one	190.0993797	190.2384	CCC(=O)\C=C\C1=CC=C(OC)C=C1	Benzenoids	Phenol ethers	Anisoles	Aromatic homomonocyclic compounds	5.829359119	6.759294277	C01	Lipids and lipid-like molecules	C01 (55)	C01	Organooxygen compounds	C27	Carbohydrates and carbohydrate conjugates	Urban	7.07E-07	0.001077302	4.94E-05	0.063032123	1.119318754
1216	463.3436615	TRUE	0.89777398	110946.8605	-0.000764971	C28H48O5	-H(-)	100	Trihydroxycoprostanoic acid	HMDB0002163; HMDB0041135; HMDB02163; HMDB41135	NA	CHEBI:89753	HMDB0002163	2	Trihydroxycoprostanoic acid	(1S,2R,5R,7R,9R,10R,11S,14R,15R,16S)-5,9,16-trihydroxy-2,15-dimethyl-14-[(2R)-6-methylheptan-2-yl]tetracyclo[8.7.0.0²,⁷.0¹¹,¹⁵]heptadecane-7-carboxylic acid	464.3501746	464.6777	[H][C@@]12CC[C@H]([C@H](C)CCCC(C)C)[C@@]1(C)[C@@H](O)C[C@@]1([H])[C@@]2([H])[C@H](O)C[C@@]2(C[C@H](O)CC[C@]12C)C(O)=O	Lipids and lipid-like molecules	Steroids and steroid derivatives	Cholestane steroids	Aliphatic homopolycyclic compounds	22.12331465	7.037653615	C01	Lipids and lipid-like molecules	C12 (101)	C12	Steroids and steroid derivatives	C10	Triterpenoids	Urban	0.000344781	0.436147985	0.000688155	0.747331157	1.119147278
1032	403.2859103	TRUE	0.86067507	3793.930803	-0.000528372	C25H40O4	-H(-)	100	MG(0:0/22:5(4Z,7Z,10Z,13Z,16Z)/0:0)	HMDB0011555; HMDB0011556; HMDB0011585; HMDB0011586; HMDB0012517; HMDB11555; HMDB11556; HMDB11585; HMDB11586; HMDB12517	NA	NA	HMDB0011555	5	MG(0:0/22:5(4Z,7Z,10Z,13Z,16Z)/0:0)	1,3-dihydroxypropan-2-yl (4Z,7Z,10Z,13Z,16Z)-docosa-4,7,10,13,16-pentaenoate	404.2926598	404.5827	[H]C(CO)(CO)OC(=O)CC\C=C/C\C=C/C\C=C/C\C=C/C\C=C/CCCCC	Lipids and lipid-like molecules	Glycerolipids	Monoradylglycerols	Aliphatic acyclic compounds	21.31911156	5.13943158	C01	Lipids and lipid-like molecules	C12 (101)	C12	Steroids and steroid derivatives	C10	Triterpenoids	Urban	5.12E-06	0.007490412	6.12E-06	0.008574109	1.118700692
422	235.034486	TRUE	0.64770287	2323.768561	0.00242686	C11H12N2S2	-H(-)	10	Brassinin	HMDB0033350; HMDB33350	NA	CHEBI:38119	HMDB0033350	1	Brassinin	brassinin	236.0441898	236.356	CSC(=S)NCC1=CNC2=C1C=CC=C2	Organoheterocyclic compounds	Indoles and derivatives	Indoles	Aromatic heteropolycyclic compounds	-11.55592698	-15.71856199	C02	Organic acids and derivatives	C13 (102)	C13	Carboxylic acids and derivatives	C17	Amino acids, peptides, and analogues	Rural	1.61E-05	0.023011194	5.73E-06	0.008057826	1.118556369
840	349.110363	TRUE	0.8037796	2287.987175	0.001154188	C18H22O5S	-H(-)	78	Estrone sulfate	HMDB0001425; HMDB01425	C02538	CHEBI:17474	HMDB0001425	1	Estrone sulfate	Ogen	350.1187945	350.429	C[C@]12CC[C@H]3[C@@H](CCC4=C3C=CC(OS(O)(=O)=O)=C4)[C@@H]1CCC2=O	Lipids and lipid-like molecules	Steroids and steroid derivatives	Sulfated steroids	Aromatic homopolycyclic compounds	4.722442887	10.41493986	C01	Lipids and lipid-like molecules	C01 (55)	C01	Organooxygen compounds	C27	Carbohydrates and carbohydrate conjugates	Urban	2.03E-07	0.00031425	7.46E-05	0.092766195	1.118506546
733	319.1191227	TRUE	0.38270527	2342.573631	-0.000411556	C17H20O6	-H(-)	100	Mycophenolic acid	HMDB0015159; HMDB0030742; HMDB0037321; HMDB0130121; HMDB0130122; HMDB0130123; HMDB0130124; HMDB15159; HMDB30742; HMDB37321	NA	CHEBI:168396; CHEBI:475114	HMDB0015159	7	Mycophenolic acid	mycophenolic acid	320.1259884	320.3371	COC1=C(C\C=C(/C)CCC(O)=O)C(O)=C2C(=O)OCC2=C1C	Organoheterocyclic compounds	Isocoumarans	Isobenzofuranones	Aromatic heteropolycyclic compounds	6.905102006	11.01097781	C01	Lipids and lipid-like molecules	C01 (55)	C01	Organooxygen compounds	C27	Carbohydrates and carbohydrate conjugates	Urban	1.38E-05	0.019812395	0.000403044	0.451409457	1.118359072
1056	411.0401398	TRUE	0.691514045	7334.481602	-0.000999639	C17H16O10S	-H(-)	100	{2,6-dimethoxy-4-[3-oxo-3-(2,4,6-trihydroxyphenyl)prop-1-en-1-yl]phenyl}oxidanesulfonic acid	HMDB0124891	NA	NA	HMDB0124891	1	{2,6-dimethoxy-4-[3-oxo-3-(2,4,6-trihydroxyphenyl)prop-1-en-1-yl]phenyl}oxidanesulfonic acid	{2,6-dimethoxy-4-[3-oxo-3-(2,4,6-trihydroxyphenyl)prop-1-en-1-yl]phenyl}oxidanesulfonic acid	412.0464179	412.37	COC1=CC(C=CC(=O)C2=C(O)C=C(O)C=C2O)=CC(OC)=C1OS(O)(=O)=O	Phenylpropanoids and polyketides	Linear 1,3-diarylpropanoids	Chalcones and dihydrochalcones	Aromatic homomonocyclic compounds	-7.981261193	-19.52724004	C02	Organic acids and derivatives	C13 (102)	C13	Carboxylic acids and derivatives	C25	Amino acids, peptides, and analogues	Rural	3.21E-07	0.000493187	6.14E-07	0.00091611	1.118240336
1257	483.3256173	TRUE	0.90439272	13171.73464	0.001235372	C34H44O2	-H(-)	68	Tangeraxanthin	HMDB0039015; HMDB39015	NA	NA	HMDB0039015	1	Tangeraxanthin	(3E,5E,7E,9E,11Z,13E,15E,17E,19Z)-21-[(1Z)-4-hydroxy-2,6,6-trimethylcyclohex-2-en-1-ylidene]-6,10,15,19-tetramethylhenicosa-3,5,7,9,11,13,15,17,19-nonaen-2-one	484.3341307	484.712	CC(=O)\C=C\C=C(/C)\C=C\C=C(/C)\C=C/C=C/C(/C)=C/C=C/C(/C)=C\C=C1/C(C)=CC(O)CC1(C)C	Lipids and lipid-like molecules	Prenol lipids	Triterpenoids	Aliphatic homomonocyclic compounds	21.25233379	4.824069463	C01	Lipids and lipid-like molecules	C12 (101)	C12	Steroids and steroid derivatives	C10	Triterpenoids	Urban	1.54E-07	0.000238009	7.56E-06	0.010490317	1.118212233
339	213.039251	TRUE	0.74748033	4616.12103	0.001210095	C9H10O6	-H(-)	71	2-hydroxy-3-(2,4,5-trihydroxyphenyl)propanoic acid	HMDB0128186; HMDB0135756; HMDB0141548	NA	NA	HMDB0128186	3	2-hydroxy-3-(2,4,5-trihydroxyphenyl)propanoic acid	2-hydroxy-3-(2,4,5-trihydroxyphenyl)propanoic acid	214.047738	214.173	OC(CC1=CC(O)=C(O)C=C1O)C(O)=O	Phenylpropanoids and polyketides	Phenylpropanoic acids		Aromatic homomonocyclic compounds	-7.039425134	-3.260399932	C02	Organic acids and derivatives	C13 (102)	C13	Carboxylic acids and derivatives	C17	Amino acids, peptides, and analogues	Rural	0.007249017	1	0.00049207	0.543736982	1.118177497
1301	507.4045746	TRUE	0.877357695	4870.178583	0.000921857	C31H56O5	-H(-)	100	DG(14:1(9Z)/14:1(9Z)/0:0)	HMDB0007038; HMDB0056134; HMDB07038; HMDB56134	NA	NA	HMDB0007038	2	DG(14:1(9Z)/14:1(9Z)/0:0)	diacylglycerol	508.4127749	508.7733	[H][C@](CO)(COC(=O)CCCCCCC\C=C/CCCC)OC(=O)CCCCCCC\C=C/CCCC	Lipids and lipid-like molecules	Glycerolipids	Diradylglycerols	Aliphatic acyclic compounds	28.01138787	5.289669744	C01	Lipids and lipid-like molecules	C14 (86)	C14	Glycerolipids	C30	Diradylglycerols	Urban	0.000114234	0.152502558	1.19E-05	0.016187838	1.117866747
560	273.0078234	TRUE	0.84977239	5807.235272	-0.000377019	C10H10O7S	-H(-)	100	Ferulic acid 4-sulfate	HMDB0029200; HMDB0041748; HMDB0127955; HMDB0131141; HMDB29200; HMDB41748	NA	CHEBI:133508	HMDB0029200	4	Ferulic acid 4-O-sulfate	(2E)-3-[3-methoxy-4-(sulfooxy)phenyl]prop-2-enoic acid	274.0147234	274.247	COC1=C(OS(O)(=O)=O)C=CC(\C=C\C(O)=O)=C1	Phenylpropanoids and polyketides	Cinnamic acids and derivatives	Hydroxycinnamic acids and derivatives	Aromatic homomonocyclic compounds	-19.68828284	-8.431838921	C02	Organic acids and derivatives	C23 (82)	C23	Organic sulfuric acids and derivatives	C20	Arylsulfates	Rural	0.102974525	1	0.006421783	1	1.117525459
705	309.2074255	TRUE	0.8992812	16978.13236	-0.0002936	C18H30O4	-H(-)	100	12(13)Ep-9-KODE	HMDB0013623; HMDB0033505; HMDB0035337; HMDB0038484; HMDB13623; HMDB33505; HMDB35337; HMDB38484	NA	NA	HMDB0013623	4	12(13)Ep-9-KODE	(10E)-9-oxo-11-(3-pentyloxiran-2-yl)undec-10-enoic acid	310.2144094	310.4284	CCCCCC1OC1\C=C\C(=O)CCCCCCCC(O)=O	Lipids and lipid-like molecules	Fatty Acyls	Fatty acids and conjugates	Aliphatic heteromonocyclic compounds	18.81575107	15.2494381	C01	Lipids and lipid-like molecules	C02 (90)	C02	Prenol lipids	C11	Diterpenoids	Urban	0.002086375	1	0.012947883	1	1.117520106
1252	479.3385775	TRUE	0.905160665	25719.47021	-0.000766386	C28H48O6	-H(-)	100	Brassinolide	HMDB0034081; HMDB0041130; HMDB34081; HMDB41130	C11049	CHEBI:27722	HMDB0034081	2	Brassinolide	24-epi-brassinolide	480.3450893	480.6771	[H][C@@]12CC[C@H]([C@H](C)[C@@H](O)[C@H](O)[C@H](C)C(C)C)[C@@]1(C)CC[C@@]1([H])[C@@]2([H])COC(=O)[C@@]2([H])C[C@H](O)[C@H](O)C[C@]12C	Lipids and lipid-like molecules	Steroids and steroid derivatives	Steroid lactones	Aliphatic heteropolycyclic compounds	22.56725005	7.033863561	C01	Lipids and lipid-like molecules	C12 (101)	C12	Steroids and steroid derivatives	C10	Triterpenoids	Urban	2.67E-05	0.037489075	0.000570805	0.623319482	1.117473109
1395	573.4527191	TRUE	0.86593476	267942.299	-0.000272574	C36H62O5	-H(-)	100	DG(15:0/18:4(6Z,9Z,12Z,15Z)/0:0)	HMDB0007077; HMDB0007329; HMDB0056004; HMDB07077; HMDB07329; HMDB56004	NA	NA	HMDB0007077	3	DG(15:0/18:4(6Z,9Z,12Z,15Z)/0:0)	diacylglycerol	574.4597251	574.8745	[H][C@](CO)(COC(=O)CCCCCCCCCCCCCC)OC(=O)CCCC\C=C/C\C=C/C\C=C/C\C=C/CC	Lipids and lipid-like molecules	Fatty Acyls	Lineolic acids and derivatives	Aliphatic acyclic compounds	21.43555819	9.820955192	C01	Lipids and lipid-like molecules	C12 (101)	C12	Steroids and steroid derivatives	C10	Triterpenoids	Urban	0.037006108	1	0.041788298	1	1.117217851
1584	916.6539964	TRUE	0.12590741	5705.523219	0.001307353	C50H95NO11S	-H(-)	61	3-O-Sulfogalactosylceramide (d18:1/26:1(17Z))	HMDB0012319; HMDB12319	C06125	NA	HMDB0012319	1	3-O-Sulfogalactosylceramide (d18:1/26:1(17Z))	[(2R,5S,6R)-2-{[(2S,3R,4E)-2-[(17Z)-hexacos-17-enamido]-3-hydroxyoctadec-4-en-1-yl]oxy}-3,5-dihydroxy-6-(hydroxymethyl)oxan-4-yl]oxidanesulfonic acid	917.6625836	918.354	CCCCCCCCCCCCC\C=C\[C@](O)([H])[C@]([H])(CO[C@@H]1O[C@H](CO)[C@H](O)C(OS(=O)(O)=O)C1O)NC(=O)CCCCCCCCCCCCCCC\C=C/CCCCCCCC	Lipids and lipid-like molecules	Sphingolipids	Glycosphingolipids		5.098696053	4.450699402	C01	Lipids and lipid-like molecules	C07 (58)	C07	Carboxylic acids and derivatives	C08	Glycerophosphoserines	Urban	3.05E-06	0.004513401	6.44E-06	0.008984723	1.117132815
997	389.1610364	TRUE	0.86168933	3938.587879	0.000876891	C22H22N4O3	-H(-)	100	Tryptophyl-Tryptophan	HMDB0029094; HMDB29094	NA	NA	HMDB0029094	1	Tryptophyl-Tryptophan	L-tryptophyl-L-tryptophan	390.1691906	390.4351	NC(CC1=CNC2=C1C=CC=C2)C(=O)NC(CC1=CNC2=CC=CC=C12)C(O)=O	Organic acids and derivatives	Carboxylic acids and derivatives	Amino acids, peptides, and analogues	Aromatic heteropolycyclic compounds	-11.31416043	28.54702466	C02	Organic acids and derivatives	C09 (30)	C09	Prenol lipids	C16	Sesquiterpenoids	Rural	0.014331552	1	0.001318154	1	1.117071786
652	297.2436148	TRUE	0.801377235	77339.90596	-9.75E-05	C18H34O3	-H(-)	100	3-Oxooctadecanoic acid	HMDB0010736; HMDB0030979; HMDB0030980; HMDB0030981; HMDB0031127; HMDB0034074; HMDB0034297; HMDB0061650; HMDB10736; HMDB30979; HMDB30980; HMDB30981; HMDB31127; HMDB34074; HMDB34297; HMDB61650	C08365	CHEBI:28592; CHEBI:50576; CHEBI:85661	HMDB0010736	8	3-Oxooctadecanoic acid	3-oxooctadecanoic acid	298.250795	298.4608	CCCCCCCCCCCCCCCC(=O)CC(O)=O	Lipids and lipid-like molecules	Fatty Acyls	Fatty acids and conjugates	Aliphatic acyclic compounds	32.43411171	4.441435264	C01	Lipids and lipid-like molecules	C14 (86)	C14	Glycerolipids	C12	Fatty acids and conjugates	Urban	1.88E-06	0.002822213	2.20E-07	0.000337979	1.116888854
844	349.2374637	TRUE	0.872048555	6994.135617	0.000968243	C21H34O4	-H(-)	100	Tetrahydrocorticosterone	HMDB0000268; HMDB0000449; HMDB0005972; HMDB0011541; HMDB0011571; HMDB00268; HMDB0033616; HMDB0041997; HMDB00449; HMDB05972; HMDB11541; HMDB11571; HMDB33616; HMDB41997	C05476; C14594; C15368; C17496	CHEBI:79870	HMDB0000268	7	Tetrahydrocorticosterone	1-[(1S,2S,5R,7R,10S,11S,14S,15S,17S)-5,17-dihydroxy-2,15-dimethyltetracyclo[8.7.0.0^{2,7}.0^{11,15}]heptadecan-14-yl]-2-hydroxyethanone	350.2457096	350.4923	[H][C@@]12CC[C@H](C(=O)CO)[C@@]1(C)C[C@H](O)[C@@]1([H])[C@@]2([H])CC[C@]2([H])C[C@H](O)CC[C@]12C	Lipids and lipid-like molecules	Steroids and steroid derivatives	Hydroxysteroids	Aliphatic homopolycyclic compounds	10.65270828	20.38816215	C01	Lipids and lipid-like molecules	C05 (147)	C05	Fatty Acyls	C13	Carbohydrates and carbohydrate conjugates	Urban	3.06E-05	0.042822387	2.02E-06	0.002925657	1.116842706
1435	618.5825585	TRUE	0.819217325	2858.520329	0.000507787	C40H77NO3	-H(-)	100	Cer(d18:1/22:1(13Z))	HMDB0011775; HMDB11775	NA	CHEBI:84701	HMDB0011775	1	Cer(d18:1/22:1(13Z))	(13Z)-N-[(2S,3R,4E)-1,3-dihydroxyoctadec-4-en-2-yl]docos-13-enamide	619.5903453	620.0443	CCCCCCCCCCCCC\C=C\[C@@H](O)[C@H](CO)NC(=O)CCCCCCCCCCC\C=C/CCCCCCCC	Lipids and lipid-like molecules	Sphingolipids	Ceramides	Aliphatic acyclic compounds	25.97690216	-19.69002731	C01	Lipids and lipid-like molecules	C11 (104)	C11	Glycerophospholipids	C03	Glycerophosphocholines	Rural	0.030359058	1	0.11459231	1	1.116827647
1182	451.2468604	TRUE	0.82931173	3756.915194	-0.0002336	C21H41O8P	-H(-)	100	PA(10:0/8:0)	HMDB0114778; HMDB0115482	NA	NA	HMDB0114778	2	PA(10:0/8:0)	(2R)-3-(decanoyloxy)-2-(octanoyloxy)propoxyphosphonic acid	452.2539053	452.525	[H][C@@](COC(=O)CCCCCCCCC)(COP(O)(O)=O)OC(=O)CCCCCCC	Lipids and lipid-like molecules	Glycerophospholipids	Glycerophosphates	Aliphatic acyclic compounds	8.021648722	9.310788417	C01	Lipids and lipid-like molecules	C01 (55)	C01	Organooxygen compounds	C27	Carbohydrates and carbohydrate conjugates	Urban	0.000730866	0.886540339	1.58E-06	0.002300048	1.116284971
628	291.0843503	TRUE	0.5784995	3262021.414	-0.000961981	C10H16N2O8	-H(-)	81	Edetic Acid	HMDB0015109; HMDB15109	C00284	NA	HMDB0015109	1	Edetic Acid	edta	292.0906655	292.2426	OC(=O)CN(CCN(CC(O)=O)CC(O)=O)CC(O)=O	Organic acids and derivatives	Carboxylic acids and derivatives	Tetracarboxylic acids and derivatives	Aliphatic acyclic compounds	-6.021635466	-21.23963397	C02	Organic acids and derivatives	C13 (102)	C13	Carboxylic acids and derivatives	C25	Amino acids, peptides, and analogues	Rural	4.58E-07	0.000699919	4.61E-07	0.000693289	1.116075036
763	327.2540814	TRUE	0.87707636	12735.96657	4.54E-07	C19H36O4	-H(-)	100	MG(0:0/16:1(9Z)/0:0)	HMDB0011534; HMDB0011565; HMDB0031043; HMDB0031044; HMDB0031045; HMDB11534; HMDB11565; HMDB31043; HMDB31044; HMDB31045	NA	CHEBI:967297	HMDB0011534	5	MG(0:0/16:1(9Z)/0:0)	1,3-dihydroxypropan-2-yl (9Z)-hexadec-9-enoate	328.2613596	328.4867	[H]C(CO)(CO)OC(=O)CCCCCCC\C=C/CCCCCC	Lipids and lipid-like molecules	Glycerolipids	Monoradylglycerols	Aliphatic acyclic compounds	6.21793541	25.58669997	C01	Lipids and lipid-like molecules	C05 (147)	C05	Fatty Acyls	C09	Fatty acids and conjugates	Urban	9.16E-05	0.123625355	3.39E-07	0.000516191	1.116010831
458	243.1240967	TRUE	0.62833798	6857.707632	-0.00030019	C12H20O5	-H(-)	100	Polyethylene, oxidized	HMDB0032472; HMDB32472	NA	NA	HMDB0032472	1	Polyethylene, oxidized	6-hydroxy-5-methyl-4,11-dioxoundecanoic acid	244.1310738	244.2842	CC(C(O)CCCCC=O)C(=O)CCC(O)=O	Organic acids and derivatives	Keto acids and derivatives	Medium-chain keto acids and derivatives	Aliphatic acyclic compounds	-26.92671604	1.712391551	C02	Organic acids and derivatives	C21 (97)	C21	Carboxylic acids and derivatives	C02	Amino acids, peptides, and analogues	Urban	0.000420446	0.526398297	0.121744995	1	1.115969836
179	169.1232301	TRUE	0.6893028	11006.36808	0.000172612	C10H18O2	-H(-)	100	C10:1	HMDB0004980; HMDB0010726; HMDB0012183; HMDB0029358; HMDB0029859; HMDB0030031; HMDB0031002; HMDB0031003; HMDB0031297; HMDB0031362; HMDB0031440; HMDB0031441; HMDB0032119; HMDB0032275; HMDB0032393; HMDB0032452; HMDB0033203; HMDB0033377; HMDB0034427; HMDB0034581; HMDB0034880; HMDB0035122; HMDB0035365; HMDB0035837; HMDB0035839; HMDB0035907; HMDB0036099; HMDB0036211; HMDB0036990; HMDB0036992; HMDB00370…	C16462; C18066; C18202; C20326	CHEBI:16271; CHEBI:32380; CHEBI:32381; CHEBI:50243; CHEBI:50467; CHEBI:87327; CHEBI:88534; CHEBI:88903	HMDB0004980	50	cis-4-Decenoic acid	4-decenoic acid	170.1306798	170.2487	CCCCC\C=C/CCC(O)=O	Lipids and lipid-like molecules	Fatty Acyls	Fatty acids and conjugates	Aliphatic acyclic compounds	0.191894105	24.72155957	C01	Lipids and lipid-like molecules	C05 (147)	C05	Fatty Acyls	C13	Carbohydrates and carbohydrate conjugates	Urban	0.037694299	1	9.37E-05	0.114620536	1.115045946
1406	581.4785305	TRUE	0.87766266	7646.854102	0.00013057	C35H66O6	-H(-)	100	TG(8:0/14:0/10:0)	HMDB0071228; HMDB0071313; HMDB0071371; HMDB0071515; HMDB0071583; HMDB0071635; HMDB0071759; HMDB0071927; HMDB0071934; HMDB0072094; HMDB0072305; HMDB0072322; HMDB0072494; HMDB0072506; HMDB0072635; HMDB0072671; HMDB0094823; HMDB0094824; HMDB0094825; HMDB0094826; HMDB0094881; HMDB0094882; HMDB0094939; HMDB0094940; HMDB0099173; HMDB0099174; HMDB0099231; HMDB0099232; HMDB0103472; HMDB0103473; HMDB71228…	NA	NA	HMDB0071228	30	TG(8:0/14:0/10:0)	(2S)-1-(decanoyloxy)-3-(octanoyloxy)propan-2-yl tetradecanoate	582.4859398	582.907	[H][C@](COC(=O)CCCCCCC)(COC(=O)CCCCCCCCC)OC(=O)CCCCCCCCCCCCC	Lipids and lipid-like molecules	Glycerolipids	Triradylcglycerols	Aliphatic acyclic compounds	29.31200541	5.808588445	C01	Lipids and lipid-like molecules	C14 (86)	C14	Glycerolipids	C30	Diradylglycerols	Urban	0.000703897	0.857346013	2.82E-05	0.037039201	1.115035282
1133	431.3531463	TRUE	0.86538729	4195.006607	-7.90E-05	C28H48O3	-H(-)	100	13''-Hydroxy-gamma-tocopherol	HMDB0012561; HMDB0033998; HMDB0035194; HMDB0060143; HMDB12561; HMDB33998; HMDB35194; HMDB60143	NA	NA	HMDB0012561	4	13'-Hydroxy-gamma-tocopherol	(2R)-2-[(4S,8R)-13-hydroxy-4,8,12-trimethyltridecyl]-2,7,8-trimethyl-3,4-dihydro-1-benzopyran-6-ol	432.3603454	432.6789	CC(CO)CCC[C@H](C)CCC[C@H](C)CCC[C@]1(C)CCC2=C(O1)C(C)=C(C)C(O)=C2	Lipids and lipid-like molecules	Prenol lipids	Quinone and hydroquinone lipids	Aromatic heteropolycyclic compounds	25.51939829	8.260880695	C01	Lipids and lipid-like molecules	C12 (101)	C12	Steroids and steroid derivatives	C11	Diterpenoids	Urban	0.00157839	1	1.59E-06	0.002306589	1.114544984
1088	417.3379113	TRUE	0.87735906	6951.921046	-0.000493972	C27H46O3	-H(-)	100	7-a,25-Dihydroxycholesterol	HMDB0006280; HMDB0006281; HMDB0006763; HMDB0006764; HMDB0006886; HMDB0006887; HMDB0006894; HMDB0011644; HMDB0060136; HMDB0062419; HMDB0062420; HMDB0062607; HMDB0062664; HMDB0062675; HMDB06280; HMDB06281; HMDB06763; HMDB06764; HMDB06886; HMDB06887; HMDB06894; HMDB11644; HMDB60136; HMDB62419; HMDB62420; HMDB62607; HMDB62664; HMDB62675	C05445; C05453; C05458; C05499; C05501; C06341; C15518; C15520	CHEBI:1294; CHEBI:18431; CHEBI:2288; CHEBI:27428; CHEBI:37623; CHEBI:37640; CHEBI:48698; CHEBI:48778; CHEBI:783; CHEBI:85779; CHEBI:86087; CHEBI:86113	HMDB0006280	14	7-a,25-Dihydroxycholesterol	7α,25-dihydroxycholesterol	418.3446953	418.6523	[H][C@@]12CC[C@H]([C@H](C)CCCC(C)(C)O)[C@@]1(C)CC[C@@]1([H])[C@@]2([H])[C@H](O)C=C2C[C@@H](O)CC[C@]12C	Lipids and lipid-like molecules	Prenol lipids	Retinoids	Aliphatic homomonocyclic compounds	22.57570716	7.030766637	C01	Lipids and lipid-like molecules	C12 (101)	C12	Steroids and steroid derivatives	C10	Triterpenoids	Urban	6.52E-06	0.009484109	2.50E-05	0.032991672	1.113632257
1474	675.5909287	TRUE	0.848755655	2690.375962	0.002367765	C43H80O5	-H(-)	11	DG(16:1(9Z)/24:1(15Z)/0:0)	HMDB0007152; HMDB0007175; HMDB0007203; HMDB0007232; HMDB0007260; HMDB0007370; HMDB0007398; HMDB0007426; HMDB0007596; HMDB0007623; HMDB0007624; HMDB0007651; HMDB0007824; HMDB0056053; HMDB0056075; HMDB0056162; HMDB0056181; HMDB0056200; HMDB0056216; HMDB07152; HMDB07175; HMDB07203; HMDB07232; HMDB07260; HMDB07370; HMDB07398; HMDB07426; HMDB07596; HMDB07623; HMDB07624; HMDB07651; HMDB07824; HMDB56053…	C00165	NA	HMDB0007152	19	DG(16:1(9Z)/24:1(15Z)/0:0)	(2S)-1-[(9Z)-hexadec-9-enoyloxy]-3-hydroxypropan-2-yl (15Z)-tetracos-15-enoate	676.6005757	677.0923	[H][C@](CO)(COC(=O)CCCCCCC\C=C/CCCCCC)OC(=O)CCCCCCCCCCCCC\C=C/CCCCCCCC	Lipids and lipid-like molecules	Glycerolipids	Diradylglycerols	Aliphatic acyclic compounds	26.00186637	-19.66492996	C01	Lipids and lipid-like molecules	C11 (104)	C11	Glycerophospholipids	C03	Glycerophosphocholines	Rural	0.055336183	1	0.074272559	1	1.11318578
692	307.0665928	TRUE	0.76730764	2878.808992	0.0004767	C11H16O10	-H(-)	100	D-Erythroascorbic acid 1''-a-D-glucoside	HMDB0033627; HMDB33627	NA	NA	HMDB0033627	1	D-Erythroascorbic acid 1'-a-D-glucoside	3,4-dihydroxy-5-({[3,4,5-trihydroxy-6-(hydroxymethyl)oxan-2-yl]oxy}methyl)-5H-furan-2-one	308.0743467	308.2387	OCC1OC(OCC2OC(=O)C(O)=C2O)C(O)C(O)C1O	Organic oxygen compounds	Organooxygen compounds	Carbohydrates and carbohydrate conjugates	Aliphatic heteromonocyclic compounds	-11.27615502	-10.62420804	C02	Organic acids and derivatives	C23 (82)	C23	Organic sulfuric acids and derivatives	C19	Amino acids, peptides, and analogues	Rural	0.000340191	0.431361967	1.71E-07	0.000263664	1.112773312
1345	531.2221524	TRUE	0.84371436	2738.859743	0.001417063	C28H36O10	-H(-)	51	Austalide D	HMDB0031140; HMDB0034076; HMDB0035771; HMDB31140; HMDB34076; HMDB35771	NA	NA	HMDB0031140	3	Austalide D	2-hydroxy-13,20-dimethoxy-4,7,17,22,22-pentamethyl-11-oxo-5,10,21,23-tetraoxahexacyclo[18.2.1.0¹,¹⁷.0⁴,¹⁶.0⁶,¹⁴.0⁸,¹²]tricosa-6(14),7,12-trien-18-yl acetate	532.2308474	532.5794	COC1=C2C(=O)OCC2=C(C)C2=C1CC1C(C)(CC(O)C34OC(CC(OC(C)=O)C13C)(OC)OC4(C)C)O2	Organoheterocyclic compounds	Benzopyrans	1-benzopyrans	Aromatic heteropolycyclic compounds	12.09829055	11.6444224	C01	Lipids and lipid-like molecules	C02 (90)	C02	Prenol lipids	C33	Eicosanoids	Rural	0.00030556	0.389589137	2.47E-06	0.003546589	1.112729286
503	253.2178829	TRUE	0.8559075	355992.3063	-0.000580237	C16H30O2	-H(-)	100	Hypogeic acid	HMDB0002186; HMDB0003229; HMDB0010735; HMDB0012328; HMDB0031053; HMDB0031145; HMDB0031711; HMDB0032638; HMDB0033791; HMDB0035877; HMDB0037647; HMDB0038958; HMDB0041422; HMDB02186; HMDB03229; HMDB10735; HMDB12328; HMDB31053; HMDB31145; HMDB31711; HMDB32638; HMDB33791; HMDB35877; HMDB37647; HMDB38958; HMDB41422; HMDB60082	C08362	CHEBI:28716; CHEBI:35465; CHEBI:37252; CHEBI:59265	HMDB0002186	13	Hypogeic acid	7-hexadecenoic acid	254.2245802	254.4082	CCCCCCCC\C=C/CCCCCC(O)=O	Lipids and lipid-like molecules	Fatty Acyls	Fatty acids and conjugates	Aliphatic acyclic compounds	4.045583601	26.15377774	C01	Lipids and lipid-like molecules	C05 (147)	C05	Fatty Acyls	C09	Fatty acids and conjugates	Urban	0.044839053	1	0.019219513	1	1.111795211
131	154.0621395	TRUE	0.37510258	437934.4565	6.02E-05	C6H9N3O2	-H(-)	100	Histidine	HMDB0000177; HMDB00177; HMDB0034267; HMDB03412; HMDB34267	C00135	CHEBI:15971	HMDB0000177	2	L-Histidine	L-histidine	155.0694765	155.1546	N[C@@H](CC1=CN=CN1)C(O)=O	Organic acids and derivatives	Carboxylic acids and derivatives	Amino acids, peptides, and analogues	Aromatic heteromonocyclic compounds	3.228814708	3.971232743	C01	Lipids and lipid-like molecules	C07 (58)	C07	Carboxylic acids and derivatives	C08	Glycerophosphoserines	Urban	1.95E-05	0.02758731	2.00E-05	0.026648194	1.111782215
965	381.3014877	TRUE	0.83702624	3386.269597	-0.000455772	C23H42O4	-H(-)	100	MG(0:0/20:2(11Z,14Z)/0:0)	HMDB0011544; HMDB0011574; HMDB0035959; HMDB0036865; HMDB11544; HMDB11574; HMDB35959; HMDB36865	NA	NA	HMDB0011544	4	MG(0:0/20:2(11Z,14Z)/0:0)	1,3-dihydroxypropan-2-yl (11Z,14Z)-icosa-11,14-dienoate	382.3083098	382.5772	[H]C(CO)(CO)OC(=O)CCCCCCCCC\C=C/C\C=C/CCCCC	Lipids and lipid-like molecules	Endocannabinoids		Aliphatic acyclic compounds	27.45832009	3.820192575	C01	Lipids and lipid-like molecules	C14 (86)	C14	Glycerolipids	C30	Diradylglycerols	Urban	2.16E-06	0.003222875	6.61E-06	0.009212199	1.111729447
1286	500.2785581	TRUE	0.93162328	32490.21151	-0.000296889	C25H44NO7P	-H(-)	100	LysoPE(0:0/20:4(5Z,8Z,11Z,14Z))	HMDB0011487; HMDB0011488; HMDB0011517; HMDB0011518; HMDB11487; HMDB11488; HMDB11517; HMDB11518	NA	CHEBI:64395; CHEBI:72741; CHEBI:72742; CHEBI:72746	HMDB0011487	4	LysoPE(0:0/20:4(5Z,8Z,11Z,14Z))	2-aminoethoxy(2R)-3-hydroxy-2-[(5Z,8Z,11Z,14Z)-icosa-5,8,11,14-tetraenoyloxy]propoxyphosphinic acid	501.2855393	501.5931	[H][C@@](CO)(COP(O)(=O)OCCN)OC(=O)CCC\C=C/C\C=C/C\C=C/C\C=C/CCCCC	Lipids and lipid-like molecules	Glycerophospholipids	Glycerophosphoethanolamines	Aliphatic acyclic compounds	11.67014915	-10.05394415	C01	Lipids and lipid-like molecules	C10 (56)	C10	Glycerophospholipids	C29	Glycerophosphoethanolamines	Rural	0.000124994	0.165991937	5.89E-06	0.008251354	1.111329306
1383	563.371988	TRUE	0.5297879	19068.22367	-0.000161208	C29H57O8P	-H(-)	100	PA(8:0/18:0)	HMDB0115489; HMDB0115615; HMDB0115691; HMDB0115698; HMDB0115704; HMDB0115783; HMDB0115794; HMDB0115800; HMDB0115814	NA	NA	HMDB0115489	9	PA(8:0/18:0)	(2R)-2-(octadecanoyloxy)-3-(octanoyloxy)propoxyphosphonic acid	564.3791058	564.741	[H][C@@](COC(=O)CCCCCCC)(COP(O)(O)=O)OC(=O)CCCCCCCCCCCCCCCCC	Lipids and lipid-like molecules	Glycerophospholipids	Glycerophosphates	Aliphatic acyclic compounds	6.926678192	-11.25893042	C02	Organic acids and derivatives	C13 (102)	C13	Carboxylic acids and derivatives	C17	Amino acids, peptides, and analogues	Rural	8.21E-07	0.001247784	3.96E-07	0.000599831	1.111007864
782	333.2072573	TRUE	0.923960865	22890.05745	-0.000125432	C20H30O4	-H(-)	100	15-Keto-13,14-dihydroprostaglandin A2	HMDB0001244; HMDB0002710; HMDB0002752; HMDB0004234; HMDB0004236; HMDB0004238; HMDB0005073; HMDB0012824; HMDB0012850; HMDB0035286; HMDB0035878; HMDB0036760; HMDB0036763; HMDB0036828; HMDB0041055; HMDB0060046; HMDB0060054; HMDB0060095; HMDB0062298; HMDB0062423; HMDB0062486; HMDB0062524; HMDB01244; HMDB02710; HMDB02752; HMDB04234; HMDB04236; HMDB04238; HMDB05073; HMDB05078; HMDB05086; HMDB12824; HMD…	C05949; C05953; C05954; C05955; C05957; C05958; C11876	CHEBI:27485; CHEBI:27555; CHEBI:27814; CHEBI:27820; CHEBI:28099; CHEBI:28130; CHEBI:88493	HMDB0001244	22	15-Keto-13,14-dihydroprostaglandin A2	13,14-dihydro-15-keto-PGA2	334.2144094	334.4498	CCCCCC(=O)CC[C@H]1C=CC(=O)[C@@H]1C\C=C/CCCC(O)=O	Lipids and lipid-like molecules	Fatty Acyls	Eicosanoids	Aliphatic homomonocyclic compounds	12.30559986	12.02244919	C01	Lipids and lipid-like molecules	C02 (90)	C02	Prenol lipids	C33	Eicosanoids	Rural	0.006442848	1	0.012149909	1	1.110502211
567	275.0381749	TRUE	0.80017716	2466.394581	0.000177723	C14H12O4S	-H(-)	100	Suprofen S-oxide	HMDB0060924; HMDB0060925; HMDB60924; HMDB60925	NA	NA	HMDB0060924	2	Suprofen S-oxide	2-[4-(1-oxo-1λ⁴-thiophene-2-carbonyl)phenyl]propanoic acid	276.0456296	276.308	CC(C(O)=O)C1=CC=C(C=C1)C(=O)C1=CC=CS1=O	Organic oxygen compounds	Organooxygen compounds	Carbonyl compounds	Aromatic heteromonocyclic compounds	-9.116677618	-14.03892302	C02	Organic acids and derivatives	C23 (82)	C23	Organic sulfuric acids and derivatives	C17	Amino acids, peptides, and analogues	Rural	0.000358717	0.452700837	1.07E-06	0.001586157	1.110365877
797	338.117956	TRUE	0.82243219	1296.749917	4.36E-05	C15H21N3O4S	-H(-)	100	7-Hydroxygliclazide	HMDB0014027; HMDB0014028; HMDB0014029; HMDB14027; HMDB14028; HMDB14029	NA	NA	HMDB0014027	3	7-Hydroxygliclazide	3-{5-hydroxy-hexahydro-1H-cyclopenta[c]pyrrol-2-yl}-1-(4-methylbenzenesulfonyl)urea	339.1252769	339.41	CC1=CC=C(C=C1)S(=O)(=O)NC(=O)NN1CC2CC(O)CC2C1	Benzenoids	Benzene and substituted derivatives	Benzenesulfonamides	Aromatic heteropolycyclic compounds	-5.92350959	0.322870049	C01	Lipids and lipid-like molecules	C03 (138)	C03	Fatty Acyls	C26	Amino acids, peptides, and analogues	Urban	0.000489852	0.605456595	0.000264455	0.306767999	1.109933074
1575	888.6476936	TRUE	0.44241056	7971.969494	0.001082196	C52H92NO8P	-H(-)	88	PC(20:5(5Z,8Z,11Z,14Z,17Z)/24:1(15Z))	HMDB0008520; HMDB0008551; HMDB0008581; HMDB0008582; HMDB0008613; HMDB0008645; HMDB0008677; HMDB0008710; HMDB0008742; HMDB0008807; HMDB0113645; HMDB0113672; HMDB0113699; HMDB0113752; HMDB0113753; HMDB0116740; HMDB08520; HMDB08551; HMDB08581; HMDB08582; HMDB08613; HMDB08645; HMDB08677; HMDB08710; HMDB08742; HMDB08807	C00157	NA	HMDB0008520	16	PC(20:5(5Z,8Z,11Z,14Z,17Z)/24:1(15Z))	lecithin	889.6560554	890.2625	CCCCCCCC\C=C/CCCCCCCCCCCCCC(=O)O[C@]([H])(COC(=O)CCC\C=C/C\C=C/C\C=C/C\C=C/C\C=C/CC)COP([O-])(=O)OCC[N+](C)(C)C	Lipids and lipid-like molecules	Glycerophospholipids	Glycerophosphocholines	Aliphatic acyclic compounds	5.20873873	4.409244794	C01	Lipids and lipid-like molecules	C07 (58)	C07	Carboxylic acids and derivatives	C08	Glycerophosphoserines	Urban	1.38E-05	0.019748935	1.92E-06	0.002784511	1.109433859
744	323.1073879	TRUE	0.49367051	4782.490644	-0.000287341	C15H20N2O4S	-H(-)	100	Acetohexamide	HMDB0014558; HMDB14558	C06806	CHEBI:28052	HMDB0014558	1	Acetohexamide	acetohexamide	324.1143778	324.395	CC(=O)C1=CC=C(C=C1)S(=O)(=O)NC(=O)NC1CCCCC1	Organic oxygen compounds	Organooxygen compounds	Carbonyl compounds	Aromatic homomonocyclic compounds	-11.5093762	6.85516066	C02	Organic acids and derivatives	C03 (138)	C03	Fatty Acyls	C26	Amino acids, peptides, and analogues	Urban	0.104386643	1	0.043294397	1	1.109333365
626	291.0225029	TRUE	0.805496155	9021.053876	-0.001324622	C10H13ClN2O4S	-H(-)	15	2-Hydroxychlorpropamide	HMDB0014024; HMDB0014025; HMDB14024; HMDB14025	NA	NA	HMDB0014024	2	2-Hydroxychlorpropamide	1-(4-chloro-2-hydroxybenzenesulfonyl)-3-propylurea	292.0284553	292.739	CCCNC(=O)NS(=O)(=O)C1=C(O)C=C(Cl)C=C1	Benzenoids	Benzene and substituted derivatives	Benzenesulfonamides	Aromatic homomonocyclic compounds	-7.134746033	-19.57556679	C02	Organic acids and derivatives	C13 (102)	C13	Carboxylic acids and derivatives	C25	Amino acids, peptides, and analogues	Rural	5.09E-09	8.12E-06	2.79E-09	4.45E-06	1.10898776
716	313.0658299	TRUE	0.800091295	1904767.711	-0.000593914	C16H14N2O3S	-H(-)	50	Valdecoxib	HMDB0005033; HMDB05033	NA	CHEBI:63634	HMDB0005033	1	Valdecoxib	valdecoxib	314.072513	314.359	CC1=C(C(=NO1)C1=CC=CC=C1)C1=CC=C(C=C1)S(N)(=O)=O	Benzenoids	Benzene and substituted derivatives	Benzenesulfonamides	Aromatic heteromonocyclic compounds	-6.978609124	-21.71474408	C02	Organic acids and derivatives	C13 (102)	C13	Carboxylic acids and derivatives	C25	Amino acids, peptides, and analogues	Rural	2.16E-07	0.000333234	7.60E-08	0.000118437	1.108942672
1281	497.3850087	TRUE	0.875516445	9312.011551	-0.000247648	C29H54O6	-H(-)	100	TG(10:0/8:0/8:0)	HMDB0072193; HMDB0072251; HMDB72193; HMDB72251	NA	NA	HMDB0072193	2	TG(10:0/8:0/8:0)	(2R)-2,3-bis(octanoyloxy)propyl decanoate	498.3920395	498.745	[H][C@@](COC(=O)CCCCCCC)(COC(=O)CCCCCCCCC)OC(=O)CCCCCCC	Lipids and lipid-like molecules	Glycerolipids	Triradylcglycerols	Aliphatic acyclic compounds	28.39043784	2.81183522	C01	Lipids and lipid-like molecules	C14 (86)	C14	Glycerolipids	C30	Diradylglycerols	Urban	4.13E-05	0.057365263	0.000204946	0.240606964	1.108566803
717	313.1921701	TRUE	0.65405232	78961.38268	-1.94E-05	C19H26N2O2	-H(-)	100	Rhazidigenine Nb-oxide	HMDB0030263; HMDB30263	NA	NA	HMDB0030263	1	Rhazidigenine Nb-oxide	15-ethyl-4-hydroxy-1λ⁵,11-diazatetracyclo[13.3.1.0⁴,¹².0⁵,¹⁰]nonadeca-5,7,9,11-tetraen-1-one	314.1994281	314.4219	CCC12CCCN(=O)(C1)CCC1(O)C(CC2)=NC2=CC=CC=C12	Organoheterocyclic compounds	Indoles and derivatives	Indoles		5.046731624	23.89257904	C01	Lipids and lipid-like molecules	C05 (147)	C05	Fatty Acyls	C09	Fatty acids and conjugates	Urban	0.034288934	1	0.001925592	1	1.10835893
1143	435.179429	TRUE	0.89984274	2100.948373	0.001882106	C26H28O6	-H(-)	24	Artocarpin	HMDB0030849; HMDB0033806; HMDB0041212; HMDB0129645; HMDB0134743; HMDB30849; HMDB33806; HMDB41212	NA	CHEBI:65439	HMDB0030849	5	Artocarpin	2-(2,4-dihydroxyphenyl)-5-hydroxy-7-methoxy-6-[(1E)-3-methylbut-1-en-1-yl]-3-(3-methylbut-2-en-1-yl)chromen-4-one	436.1885886	436.4969	COC1=CC2=C(C(O)=C1\C=C\C(C)C)C(=O)C(CC=C(C)C)=C(O2)C1=C(O)C=C(O)C=C1	Phenylpropanoids and polyketides	Flavonoids	Flavones	Aromatic heteropolycyclic compounds	-2.409032362	17.44082715	C01	Lipids and lipid-like molecules	C01 (55)	C01	Organooxygen compounds	C32	1-benzopyrans	Urban	1.45E-07	0.000225777	3.82E-07	0.000578751	1.108302195
1521	750.543371	TRUE	0.81520897	61854.18623	0.000940221	C43H78NO7P	-H(-)	100	PE(O-18:1(1Z)/20:4(5Z,8Z,11Z,14Z))	HMDB0005779; HMDB0009347; HMDB0009348; HMDB0009380; HMDB0009381; HMDB0009412; HMDB0009445; HMDB0009609; HMDB0011358; HMDB0011386; HMDB0011416; HMDB0011417; HMDB0011449; HMDB05779; HMDB09347; HMDB09348; HMDB09380; HMDB09381; HMDB09412; HMDB09445; HMDB09609; HMDB11358; HMDB11385; HMDB11386; HMDB11416; HMDB11417; HMDB11449	C00350	NA	HMDB0005779	13	PE(P-18:0/20:4(5Z,8Z,11Z,14Z))	2-aminoethoxy(2R)-2-[(5Z,8Z,11Z,14Z)-icosa-5,8,11,14-tetraenoyloxy]-3-[(1Z)-octadec-1-en-1-yloxy]propoxyphosphinic acid	751.5515904	752.0557	[H][C@@](CO\C=C/CCCCCCCCCCCCCCCC)(COP(O)(=O)OCCN)OC(=O)CCC\C=C/C\C=C/C\C=C/C\C=C/CCCCC	Lipids and lipid-like molecules	Glycerophospholipids	Glycerophosphoethanolamines	Aliphatic acyclic compounds	27.2764972	-16.41491192	C01	Lipids and lipid-like molecules	C11 (104)	C11	Glycerophospholipids	C14	Glycerophosphoethanolamines	Rural	0.051288074	1	0.020046532	1	1.107915776
1183	451.3436949	TRUE	0.89469251	23759.79104	-0.000798363	C27H48O5	-H(-)	100	5b-Cholestane-3a,7a,12a,23S,25-pentol	HMDB0000483; HMDB0000513; HMDB0000556; HMDB0000558; HMDB0002180; HMDB0002208; HMDB00483; HMDB00513; HMDB00519; HMDB00556; HMDB00558; HMDB00587; HMDB0062416; HMDB0062421; HMDB02180; HMDB02208; HMDB62416; HMDB62421	NA	CHEBI:63835	HMDB0000483	8	5b-Cholestane-3a,7a,12a,23S,25-pentol	(1S,2S,5R,7S,9R,10R,15R,16S)-14-[(2S,4S)-4,6-dihydroxy-6-methylheptan-2-yl]-2,15-dimethyltetracyclo[8.7.0.0²,⁷.0¹¹,¹⁵]heptadecane-5,9,16-triol	452.3501746	452.667	[H]C1CC([C@@H](C)C[C@H](O)CC(C)(C)O)[C@]2(C)C1[C@]1([H])[C@H](O)C[C@]3([H])C[C@H](O)CC[C@]3(C)[C@@]1([H])C[C@@H]2O	Lipids and lipid-like molecules	Steroids and steroid derivatives	Bile acids, alcohols and derivatives	Aliphatic homopolycyclic compounds	27.56247213	2.737928688	C01	Lipids and lipid-like molecules	C14 (86)	C14	Glycerolipids	C30	Diradylglycerols	Urban	5.18E-05	0.071438225	0.000862865	0.924128769	1.107459723
1247	477.3230333	TRUE	0.904630305	10754.02886	-0.00087225	C28H46O6	-H(-)	100	Dolicholide	HMDB0034086; HMDB0038495; HMDB34086; HMDB38495	NA	NA	HMDB0034086	2	Dolicholide	15-(3,4-dihydroxy-6-methyl-5-methylideneheptan-2-yl)-4,5-dihydroxy-2,16-dimethyl-9-oxatetracyclo[9.7.0.0²,⁷.0¹²,¹⁶]octadecan-8-one	478.3294392	478.6612	CC(C)C(=C)C(O)C(O)C(C)C1CCC2C3COC(=O)C4CC(O)C(O)CC4(C)C3CCC12C	Organic oxygen compounds	Organooxygen compounds	Alcohols and polyols	Aliphatic homomonocyclic compounds	22.79730082	6.735836485	C01	Lipids and lipid-like molecules	C12 (101)	C12	Steroids and steroid derivatives	C10	Triterpenoids	Urban	1.23E-05	0.017675067	0.00022547	0.263799781	1.107045823
1576	890.6381999	TRUE	0.565211325	7854.039777	0.001453868	C48H93NO11S	-H(-)	48	3-O-Sulfogalactosylceramide (d18:1/24:0)	HMDB0000024; HMDB00024	C06125	CHEBI:60361	HMDB0000024	1	3-O-Sulfogalactosylceramide (d18:1/24:0)	C24 sulfatide	891.646934	892.33	[H][C@@](CO[C@@H]1O[C@H](CO)[C@H](O)C(OS(O)(=O)=O)C1O)(NC(=O)CCCCCCCCCCCCCCCCCCCCCCC)[C@]([H])(O)\C=C\CCCCCCCCCCCCC	Lipids and lipid-like molecules	Sphingolipids	Glycosphingolipids	Aliphatic heteromonocyclic compounds	5.202768302	4.274124781	C01	Lipids and lipid-like molecules	C07 (58)	C07	Carboxylic acids and derivatives	C08	Glycerophosphoserines	Urban	3.96E-05	0.055055328	1.30E-05	0.017586288	1.106814687
417	232.9764834	TRUE	0.791279495	2441.799118	-0.000336959	C7H6O7S	-H(-)	100	4-hydroxy-3-(sulfooxy)benzoic acid	HMDB0124993; HMDB0134105	NA	NA	HMDB0124993	2	​Protocatechuic acid 3-O-sulfate	4-hydroxy-3-(sulfooxy)benzoic acid	233.9834237	234.18	OC(=O)C1=CC(OS(O)(=O)=O)=C(O)C=C1	Organic acids and derivatives	Organic sulfuric acids and derivatives	Arylsulfates	Aromatic homomonocyclic compounds	-5.828195988	-1.75005172	C02	Organic acids and derivatives	C03 (138)	C03	Fatty Acyls	C20	Arylsulfates	Rural	0.046555031	1	1.69E-06	0.002462065	1.106650999
383	225.1860522	TRUE	0.75595635	31812.95545	-4.95E-05	C14H26O2	-H(-)	100	C14:1	HMDB0000499; HMDB0000521; HMDB0002000; HMDB0005051; HMDB0010732; HMDB0030921; HMDB0031029; HMDB0031073; HMDB0032152; HMDB0032321; HMDB0034561; HMDB0037188; HMDB0037189; HMDB0037227; HMDB0037228; HMDB0037369; HMDB0037633; HMDB0038056; HMDB0040228; HMDB00499; HMDB00521; HMDB0062243; HMDB0062248; HMDB0094671; HMDB02000; HMDB05051; HMDB10732; HMDB30921; HMDB31029; HMDB31073; HMDB32152; HMDB32321; HMD…	C08322; C16947	CHEBI:131381; CHEBI:27781; CHEBI:37271; CHEBI:53206; CHEBI:70716	HMDB0000499	22	5-Tetradecenoic acid	physeteric acid	226.1932801	226.355	CCCCCCCC\C=C\CCCC(O)=O	Lipids and lipid-like molecules	Fatty Acyls	Fatty acids and conjugates	Aliphatic acyclic compounds	1.959444933	25.33420903	C01	Lipids and lipid-like molecules	C05 (147)	C05	Fatty Acyls	C09	Fatty acids and conjugates	Urban	0.012805404	1	0.001049236	1	1.105538571
964	381.2638095	TRUE	0.84443316	5101.849013	0.000836992	C22H38O5	-H(-)	100	Misoprostol	HMDB0015064; HMDB15064	NA	CHEBI:122391	HMDB0015064	1	Misoprostol	misoprostol	382.2719243	382.5341	CCCCC(C)(O)C\C=C\[C@H]1[C@H](O)CC(=O)[C@@H]1CCCCCCC(=O)OC	Lipids and lipid-like molecules	Fatty Acyls	Eicosanoids	Aliphatic homomonocyclic compounds	11.24723833	18.93502752	C01	Lipids and lipid-like molecules	C05 (147)	C05	Fatty Acyls	C13	Carbohydrates and carbohydrate conjugates	Urban	1.54E-05	0.021968674	3.57E-06	0.005068098	1.105036957
651	297.169303	TRUE	0.815615175	6725.141865	0.001443491	C16H26O5	-H(-)	49	Artemether	HMDB0015643; HMDB15643	NA	CHEBI:195280	HMDB0015643	1	Artemether	artemether	298.1780239	298.3746	[H][C@@]12CC[C@@H](C)[C@]3([H])CC[C@@]4(C)OO[C@@]13[C@]([H])(O[C@H](OC)[C@@H]2C)O4	Lipids and lipid-like molecules	Prenol lipids	Sesquiterpenoids	Aliphatic heteropolycyclic compounds	4.429023376	9.975337727	C01	Lipids and lipid-like molecules	C01 (55)	C01	Organooxygen compounds	C27	Carbohydrates and carbohydrate conjugates	Urban	0.000109851	0.146870263	7.24E-05	0.090537148	1.105006784
1135	433.1132934	TRUE	0.89439729	1706.379049	0.000726069	C21H22O10	-H(-)	100	2-O-Caffeoylarbutin	HMDB0031347; HMDB0033739; HMDB0037480; HMDB0038775; HMDB0039935; HMDB0040536; HMDB0040832; HMDB0041150; HMDB0060772; HMDB0124767; HMDB0128100; HMDB0128101; HMDB0130017; HMDB0130018; HMDB0134585; HMDB0134586; HMDB0135129; HMDB0135130; HMDB0135368; HMDB0135369; HMDB0135371; HMDB0135372; HMDB0135373; HMDB0135375; HMDB0135376; HMDB0135377; HMDB0135379; HMDB0135380; HMDB0135381; HMDB0135382; HMDB01353…	NA	NA	HMDB0031347	54	2-O-Caffeoylarbutin	4,5-dihydroxy-6-(hydroxymethyl)-2-(4-hydroxyphenoxy)oxan-3-yl (2E)-3-(3,4-dihydroxyphenyl)prop-2-enoate	434.1212969	434.3934	OCC1OC(OC2=CC=C(O)C=C2)C(OC(=O)\C=C\C2=CC(O)=C(O)C=C2)C(O)C1O	Organic oxygen compounds	Organooxygen compounds	Carbohydrates and carbohydrate conjugates	Aromatic heteromonocyclic compounds	6.955661968	7.81051384	C01	Lipids and lipid-like molecules	C01 (55)	C01	Organooxygen compounds	C27	Carbohydrates and carbohydrate conjugates	Urban	5.32E-06	0.007777567	5.29E-06	0.007454748	1.104868318
817	343.2282269	TRUE	0.76973614	11962.24317	-0.000359616	C22H32O3	-H(-)	100	Medroxyprogesterone	HMDB0001939; HMDB0010213; HMDB0013620; HMDB0013621; HMDB0014398; HMDB0015489; HMDB0033896; HMDB0039885; HMDB0060037; HMDB0060040; HMDB0060047; HMDB0060048; HMDB0060049; HMDB0060050; HMDB0060051; HMDB0060112; HMDB01939; HMDB10213; HMDB13620; HMDB13621; HMDB14398; HMDB15489; HMDB33896; HMDB39885; HMDB60037; HMDB60040; HMDB60047; HMDB60048; HMDB60049; HMDB60050; HMDB60051; HMDB60112	C07119; C08158; C14643	CHEBI:290629; CHEBI:6715; CHEBI:72637; CHEBI:72653; CHEBI:72855; CHEBI:775124	HMDB0001939	16	Medroxyprogesterone	(1S,2R,8S,10R,11S,14R,15S)-14-acetyl-14-hydroxy-2,8,15-trimethyltetracyclo[8.7.0.0^{2,7}.0^{11,15}]heptadec-6-en-5-one	344.2351449	344.4877	[H][C@@]12CC[C@](O)(C(C)=O)[C@@]1(C)CC[C@@]1([H])[C@@]2([H])C[C@H](C)C2=CC(=O)CC[C@]12C	Lipids and lipid-like molecules	Steroids and steroid derivatives	Pregnane steroids	Aliphatic homopolycyclic compounds	5.342266032	23.26565767	C01	Lipids and lipid-like molecules	C05 (147)	C05	Fatty Acyls	C09	Fatty acids and conjugates	Urban	0.016506053	1	0.003007767	1	1.104730709
629	291.0996975	TRUE	0.74597323	262747.9935	-0.001053026	C14H16N2O5	-H(-)	92	(2S,4S)-Monatin	HMDB0041309; HMDB41309	NA	NA	HMDB0041309	1	(2S,4S)-Monatin	monatin	292.1059216	292.2872	NC(CC(O)(CC1=CNC2=CC=CC=C12)C(O)=O)C(O)=O	Organic acids and derivatives	Carboxylic acids and derivatives	Amino acids, peptides, and analogues		-5.403854702	-21.9550544	C02	Organic acids and derivatives	C13 (102)	C13	Carboxylic acids and derivatives	C25	Amino acids, peptides, and analogues	Rural	0.000219359	0.284728011	5.96E-07	0.000891551	1.104448896
29	110.0722167	TRUE	0.24109885	12087.3422	0.000153764	C5H9N3	-H(-)	100	Histamine	HMDB0000870; HMDB0014417; HMDB0060263; HMDB00870; HMDB14417; HMDB60263	C00388	CHEBI:18295; CHEBI:59170	HMDB0000870	3	Histamine	histamine	111.0796473	111.1451	NCCC1=CNC=N1	Organic nitrogen compounds	Organonitrogen compounds	Amines	Aromatic heteromonocyclic compounds	3.20837252	3.975993132	C02	Organic acids and derivatives	C07 (58)	C07	Carboxylic acids and derivatives	C08	Glycerophosphoserines	Urban	2.16E-05	0.030610348	1.82E-05	0.024423024	1.103970859
637	293.1393462	TRUE	0.60161829	6016.076188	0.000100278	C16H22O5	-H(-)	100	Tocopheronic acid	HMDB0030555; HMDB0094679; HMDB30555; HMDB94679	NA	CHEBI:132607	HMDB0030555	2	Tocopheronic acid	4-hydroxy-4-methyl-6-(2,4,5-trimethyl-3,6-dioxocyclohexa-1,4-dien-1-yl)hexanoic acid	294.1467238	294.3429	CC1=C(C)C(=O)C(CCC(C)(O)CCC(O)=O)=C(C)C1=O	Lipids and lipid-like molecules	Prenol lipids	Sesquiterpenoids	Aliphatic homomonocyclic compounds	-23.36740633	9.496635376	C02	Organic acids and derivatives	C21 (97)	C21	Carboxylic acids and derivatives	C31	Amino acids, peptides, and analogues	Urban	0.003638051	1	0.102223481	1	1.103816311
6	71.04986446	TRUE	0.412721635	730.9210493	0.000373644	C4H8O	-H(-)	100	Butanal	HMDB0000246; HMDB0000474; HMDB0003543; HMDB00246; HMDB0031243; HMDB0031324; HMDB0033858; HMDB0034431; HMDB00474; HMDB03543; HMDB31243; HMDB31324; HMDB33858; HMDB34431	C01412; C02845; C03219	CHEBI:15743; CHEBI:26911; CHEBI:28398; CHEBI:48943	HMDB0000246	7	Tetrahydrofuran	tetrahydrofuran	72.05751488	72.1057	C1CCOC1	Organoheterocyclic compounds	Tetrahydrofurans		Aliphatic heteromonocyclic compounds	-9.238992328	-9.793733119	C02	Organic acids and derivatives	C08 (83)	C08	Carboxylic acids and derivatives	C17	Amino acids, peptides, and analogues	Rural	0.01757954	1	0.000829421	0.890798322	1.1036112
84	132.0664373	TRUE	0.512599945	3423.60239	0.000178999	C5H11NO3	-H(-)	100	Hydroxy-valine	HMDB0031658; HMDB0032356; HMDB0039499; HMDB31658; HMDB32356; HMDB39499	NA	NA	HMDB0031658	3	L-2-Amino-5-hydroxypentanoic acid	5-hydroxy norvaline	133.0738932	133.1457	NC(CCCO)C(O)=O	Organic acids and derivatives	Carboxylic acids and derivatives	Amino acids, peptides, and analogues	Aliphatic acyclic compounds	-6.589060144	-6.948120228	C02	Organic acids and derivatives	C08 (83)	C08	Carboxylic acids and derivatives	C17	Amino acids, peptides, and analogues	Rural	0.000381613	0.480450971	0.000177163	0.210824118	1.103299882
1404	579.4637038	TRUE	0.87477106	8573.355815	-0.00069267	C35H64O6	-H(-)	100	4-Deoxyannoreticuin	HMDB0033165; HMDB0035183; HMDB0039453; HMDB0040870; HMDB0041374; HMDB33165; HMDB35183; HMDB39453; HMDB40870; HMDB41374	NA	NA	HMDB0033165	5	4-Deoxyannoreticuin	3-{7,13-dihydroxy-13-[5-(1-hydroxytridecyl)oxolan-2-yl]tridecyl}-5-methyl-5H-furan-2-one	580.4702898	580.8791	CCCCCCCCCCCCC(O)C1CCC(O1)C(O)CCCCCC(O)CCCCCCC1=CC(C)OC1=O	Lipids and lipid-like molecules	Fatty Acyls	Fatty alcohols	Aliphatic heteromonocyclic compounds	28.03644728	6.247781387	C01	Lipids and lipid-like molecules	C14 (86)	C14	Glycerolipids	C30	Diradylglycerols	Urban	0.000590925	0.725064625	0.000159901	0.190921871	1.102625451
1507	726.5435498	TRUE	0.86319226	22703.23687	0.00076145	C41H78NO7P	-H(-)	100	PE(18:1(11Z)/P-18:1(11Z))	HMDB0009050; HMDB0009051; HMDB0009083; HMDB0009084; HMDB0009115; HMDB0009312; HMDB0011349; HMDB0011376; HMDB0011407; HMDB0011408; HMDB0011440; HMDB0011441; HMDB09050; HMDB09051; HMDB09083; HMDB09084; HMDB09115; HMDB09312; HMDB11349; HMDB11376; HMDB11407; HMDB11408; HMDB11440; HMDB11441	C00350	NA	HMDB0009050	12	PE(18:1(11Z)/P-18:1(11Z))	2-aminoethoxy(2R)-3-[(11Z)-octadec-11-enoyloxy]-2-[(1Z,11Z)-octadeca-1,11-dien-1-yloxy]propoxyphosphinic acid	727.5515904	728.0343	[H][C@@](COC(=O)CCCCCCCCC\C=C/CCCCCC)(COP(O)(=O)OCCN)O\C=C/CCCCCCCC\C=C/CCCCCC	Lipids and lipid-like molecules	Glycerophospholipids	Glycerophosphoethanolamines	Aliphatic acyclic compounds	24.52131895	-17.64433963	C01	Lipids and lipid-like molecules	C11 (104)	C11	Glycerophospholipids	C14	Glycerophosphoethanolamines	Rural	0.027829968	1	0.026901368	1	1.10259099
972	383.153465	TRUE	0.91503847	26510.99966	-8.32E-05	C19H28O6S	-H(-)	100	3b,16a-Dihydroxyandrostenone sulfate	HMDB0000386; HMDB00386; HMDB0062611; HMDB62611	NA	CHEBI:87774	HMDB0000386	2	3b,16a-Dihydroxyandrostenone sulfate	[(1S,2S,10S,11S,13R,15R)-5-hydroxy-2,15-dimethyl-3-oxotetracyclo[8.7.0.0²,⁷.0¹¹,¹⁵]heptadec-4-en-13-yl]oxidanesulfonic acid	384.1606593	384.487	[H][C@@]12C[C@H](C[C@@]1(C)CC[C@@]1([H])[C@@]2([H])CCC2CC(O)=CC(=O)[C@]12C)OS(O)(=O)=O	Lipids and lipid-like molecules	Steroids and steroid derivatives	Sulfated steroids	Aliphatic homopolycyclic compounds	0.75814429	-0.578732262	C01	Lipids and lipid-like molecules	C03 (138)	C03	Fatty Acyls	C07	Sulfated steroids	Urban	0.016991426	1	0.002062711	1	1.102473605
1014	395.3894253	TRUE	0.40900305	14309.20443	2.74E-05	C26H52O2	-H(-)	100	C26:0	HMDB0002356; HMDB0035628; HMDB02356; HMDB35628; HMDB60125	NA	CHEBI:31009	HMDB0002356	2	Hexacosanoic acid	hexacosanoic acid	396.3967309	396.6899	CCCCCCCCCCCCCCCCCCCCCCCCCC(O)=O	Lipids and lipid-like molecules	Fatty Acyls	Fatty acids and conjugates	Aliphatic acyclic compounds	34.56666914	1.832021281	C02	Organic acids and derivatives	C14 (86)	C14	Glycerolipids	C12	Fatty acids and conjugates	Urban	1.12E-05	0.016131758	4.41E-07	0.000664644	1.10219014
1156	437.4350302	TRUE	0.323878675	1549.95872	0.001372519	C29H58O2	-H(-)	55	C29:0	HMDB0002230; HMDB02230	NA	CHEBI:84867	HMDB0002230	1	Nonacosanoic acid	nonacosanoic acid	438.4436811	438.7696	CCCCCCCCCCCCCCCCCCCCCCCCCCCCC(O)=O	Lipids and lipid-like molecules	Fatty Acyls	Fatty acids and conjugates	Aliphatic acyclic compounds	7.103521093	4.278679743	C01	Lipids and lipid-like molecules	C07 (58)	C07	Carboxylic acids and derivatives	C08	Glycerophosphoserines	Urban	9.43E-09	1.50E-05	3.69E-08	5.80E-05	1.101868413
1443	623.5248931	TRUE	0.7749424	8443.42536	0.000717993	C38H72O6	-H(-)	100	TG(10:0/i-12:0/13:0)	HMDB0071121; HMDB0071166; HMDB0071212; HMDB0071231; HMDB0071233; HMDB0071249; HMDB0071284; HMDB0071347; HMDB0071350; HMDB0071388; HMDB0071408; HMDB0071418; HMDB0071423; HMDB0071433; HMDB0071463; HMDB0071481; HMDB0071593; HMDB0071628; HMDB0071704; HMDB0071877; HMDB0071880; HMDB0071918; HMDB0071980; HMDB0072019; HMDB0072047; HMDB0072071; HMDB0072105; HMDB0072116; HMDB0072136; HMDB0072179; HMDB00721…	NA	NA	HMDB0071121	136	TG(10:0/i-12:0/13:0)	(2S)-3-(decanoyloxy)-2-[(10-methylundecanoyl)oxy]propyl tridecanoate	624.53289	624.988	[H][C@](COC(=O)CCCCCCCCC)(COC(=O)CCCCCCCCCCCC)OC(=O)CCCCCCCCC(C)C	Lipids and lipid-like molecules	Glycerolipids	Triradylcglycerols	Aliphatic acyclic compounds	31.17549008	4.176259308	C01	Lipids and lipid-like molecules	C14 (86)	C14	Glycerolipids	C30	Diradylglycerols	Urban	3.52E-08	5.53E-05	1.25E-07	0.000193063	1.101696764
909	367.1589256	TRUE	0.9313314	359147.864	-0.000458357	C19H28O5S	-H(-)	100	Dehydroepiandrosterone sulfate	HMDB0001032; HMDB0002833; HMDB0013230; HMDB01032; HMDB02833; HMDB13230	C04555	CHEBI:16814; CHEBI:84094	HMDB0001032	3	Dehydroepiandrosterone sulfate	[(1S,2R,5S,10R,11S,15S)-2,15-dimethyl-14-oxotetracyclo[8.7.0.0^{2,7}.0^{11,15}]heptadec-7-en-5-yl]oxidanesulfonic acid	368.1657447	368.488	[H][C@@]12CCC(=O)[C@@]1(C)CC[C@@]1([H])[C@@]2([H])CC=C2C[C@H](CC[C@]12C)OS(O)(=O)=O	Lipids and lipid-like molecules	Steroids and steroid derivatives	Sulfated steroids	Aliphatic homopolycyclic compounds	3.544950146	-1.903596141	C01	Lipids and lipid-like molecules	C02 (90)	C02	Prenol lipids	C07	Sulfated steroids	Urban	0.006836806	1	0.019976487	1	1.101628744
1527	766.5386295	TRUE	0.824114945	140932.396	0.000596297	C43H78NO8P	-H(-)	100	PC(15:0/20:4(5Z,8Z,11Z,14Z))	HMDB0007949; HMDB0007950; HMDB0008428; HMDB0008461; HMDB0008943; HMDB0008969; HMDB0009003; HMDB0009004; HMDB0009034; HMDB0009035; HMDB0009067; HMDB0009068; HMDB0009099; HMDB0009131; HMDB0009164; HMDB0009196; HMDB0009228; HMDB0009259; HMDB0009260; HMDB0009291; HMDB0009322; HMDB0009323; HMDB0009355; HMDB0009356; HMDB0009387; HMDB0009420; HMDB0009583; HMDB0113034; HMDB0113594; HMDB0113893; HMDB01139…	C00157; C00350	NA	HMDB0007949	50	PC(15:0/20:4(5Z,8Z,11Z,14Z))	lecithin	767.546505	768.0551	CCCCCCCCCCCCCCC(=O)OC[C@]([H])(COP([O-])(=O)OCC[N+](C)(C)C)OC(=O)CCC\C=C/C\C=C/C\C=C/C\C=C/CCCCC	Lipids and lipid-like molecules	Glycerophospholipids	Glycerophosphocholines	Aliphatic acyclic compounds	25.85336485	-17.68545314	C01	Lipids and lipid-like molecules	C11 (104)	C11	Glycerophospholipids	C03	Glycerophosphocholines	Rural	0.007203874	1	0.000843926	0.905532529	1.10144305
1374	551.3046224	TRUE	0.89907467	4661.300273	0.000173955	C30H48O7S	-H(-)	100	Triterpenoid	HMDB0004309; HMDB04309	C06085	CHEBI:27151	HMDB0004309	1	Triterpenoid	triterpenoid	552.3120746	552.763	[H][C@@]12CC(C)(C)CC[C@@]1(CC[C@]1(C)C2=CC[C@]2([H])[C@@]3(C)CC[C@H](O)[C@@](C)(COS(O)(=O)=O)[C@]3([H])CC[C@@]12C)C(O)=O	Lipids and lipid-like molecules	Prenol lipids	Triterpenoids	Aliphatic homopolycyclic compounds	11.26635329	0.6115661	C02	Organic acids and derivatives	C02 (90)	C02	Prenol lipids	C20	Arylsulfates	Rural	0.040090771	1	0.092522024	1	1.100563118
126	151.1128271	TRUE	0.73105937	3985.239453	1.10E-05	C10H16O	-H(-)	100	(-)-trans-Carveol	HMDB0003450; HMDB0003634; HMDB0003667; HMDB0030892; HMDB0030893; HMDB0031854; HMDB0032120; HMDB0032242; HMDB0032536; HMDB0034715; HMDB0034916; HMDB0034973; HMDB0034974; HMDB0034975; HMDB0034985; HMDB0035054; HMDB0035077; HMDB0035078; HMDB0035092; HMDB0035100; HMDB0035120; HMDB0035125; HMDB0035158; HMDB0035203; HMDB0035241; HMDB0035277; HMDB0035280; HMDB0035600; HMDB0035604; HMDB0035622; HMDB00356…	C00964; C01499; C02452; C02759; C07271; C09847; C09859; C09885; C09893; C09906; C11395; C11408; C11409; C11415; C11938; C11941; C18018; C20260	CHEBI:10782; CHEBI:15388; CHEBI:15389; CHEBI:15396; CHEBI:15420; CHEBI:16431; CHEBI:168; CHEBI:16980; CHEBI:227; CHEBI:23046; CHEBI:232; CHEBI:23733; CHEBI:26137; CHEBI:26381; CHEBI:29020; CHEBI:29060; CHEBI:35596; CHEBI:37046; CHEBI:41; CHEBI:48697; CHEBI:48933; CHEBI:48934; CHEBI:4999; CHEBI:50040; CHEBI:50045; CHEBI:50046; CHEBI:53177; CHEBI:87568; CHEBI:89872; CHEBI:9577	HMDB0003450	79	(-)-trans-Carveol	(-)-trans-carveol	152.1201151	152.2334	CC(=C)[C@@H]1CC=C(C)[C@@H](O)C1	Lipids and lipid-like molecules	Prenol lipids	Monoterpenoids	Aliphatic homomonocyclic compounds	5.4432309	-18.77108906	C02	Organic acids and derivatives	C18 (30)	C18	Carboxylic acids and derivatives	C01	Amino acids, peptides, and analogues	Urban	0.022815277	1	0.062028555	1	1.10038592
1146	435.3121591	TRUE	0.915801285	29748.63033	-0.000562574	C26H44O5	-H(-)	100	Varanic acid	HMDB0002195; HMDB02195	NA	NA	HMDB0002195	1	Varanic acid	varanic acid	436.3188745	436.6246	[H][C@@]12CC[C@H]([C@H](C)CC[C@@H](O)[C@@H](O)C(O)=O)[C@@]1(C)CC[C@@]1([H])[C@@]2([H])CC[C@]2([H])C[C@H](O)CC[C@]12C	Lipids and lipid-like molecules	Steroids and steroid derivatives	Bile acids, alcohols and derivatives	Aliphatic homopolycyclic compounds	20.42437418	8.515524338	C01	Lipids and lipid-like molecules	C12 (101)	C12	Steroids and steroid derivatives	C10	Triterpenoids	Urban	0.001001575	1	0.00025331	0.294599519	1.100336697
1268	489.3592791	TRUE	0.89223939	77063.61421	-0.00073255	C30H50O5	-H(-)	100	Barringtogenol C	HMDB0034525; HMDB0034532; HMDB0037783; HMDB34525; HMDB34532; HMDB37783	C08931	NA	HMDB0034525	3	Barringtogenol C	4a-(hydroxymethyl)-2,2,6a,6b,9,9,12a-heptamethyl-1,3,4,5,6,7,8,8a,10,11,12,12b,13,14b-tetradecahydropicene-3,4,5,10-tetrol	490.3658247	490.715	CC1(C)CC2C3=CCC4C5(C)CCC(O)C(C)(C)C5CCC4(C)C3(C)CC(O)C2(CO)C(O)C1O	Lipids and lipid-like molecules	Prenol lipids	Triterpenoids	Aliphatic homopolycyclic compounds	20.11444796	7.966309657	C01	Lipids and lipid-like molecules	C12 (101)	C12	Steroids and steroid derivatives	C10	Triterpenoids	Urban	0.005129497	1	0.007047872	1	1.100249311
1296	505.353671	TRUE	0.908311335	21966.89552	-0.00020985	C30H50O6	-H(-)	100	Theasapogenol A	HMDB0034519; HMDB34519	NA	NA	HMDB0034519	1	Theasapogenol A	4a,9-bis(hydroxymethyl)-2,2,6a,6b,9,12a-hexamethyl-1,3,4,5,6,7,8,8a,10,11,12,12b,13,14b-tetradecahydropicene-3,4,5,10-tetrol	506.3607393	506.7144	CC1(C)CC2C3=CCC4C5(C)CCC(O)C(C)(CO)C5CCC4(C)C3(C)CC(O)C2(CO)C(O)C1O	Lipids and lipid-like molecules	Prenol lipids	Triterpenoids	Aliphatic homopolycyclic compounds	22.28383459	6.792759672	C01	Lipids and lipid-like molecules	C12 (101)	C12	Steroids and steroid derivatives	C10	Triterpenoids	Urban	0.000230635	0.298902435	0.001044158	1	1.099959663
793	337.2386193	TRUE	0.9016214	10982.59965	-0.000187376	C20H34O4	-H(-)	100	14,15-DiHETrE	HMDB0002265; HMDB0002311; HMDB0002314; HMDB0002343; HMDB0002995; HMDB0012504; HMDB0012838; HMDB0035379; HMDB0060106; HMDB02265; HMDB02311; HMDB02314; HMDB02330; HMDB02342; HMDB02343; HMDB02351; HMDB02995; HMDB04675; HMDB04676; HMDB11139; HMDB12504; HMDB12838; HMDB35379; HMDB60106	C02165; C14772; C14773; C14774; C14775	CHEBI:15647; CHEBI:63966; CHEBI:63969; CHEBI:63970; CHEBI:63974	HMDB0002265	9	14,15-DiHETrE	14,15-DiHETrE	338.2457096	338.4816	CCCCCC(O)C(O)C\C=C/C\C=C/C\C=C/CCCC(O)=O	Lipids and lipid-like molecules	Fatty Acyls	Eicosanoids	Aliphatic acyclic compounds	11.3352681	19.3571714	C01	Lipids and lipid-like molecules	C02 (90)	C02	Prenol lipids	C11	Diterpenoids	Urban	9.48E-06	0.013723009	5.12E-06	0.007215327	1.099820409
1276	494.3253835	TRUE	0.897663925	14137.12939	-0.000172303	C24H50NO7P	-H(-)	100	LysoPC(16:0)	HMDB0010382; HMDB10382	C04230	NA	HMDB0010382	1	LysoPC(16:0/0:0)	(2-{[(2R)-3-(hexadecanoyloxy)-2-hydroxypropyl phosphono]oxy}ethyl)trimethylazanium	495.3324895	495.6301	CCCCCCCCCCCCCCCC(=O)OC[C@@H](O)COP([O-])(=O)OCC[N+](C)(C)C	Lipids and lipid-like molecules	Glycerophospholipids	Glycerophosphocholines	Aliphatic acyclic compounds	9.903058351	-9.459755919	C02	Organic acids and derivatives	C10 (56)	C10	Glycerophospholipids	C29	Glycerophosphoethanolamines	Rural	2.28E-05	0.03214706	8.18E-06	0.011307308	1.099646636
1123	428.317521	TRUE	0.89740628	1306.688883	-0.000504724	C27H43NO3	-H(-)	100	N-Oleoyl phenylalanine	HMDB0062336; HMDB62336	NA	CHEBI:134021	HMDB0062336	1	N-Oleoyl phenylalanine	(2S)-2-{[(9Z)-1-hydroxyoctadec-9-en-1-ylidene]amino}-3-phenylpropanoic acid	429.3242942	429.645	[H]\C(CCCCCCCC)=C(/[H])CCCCCCCC(O)=N[C@@]([H])(CC1=CC=CC=C1)C(O)=O	Organic acids and derivatives	Carboxylic acids and derivatives	Amino acids, peptides, and analogues	Aromatic homomonocyclic compounds	26.31422006	0.769682222	C01	Lipids and lipid-like molecules	C12 (101)	C12	Steroids and steroid derivatives	C10	Triterpenoids	Urban	8.51E-07	0.001291825	6.37E-05	0.080481262	1.099626986
1150	436.2837882	TRUE	0.86558914	6328.356963	-0.00044164	C21H44NO6P	-H(-)	100	PE(P-16:0e/0:0)	HMDB0011152; HMDB11152	NA	NA	HMDB0011152	1	LysoPE(P-16:0/0:0)	2-aminoethoxy(2R)-3-[(1Z)-hexadec-1-en-1-yloxy]-2-hydroxypropoxyphosphinic acid	437.2906247	437.5509	[H][C@@](O)(CO\C=C/CCCCCCCCCCCCCC)COP(O)(=O)OCCN	Lipids and lipid-like molecules	Glycerophospholipids	Glycerophosphoethanolamines	Aliphatic acyclic compounds	2.138473247	-26.46148352	C01	Lipids and lipid-like molecules	C18 (30)	C18	Carboxylic acids and derivatives	C24	Amino acids, peptides, and analogues	Rural	0.039818459	1	0.152438023	1	1.099206575
1587	922.6520524	TRUE	0.4548637	6346.057182	0.002202647	C52H94NO10P	-H(-)	14	PS(22:4(7Z,10Z,13Z,16Z)/24:0)	HMDB0112813; HMDB0112904	NA	NA	HMDB0112813	2	PS(22:4(7Z,10Z,13Z,16Z)/24:0)	(2S)-2-amino-3-{[(2R)-3-[(7Z,10Z,13Z,16Z)-docosa-7,10,13,16-tetraenoyloxy]-2-(tetracosanoyloxy)propoxy(hydroxy)phosphoryl]oxy}propanoic acid	923.6615352	924.295	[H][C@](N)(COP(O)(=O)OC[C@@]([H])(COC(=O)CCCCC\C=C/C\C=C/C\C=C/C\C=C/CCCCC)OC(=O)CCCCCCCCCCCCCCCCCCCCCCC)C(O)=O	Lipids and lipid-like molecules	Glycerophospholipids	Glycerophosphoserines	Aliphatic acyclic compounds	5.568918073	4.998090552	C01	Lipids and lipid-like molecules	C01 (55)	C01	Organooxygen compounds	C08	Glycerophosphoserines	Urban	2.23E-05	0.03154441	1.23E-05	0.016732516	1.098653205
1385	564.5347576	TRUE	0.81879377	1877.377109	0.001358656	C36H71NO3	-H(-)	56	C18 Cer	HMDB0000829; HMDB0004950; HMDB0011762; HMDB0011763; HMDB00829; HMDB04950; HMDB11762; HMDB11763	C00195	CHEBI:74100; CHEBI:88431	HMDB0000829	4	N-Stearoylsphingosine	N-(1,3-dihydroxyoctadec-4-en-2-yl)octadecanamide	565.5433952	565.968	CCCCCCCCCCCCCCCCCC(=O)NC(CO)C(O)C=CCCCCCCCCCCCCC	Lipids and lipid-like molecules	Sphingolipids	Ceramides	Aliphatic acyclic compounds	30.95161562	-0.96784453	C01	Lipids and lipid-like molecules	C14 (86)	C14	Glycerolipids	C12	Fatty acids and conjugates	Urban	5.67E-05	0.077619579	2.07E-05	0.027436728	1.098193239
514	257.0128715	TRUE	0.83599383	5501.071985	-0.000339669	C10H10O6S	-H(-)	100	{4-[(1E)-3-methoxy-3-oxoprop-1-en-1-yl]phenyl}oxidanesulfonic acid	HMDB0131180; HMDB0133661; HMDB0133664; HMDB0133667; HMDB0135681	NA	NA	HMDB0131180	5	{4-[(1E)-3-methoxy-3-oxoprop-1-en-1-yl]phenyl}oxidanesulfonic acid	{4-[(1E)-3-methoxy-3-oxoprop-1-en-1-yl]phenyl}oxidanesulfonic acid	258.0198092	258.24	[H]\C(=C(\[H])C1=CC=C(OS(O)(=O)=O)C=C1)C(=O)OC	Phenylpropanoids and polyketides	Cinnamic acids and derivatives	Cinnamic acid esters	Aromatic homomonocyclic compounds	-17.59694093	-8.424121071	C02	Organic acids and derivatives	C23 (82)	C23	Organic sulfuric acids and derivatives	C17	Amino acids, peptides, and analogues	Rural	0.000268303	0.345842717	3.57E-05	0.046113505	1.098185207
1069	413.1402977	TRUE	0.56798905	5488.290743	-0.000165732	C19H22N6O3S	-H(-)	100	N-desalkyl delavirdine	HMDB0061021; HMDB61021	NA	NA	HMDB0061021	1	N-desalkyl delavirdine	N-{2-[4-(3-aminopyridin-2-yl)piperazine-1-carbonyl]-1H-indol-5-yl}methanesulfonamide	414.1474093	414.481	CS(=O)(=O)NC1=CC=C2NC(=CC2=C1)C(=O)N1CCN(CC1)C1=C(N)C=CC=N1	Organoheterocyclic compounds	Diazinanes	Piperazines	Aromatic heteropolycyclic compounds	4.746959903	23.90400156	C01	Lipids and lipid-like molecules	C05 (147)	C05	Fatty Acyls	C09	Fatty acids and conjugates	Urban	0.022479577	1	0.001469828	1	1.097987813
694	307.153865	TRUE	0.36508518	5333.073933	0.001231479	C17H24O5	-H(-)	69	ACRL Toxin II	HMDB0030496; HMDB0035724; HMDB0036489; HMDB30496; HMDB35724; HMDB36489	NA	NA	HMDB0030496	3	ACRL Toxin II	6-[(4Z,8E)-3,7-dihydroxy-6,8-dimethyldeca-4,8-dien-2-yl]-4-hydroxypyran-2-one	308.1623739	308.3695	C\C=C(/C)C(O)C(C)\C=C/C(O)C(C)C1=CC(O)=CC(=O)O1	Lipids and lipid-like molecules	Fatty Acyls	Fatty alcohols	Aromatic heteromonocyclic compounds	-23.11277795	9.435145712	C02	Organic acids and derivatives	C21 (97)	C21	Carboxylic acids and derivatives	C31	Amino acids, peptides, and analogues	Urban	0.000392741	0.493675146	0.017495377	1	1.097635982
539	265.1095875	TRUE	0.73844269	16771.64262	-0.000103448	C15H14N4O	-H(-)	100	Nevirapine	HMDB0014383; HMDB14383	C07263	CHEBI:63613	HMDB0014383	1	Nevirapine	nevirapine	266.1167611	266.2979	CC1=C2NC(=O)C3=C(N=CC=C3)N(C3CC3)C2=NC=C1	Organic nitrogen compounds	Organonitrogen compounds	Amines	Aromatic heteropolycyclic compounds	-23.32547598	9.279542071	C02	Organic acids and derivatives	C21 (97)	C21	Carboxylic acids and derivatives	C31	Amino acids, peptides, and analogues	Urban	0.002227016	1	0.128901186	1	1.097436612
190	173.0932937	TRUE	0.645594775	18476.31704	-0.000128393	C7H14N2O3	-H(-)	100	Acetylornithine	HMDB0003357; HMDB0028854; HMDB0029127; HMDB0034365; HMDB0062764; HMDB0094702; HMDB03357; HMDB06489; HMDB28854; HMDB29127; HMDB34365; HMDB62764; HMDB94702	C00437; C01047	CHEBI:16543; CHEBI:17394	HMDB0003357	6	N2-Acetylornithine	N(2)-acetyl-L-ornithine	174.1004423	174.1977	CC(=O)N[C@@H](CCCN)C(O)=O	Organic acids and derivatives	Carboxylic acids and derivatives	Amino acids, peptides, and analogues	Aliphatic acyclic compounds	-6.625171058	-6.514717318	C02	Organic acids and derivatives	C13 (102)	C13	Carboxylic acids and derivatives	C17	Amino acids, peptides, and analogues	Rural	0.000283837	0.363595433	1.61E-05	0.021656299	1.097375438
1305	509.0933702	TRUE	0.58498573	4084.829957	0.000307738	C22H22O14	-H(-)	100	3,4,5-trihydroxy-6-{[3,6,7-trihydroxy-2-(4-hydroxy-3-methoxyphenyl)-4-oxo-3,4-dihydro-2H-1-benzopyran-5-yl]oxy}oxane-2-carboxylic acid	HMDB0128791; HMDB0128792; HMDB0128793; HMDB0128794; HMDB0128801; HMDB0128802; HMDB0128803; HMDB0128804; HMDB0128805; HMDB0128815; HMDB0128816; HMDB0128817; HMDB0128818; HMDB0128826; HMDB0128827; HMDB0128828; HMDB0128829; HMDB0128830; HMDB0134869; HMDB0134870; HMDB0134871	NA	NA	HMDB0128791	21	3,4,5-trihydroxy-6-{[3,6,7-trihydroxy-2-(4-hydroxy-3-methoxyphenyl)-4-oxo-3,4-dihydro-2H-1-benzopyran-5-yl]oxy}oxane-2-carboxylic acid	3,4,5-trihydroxy-6-{[3,6,7-trihydroxy-2-(4-hydroxy-3-methoxyphenyl)-4-oxo-2,3-dihydro-1-benzopyran-5-yl]oxy}oxane-2-carboxylic acid	510.1009554	510.404	COC1=C(O)C=CC(=C1)C1OC2=C(C(=O)C1O)C(OC1OC(C(O)C(O)C1O)C(O)=O)=C(O)C(O)=C2	Phenylpropanoids and polyketides	Flavonoids	Flavonoid glycosides	Aromatic heteromonocyclic compounds	-15.21633141	-19.33259165	C02	Organic acids and derivatives	C13 (102)	C13	Carboxylic acids and derivatives	C17	Amino acids, peptides, and analogues	Rural	4.02E-05	0.055848706	3.79E-05	0.048957619	1.097332028
939	375.2181496	TRUE	0.71944857	3820.987305	-0.000453085	C22H32O5	-H(-)	100	Resolvin D2	HMDB0002294; HMDB0003733; HMDB0011652; HMDB0012580; HMDB0012601; HMDB0012638; HMDB0012777; HMDB0012855; HMDB0030147; HMDB0030455; HMDB0040955; HMDB0040956; HMDB02294; HMDB03733; HMDB11652; HMDB12580; HMDB12601; HMDB12638; HMDB12777; HMDB12855; HMDB30147; HMDB30455; HMDB40955; HMDB40956	C00584	NA	HMDB0002294	12	Resolvin D2	resolvin D2	376.2249741	376.4865	CC\C=C/C[C@H](O)C(O)\C=C\C=C\C=C/C=C/[C@H](O)C\C=C/CCC(O)=O	Lipids and lipid-like molecules	Fatty Acyls	Fatty acids and conjugates	Aliphatic acyclic compounds	-25.02045711	12.14255116	C01	Lipids and lipid-like molecules	C21 (97)	C21	Carboxylic acids and derivatives	C31	Amino acids, peptides, and analogues	Urban	9.85E-05	0.132273953	0.000363889	0.411557506	1.097305253
913	368.317486	TRUE	0.89391637	1635.53281	-0.00046974	C22H43NO3	-H(-)	100	N-Stearoyl GABA	HMDB0062341; HMDB62341	NA	NA	HMDB0062341	1	N-Stearoyl GABA	4-[(1-hydroxyoctadecylidene)amino]butanoic acid	369.3242942	369.59	CCCCCCCCCCCCCCCCCC(O)=NCCCC(O)=O	Organic acids and derivatives	Carboxylic acids and derivatives	Amino acids, peptides, and analogues	Aliphatic acyclic compounds	26.75940087	0.429787087	C01	Lipids and lipid-like molecules	C14 (86)	C14	Glycerolipids	C12	Fatty acids and conjugates	Urban	8.78E-07	0.001331171	1.86E-05	0.024909964	1.096816768
138	158.0460031	TRUE	0.51330215	6693.935907	-0.000122218	C6H9NO4	-H(-)	100	L-2-Amino-4-methylenepentanedioic acid	HMDB0029433; HMDB0034442; HMDB29433; HMDB34442	C00651	CHEBI:48029	HMDB0029433	2	L-2-Amino-4-methylenepentanedioic acid	4-methyleneglutamic acid	159.0531578	159.14	NC(CC(=C)C(O)=O)C(O)=O	Organic acids and derivatives	Carboxylic acids and derivatives	Amino acids, peptides, and analogues	Aliphatic acyclic compounds	-7.55176244	-22.59856306	C02	Organic acids and derivatives	C13 (102)	C13	Carboxylic acids and derivatives	C25	Amino acids, peptides, and analogues	Rural	2.54E-06	0.003771045	1.66E-07	0.000255896	1.09659804
1244	476.2787011	TRUE	0.93406364	50470.6626	-0.000439929	C23H44NO7P	-H(-)	100	LysoPE(0:0/18:2(9Z,12Z))	HMDB0011477; HMDB0011507; HMDB11477; HMDB11507	NA	CHEBI:76090; CHEBI:83058	HMDB0011477	2	LysoPE(0:0/18:2(9Z,12Z))	2-aminoethoxy(2R)-3-hydroxy-2-[(9Z,12Z)-octadeca-9,12-dienoyloxy]propoxyphosphinic acid	477.2855393	477.5717	[H][C@@](CO)(COP(O)(=O)OCCN)OC(=O)CCCCCCC\C=C/C\C=C/CCCCC	Lipids and lipid-like molecules	Glycerophospholipids	Glycerophosphoethanolamines	Aliphatic acyclic compounds	11.35638769	-12.41271742	C01	Lipids and lipid-like molecules	C10 (56)	C10	Glycerophospholipids	C29	Glycerophosphoethanolamines	Rural	0.003335255	1	0.000518011	0.570330315	1.096343454
962	381.1337451	TRUE	0.51101172	2464.376291	0.000615988	C22H22O6	-H(-)	100	Licoricone	HMDB0029515; HMDB0033148; HMDB0033712; HMDB0041102; HMDB29515; HMDB33148; HMDB33712; HMDB41102	C17765	CHEBI:69086	HMDB0029515	4	Licoricone	licoricone	382.1416384	382.4065	COC1=C(CC=C(C)C)C(OC)=C(C(O)=C1)C1=COC2=C(C=CC(O)=C2)C1=O	Phenylpropanoids and polyketides	Isoflavonoids	O-methylated isoflavonoids	Aromatic heteropolycyclic compounds	-8.475314756	17.99657738	C01	Lipids and lipid-like molecules	C06 (52)	C06	Organooxygen compounds	C18	1-benzopyrans	Urban	2.29E-05	0.032307438	0.008767838	1	1.096021715
533	263.0711416	TRUE	0.798697025	2845.863406	-0.000426431	C9H16N2O5S	-H(-)	100	N-Acetylcystathionine	HMDB0002381; HMDB0028759; HMDB0028969; HMDB0031985; HMDB02381; HMDB28759; HMDB28969; HMDB31985	NA	CHEBI:88610	HMDB0002381	4	N-Acetylcystathionine	(2S)-2-amino-4-[(2-carboxy-2-acetamidoethyl)sulfanyl]butanoic acid	264.0779923	264.299	CC(=O)NC(CSCC[C@H](N)C(O)=O)C(O)=O	Organic acids and derivatives	Carboxylic acids and derivatives	Amino acids, peptides, and analogues	Aliphatic acyclic compounds	-9.668685574	-7.770640449	C02	Organic acids and derivatives	C23 (82)	C23	Organic sulfuric acids and derivatives	C19	Amino acids, peptides, and analogues	Rural	0.000277089	0.355781867	5.54E-07	0.000830337	1.095917394
1486	694.4817516	TRUE	0.530084075	3113.425238	-4.04E-05	C39H70NO7P	-H(-)	100	PE(18:4(6Z,9Z,12Z,15Z)/P-16:0)	HMDB0009213; HMDB0011346; HMDB09213; HMDB11346	C00350	NA	HMDB0009213	2	PE(18:4(6Z,9Z,12Z,15Z)/P-16:0)	2-aminoethoxy(2R)-2-[(1Z)-hexadec-1-en-1-yloxy]-3-[(6Z,9Z,12Z,15Z)-octadeca-6,9,12,15-tetraenoyloxy]propoxyphosphinic acid	695.4889901	695.9494	[H][C@@](COC(=O)CCCC\C=C/C\C=C/C\C=C/C\C=C/CC)(COP(O)(=O)OCCN)O\C=C/CCCCCCCCCCCCCC	Lipids and lipid-like molecules	Glycerophospholipids	Glycerophosphoethanolamines	Aliphatic acyclic compounds	18.59628177	-8.480023998	C01	Lipids and lipid-like molecules	C19 (55)	C19	Glycerolipids	C15	Triradylcglycerols	Urban	0.000121559	0.162159479	3.76E-07	0.000570589	1.095885815
474	247.0940678	TRUE	0.547029885	67540.20377	-0.000508742	C9H16N2O6	-H(-)	100	Glutamylthreonine	HMDB0028829; HMDB0029159; HMDB28829; HMDB29159	NA	CHEBI:133747; CHEBI:73510	HMDB0028829	2	Glutamylthreonine	(4S)-4-amino-4-{[(1S,2R)-1-carboxy-2-hydroxypropyl]carbamoyl}butanoic acid	248.1008362	248.235	C[C@@H](O)[C@H](NC(=O)[C@@H](N)CCC(O)=O)C(O)=O	Organic acids and derivatives	Carboxylic acids and derivatives	Amino acids, peptides, and analogues	Aliphatic acyclic compounds	-5.864234915	-21.45581002	C02	Organic acids and derivatives	C13 (102)	C13	Carboxylic acids and derivatives	C25	Amino acids, peptides, and analogues	Rural	4.69E-06	0.006885366	9.21E-07	0.001364597	1.09572285
811	341.2125901	TRUE	0.64751136	37780.67771	-0.000372774	C22H30O3	-H(-)	100	Guggulsterone	HMDB0002726; HMDB0031059; HMDB0060710; HMDB02726; HMDB31059; HMDB60710	NA	CHEBI:558148	HMDB0002726	3	Guggulsterone	(Z)-guggulsterone	342.2194948	342.4718	[H][C@@]12CC(=O)\C(=C(/C)OC)[C@@]1(C)CC[C@]1([H])[C@]2([H])CCC2=CC(=O)CC[C@]12C	Lipids and lipid-like molecules	Steroids and steroid derivatives	Androstane steroids	Aliphatic homopolycyclic compounds	4.780303141	23.62424896	C01	Lipids and lipid-like molecules	C05 (147)	C05	Fatty Acyls	C09	Fatty acids and conjugates	Urban	0.067845947	1	0.008563882	1	1.095664613
1556	830.59167	TRUE	0.79471046	25713.51452	-1.50E-05	C45H86NO10P	-H(-)	100	PS(15:0/24:1(15Z))	HMDB0112341; HMDB0112912	NA	NA	HMDB0112341	2	PS(15:0/24:1(15Z))	(2S)-2-amino-3-{[hydroxy((2R)-3-(pentadecanoyloxy)-2-[(15Z)-tetracos-15-enoyloxy]propoxy)phosphoryl]oxy}propanoic acid	831.598935	832.154	[H][C@](N)(COP(O)(=O)OC[C@@]([H])(COC(=O)CCCCCCCCCCCCCC)OC(=O)CCCCCCCCCCCCC\C=C/CCCCCCCC)C(O)=O	Lipids and lipid-like molecules	Glycerophospholipids	Glycerophosphoserines	Aliphatic acyclic compounds	23.67722198	-18.92643894	C01	Lipids and lipid-like molecules	C11 (104)	C11	Glycerophospholipids	C03	Glycerophosphocholines	Rural	0.003934148	1	0.006241319	1	1.095328224
1303	508.3409841	TRUE	0.9339115	95018.54141	-0.00012286	C25H52NO7P	-H(-)	100	LysoPE(0:0/20:0)	HMDB0011481; HMDB0011511; HMDB0012108; HMDB11481; HMDB11511; HMDB12108	C04230	CHEBI:131690; CHEBI:131691; CHEBI:580913	HMDB0011481	3	LysoPE(0:0/20:0)	2-aminoethoxy(2R)-3-hydroxy-2-(icosanoyloxy)propoxyphosphinic acid	509.3481395	509.6566	[H][C@@](CO)(COP(O)(=O)OCCN)OC(=O)CCCCCCCCCCCCCCCCCCC	Lipids and lipid-like molecules	Glycerophospholipids	Glycerophosphoethanolamines	Aliphatic acyclic compounds	10.02996496	-9.18955628	C02	Organic acids and derivatives	C10 (56)	C10	Glycerophospholipids	C29	Glycerophosphoethanolamines	Rural	1.32E-05	0.018988153	6.19E-06	0.008653589	1.095306033
767	329.000922	TRUE	0.981591435	17330.50082	-0.000479124	C12H11ClN2O5S	-H(-)	25	Furosemide	HMDB0001933; HMDB01933	C07017	CHEBI:5198	HMDB0001933	1	Furosemide	furosemide	330.0077199	330.744	NS(=O)(=O)C1=C(Cl)C=C(NCC2=CC=CO2)C(=C1)C(O)=O	Homogeneous non-metal compounds	Other non-metal organides	Other non-metal oxides		-14.93122114	18.91336318	C02	Organic acids and derivatives	C13 (102)	C13	Carboxylic acids and derivatives	C17	Amino acids, peptides, and analogues	Rural	1.05E-05	0.015221137	2.81E-08	4.43E-05	1.095064865
903	365.210996	TRUE	0.78323978	6774.377686	0.001221281	C24H30O3	-H(-)	70	Drospirenone	HMDB0015467; HMDB0030597; HMDB15467; HMDB30597	NA	CHEBI:50838	HMDB0015467	2	Drospirenone	yasmin	366.2194948	366.4932	[H][C@@]12C[C@]1([H])[C@@]1([H])[C@]3([H])[C@]4([H])C[C@]4([H])[C@@]4(CCC(=O)O4)[C@@]3(C)CC[C@]1([H])[C@@]1(C)CCC(=O)C=C21	Lipids and lipid-like molecules	Steroids and steroid derivatives	Steroid lactones	Aliphatic heteropolycyclic compounds	5.572670391	24.93477051	C01	Lipids and lipid-like molecules	C05 (147)	C05	Fatty Acyls	C09	Fatty acids and conjugates	Urban	0.005029453	1	0.00034068	0.387693457	1.094884789
1211	461.3632076	TRUE	0.872113795	13989.26981	0.000424292	C29H50O4	-H(-)	100	6-Deoxohomodolichosterone	HMDB0034430; HMDB0039713; HMDB34430; HMDB39713	NA	NA	HMDB0034430	2	6-Deoxohomodolichosterone	14-[(5E)-3,4-dihydroxy-5-isopropylhept-5-en-2-yl]-2,15-dimethyltetracyclo[8.7.0.0²,⁷.0¹¹,¹⁵]heptadecane-4,5-diol	462.3709101	462.7049	C\C=C(/C(C)C)C(O)C(O)C(C)C1CCC2C3CCC4CC(O)C(O)CC4(C)C3CCC12C	Lipids and lipid-like molecules	Steroids and steroid derivatives	Stigmastanes and derivatives	Aliphatic homopolycyclic compounds	27.72813362	7.159942082	C01	Lipids and lipid-like molecules	C12 (101)	C12	Steroids and steroid derivatives	C30	Diradylglycerols	Urban	0.002905361	1	1.71E-05	0.023017788	1.094755841
1167	443.3172102	TRUE	0.87463617	21596.64403	-0.000528346	C28H44O4	-H(-)	100	1-a,24R,25-Trihydroxyvitamin D2	HMDB0006227; HMDB0011560; HMDB0032667; HMDB0032691; HMDB0033647; HMDB0038977; HMDB06227; HMDB11560; HMDB32667; HMDB32691; HMDB33647; HMDB38977	NA	NA	HMDB0006227	6	1-a,24R,25-Trihydroxyvitamin D2	(1R,3S,5Z)-5-{2-[(1R,3aS,4E,7aR)-1-[(2R,3E,5R)-5,6-dihydroxy-5,6-dimethylhept-3-en-2-yl]-7a-methyl-hexahydro-1H-inden-4-ylidene]ethylidene}-4-methylidenecyclohexane-1,3-diol	444.3239599	444.6466	C[C@H](\C=C\[C@@](C)(O)C(C)(O)C)[C@@]1([H])CC[C@@]2([H])\C(CCC[C@]12C)=C\C=C1\C[C@@H](O)C[C@H](O)C1=C	Lipids and lipid-like molecules	Steroids and steroid derivatives	Vitamin D and derivatives	Aliphatic homopolycyclic compounds	19.89140744	5.578739299	C01	Lipids and lipid-like molecules	C12 (101)	C12	Steroids and steroid derivatives	C10	Triterpenoids	Urban	0.000142931	0.188526032	0.001120037	1	1.094750399
1203	459.3491287	TRUE	0.8621937	8643.292573	-0.001146828	C29H48O4	-H(-)	79	13''-Carboxy-alpha-tocopherol	HMDB0012555; HMDB0033634; HMDB12555; HMDB33634	NA	NA	HMDB0012555	2	13'-Carboxy-alpha-tocopherol	(6R,10S)-13-[(2S)-6-hydroxy-2,5,7,8-tetramethyl-3,4-dihydro-1-benzopyran-2-yl]-2,6,10-trimethyltridecanoic acid	460.35526	460.689	C[C@H](CCC[C@H](C)CCC[C@@]1(C)CCC2=C(O1)C(C)=C(C)C(O)=C2C)CCCC(C)C(O)=O	Lipids and lipid-like molecules	Prenol lipids	Quinone and hydroquinone lipids	Aromatic heteropolycyclic compounds	26.06325563	4.922240303	C01	Lipids and lipid-like molecules	C12 (101)	C12	Steroids and steroid derivatives	C30	Diradylglycerols	Urban	5.85E-05	0.080082822	0.000237399	0.276807488	1.094663918
1478	677.4251182	TRUE	0.80564794	3469.237549	-0.002121496	C33H62N2O12	-H(-)	16	Descladinose roxithromycin	HMDB0060814; HMDB60814	NA	NA	HMDB0060814	1	Descladinose roxithromycin	(3R,4S,5S,6R,7R,9R,10E,11S,12R,13S,14R)-6-{[(2S,6R)-4-(dimethylamino)-3-hydroxy-6-methyloxan-2-yl]oxy}-14-ethyl-4,7,12,13-tetrahydroxy-3,5,7,9,11,13-hexamethyl-10-(2,4,7-trioxa-1-azaoctan-1-ylidene)-1-oxacyclotetradecan-2-one	678.4302755	678.8516	CC[C@H]1OC(=O)[C@H](C)[C@@H](O)[C@H](C)[C@@H](O[C@@H]2O[C@H](C)CC(C2O)N(C)C)[C@](C)(O)C[C@@H](C)\C(=N/OCOCCOC)[C@H](C)[C@@H](O)[C@]1(C)O	Organic oxygen compounds	Organooxygen compounds	Carbohydrates and carbohydrate conjugates	Aliphatic heteromonocyclic compounds	31.04874682	4.631491668	C01	Lipids and lipid-like molecules	C14 (86)	C14	Glycerolipids	C30	Diradylglycerols	Urban	2.87E-08	4.53E-05	1.73E-07	0.00026755	1.094617366
1311	513.2708113	TRUE	0.84151861	6076.841704	-0.000291792	C26H42O10	-H(-)	100	Capsianoside V	HMDB0030737; HMDB0034677; HMDB0035065; HMDB0035096; HMDB30737; HMDB34677; HMDB35065; HMDB35096	NA	NA	HMDB0030737	4	Capsianoside V	(2E,6E,10Z)-4-hydroxy-10-(hydroxymethyl)-2,6,14-trimethyl-14-{[3,4,5-trihydroxy-6-(hydroxymethyl)oxan-2-yl]oxy}hexadeca-2,6,10,15-tetraenoic acid	514.2777976	514.6057	C\C(CC(O)\C=C(/C)C(O)=O)=C/CC\C(CO)=C\CCC(C)(OC1OC(CO)C(O)C(O)C1O)C=C	Lipids and lipid-like molecules	Prenol lipids	Terpene glycosides	Aliphatic heteromonocyclic compounds	10.79328801	1.160499585	C02	Organic acids and derivatives	C02 (90)	C02	Prenol lipids	C33	Eicosanoids	Rural	0.01446354	1	0.104826086	1	1.094547236
1351	535.4346057	TRUE	0.898282555	6980.873474	0.002190761	C33H60O5	-H(-)	15	DG(14:1(9Z)/16:1(9Z)/0:0)	HMDB0007041; HMDB0007125; HMDB0056135; HMDB07041; HMDB07125; HMDB56135	NA	NA	HMDB0007041	3	DG(14:1(9Z)/16:1(9Z)/0:0)	diacylglycerol	536.444075	536.8265	[H][C@](CO)(COC(=O)CCCCCCC\C=C/CCCC)OC(=O)CCCCCCC\C=C/CCCCCC	Lipids and lipid-like molecules	Glycerolipids	Diradylglycerols	Aliphatic acyclic compounds	27.7290257	7.283373534	C01	Lipids and lipid-like molecules	C12 (101)	C12	Steroids and steroid derivatives	C30	Diradylglycerols	Urban	0.010686416	1	1.53E-05	0.02066697	1.094400877
1229	469.3538144	TRUE	0.89526561	12448.09621	-0.000353341	C27H50O6	-H(-)	100	TG(8:0/8:0/8:0)	HMDB0011187; HMDB0059930; HMDB11187; HMDB59930	C13044	CHEBI:930032	HMDB0011187	2	TG(8:0/8:0/8:0)	Rato	470.3607393	470.6823	[H]C(COC(=O)CCCCCCC)(COC(=O)CCCCCCC)OC(=O)CCCCCCC	Lipids and lipid-like molecules	Glycerolipids	Triradylcglycerols	Aliphatic acyclic compounds	27.6818462	2.564604521	C01	Lipids and lipid-like molecules	C14 (86)	C14	Glycerolipids	C30	Diradylglycerols	Urban	0.000202648	0.26405093	0.001161234	1	1.094270847
1237	473.2337848	TRUE	0.839226125	2684.838519	-0.000438251	C30H34O5	-H(-)	100	Rubraflavone B	HMDB0030629; HMDB30629	NA	NA	HMDB0030629	1	Rubraflavone B	rubraflavone B	474.2406242	474.588	CC(C)=CCC\C(C)=C\CC1=C(OC2=C(C=CC(O)=C2CC=C(C)C)C1=O)C1=C(O)C=C(O)C=C1	Phenylpropanoids and polyketides	Flavonoids	Flavones	Aromatic heteropolycyclic compounds	-3.988954925	-0.417792926	C02	Organic acids and derivatives	C03 (138)	C03	Fatty Acyls	C20	Arylsulfates	Urban	0.012263482	1	0.015171212	1	1.094073127
1169	445.3329571	TRUE	0.851602765	243499.8955	-0.000625242	C28H46O4	-H(-)	100	13''-Carboxy-gamma-tocopherol	HMDB0012557; HMDB0032107; HMDB0032123; HMDB0032875; HMDB0040999; HMDB0041527; HMDB12557; HMDB32107; HMDB32123; HMDB32875; HMDB40999; HMDB41527	NA	NA	HMDB0012557	6	13'-Carboxy-gamma-tocopherol	(6R,10S)-13-[(2R)-6-hydroxy-2,7,8-trimethyl-3,4-dihydro-1-benzopyran-2-yl]-2,6,10-trimethyltridecanoic acid	446.33961	446.6624	C[C@H](CCC[C@H](C)CCC[C@]1(C)CCC2=C(O1)C(C)=C(C)C(O)=C2)CCCC(C)C(O)=O	Lipids and lipid-like molecules	Prenol lipids	Quinone and hydroquinone lipids	Aromatic heteropolycyclic compounds	19.32994934	7.177286418	C01	Lipids and lipid-like molecules	C12 (101)	C12	Steroids and steroid derivatives	C10	Triterpenoids	Urban	0.013094419	1	0.028090997	1	1.093993423
1189	453.23224	TRUE	0.863052455	3599.771288	0.001894078	C20H38O11	-H(-)	24	Methyl cellulose	HMDB0029925; HMDB0033370; HMDB29925; HMDB33370	NA	NA	HMDB0029925	2	Methyl cellulose	(6S)-3,4,5-trimethoxy-2-(methoxymethyl)-6-{[(3R)-4,5,6-trimethoxy-2-(methoxymethyl)oxan-3-yl]oxy}oxane	454.2414121	454.5091	COCC1O[C@@H](O[C@@H]2C(COC)OC(OC)C(OC)C2OC)C(OC)C(OC)C1OC	Organic oxygen compounds	Organooxygen compounds	Carbohydrates and carbohydrate conjugates	Aliphatic heteromonocyclic compounds	5.974698534	7.912487483	C01	Lipids and lipid-like molecules	C01 (55)	C01	Organooxygen compounds	C27	Carbohydrates and carbohydrate conjugates	Urban	2.36E-05	0.033291889	2.51E-05	0.03317116	1.093990025
1530	770.5697058	TRUE	0.75022107	86515.09132	0.000819954	C43H82NO8P	-H(-)	100	PC(15:0/20:2(11Z,14Z))	HMDB0007946; HMDB0008330; HMDB0008882; HMDB0008942; HMDB0008974; HMDB0009000; HMDB0009032; HMDB0009065; HMDB0009097; HMDB0009225; HMDB0009256; HMDB0009257; HMDB0009288; HMDB0009518; HMDB0009550; HMDB0009746; HMDB0010564; HMDB0113033; HMDB0113565; HMDB0113867; HMDB0113868; HMDB0113869; HMDB0113870; HMDB0113892; HMDB0113910; HMDB0113948; HMDB0113990; HMDB0114070; HMDB0114214; HMDB0114242; HMDB01144…	C00157; C00350	NA	HMDB0007946	32	PC(15:0/20:2(11Z,14Z))	lecithin	771.5778051	772.0868	CCCCCCCCCCCCCCC(=O)OC[C@]([H])(COP([O-])(=O)OCC[N+](C)(C)C)OC(=O)CCCCCCCCC\C=C/C\C=C/CCCCC	Lipids and lipid-like molecules	Glycerophospholipids	Glycerophosphocholines	Aliphatic acyclic compounds	23.49970257	-18.35892128	C01	Lipids and lipid-like molecules	C11 (104)	C11	Glycerophospholipids	C03	Glycerophosphocholines	Rural	0.010562183	1	0.012947896	1	1.093833587
337	212.9825744	TRUE	0.398346515	3061.896869	-0.001997583	C4H7O8P	-H(-)	20	2-Oxo-3-hydroxy-4-phosphobutanoic acid	HMDB0006801; HMDB06801	C06054	CHEBI:27951	HMDB0006801	1	2-Oxo-3-hydroxy-4-phosphobutanoic acid	(3R)-3-hydroxy-2-oxo-4-(phosphonooxy)butanoic acid	213.9878537	214.0673	O[C@H](COP(O)(O)=O)C(=O)C(O)=O	Organic acids and derivatives	Keto acids and derivatives	Short-chain keto acids and derivatives	Aliphatic acyclic compounds	-13.03460577	-15.64704243	C02	Organic acids and derivatives	C13 (102)	C13	Carboxylic acids and derivatives	C17	Amino acids, peptides, and analogues	Rural	5.24E-07	0.000800804	1.24E-07	0.000192439	1.093612836
895	363.2174836	TRUE	0.87138069	9291.538938	0.000212907	C21H32O5	-H(-)	100	Tetrahydrocortisone	HMDB0000903; HMDB0003259; HMDB0006753; HMDB0006754; HMDB0006760; HMDB0013157; HMDB0032553; HMDB00903; HMDB03259; HMDB06753; HMDB06754; HMDB06760; HMDB06761; HMDB12460; HMDB13157; HMDB32553	C05471; C05473; C05474; C05489	NA	HMDB0000903	7	Tetrahydrocortisone	(1S,2S,5S,7S,10S,11S,14R,15S)-5,14-dihydroxy-14-(2-hydroxyacetyl)-2,15-dimethyltetracyclo[8.7.0.0^{2,7}.0^{11,15}]heptadecan-17-one	364.2249741	364.4758	[H][C@@]12CC[C@](O)(C(=O)CO)[C@@]1(C)CC(=O)[C@@]1([H])[C@@]2([H])CC[C@@]2([H])C[C@@H](O)CC[C@]12C	Lipids and lipid-like molecules	Steroids and steroid derivatives	Hydroxysteroids	Aliphatic homopolycyclic compounds	2.725131306	23.74906123	C01	Lipids and lipid-like molecules	C05 (147)	C05	Fatty Acyls	C09	Fatty acids and conjugates	Urban	0.00292671	1	0.002517556	1	1.093397947
111	146.082071	TRUE	0.669125525	10737.58673	0.000195343	C6H13NO3	-H(-)	100	(2R,3R,4R)-2-Amino-4-hydroxy-3-methylpentanoic acid	HMDB0029449; HMDB0033453; HMDB0061157; HMDB0142963; HMDB29449; HMDB33453; HMDB61157	C10144	CHEBI:435538; CHEBI:4969	HMDB0029449	4	(2R,3R,4R)-2-Amino-4-hydroxy-3-methylpentanoic acid	2-amino-4-hydroxy-3-methylpentanoic acid	147.0895433	147.1723	CC(O)C(C)C(N)C(O)=O	Organic acids and derivatives	Carboxylic acids and derivatives	Amino acids, peptides, and analogues	Aliphatic acyclic compounds	-11.14991858	-12.64015109	C02	Organic acids and derivatives	C08 (83)	C08	Carboxylic acids and derivatives	C17	Amino acids, peptides, and analogues	Rural	1.97E-07	0.000304388	6.49E-08	0.00010138	1.093270003
1375	551.359285	TRUE	0.90019983	4305.225281	-0.000344746	C31H52O8	-H(-)	100	Cyclopassifloic acid E	HMDB0036298; HMDB36298	NA	NA	HMDB0036298	1	Cyclopassifloic acid E	4,6,14-trihydroxy-7,12,16-trimethyl-15-(2,5,6-trihydroxy-5-isopropylhexan-2-yl)pentacyclo[9.7.0.0¹,³.0³,⁸.0¹²,¹⁶]octadecane-7-carboxylic acid	552.3662186	552.7398	CC(C)C(O)(CO)CCC(C)(O)C1C(O)CC2(C)C3CCC4C5(CC35CCC12C)C(O)CC(O)C4(C)C(O)=O	Lipids and lipid-like molecules	Steroids and steroid derivatives	Cycloartanols and derivatives		25.56231507	3.083062416	C01	Lipids and lipid-like molecules	C12 (101)	C12	Steroids and steroid derivatives	C30	Diradylglycerols	Urban	1.75E-09	2.80E-06	1.75E-07	0.000270459	1.093208837
781	333.1712313	TRUE	0.845546245	3520.307697	-0.000484831	C19H26O5	-H(-)	100	3-(2-Methylpropanoyloxy)-8-(2-methylbutanoyloxy)-9,10-epoxy-p-mentha-1,3,5-triene	HMDB0032699; HMDB0032700; HMDB0134962; HMDB0134963; HMDB0134964; HMDB0134965; HMDB0134966; HMDB0134967; HMDB0134968; HMDB0134969; HMDB0134970; HMDB0134971; HMDB0134972; HMDB32699; HMDB32700	NA	NA	HMDB0032699	13	3-(2-Methylpropanoyloxy)-8-(2-methylbutanoyloxy)-9,10-epoxy-p-mentha-1,3,5-triene	(2-{4-methyl-2-[(2-methylpropanoyl)oxy]phenyl}oxiran-2-yl)methyl 2-methylbutanoate	334.1780239	334.4067	CCC(C)C(=O)OCC1(CO1)C1=C(OC(=O)C(C)C)C=C(C)C=C1	Benzenoids	Phenol esters		Aromatic heteromonocyclic compounds	-12.11323051	29.60906432	C01	Lipids and lipid-like molecules	C09 (30)	C09	Prenol lipids	C16	Sesquiterpenoids	Urban	0.007326964	1	0.003822064	1	1.093189755
1039	405.3374415	TRUE	0.84444684	2731.234274	-2.42E-05	C26H46O3	-H(-)	100	3,4-Dimethyl-5-pentyl-2-furanpentadecanoic acid	HMDB0112081	NA	NA	HMDB0112081	1	3,4-Dimethyl-5-pentyl-2-furanpentadecanoic acid	15-(3,4-dimethyl-5-pentylfuran-2-yl)pentadecanoic acid	406.3446953	406.651	CCCCCC1=C(C)C(C)=C(CCCCCCCCCCCCCCC(O)=O)O1	Lipids and lipid-like molecules	Fatty Acyls	Fatty acids and conjugates	Aromatic heteromonocyclic compounds	26.68566611	5.832912287	C01	Lipids and lipid-like molecules	C12 (101)	C12	Steroids and steroid derivatives	C30	Diradylglycerols	Urban	0.000150834	0.198799508	5.68E-05	0.072077767	1.092584929
1418	595.3503542	TRUE	0.87921822	4077.177093	-0.000247069	C33H48N4O6	-H(-)	100	L-Urobilinogen	HMDB0004157; HMDB04157	C05789	CHEBI:36479	HMDB0004157	1	Stercobilinogen	(-)-stercobilinogen	596.3573853	596.769	[H][C@@]1(CC2=C(C)C(CCC(O)=O)=C(CC3=C(CCC(O)=O)C(C)=C(C[C@]4([H])NC(=O)[C@H](C)[C@H]4CC)N3)N2)NC(=O)[C@H](CC)[C@H]1C	Organoheterocyclic compounds	Tetrapyrroles and derivatives	Bilirubins	Aromatic heteromonocyclic compounds	15.05616684	-0.231357061	C01	Lipids and lipid-like molecules	C12 (101)	C12	Steroids and steroid derivatives	C10	Triterpenoids	Urban	3.52E-06	0.005195495	6.87E-05	0.086378868	1.092441565
280	197.1549304	TRUE	0.67729914	9137.413627	-0.000227658	C12H22O2	-H(-)	100	C12:1	HMDB0000529; HMDB0010729; HMDB0029585; HMDB0029763; HMDB0031683; HMDB0032214; HMDB0032235; HMDB0032248; HMDB0033378; HMDB0034160; HMDB0034844; HMDB0036182; HMDB0037186; HMDB0037305; HMDB0037329; HMDB0037498; HMDB0037742; HMDB0037813; HMDB0038081; HMDB0038269; HMDB0038895; HMDB0038924; HMDB0039220; HMDB0040158; HMDB0040163; HMDB0040361; HMDB0041264; HMDB0041449; HMDB00529; HMDB10729; HMDB29585; HM…	C09870; C12298	CHEBI:1030421; CHEBI:1115857; CHEBI:37162; CHEBI:38381; CHEBI:750110; CHEBI:87324	HMDB0000529	28	5Z-Dodecenoic acid	cis-5-dodecenoic acid	198.1619799	198.3019	CCCCCC\C=C/CCCC(O)=O	Lipids and lipid-like molecules	Fatty Acyls	Fatty acids and conjugates	Aliphatic acyclic compounds	1.344066963	25.17302863	C01	Lipids and lipid-like molecules	C05 (147)	C05	Fatty Acyls	C09	Fatty acids and conjugates	Urban	0.029005915	1	0.000202715	0.239000706	1.092349724
133	155.0347945	TRUE	0.66841537	2714.617441	0.00018742	C7H8O4	-H(-)	100	Ascladiol	HMDB0029610; HMDB0059731; HMDB0125064; HMDB0125077; HMDB0140890; HMDB0140891; HMDB29610; HMDB59731	NA	CHEBI:89910	HMDB0029610	6	Ascladiol	(5E)-5-(2-hydroxyethylidene)-3-(hydroxymethyl)furan-2-one	156.0422587	156.136	OC\C=C1\OC(=O)C(CO)=C1	Organoheterocyclic compounds	Dihydrofurans	Furanones	Aliphatic heteromonocyclic compounds	-19.05926587	-17.86601747	C02	Organic acids and derivatives	C13 (102)	C13	Carboxylic acids and derivatives	C19	Amino acids, peptides, and analogues	Rural	1.14E-05	0.016382958	6.57E-08	0.000102451	1.091969229
779	333.0085281	TRUE	0.85420918	3196.581043	-0.001081738	C15H10O7S	-H(-)	88	[3-(7-hydroxy-4-oxo-4H-chromen-2-yl)phenyl]oxidanesulfonic acid	HMDB0133344; HMDB0134560; HMDB0137537	NA	NA	HMDB0133344	3	[3-(7-hydroxy-4-oxo-4H-chromen-2-yl)phenyl]oxidanesulfonic acid	[3-(7-hydroxy-4-oxochromen-2-yl)phenyl]oxidanesulfonic acid	334.0147238	334.3	OC1=CC2=C(C=C1)C(=O)C=C(O2)C1=CC(OS(O)(=O)=O)=CC=C1	Phenylpropanoids and polyketides	Flavonoids	Flavones	Aromatic heteropolycyclic compounds	-8.808056387	-17.76398172	C02	Organic acids and derivatives	C13 (102)	C13	Carboxylic acids and derivatives	C17	Amino acids, peptides, and analogues	Rural	5.93E-06	0.00865611	9.61E-09	1.52E-05	1.09192815
687	305.1622354	TRUE	0.16946571	1908.686911	-0.000322095	C15H22N4O3	-H(-)	100	N1-trans-Feruloylagmatine	HMDB0037107; HMDB37107	C18325	CHEBI:75544	HMDB0037107	1	N1-trans-Feruloylagmatine	(2E)-N-(4-carbamimidamidobutyl)-3-(4-hydroxy-3-methoxyphenyl)prop-2-enamide	306.1691906	306.3602	COC1=CC(\C=C\C(=O)NCCCCNC(N)=N)=CC=C1O	Phenylpropanoids and polyketides	Cinnamic acids and derivatives	Hydroxycinnamic acids and derivatives	Aromatic homomonocyclic compounds	-23.21843936	9.451660488	C02	Organic acids and derivatives	C21 (97)	C21	Carboxylic acids and derivatives	C31	Amino acids, peptides, and analogues	Urban	7.56E-05	0.102582042	0.016078592	1	1.091818433
1513	738.5088901	TRUE	0.93712422	29678.15467	-0.00096426	C41H74NO8P	-H(-)	100	PC(15:0/18:4(6Z,9Z,12Z,15Z))	HMDB0007943; HMDB0008231; HMDB0008844; HMDB0008937; HMDB0008938; HMDB0008968; HMDB0008997; HMDB0009028; HMDB0009029; HMDB0009061; HMDB0009062; HMDB0009093; HMDB0009124; HMDB0009125; HMDB0009157; HMDB0009158; HMDB0009189; HMDB0009320; HMDB0009353; HMDB0009385; HMDB0009418; HMDB0009580; HMDB0113028; HMDB0113029; HMDB0113424; HMDB0113452; HMDB0113887; HMDB0113888; HMDB0113905; HMDB0113906; HMDB01139…	C00157; C00350	NA	HMDB0007943	40	PC(15:0/18:4(6Z,9Z,12Z,15Z))	lecithin	739.5152049	740.0019	CCCCCCCCCCCCCCC(=O)OC[C@]([H])(COP([O-])(=O)OCC[N+](C)(C)C)OC(=O)CCCC\C=C/C\C=C/C\C=C/C\C=C/CC	Lipids and lipid-like molecules	Glycerophospholipids	Glycerophosphocholines	Aliphatic acyclic compounds	25.53837961	-16.84698772	C01	Lipids and lipid-like molecules	C11 (104)	C11	Glycerophospholipids	C03	Glycerophosphocholines	Rural	0.024557272	1	0.002540237	1	1.091578102
1409	585.4525192	TRUE	0.899870935	3114.097735	-7.27E-05	C37H62O5	-H(-)	100	DG(14:0/20:5(5Z,8Z,11Z,14Z,17Z)/0:0)	HMDB0007027; HMDB0007054; HMDB0007055; HMDB0007135; HMDB0007331; HMDB0007502; HMDB0007531; HMDB0007559; HMDB0055978; HMDB0056146; HMDB0056152; HMDB0056172; HMDB07027; HMDB07054; HMDB07055; HMDB07135; HMDB07331; HMDB07502; HMDB07531; HMDB07559; HMDB55978; HMDB56146; HMDB56152; HMDB56172	NA	NA	HMDB0007027	12	DG(14:0/20:5(5Z,8Z,11Z,14Z,17Z)/0:0)	diacylglycerol	586.4597251	586.8852	[H][C@](CO)(COC(=O)CCCCCCCCCCCCC)OC(=O)CCC\C=C/C\C=C/C\C=C/C\C=C/C\C=C/CC	Lipids and lipid-like molecules	Glycerolipids	Diradylglycerols	Aliphatic acyclic compounds	28.46369393	6.228260192	C01	Lipids and lipid-like molecules	C14 (86)	C14	Glycerolipids	C30	Diradylglycerols	Urban	0.000609243	0.746322203	3.23E-06	0.004611382	1.091423467
399	229.1093958	TRUE	0.21547065	4952.491838	-0.000380924	C12H22S2	-H(-)	100	Dicyclohexyl disulfide	HMDB0041448; HMDB41448	NA	NA	HMDB0041448	1	Dicyclohexyl disulfide	dicyclohexyl disulfide	230.1162921	230.433	C1CCC(CC1)SSC1CCCCC1	Organosulfur compounds	Organic disulfides	Dialkyldisulfides	Aliphatic homomonocyclic compounds	-23.50436079	8.750289869	C02	Organic acids and derivatives	C21 (97)	C21	Carboxylic acids and derivatives	C31	Amino acids, peptides, and analogues	Urban	0.000102002	0.136831132	0.017032087	1	1.091304513
222	183.0298542	TRUE	0.71646708	6012.9546	4.23E-05	C8H8O5	-H(-)	100	3,4-Dihydroxymandelate	HMDB0001866; HMDB0013198; HMDB0029650; HMDB0125522; HMDB0125542; HMDB0126480; HMDB0130405; HMDB0130407; HMDB0130408; HMDB0130482; HMDB0140912; HMDB01866; HMDB13198; HMDB29650	C05580	CHEBI:27637; CHEBI:297061	HMDB0001866	11	3,4-Dihydroxymandelic acid	dihydroxymandelic acid	184.0371734	184.1461	OC(C(O)=O)C1=CC=C(O)C(O)=C1	Benzenoids	Phenols	Benzenediols	Aromatic homomonocyclic compounds	-15.35309671	-18.21802671	C02	Organic acids and derivatives	C13 (102)	C13	Carboxylic acids and derivatives	C17	Amino acids, peptides, and analogues	Rural	0.000359261	0.45302761	0.00034068	0.387693457	1.091280417
1367	545.3865915	TRUE	0.88279641	4652.481274	-0.000492844	C34H50N4O2	-H(-)	100	endo-1,4-beta-Xylanase	HMDB0040436; HMDB40436	NA	NA	HMDB0040436	1	endo-1,4-beta-Xylanase	benzyl({3-[(4-{[3-(benzyldiethylammonio)propyl]amino}-3,6-dioxocyclohexa-1,4-dien-1-yl)amino]propyl})diethylazanium	546.3933769	546.7864	CC[N+](CC)(CCCNC1=CC(=O)C(NCCC[N+](CC)(CC)CC2=CC=CC=C2)=CC1=O)CC1=CC=CC=C1	Benzenoids	Benzene and substituted derivatives	Phenylmethylamines	Aromatic homomonocyclic compounds	22.12660882	3.425641886	C01	Lipids and lipid-like molecules	C12 (101)	C12	Steroids and steroid derivatives	C10	Triterpenoids	Urban	8.75E-05	0.118191261	6.77E-05	0.085393755	1.090973091
1250	478.2940455	TRUE	0.93310916	38622.98439	-0.000134321	C23H46NO7P	-H(-)	100	LysoPE(0:0/18:1(11Z))	HMDB0011475; HMDB0011476; HMDB0011505; HMDB0011506; HMDB11475; HMDB11476; HMDB11505; HMDB11506	NA	CHEBI:74971; CHEBI:76088	HMDB0011475	4	LysoPE(0:0/18:1(11Z))	2-aminoethoxy(2R)-3-hydroxy-2-[(11Z)-octadec-11-enoyloxy]propoxyphosphinic acid	479.3011893	479.5876	[H][C@@](CO)(COP(O)(=O)OCCN)OC(=O)CCCCCCCCC\C=C/CCCCCC	Lipids and lipid-like molecules	Glycerophospholipids	Glycerophosphoethanolamines	Aliphatic acyclic compounds	11.56780649	-11.78565331	C01	Lipids and lipid-like molecules	C10 (56)	C10	Glycerophospholipids	C29	Glycerophosphoethanolamines	Rural	0.005248493	1	0.00157716	1	1.090794671
904	365.3427256	TRUE	0.71887565	11774.35501	-0.000222884	C24H46O2	-H(-)	100	C24:1	HMDB0002368; HMDB0029799; HMDB0035559; HMDB0035560; HMDB0035561; HMDB0035562; HMDB0035563; HMDB02368; HMDB29799; HMDB35559; HMDB35560; HMDB35561; HMDB35562; HMDB35563	C08323	CHEBI:44247	HMDB0002368	7	Nervonic acid	nervonic acid	366.3497807	366.6208	CCCCCCCC\C=C/CCCCCCCCCCCCCC(O)=O	Lipids and lipid-like molecules	Fatty Acyls	Fatty acids and conjugates	Aliphatic acyclic compounds	6.524600347	29.88116012	C01	Lipids and lipid-like molecules	C05 (147)	C05	Fatty Acyls	C12	Fatty acids and conjugates	Urban	7.49E-05	0.101751548	3.28E-05	0.042642447	1.090548449
538	265.0869102	TRUE	0.860600175	2498.457996	0.000107079	C17H14O3	-H(-)	100	7-Methoxy-2-methylisoflavone	HMDB0033980; HMDB0041447; HMDB33980; HMDB41447	NA	NA	HMDB0033980	2	7-Methoxy-2-methylisoflavone	7-methoxy-2-methyl-3-phenylchromen-4-one	266.0942943	266.2913	COC1=CC2=C(C=C1)C(=O)C(=C(C)O2)C1=CC=CC=C1	Phenylpropanoids and polyketides	Isoflavonoids	O-methylated isoflavonoids	Aromatic heteropolycyclic compounds	-11.87837122	-8.135357113	C02	Organic acids and derivatives	C23 (82)	C23	Organic sulfuric acids and derivatives	C17	Amino acids, peptides, and analogues	Rural	0.00748879	1	3.04E-05	0.039869309	1.090348293
297	202.0181127	TRUE	0.791926175	2771.707468	-0.000161129	C7H9NO4S	-H(-)	100	Cystathionine ketimine	HMDB0002015; HMDB02015	NA	NA	HMDB0002015	1	Cystathionine ketimine	cystathionine ketimine	203.0252285	203.216	OC(=O)[C@H]1CCSCC(=N1)C(O)=O	Organic acids and derivatives	Carboxylic acids and derivatives	Amino acids, peptides, and analogues	Aliphatic heteromonocyclic compounds	-18.16239716	-9.485910166	C02	Organic acids and derivatives	C23 (82)	C23	Organic sulfuric acids and derivatives	C17	Amino acids, peptides, and analogues	Rural	9.64E-05	0.129821268	1.11E-06	0.001641545	1.090023646
896	363.2537194	TRUE	0.9050785	10967.79783	0.000362498	C22H36O4	-H(-)	100	6-O-Acetylaustroinulin	HMDB0036803; HMDB0036804; HMDB36803; HMDB36804	NA	NA	HMDB0036803	2	6-O-Acetylaustroinulin	2,3-dihydroxy-3,4a,8,8-tetramethyl-4-[(2Z)-3-methylpenta-2,4-dien-1-yl]-hexahydro-1H-naphthalen-1-yl acetate	364.2613596	364.5188	CC(=O)OC1C(O)C(C)(O)C(C\C=C(\C)C=C)C2(C)CCCC(C)(C)C12	Lipids and lipid-like molecules	Prenol lipids	Diterpenoids	Aliphatic homopolycyclic compounds	18.81677181	10.01916531	C01	Lipids and lipid-like molecules	C12 (101)	C12	Steroids and steroid derivatives	C10	Triterpenoids	Urban	0.000168378	0.221080481	0.000108442	0.1321913	1.08989248
868	356.0991572	TRUE	0.85698509	1796.519979	-0.000453252	C15H19NO9	-H(-)	100	Cyclodopa glucoside	HMDB0029833; HMDB0037263; HMDB0240215; HMDB29833; HMDB37263	NA	CHEBI:133005; CHEBI:134458	HMDB0029833	3	Cyclodopa glucoside	6-hydroxy-5-{[3,4,5-trihydroxy-6-(hydroxymethyl)oxan-2-yl]oxy}-2,3-dihydro-1H-indole-2-carboxylic acid	357.1059812	357.3127	OCC1OC(OC2=C(O)C=C3NC(CC3=C2)C(O)=O)C(O)C(O)C1O	Organic oxygen compounds	Organooxygen compounds	Carbohydrates and carbohydrate conjugates	Aromatic heteropolycyclic compounds	5.31744127	10.4047673	C01	Lipids and lipid-like molecules	C01 (55)	C01	Organooxygen compounds	C27	Carbohydrates and carbohydrate conjugates	Urban	9.51E-05	0.128198669	0.007395299	1	1.089713679
1151	437.145684	TRUE	0.78940475	4839.648172	-0.000364529	C21H26O10	-H(-)	100	7-Hydroxy-5-(4-hydroxy-2-oxopentyl)-2-methylchromone 7-glucoside	HMDB0034698; HMDB0040502; HMDB34698; HMDB40502	NA	NA	HMDB0034698	2	7-Hydroxy-5-(4-hydroxy-2-oxopentyl)-2-methylchromone 7-glucoside	5-(4-hydroxy-2-oxopentyl)-2-methyl-7-{[3,4,5-trihydroxy-6-(hydroxymethyl)oxan-2-yl]oxy}chromen-4-one	438.1525971	438.4251	CC(O)CC(=O)CC1=CC(OC2OC(CO)C(O)C(O)C2O)=CC2=C1C(=O)C=C(C)O2	Organic oxygen compounds	Organooxygen compounds	Carbohydrates and carbohydrate conjugates	Aromatic heteropolycyclic compounds	3.712564142	22.63365279	C01	Lipids and lipid-like molecules	C05 (147)	C05	Fatty Acyls	C09	Fatty acids and conjugates	Urban	0.030620423	1	0.079914917	1	1.089560959
999	389.2703805	TRUE	0.9060415	13373.52226	-0.000648629	C24H38O4	-H(-)	100	12-Ketodeoxycholic acid	HMDB0000328; HMDB0000460; HMDB0000467; HMDB0000503; HMDB0012866; HMDB00328; HMDB0041454; HMDB00460; HMDB00467; HMDB00503; HMDB0062742; HMDB12866; HMDB41454; HMDB62742	NA	CHEBI:803536; CHEBI:88104	HMDB0000328	7	12-Ketodeoxycholic acid	12-ketolithocholic acid	390.2770097	390.5561	[H][C@@]1(CC[C@@]2([H])[C@]3([H])CC[C@]4([H])C[C@H](O)CC[C@]4(C)[C@@]3([H])CC(=O)[C@]12C)[C@H](C)CCC(O)=O	Lipids and lipid-like molecules	Steroids and steroid derivatives	Bile acids, alcohols and derivatives	Aliphatic homopolycyclic compounds	18.53087153	5.76420613	C01	Lipids and lipid-like molecules	C12 (101)	C12	Steroids and steroid derivatives	C10	Triterpenoids	Urban	0.000481285	0.5972749	0.00031132	0.357395167	1.08954392
1132	431.3172515	TRUE	0.91429624	18269.27774	-0.000569594	C27H44O4	-H(-)	100	24-Hydroxycalcitriol	HMDB0006228; HMDB0012454; HMDB0030702; HMDB0033769; HMDB0060134; HMDB0062211; HMDB0062399; HMDB0062400; HMDB0062686; HMDB0062712; HMDB06228; HMDB12454; HMDB30702; HMDB33769; HMDB60134; HMDB62211; HMDB62399; HMDB62400; HMDB62686; HMDB62712	C17335	CHEBI:47799; CHEBI:47803; CHEBI:48714; CHEBI:48833; CHEBI:72727; CHEBI:81015; CHEBI:90970	HMDB0006228	10	24-Hydroxycalcitriol	calcitetrol	432.3239599	432.6359	C[C@H](CC[C@@H](O)C(O)(C)C)[C@@]1([H])CC[C@@]2([H])\C(CCC[C@]12C)=C\C=C1\C[C@@H](O)C[C@H](O)C1=C	Lipids and lipid-like molecules	Steroids and steroid derivatives	Vitamin D and derivatives	Aliphatic homopolycyclic compounds	19.18113247	2.853539135	C01	Lipids and lipid-like molecules	C12 (101)	C12	Steroids and steroid derivatives	C10	Triterpenoids	Urban	2.71E-05	0.038006371	1.16E-05	0.015811787	1.089342854
864	355.2494121	TRUE	0.8415646	4001.32629	-0.000415579	C20H36O5	-H(-)	100	Prostaglandin F1a	HMDB0002685; HMDB0002689; HMDB0004239; HMDB02685; HMDB02689; HMDB04239	C06475	CHEBI:1000694; CHEBI:28852	HMDB0002685	3	Prostaglandin F1a	prostaglandin f1α	356.2562743	356.4968	CCCCC[C@H](O)\C=C\[C@H]1[C@H](O)C[C@H](O)[C@@H]1CCCCCCC(O)=O	Lipids and lipid-like molecules	Fatty Acyls	Eicosanoids	Aliphatic homomonocyclic compounds	27.78350597	-0.478882786	C01	Lipids and lipid-like molecules	C14 (86)	C14	Glycerolipids	C12	Fatty acids and conjugates	Urban	0.000214867	0.279230638	0.000137513	0.165977796	1.08922505
398	229.0982157	TRUE	0.36685428	5368.031454	3.50E-05	C13H14N2O2	-H(-)	100	(1xi,3xi)-1,2,3,4-Tetrahydro-1-methyl-beta-carboline-3-carboxylic acid	HMDB0037942; HMDB0060811; HMDB37942; HMDB60811	NA	NA	HMDB0037942	2	(1xi,3xi)-1,2,3,4-Tetrahydro-1-methyl-beta-carboline-3-carboxylic acid	1-methyl-1H,2H,3H,4H,9H-pyrido[3,4-b]indole-3-carboxylic acid	230.1055277	230.2625	CC1NC(CC2=C1NC1=CC=CC=C21)C(O)=O	Alkaloids and derivatives	Harmala alkaloids			-22.03611748	9.05145306	C02	Organic acids and derivatives	C21 (97)	C21	Carboxylic acids and derivatives	C31	Amino acids, peptides, and analogues	Urban	6.14E-05	0.083761755	0.004523485	1	1.088690173
1010	393.3174359	TRUE	0.926890075	3431.481502	-0.001147764	C28H42O	-H(-)	79	(3beta,22E,24R)-Ergosta-4,6,8(14),22-tetraen-3-ol	HMDB0041050; HMDB41050	NA	NA	HMDB0041050	1	(3beta,22E,24R)-Ergosta-4,6,8(14),22-tetraen-3-ol	14-[(3E)-5,6-dimethylhept-3-en-2-yl]-2,15-dimethyltetracyclo[8.7.0.0²,⁷.0¹¹,¹⁵]heptadeca-6,8,10-trien-5-ol	394.323566	394.6325	CC(C)C(C)\C=C\C(C)C1CCC2=C3C=CC4=CC(O)CCC4(C)C3CCC12C	Lipids and lipid-like molecules	Steroids and steroid derivatives	Ergostane steroids	Aliphatic homopolycyclic compounds	20.79953395	4.591099085	C01	Lipids and lipid-like molecules	C12 (101)	C12	Steroids and steroid derivatives	C10	Triterpenoids	Urban	1.79E-06	0.002686709	1.46E-05	0.019715782	1.088637012
634	293.0989336	TRUE	0.839661035	12546.51233	0.000104723	C10H18N2O8	-H(-)	100	Distichonic acid A	HMDB0038752; HMDB0038753; HMDB38752; HMDB38753	NA	NA	HMDB0038752	2	Distichonic acid A	2-[(3-carboxy-3-hydroxypropyl)amino]-4-[(carboxymethyl)amino]-3-hydroxybutanoic acid	294.1063156	294.2585	OC(CNCC(O)=O)C(NCCC(O)C(O)=O)C(O)=O	Organic acids and derivatives	Carboxylic acids and derivatives	Amino acids, peptides, and analogues	Aliphatic acyclic compounds	-5.724983061	-21.5250196	C02	Organic acids and derivatives	C13 (102)	C13	Carboxylic acids and derivatives	C25	Amino acids, peptides, and analogues	Rural	6.40E-06	0.009314664	1.49E-06	0.002177219	1.088625052
239	187.1201357	TRUE	0.19144349	7266.714352	-8.70E-05	C7H16N4O2	-H(-)	100	Homoarginine	HMDB0000670; HMDB0029416; HMDB00670; HMDB29416	C01924; C03884	CHEBI:27747; CHEBI:28229	HMDB0000670	2	Homo-L-arginine	L-homoarginine	188.1273258	188.2275	N[C@@H](CCCCNC(N)=N)C(O)=O	Organic acids and derivatives	Carboxylic acids and derivatives	Amino acids, peptides, and analogues	Aliphatic acyclic compounds	2.721435982	4.787991273	C01	Lipids and lipid-like molecules	C07 (58)	C07	Carboxylic acids and derivatives	C08	Glycerophosphoserines	Urban	4.43E-05	0.06137168	9.98E-06	0.013730016	1.088332602
940	375.2526516	TRUE	0.87281233	4222.72114	0.001430257	C23H36O4	-H(-)	50	MG(0:0/20:5(5Z,8Z,11Z,14Z,17Z)/0:0)	HMDB0011550; HMDB0011580; HMDB0012868; HMDB0039278; HMDB11550; HMDB11580; HMDB12868; HMDB39278	NA	NA	HMDB0011550	4	MG(0:0/20:5(5Z,8Z,11Z,14Z,17Z)/0:0)	1,3-dihydroxypropan-2-yl (5Z,8Z,11Z,14Z,17Z)-icosa-5,8,11,14,17-pentaenoate	376.2613596	376.5295	[H]C(CO)(CO)OC(=O)CCC\C=C/C\C=C/C\C=C/C\C=C/C\C=C/CC	Lipids and lipid-like molecules	Endocannabinoids		Aliphatic acyclic compounds	10.76240542	20.33739708	C01	Lipids and lipid-like molecules	C05 (147)	C05	Fatty Acyls	C13	Carbohydrates and carbohydrate conjugates	Urban	0.000167324	0.220031704	3.53E-05	0.045730719	1.088216245
476	247.1340149	TRUE	0.73904616	2120.158517	-4.76E-05	C15H20O3	-H(-)	100	Gamma-CEHC	HMDB0001931; HMDB0030757; HMDB0030888; HMDB0030910; HMDB0031378; HMDB0031386; HMDB0031387; HMDB0031970; HMDB0032649; HMDB0033707; HMDB0034123; HMDB0035131; HMDB0035132; HMDB0035223; HMDB0035503; HMDB0035708; HMDB0035903; HMDB0036005; HMDB0036040; HMDB0036641; HMDB0036770; HMDB0036772; HMDB0037022; HMDB0037557; HMDB0037800; HMDB0038326; HMDB0038794; HMDB0039859; HMDB0134144; HMDB0134145; HMDB01341…	C09301	NA	HMDB0001931	35	gamma-CEHC	3-(6-hydroxy-2,7,8-trimethyl-3,4-dihydro-1-benzopyran-2-yl)propanoic acid	264.1361591	264.321	CC1=C(O)C=C2CCC(C)(CCC(O)=O)OC2=C1C	Organoheterocyclic compounds	Benzopyrans	1-benzopyrans	Aromatic heteropolycyclic compounds	-9.133218973	-5.143292061	C02	Organic acids and derivatives	C23 (82)	C23	Organic sulfuric acids and derivatives	C20	Arylsulfates	Rural	0.004323801	1	0.000204377	0.240551338	1.088152079
1349	535.3409691	TRUE	0.51918328	50945.51267	-0.000442323	C27H53O8P	-H(-)	100	PA(8:0/16:0)	HMDB0115487; HMDB0115613; HMDB0115689; HMDB0115781	NA	NA	HMDB0115487	4	PA(8:0/16:0)	(2R)-2-(hexadecanoyloxy)-3-(octanoyloxy)propoxyphosphonic acid	536.3478057	536.687	[H][C@@](COC(=O)CCCCCCC)(COP(O)(O)=O)OC(=O)CCCCCCCCCCCCCCC	Lipids and lipid-like molecules	Glycerophospholipids	Glycerophosphates	Aliphatic acyclic compounds	7.096407168	-11.206321	C02	Organic acids and derivatives	C13 (102)	C13	Carboxylic acids and derivatives	C17	Amino acids, peptides, and analogues	Rural	0.000294509	0.376382527	0.000192953	0.228456811	1.087768189
1259	485.3268433	TRUE	0.87134069	10885.61663	0.00040323	C30H46O5	-H(-)	100	Bassic acid	HMDB0034526; HMDB0034689; HMDB0035259; HMDB0035261; HMDB0035295; HMDB0036652; HMDB0036851; HMDB0037963; HMDB0038737; HMDB0040499; HMDB0041041; HMDB34526; HMDB34689; HMDB35259; HMDB35261; HMDB35295; HMDB36652; HMDB36851; HMDB37963; HMDB38737; HMDB40499; HMDB41041	NA	NA	HMDB0034526	11	Bassic acid	10,11-dihydroxy-9-(hydroxymethyl)-2,2,6a,6b,9,12a-hexamethyl-1,3,4,5,6,7,10,11,12,12b,13,14b-dodecahydropicene-4a-carboxylic acid	486.3345246	486.6832	CC1(C)CCC2(CCC3(C)C(=CCC4C5(C)CC(O)C(O)C(C)(CO)C5=CCC34C)C2C1)C(O)=O	Lipids and lipid-like molecules	Steroids and steroid derivatives	Hydroxysteroids		20.95474242	5.92900725	C01	Lipids and lipid-like molecules	C12 (101)	C12	Steroids and steroid derivatives	C10	Triterpenoids	Urban	0.000486594	0.601916903	0.000401994	0.450635266	1.087377819
945	377.2335011	TRUE	0.76235938	6075.517617	-0.000154588	C22H34O5	-H(-)	100	Annoglabasin F	HMDB0035508; HMDB35508	NA	NA	HMDB0035508	1	Annoglabasin F	methyl 14-(acetyloxy)-5-hydroxy-5,9-dimethyltetracyclo[11.2.1.0¹,¹⁰.0⁴,⁹]hexadecane-14-carboxylate	378.2406242	378.5024	COC(=O)C1(CC23CC1CCC2C1(C)CCCC(C)(O)C1CC3)OC(C)=O	Lipids and lipid-like molecules	Prenol lipids	Diterpenoids		3.99994533	24.5177623	C01	Lipids and lipid-like molecules	C05 (147)	C05	Fatty Acyls	C09	Fatty acids and conjugates	Urban	0.003631152	1	7.90E-05	0.097927521	1.087165056
695	307.1757449	TRUE	0.010953179	1472.813696	0.000480824	C14H28O7	-H(-)	100	(R)-1-O-b-D-glucopyranosyl-1,3-octanediol	HMDB0029362; HMDB29362	NA	NA	HMDB0029362	1	(R)-1-O-b-D-glucopyranosyl-1,3-octanediol	2-(hydroxymethyl)-6-[(3-hydroxyoctyl)oxy]oxane-3,4,5-triol	308.1835033	308.3679	CCCCCC(O)CCOC1OC(CO)C(O)C(O)C1O	Lipids and lipid-like molecules	Fatty Acyls	Fatty acyl glycosides	Aliphatic heteromonocyclic compounds	-22.77281105	10.4210848	C02	Organic acids and derivatives	C21 (97)	C21	Carboxylic acids and derivatives	C31	Amino acids, peptides, and analogues	Urban	1.61E-06	0.002420768	5.35E-05	0.068142891	1.086480774
1186	453.0499945	TRUE	0.899821015	1740.861219	-0.000289673	C19H18O11S	-H(-)	100	{5-[(1E)-3-{[3-(3,4-dihydroxyphenyl)-1-methoxy-1-oxopropan-2-yl]oxy}-3-oxoprop-1-en-1-yl]-2-hydroxyphenyl}oxidanesulfonic acid	HMDB0124948; HMDB0124949	NA	NA	HMDB0124948	2	{5-[(1E)-3-{[3-(3,4-dihydroxyphenyl)-1-methoxy-1-oxopropan-2-yl]oxy}-3-oxoprop-1-en-1-yl]-2-hydroxyphenyl}oxidanesulfonic acid	{5-[(1E)-3-{[3-(3,4-dihydroxyphenyl)-1-methoxy-1-oxopropan-2-yl]oxy}-3-oxoprop-1-en-1-yl]-2-hydroxyphenyl}oxidanesulfonic acid	454.0569826	454.4	[H]\C(=C(\[H])C1=CC(OS(O)(=O)=O)=C(O)C=C1)C(=O)OC(CC1=CC(O)=C(O)C=C1)C(=O)OC	Phenylpropanoids and polyketides	Cinnamic acids and derivatives	Hydroxycinnamic acids and derivatives	Aromatic homomonocyclic compounds	-28.92485814	-4.279884608	C02	Organic acids and derivatives	C04 (105)	C04	Carboxylic acids and derivatives	C04	Amino acids, peptides, and analogues	Urban	0.01974981	1	0.001369195	1	1.086365845
966	381.3736709	TRUE	0.358342305	15251.5877	0.000131829	C25H50O2	-H(-)	100	C25:0	HMDB0002361; HMDB0035629; HMDB0035630; HMDB0035632; HMDB0036843; HMDB02361; HMDB35629; HMDB35630; HMDB35632; HMDB36843	NA	CHEBI:39420	HMDB0002361	5	Pentacosanoic acid	pentacosanoic acid	382.3810808	382.6633	CCCCCCCCCCCCCCCCCCCCCCCCC(O)=O	Lipids and lipid-like molecules	Fatty Acyls	Fatty acids and conjugates	Aliphatic acyclic compounds	34.63526753	1.820504411	C02	Organic acids and derivatives	C14 (86)	C14	Glycerolipids	C12	Fatty acids and conjugates	Urban	0.000289163	0.369839783	3.59E-07	0.000544407	1.086321867
881	359.1343032	TRUE	0.94618374	3250.385745	0.000451662	C16H24O9	-H(-)	100	1-(3,4-Dimethoxyphenyl)-1,2-ethanediol 1-O-b-D-glucoside	HMDB0034626; HMDB0034627; HMDB0037028; HMDB0038381; HMDB0039473; HMDB34626; HMDB34627; HMDB37028; HMDB38381; HMDB39473	C11647	NA	HMDB0034626	5	1-(3,4-Dimethoxyphenyl)-1,2-ethanediol 1-O-b-D-glucoside	2-[1-(3,4-dimethoxyphenyl)-2-hydroxyethoxy]-6-(hydroxymethyl)oxane-3,4,5-triol	360.1420324	360.3564	COC1=C(OC)C=C(C=C1)C(CO)OC1OC(CO)C(O)C(O)C1O	Organic oxygen compounds	Organooxygen compounds	Carbohydrates and carbohydrate conjugates	Aromatic heteromonocyclic compounds	-30.6876324	-3.288536966	C02	Organic acids and derivatives	C04 (105)	C04	Carboxylic acids and derivatives	C04	Amino acids, peptides, and analogues	Urban	0.001599047	1	0.121015684	1	1.086309741
509	255.0878397	TRUE	0.885448605	29405.8022	-0.000428631	C12H16O6	-H(-)	100	3-hydroxy-3-(3,4,5-trimethoxyphenyl)propanoic acid	HMDB0141328; HMDB0141330; HMDB0142079; HMDB0142082	NA	NA	HMDB0141328	4	3-hydroxy-3-(3,4,5-trimethoxyphenyl)propanoic acid	3-hydroxy-3-(3,4,5-trimethoxyphenyl)propanoic acid	256.0946882	256.254	COC1=CC(=CC(OC)=C1OC)C(O)CC(O)=O	Phenylpropanoids and polyketides	Phenylpropanoic acids		Aromatic homomonocyclic compounds	5.538343717	-19.32989215	C02	Organic acids and derivatives	C18 (30)	C18	Carboxylic acids and derivatives	C01	Amino acids, peptides, and analogues	Urban	0.07826812	1	0.070001378	1	1.086101468
943	377.1611069	TRUE	0.91034067	16917.08837	-0.000531206	C20H26O7	-H(-)	100	Carinol	HMDB0030657; HMDB0034474; HMDB0035053; HMDB0036694; HMDB0036897; HMDB0036900; HMDB0036945; HMDB0041002; HMDB0041231; HMDB0041349; HMDB30657; HMDB34474; HMDB35053; HMDB36694; HMDB36897; HMDB36900; HMDB36945; HMDB41002; HMDB41231; HMDB41349	C09517	CHEBI:24236	HMDB0030657	10	Carinol	2,3-bis[(4-hydroxy-3-methoxyphenyl)methyl]butane-1,2,4-triol	378.1678532	378.4162	COC1=C(O)C=CC(CC(CO)C(O)(CO)CC2=CC(OC)=C(O)C=C2)=C1	Lignans, neolignans and related compounds	Dibenzylbutane lignans	Dibenzylbutanediol lignans	Aromatic homomonocyclic compounds	-11.30479677	28.45039274	C02	Organic acids and derivatives	C09 (30)	C09	Prenol lipids	C16	Sesquiterpenoids	Rural	0.136660199	1	0.140495834	1	1.085984671
1549	817.494328	TRUE	0.27453369	10831.98718	0.001164539	C42H74O15	-H(-)	77	Quinquenoside F1	HMDB0039398; HMDB39398	NA	NA	HMDB0039398	1	Quinquenoside F1	2-[(4,5-dihydroxy-2-{[16-hydroxy-2,6,6,10,11-pentamethyl-14-(2,5,6-trihydroxy-6-methylheptan-2-yl)tetracyclo[8.7.0.0²,⁷.0¹¹,¹⁵]heptadecan-5-yl]oxy}-6-(hydroxymethyl)oxan-3-yl)oxy]-6-(hydroxymethyl)oxane-3,4,5-triol	818.5027717	819.028	CC(C)(O)C(O)CCC(C)(O)C1CCC2(C)C1C(O)CC1C3(C)CCC(OC4OC(CO)C(O)C(O)C4OC4OC(CO)C(O)C(O)C4O)C(C)(C)C3CCC21C	Lipids and lipid-like molecules	Prenol lipids	Triterpenoids		19.85273378	-13.91961377	C01	Lipids and lipid-like molecules	C11 (104)	C11	Glycerophospholipids	C06	Glycerophosphoserines	Rural	0.000760997	0.92156721	7.27E-06	0.010092112	1.085873495
1228	469.3324762	TRUE	0.85945743	11664.28319	-0.00014428	C30H46O4	-H(-)	100	Glycyrrhetinic acid	HMDB0011628; HMDB0029345; HMDB0033213; HMDB0034508; HMDB0034517; HMDB0034568; HMDB0035252; HMDB0035327; HMDB0035334; HMDB0035788; HMDB0035912; HMDB0036655; HMDB0036671; HMDB0036786; HMDB0036847; HMDB0038653; HMDB0040415; HMDB0040494; HMDB0040618; HMDB0040995; HMDB0040996; HMDB11628; HMDB29345; HMDB33213; HMDB34508; HMDB34517; HMDB34568; HMDB35252; HMDB35327; HMDB35334; HMDB35788; HMDB35912; HMDB3…	C02283	CHEBI:30853	HMDB0011628	21	Glycyrrhetinic acid	(2S,4aS,6aS,6bR,10S,12aS)-10-hydroxy-2,4a,6a,6b,9,9,12a-heptamethyl-13-oxo-3,4,5,6,7,8,8a,10,11,12,12b,14b-dodecahydro-1H-picene-2-carboxylic acid	470.33961	470.6838	CC1(C)[C@@H](O)CC[C@@]2(C)C1CC[C@]1(C)C2C(=O)C=C2C3C[C@](C)(CC[C@]3(C)CC[C@@]12C)C(O)=O	Lipids and lipid-like molecules	Prenol lipids	Triterpenoids	Aliphatic homopolycyclic compounds	20.49320282	5.296329228	C01	Lipids and lipid-like molecules	C12 (101)	C12	Steroids and steroid derivatives	C10	Triterpenoids	Urban	0.000101961	0.136831132	0.000115769	0.140775419	1.085856871
1105	423.2767921	TRUE	0.85538155	3211.03716	-0.001581012	C24H40O6	-H(-)	39	1b-Hydroxycholic acid	HMDB0000307; HMDB0000311; HMDB0000316; HMDB0000340; HMDB0000367; HMDB0000377; HMDB0000399; HMDB0000433; HMDB0000437; HMDB0013158; HMDB0013192; HMDB00307; HMDB00311; HMDB00316; HMDB00340; HMDB00342; HMDB00367; HMDB00377; HMDB00399; HMDB00433; HMDB00437; HMDB13158; HMDB13192	NA	NA	HMDB0000307	11	1beta-Hydroxycholic acid	(4R)-4-[(1S,2S,3R,5S,7S,9R,10S,11S,14R,15R,16S)-3,5,9,16-tetrahydroxy-2,15-dimethyltetracyclo[8.7.0.0^{2,7}.0^{11,15}]heptadecan-14-yl]pentanoic acid	424.282489	424.5708	[H][C@@]1(CC[C@@]2([H])[C@]3([H])[C@H](O)C[C@]4([H])C[C@H](O)C[C@@H](O)[C@]4(C)[C@@]3([H])C[C@H](O)[C@]12C)[C@H](C)CCC(O)=O	Lipids and lipid-like molecules	Steroids and steroid derivatives	Bile acids, alcohols and derivatives	Aliphatic homopolycyclic compounds	20.23895449	9.62726033	C01	Lipids and lipid-like molecules	C12 (101)	C12	Steroids and steroid derivatives	C10	Triterpenoids	Urban	0.000137155	0.181181319	0.00022303	0.261168477	1.08572209
1439	621.4382704	TRUE	0.89580679	5838.535647	-0.001080052	C36H62O8	-H(-)	88	(20R)-Ginsenoside Rh2	HMDB0039544; HMDB0041429; HMDB39544; HMDB41429	NA	NA	HMDB0039544	2	(20R)-Ginsenoside Rh2	2-{[16-hydroxy-14-(2-hydroxy-6-methylhept-5-en-2-yl)-2,6,6,10,11-pentamethyltetracyclo[8.7.0.0²,⁷.0¹¹,¹⁵]heptadecan-5-yl]oxy}-6-(hydroxymethyl)oxane-3,4,5-triol	622.444469	622.8727	CC(C)=CCCC(C)(O)C1CCC2(C)C1C(O)CC1C3(C)CCC(OC4OC(CO)C(O)C(O)C4O)C(C)(C)C3CCC21C	Lipids and lipid-like molecules	Prenol lipids	Triterpenoids	Aliphatic heteropolycyclic compounds	26.69350981	4.58547843	C01	Lipids and lipid-like molecules	C14 (86)	C14	Glycerolipids	C30	Diradylglycerols	Urban	6.08E-05	0.083134004	0.000285089	0.329562431	1.085682863
688	305.1758475	TRUE	0.84034279	3092.430656	-1.56E-05	C18H26O4	-H(-)	100	5''-Carboxy-gamma-chromanol	HMDB0012799; HMDB0034780; HMDB12799; HMDB34780	C20203	NA	HMDB0012799	2	5'-Carboxy-gamma-chromanol	(2S)-5-[(2R)-6-hydroxy-2,7,8-trimethyl-3,4-dihydro-1-benzopyran-2-yl]-2-methylpentanoic acid	306.1831093	306.402	C[C@@H](CCC[C@]1(C)CCC2=CC(O)=C(C)C(C)=C2O1)C(O)=O	Organoheterocyclic compounds	Benzopyrans	1-benzopyrans	Aromatic heteropolycyclic compounds	18.79322891	16.54514987	C01	Lipids and lipid-like molecules	C14 (86)	C14	Glycerolipids	C11	Diterpenoids	Urban	0.00037236	0.469173576	0.000429045	0.478810173	1.0856485
592	281.1763927	TRUE	0.85780692	5434.343703	-0.000560801	C16H26O4	-H(-)	100	Lactapiperanol C	HMDB0033630; HMDB33630	NA	NA	HMDB0033630	1	Lactapiperanol C	13-methoxy-3,6,6-trimethyl-12-oxatetracyclo[8.3.0.0¹,³.0⁴,⁸]tridecane-9,10-diol	282.1831093	282.3752	COC1OCC2(O)C(O)C3CC(C)(C)CC3C3(C)CC123	Lipids and lipid-like molecules	Prenol lipids	Diterpenoids		10.58039586	20.161887	C01	Lipids and lipid-like molecules	C05 (147)	C05	Fatty Acyls	C11	Diterpenoids	Urban	9.80E-05	0.131708665	0.000334433	0.381253548	1.085064826
1202	459.3100736	TRUE	0.9025135	12498.03142	0.001522899	C28H44O5	-H(-)	43	(3beta,5alpha,9alpha,14alpha,22E,24R)-3,5,9,14-Tetrahydroxyergosta-7,22-dien-6-one	HMDB0032690; HMDB0038498; HMDB0038500; HMDB0038501; HMDB32690; HMDB38498; HMDB38500; HMDB38501	NA	NA	HMDB0032690	4	(3beta,5alpha,9alpha,14alpha,22E,24R)-3,5,9,14-Tetrahydroxyergosta-7,22-dien-6-one	14-[(3E)-5,6-dimethylhept-3-en-2-yl]-1,5,7,11-tetrahydroxy-2,15-dimethyltetracyclo[8.7.0.0²,⁷.0¹¹,¹⁵]heptadec-9-en-8-one	460.3188745	460.646	CC(C)C(C)\C=C\C(C)C1CCC2(O)C3=CC(=O)C4(O)CC(O)CCC4(C)C3(O)CCC12C	Lipids and lipid-like molecules	Steroids and steroid derivatives	Ergostane steroids		19.5315486	9.998326701	C01	Lipids and lipid-like molecules	C12 (101)	C12	Steroids and steroid derivatives	C10	Triterpenoids	Urban	0.002665927	1	0.00028509	0.329562431	1.084909092
632	293.0522419	TRUE	0.8833425	10589.63258	-0.000822408	C10H14O10	-H(-)	100	3,4,5-trihydroxy-6-[(3-methoxy-3-oxopropanoyl)oxy]oxane-2-carboxylic acid	HMDB0130026; HMDB0130027	NA	NA	HMDB0130026	2	3,4,5-trihydroxy-6-[(3-methoxy-3-oxopropanoyl)oxy]oxane-2-carboxylic acid	3,4,5-trihydroxy-6-[(3-methoxy-3-oxopropanoyl)oxy]oxane-2-carboxylic acid	294.0586967	294.212	COC(=O)CC(=O)OC1OC(C(O)C(O)C1O)C(O)=O	Organic oxygen compounds	Organooxygen compounds	Carbohydrates and carbohydrate conjugates	Aliphatic heteromonocyclic compounds	-7.235632657	-16.38715283	C02	Organic acids and derivatives	C13 (102)	C13	Carboxylic acids and derivatives	C17	Amino acids, peptides, and analogues	Rural	6.68E-08	0.000104186	2.64E-08	4.16E-05	1.084647333
283	199.062472	TRUE	0.61740404	11646.38615	-0.000407115	C10H16S2	-H(-)	100	3,6-Dihydro-4-(4-methyl-3-pentenyl)-1,2-dithiin	HMDB0030009; HMDB30009	NA	NA	HMDB0030009	1	3,6-Dihydro-4-(4-methyl-3-pentenyl)-1,2-dithiin	4-(4-methylpent-3-en-1-yl)-3,6-dihydro-1,2-dithiine	200.0693419	200.364	CC(C)=CCCC1=CCSSC1	Organoheterocyclic compounds	Dithiins		Aliphatic heteromonocyclic compounds	3.712129196	4.735234985	C01	Lipids and lipid-like molecules	C07 (58)	C07	Carboxylic acids and derivatives	C08	Glycerophosphoserines	Urban	0.000605215	0.741993109	0.00073441	0.791694284	1.084642538
821	344.245219	TRUE	0.7085858	2835.926247	-0.000973478	C18H35NO5	-H(-)	100	3-hydroxyundecanoyl carnitine	HMDB0061637; HMDB61637	NA	NA	HMDB0061637	1	3-hydroxyundecanoyl carnitine	3-[(3-hydroxyundecanoyl)oxy]-4-(trimethylammonio)butanoate	345.2515232	345.4742	CCCCCCCCC(O)CC(=O)OC(CC([O-])=O)C[N+](C)(C)C	Lipids and lipid-like molecules	Fatty Acyls	Fatty acid esters	Aliphatic acyclic compounds	4.068784606	25.30761056	C01	Lipids and lipid-like molecules	C05 (147)	C05	Fatty Acyls	C09	Fatty acids and conjugates	Urban	0.022146446	1	0.00169946	1	1.084524538
137	157.0651308	TRUE	0.42755112	3958.195707	0.000757259	C11H10O	-H(-)	100	2-Methoxynaphthalene	HMDB0032861; HMDB0060303; HMDB0060322; HMDB32861; HMDB60303; HMDB60322	NA	CHEBI:27615	HMDB0032861	3	2-Methoxynaphthalene	naphthalene, 2-methoxy-	158.0731649	158.1965	COC1=CC2=C(C=CC=C2)C=C1	Benzenoids	Naphthalenes		Aromatic homopolycyclic compounds	-9.179465374	-13.91607057	C02	Organic acids and derivatives	C13 (102)	C13	Carboxylic acids and derivatives	C17	Amino acids, peptides, and analogues	Rural	0.000405542	0.508955254	8.80E-05	0.108112707	1.084425692
1154	437.2672905	TRUE	0.894898385	9395.852265	7.17E-05	C21H43O7P	-H(-)	100	LPA(0:0/18:0)	HMDB0007850; HMDB0007854; HMDB07850; HMDB07854	C00416	NA	HMDB0007850	2	LysoPA(0:0/18:0)	3-hydroxy-2-(octadecanoyloxy)propoxyphosphonic acid	438.2746402	438.5357	CCCCCCCCCCCCCCCCCC(=O)OC(CO)COP(O)(O)=O	Lipids and lipid-like molecules	Glycerophospholipids	Glycerophosphates	Aliphatic acyclic compounds	9.097240538	-8.471386128	C02	Organic acids and derivatives	C10 (56)	C10	Glycerophospholipids	C29	Glycerophosphoethanolamines	Rural	1.79E-05	0.025478873	3.83E-06	0.005434268	1.084342145
440	239.1516848	TRUE	0.494705155	1397.243205	-0.000336122	C11H20N4O2	-H(-)	100	L-Gizzerosine	HMDB0039160; HMDB39160	NA	NA	HMDB0039160	1	L-Gizzerosine	2-amino-6-{[2-(3H-imidazol-4-yl)ethyl]amino}hexanoic acid	240.1586259	240.3021	NC(CCCCNCCC1=CN=CN1)C(O)=O	Organic acids and derivatives	Carboxylic acids and derivatives	Amino acids, peptides, and analogues	Aromatic heteromonocyclic compounds	-23.95473678	10.50941956	C02	Organic acids and derivatives	C21 (97)	C21	Carboxylic acids and derivatives	C31	Amino acids, peptides, and analogues	Urban	0.000167362	0.220031704	0.003490304	1	1.084336192
1356	539.105209	TRUE	0.760780575	4198.442699	-0.000966516	C23H24O15	-H(-)	100	6-{5-[2,3-dioxo-3-(2,4,6-trihydroxy-3-methoxyphenyl)propyl]-2-hydroxy-3-methoxyphenoxy}-3,4,5-trihydroxyoxane-2-carboxylic acid	HMDB0128842; HMDB0128843; HMDB0128844; HMDB0128845; HMDB0128846; HMDB0128853; HMDB0128854; HMDB0128855; HMDB0128856; HMDB0128857; HMDB0128858	NA	NA	HMDB0128842	11	6-{5-[2,3-dioxo-3-(2,4,6-trihydroxy-3-methoxyphenyl)propyl]-2-hydroxy-3-methoxyphenoxy}-3,4,5-trihydroxyoxane-2-carboxylic acid	6-{5-[2,3-dioxo-3-(2,4,6-trihydroxy-3-methoxyphenyl)propyl]-2-hydroxy-3-methoxyphenoxy}-3,4,5-trihydroxyoxane-2-carboxylic acid	540.1115201	540.43	COC1=C(O)C(OC2OC(C(O)C(O)C2O)C(O)=O)=CC(CC(=O)C(=O)C2=C(O)C(OC)=C(O)C=C2O)=C1	Phenylpropanoids and polyketides	Flavonoids	Flavonoid glycosides	Aromatic heteromonocyclic compounds	4.394736951	24.56467239	C01	Lipids and lipid-like molecules	C05 (147)	C05	Fatty Acyls	C09	Fatty acids and conjugates	Urban	0.009598874	1	0.000480801	0.532727232	1.084324839
934	373.3117447	TRUE	0.86495191	2932.684448	-0.000541951	C25H42O2	-H(-)	100	5-(14-Nonadecenyl)-1,3-benzenediol	HMDB0031677; HMDB0039865; HMDB0039866; HMDB31677; HMDB39865; HMDB39866	NA	NA	HMDB0031677	3	5-(14-Nonadecenyl)-1,3-benzenediol	5-[(14E)-nonadec-14-en-1-yl]benzene-1,3-diol	374.3184806	374.5998	CCCC\C=C\CCCCCCCCCCCCCC1=CC(O)=CC(O)=C1	Benzenoids	Phenols	Benzenediols		19.91076782	6.479690016	C01	Lipids and lipid-like molecules	C12 (101)	C12	Steroids and steroid derivatives	C10	Triterpenoids	Urban	0.000236994	0.306670151	0.001106598	1	1.083741152
889	361.3112408	TRUE	0.666762175	2162.536675	-3.81E-05	C24H42O2	-H(-)	100	C24:3	HMDB0038380; HMDB38380	NA	NA	HMDB0038380	1	Triton X 100	10-[4-(2,4,4-trimethylpentan-2-yl)phenoxy]decan-1-ol	362.3184806	362.5891	CC(C)(C)CC(C)(C)C1=CC=C(OCCCCCCCCCCO)C=C1	Lipids and lipid-like molecules	Fatty Acyls	Fatty alcohols	Aromatic homomonocyclic compounds	23.73292991	5.490955986	C01	Lipids and lipid-like molecules	C12 (101)	C12	Steroids and steroid derivatives	C10	Triterpenoids	Urban	6.70E-07	0.00102248	1.66E-06	0.002412588	1.08360602
146	160.0255053	TRUE	0.63819954	2077.604092	0.000508635	C6H11NS2	-H(-)	100	Erucin	HMDB0033764; HMDB0038446; HMDB33764; HMDB38446	NA	NA	HMDB0033764	2	Erucin	1-isothiocyanato-4-(methylsulfanyl)butane	161.0332907	161.288	CSCCCCN=C=S	Organosulfur compounds	Isothiocyanates		Aliphatic acyclic compounds	-8.475442536	-18.52196524	C02	Organic acids and derivatives	C13 (102)	C13	Carboxylic acids and derivatives	C25	Amino acids, peptides, and analogues	Rural	1.77E-06	0.002658393	3.12E-07	0.000477031	1.083435178
1571	883.5339265	TRUE	0.87150386	20397.66461	0.000273333	C47H81O13P	-H(-)	100	PI(16:0/22:5(4Z,7Z,10Z,13Z,16Z))	HMDB0009795; HMDB0009796; HMDB0009804; HMDB0009832; HMDB0009833; HMDB0009844; HMDB0009845; HMDB0009854; HMDB0009855; HMDB0009883; HMDB0009890; HMDB0009895; HMDB0009896; HMDB0009901; HMDB0009902; HMDB0009908; HMDB0009916; HMDB0009918; HMDB0062586; HMDB09795; HMDB09796; HMDB09804; HMDB09832; HMDB09833; HMDB09844; HMDB09845; HMDB09854; HMDB09855; HMDB09883; HMDB09890; HMDB09895; HMDB09896; HMDB09901…	C00626	NA	HMDB0009795	19	PI(16:0/22:5(4Z,7Z,10Z,13Z,16Z))	(2R)-2-[(4Z,7Z,10Z,13Z,16Z)-docosa-4,7,10,13,16-pentaenoyloxy]-3-(hexadecanoyloxy)propoxy([(1s,3R)-2,3,4,5,6-pentahydroxycyclohexyl]oxy)phosphinic acid	884.5414792	885.112	[H][C@@](COC(=O)CCCCCCCCCCCCCCC)(COP(O)(=O)O[C@H]1C(O)C(O)C(O)[C@@H](O)C1O)OC(=O)CC\C=C/C\C=C/C\C=C/C\C=C/C\C=C/CCCCC	Lipids and lipid-like molecules	Glycerophospholipids	Glycerophosphoinositols	Aliphatic homomonocyclic compounds	25.13917521	-17.23967636	C01	Lipids and lipid-like molecules	C11 (104)	C11	Glycerophospholipids	C03	Glycerophosphocholines	Rural	0.003757523	1	0.002115163	1	1.083178661
706	309.2801158	TRUE	0.82230613	46539.21204	-0.000213134	C20H38O2	-H(-)	100	C20:1	HMDB0002231; HMDB0034296; HMDB0034451; HMDB0035159; HMDB0035572; HMDB0035573; HMDB0035574; HMDB0037127; HMDB0062436; HMDB02231; HMDB34296; HMDB34451; HMDB35159; HMDB35572; HMDB35573; HMDB35574; HMDB37127; HMDB62436	C03425; C16526	CHEBI:134474; CHEBI:134475; CHEBI:134479; CHEBI:32419; CHEBI:32425	HMDB0002231	9	11Z-Eicosenoic acid	cis-11-eicosenoic acid	310.2871805	310.5145	CCCCCCCC\C=C/CCCCCCCCCC(O)=O	Lipids and lipid-like molecules	Fatty Acyls	Fatty acids and conjugates	Aliphatic acyclic compounds	4.466584339	25.88662898	C01	Lipids and lipid-like molecules	C05 (147)	C05	Fatty Acyls	C09	Fatty acids and conjugates	Urban	0.049096166	1	0.00958995	1	1.083127344
41	115.0036555	TRUE	0.64690006	4941.925927	2.64E-05	C4H4O4	-H(-)	100	Fumarate	HMDB0000134; HMDB0000176; HMDB00134; HMDB00176	C00122; C01384	CHEBI:18012; CHEBI:18300	HMDB0000134	2	Fumaric acid	fumaric acid	116.0109586	116.0722	OC(=O)\C=C\C(O)=O	Organic acids and derivatives	Carboxylic acids and derivatives	Dicarboxylic acids and derivatives	Aliphatic acyclic compounds	-13.07536021	-15.87653855	C02	Organic acids and derivatives	C13 (102)	C13	Carboxylic acids and derivatives	C17	Amino acids, peptides, and analogues	Rural	2.53E-05	0.035559354	3.47E-06	0.004935678	1.082918925
838	347.2960335	TRUE	0.85439193	4996.407857	-0.000480815	C23H40O2	-H(-)	100	5-Heptadecyl-1,3-benzenediol	HMDB0038530; HMDB38530	NA	NA	HMDB0038530	1	5-Heptadecyl-1,3-benzenediol	5-heptadecylbenzene-1,3-diol	348.3028305	348.5625	CCCCCCCCCCCCCCCCCC1=CC(O)=CC(O)=C1	Benzenoids	Phenols	Benzenediols	Aromatic homomonocyclic compounds	18.88092381	6.628050512	C01	Lipids and lipid-like molecules	C12 (101)	C12	Steroids and steroid derivatives	C10	Triterpenoids	Urban	0.003455859	1	0.005597983	1	1.082856445
291	201.0781735	TRUE	0.099392518	6566.798215	1.06E-05	C10H10N4O	-H(-)	100	2-Amino-1,6-dimethylfuro[3,2-e]imidazo[4,5-b]pyridine	HMDB0035175; HMDB35175	NA	NA	HMDB0035175	1	2-Amino-1,6-dimethylfuro[3,2-e]imidazo[4,5-b]pyridine	6,11-dimethyl-10-oxa-2,4,6-triazatricyclo[7.3.0.0³,⁷]dodeca-1,3(7),4,8,11-pentaen-5-amine	202.085461	202.2126	CN1C(N)=NC2=C1C=C1OC(C)=CC1=N2	Organoheterocyclic compounds	Imidazopyridines		Aromatic heteropolycyclic compounds	-23.13446827	8.838003261	C02	Organic acids and derivatives	C21 (97)	C21	Carboxylic acids and derivatives	C31	Amino acids, peptides, and analogues	Urban	0.001847707	1	0.086216334	1	1.082694325
58	124.9913901	TRUE	0.497243435	10537.8335	1.25E-05	C2H6O4S	-H(-)	100	2-Hydroxyethanesulfonate	HMDB0003903; HMDB0031233; HMDB03903; HMDB31233	C05123	CHEBI:1157	HMDB0003903	2	2-Hydroxyethanesulfonate	sodium isethionate	125.9986794	126.132	OCCS(O)(=O)=O	Organic acids and derivatives	Organic sulfonic acids and derivatives	Organosulfonic acids and derivatives	Aliphatic acyclic compounds	-12.21507288	-7.486502897	C02	Organic acids and derivatives	C23 (82)	C23	Organic sulfuric acids and derivatives	C17	Amino acids, peptides, and analogues	Rural	0.030370047	1	4.36E-06	0.006164534	1.082648938
623	289.1812035	TRUE	0.729959755	1749.931451	-0.000286231	C18H26O3	-H(-)	100	(9Z,11E,13E,15Z)-4-Oxo-9,11,13,15-octadecatetraenoic acid	HMDB0031098; HMDB0061861; HMDB31098; HMDB61861	NA	NA	HMDB0031098	2	(9Z,11E,13E,15Z)-4-Oxo-9,11,13,15-octadecatetraenoic acid	(9E,11Z,13E,15Z)-4-oxooctadeca-9,11,13,15-tetraenoic acid	290.1881947	290.3972	CC\C=C/C=C/C=C\C=C\CCCCC(=O)CCC(O)=O	Lipids and lipid-like molecules	Fatty Acyls	Lineolic acids and derivatives	Aliphatic acyclic compounds	31.2020581	0.946713828	C01	Lipids and lipid-like molecules	C14 (86)	C14	Glycerolipids	C12	Fatty acids and conjugates	Urban	1.37E-06	0.002068743	1.22E-06	0.001788094	1.082594235
928	373.1304667	TRUE	0.75652272	2549.82984	-0.001191025	C20H22O7	-H(-)	74	(-)-Wikstromol	HMDB0030598; HMDB0032869; HMDB0033279; HMDB0038111; HMDB0038112; HMDB0125456; HMDB0125457; HMDB0125458; HMDB30598; HMDB32869; HMDB33279; HMDB38111; HMDB38112	C02549; C10725	CHEBI:1007254; CHEBI:17529	HMDB0030598	8	(-)-Wikstromol	3-hydroxy-3,4-bis[(4-hydroxy-3-methoxyphenyl)methyl]oxolan-2-one	374.1365531	374.3845	COC1=C(O)C=CC(CC2COC(=O)C2(O)CC2=CC(OC)=C(O)C=C2)=C1	Lignans, neolignans and related compounds	Furanoid lignans	Tetrahydrofuran lignans	Aromatic heteromonocyclic compounds	-6.355674599	4.748253344	C02	Organic acids and derivatives	C03 (138)	C03	Fatty Acyls	C20	Arylsulfates	Rural	0.002147695	1	7.10E-05	0.088988033	1.082283821
1466	659.4652313	TRUE	0.89559126	4573.189199	0.000495549	C36H69O8P	-H(-)	100	PA(18:1(11Z)/15:0)	HMDB0114898; HMDB0114923	NA	NA	HMDB0114898	2	PA(18:1(11Z)/15:0)	(2R)-3-[(11Z)-octadec-11-enoyloxy]-2-(pentadecanoyloxy)propoxyphosphonic acid	660.4730062	660.914	[H][C@@](COC(=O)CCCCCCCCC\C=C/CCCCCC)(COP(O)(O)=O)OC(=O)CCCCCCCCCCCCCC	Lipids and lipid-like molecules	Glycerophospholipids	Glycerophosphates	Aliphatic acyclic compounds	31.51045188	4.167306121	C01	Lipids and lipid-like molecules	C14 (86)	C14	Glycerolipids	C30	Diradylglycerols	Urban	3.30E-05	0.046112667	7.41E-05	0.092376313	1.082187947
453	242.9970985	TRUE	0.832735035	8682.712067	-0.000216697	C9H8O6S	-H(-)	100	(2E)-3-[3-(sulfooxy)phenyl]prop-2-enoic acid	HMDB0124975; HMDB0125166; HMDB0127985; HMDB0128093; HMDB0134054	NA	NA	HMDB0124975	5	(2E)-3-[3-(sulfooxy)phenyl]prop-2-enoic acid	(2E)-3-[3-(sulfooxy)phenyl]prop-2-enoic acid	244.0041592	244.22	OC(=O)\C=C\C1=CC(OS(O)(=O)=O)=CC=C1	Phenylpropanoids and polyketides	Cinnamic acids and derivatives	Hydroxycinnamic acids and derivatives	Aromatic homomonocyclic compounds	-17.70967946	-8.332184869	C02	Organic acids and derivatives	C23 (82)	C23	Organic sulfuric acids and derivatives	C17	Amino acids, peptides, and analogues	Rural	0.001811463	1	9.98E-06	0.013730016	1.081957179
248	189.0403785	TRUE	0.860071865	33829.58601	0.000951005	C8H14OS2	-H(-)	100	5-(Methylthio)-2-[(methylthio)methyl]-2-pentenal	HMDB0037815; HMDB37815	NA	NA	HMDB0037815	1	5-(Methylthio)-2-[(methylthio)methyl]-2-pentenal	(2E)-5-(methylsulfanyl)-2-[(methylsulfanyl)methyl]pent-2-enal	190.0486065	190.326	CSCC\C=C(\CSC)C=O	Organic oxygen compounds	Organooxygen compounds	Carbonyl compounds	Aliphatic acyclic compounds	-27.79344104	-5.905182133	C02	Organic acids and derivatives	C04 (105)	C04	Carboxylic acids and derivatives	C04	Amino acids, peptides, and analogues	Rural	0.008919439	1	6.79E-06	0.00945188	1.081519014
1065	411.3275583	TRUE	0.91404855	3624.074229	-0.000705639	C28H44O2	-H(-)	100	4a-Formyl-5a-cholesta-8,24-dien-3b-ol	HMDB0001203; HMDB0001438; HMDB0030054; HMDB0033421; HMDB0034331; HMDB0038657; HMDB0062389; HMDB01203; HMDB01438; HMDB30054; HMDB33421; HMDB34331; HMDB38657; HMDB62389	NA	NA	HMDB0001203	7	4a-Formyl-5a-cholesta-8,24-dien-3b-ol	5-hydroxy-2,15-dimethyl-14-(6-methylhept-5-en-2-yl)tetracyclo[8.7.0.0²,⁷.0¹¹,¹⁵]heptadec-1(10)-ene-6-carbaldehyde	412.3341307	412.6478	CC(CCC=C(C)C)C1CCC2C3=C(CCC12C)C1(C)CCC(O)C(C=O)C1CC3	Lipids and lipid-like molecules	Steroids and steroid derivatives	Cholestane steroids	Aliphatic homopolycyclic compounds	29.09732551	1.480888804	C01	Lipids and lipid-like molecules	C14 (86)	C14	Glycerolipids	C30	Diradylglycerols	Urban	0.00275793	1	1.07E-05	0.014652074	1.081377262
110	146.0459004	TRUE	0.85247964	34317.92946	-1.95E-05	C5H9NO4	-H(-)	100	Glutamate	HMDB0000148; HMDB0002393; HMDB0002931; HMDB0003011; HMDB0003339; HMDB0006556; HMDB00148; HMDB0033550; HMDB0060475; HMDB0062183; HMDB02393; HMDB02931; HMDB03011; HMDB03339; HMDB06556; HMDB33550; HMDB60475; HMDB62183	C00025; C00217; C00979; C05938; C12269	CHEBI:15966; CHEBI:16015; CHEBI:17981; CHEBI:18237; CHEBI:27809; CHEBI:31882; CHEBI:45441	HMDB0000148	9	L-Glutamic acid	L-glutamic acid	147.0531578	147.1293	N[C@@H](CCC(O)=O)C(O)=O	Organic acids and derivatives	Carboxylic acids and derivatives	Amino acids, peptides, and analogues	Aliphatic acyclic compounds	0.782443955	-27.2436412	C02	Organic acids and derivatives	C18 (30)	C18	Carboxylic acids and derivatives	C24	Amino acids, peptides, and analogues	Rural	0.002342305	1	0.003115561	1	1.081302603
71	128.0716784	TRUE	0.240863325	11854.09908	2.33E-05	C6H11NO2	-H(-)	100	Pipecolate	HMDB0000070; HMDB0000716; HMDB0004226; HMDB0005960; HMDB00070; HMDB0015212; HMDB0029435; HMDB0029444; HMDB0059649; HMDB0062225; HMDB00716; HMDB0094696; HMDB0094697; HMDB04226; HMDB05960; HMDB15212; HMDB29435; HMDB29444; HMDB59649; HMDB62225; HMDB94696; HMDB94697	C00408; C03969; C05936; C07500	CHEBI:17964; CHEBI:30913; CHEBI:40547; CHEBI:41582; CHEBI:63638; CHEBI:7386; CHEBI:90344	HMDB0000070	11	Pipecolic acid	(+,-)-pipecolic acid	129.0789786	129.157	OC(=O)C1CCCCN1	Organic acids and derivatives	Carboxylic acids and derivatives	Amino acids, peptides, and analogues	Aliphatic heteromonocyclic compounds	-6.60053135	-7.275881546	C02	Organic acids and derivatives	C23 (82)	C23	Organic sulfuric acids and derivatives	C17	Amino acids, peptides, and analogues	Rural	0.080816793	1	0.005917976	1	1.081152765
1081	416.2194637	TRUE	0.88647562	2137.453651	-0.000370224	C22H31N3O5	-H(-)	100	Cilazapril	HMDB0015433; HMDB15433	NA	CHEBI:553655	HMDB0015433	1	Cilazapril	inhibace	417.2263711	417.4986	CCOC(=O)[C@H](CCC1=CC=CC=C1)N[C@H]1CCCN2CCC[C@H](N2C1=O)C(O)=O	Organic acids and derivatives	Carboxylic acids and derivatives	Amino acids, peptides, and analogues	Aromatic heteropolycyclic compounds	13.17587497	7.985017533	C01	Lipids and lipid-like molecules	C03 (138)	C03	Fatty Acyls	C05	Sesquiterpenoids	Urban	0.005600621	1	0.006755634	1	1.081059094
1540	783.6394521	TRUE	0.81316507	5112.438711	-0.000906532	C45H89N2O6P	-H(-)	100	SM(d18:1/22:1(13Z))	HMDB0012104; HMDB12104	C00550	CHEBI:17636	HMDB0012104	1	SM(d18:1/22:1(13Z))	(2-{[(2S,3R,4E)-2-[(13Z)-docos-13-enamido]-3-hydroxyoctadec-4-en-1-yl phosphonato]oxy}ethyl)trimethylazanium	784.6458251	785.1717	CCCCCCCCCCCCC\C=C\[C@@H](O)[C@H](COP([O-])(=O)OCC[N+](C)(C)C)NC(=O)CCCCCCCCCCC\C=C/CCCCCCCC	Lipids and lipid-like molecules	Sphingolipids	Phosphosphingolipids	Aliphatic acyclic compounds	23.39333301	-18.06558182	C01	Lipids and lipid-like molecules	C11 (104)	C11	Glycerophospholipids	C03	Glycerophosphocholines	Rural	0.013599912	1	0.01654951	1	1.081027833
1196	457.2351451	TRUE	0.842182845	8311.116373	0.000917068	C23H39O7P	-H(-)	100	1-(5Z,8Z,11Z,14Z-eicosatetraenoyl)-sn-glycero-3-phosphate	HMDB0062312; HMDB0114742; HMDB62312	NA	CHEBI:73792	HMDB0062312	2	1-(5Z,8Z,11Z,14Z-eicosatetraenoyl)-sn-glycero-3-phosphate	(2R)-2-hydroxy-3-[(5Z,8Z,11Z,14Z)-icosa-5,8,11,14-tetraenoyloxy]propoxyphosphonic acid	458.2433406	458.532	[H]\C(CCCCC)=C(/[H])C\C([H])=C(\[H])C\C([H])=C(\[H])C\C([H])=C(\[H])CCCC(=O)OC[C@@]([H])(O)COP(O)(O)=O	Lipids and lipid-like molecules	Glycerophospholipids	Glycerophosphates	Aliphatic acyclic compounds	8.795219041	-9.789619679	C02	Organic acids and derivatives	C10 (56)	C10	Glycerophospholipids	C29	Glycerophosphoethanolamines	Rural	3.10E-06	0.00458908	2.36E-06	0.003393513	1.081001859
1191	453.3230507	TRUE	0.89742738	16858.1694	-0.000889595	C26H46O6	-H(-)	100	27-Norcholestanehexol	HMDB0002157; HMDB02157	NA	NA	HMDB0002157	1	27-Norcholestanehexol	27-norcholestanehexol	454.3294392	454.6398	[H][C@@]1(CC[C@@]2([H])[C@]3([H])[C@H](O)C[C@]4([H])C[C@H](O)CC[C@]4(C)[C@@]3([H])C[C@H](O)[C@]12C)[C@H](C)CCC(O)C(O)CO	Lipids and lipid-like molecules	Steroids and steroid derivatives	Bile acids, alcohols and derivatives	Aliphatic homopolycyclic compounds	22.04457894	7.510626019	C01	Lipids and lipid-like molecules	C12 (101)	C12	Steroids and steroid derivatives	C10	Triterpenoids	Urban	0.011614843	1	0.00951589	1	1.080969311
529	261.0076381	TRUE	0.87943518	11029.21878	-0.000191653	C9H10O7S	-H(-)	100	Homovanillic acid sulfate	HMDB0011719; HMDB0041648; HMDB0041721; HMDB0059967; HMDB0061117; HMDB0132291; HMDB0132292; HMDB0134099; HMDB11719; HMDB41648; HMDB41721; HMDB59967; HMDB61117	NA	CHEBI:88405; CHEBI:88716	HMDB0011719	8	Homovanillic acid sulfate	[3-methoxy-4-(sulfooxy)phenyl]acetic acid	262.0147234	262.237	COC1=C(OS(O)(=O)=O)C=CC(CC(O)=O)=C1	Organic acids and derivatives	Organic sulfuric acids and derivatives	Arylsulfates	Aromatic homomonocyclic compounds	-6.129721588	-4.830155324	C02	Organic acids and derivatives	C23 (82)	C23	Organic sulfuric acids and derivatives	C20	Arylsulfates	Rural	0.001997195	1	4.45E-05	0.057211448	1.080718927
13	87.00864017	TRUE	0.76087606	10473.17597	0.000127126	C3H4O3	-H(-)	100	Pyruvate	HMDB0000243; HMDB0011111; HMDB00243; HMDB0040261; HMDB0062676; HMDB11111; HMDB11666; HMDB40261; HMDB62676	C00022; C00222	CHEBI:17960; CHEBI:32816; CHEBI:86354	HMDB0000243	4	Pyruvic acid	pyruvic acid	88.01604399	88.0621	CC(=O)C(O)=O	Organic acids and derivatives	Keto acids and derivatives	Alpha-keto acids and derivatives	Aliphatic acyclic compounds	-14.09814703	-18.18269862	C02	Organic acids and derivatives	C13 (102)	C13	Carboxylic acids and derivatives	C17	Amino acids, peptides, and analogues	Rural	0.000196018	0.255804018	0.000142218	0.171230447	1.080677689
724	316.1925477	TRUE	0.61749184	5367.995594	-0.000731442	C19H27NO3	-H(-)	100	Nateglinide	HMDB0014869; HMDB0015592; HMDB14869; HMDB15592	C11168; C12508	CHEBI:146727; CHEBI:64028	HMDB0014869	2	Nateglinide	nateglinide	317.1990937	317.4226	CC(C)C1CC[C@@H](CC1)C(=O)N[C@H](CC1=CC=CC=C1)C(O)=O	Organic acids and derivatives	Carboxylic acids and derivatives	Amino acids, peptides, and analogues	Aromatic homomonocyclic compounds	5.044208872	23.78381236	C01	Lipids and lipid-like molecules	C05 (147)	C05	Fatty Acyls	C09	Fatty acids and conjugates	Urban	0.048677799	1	0.004410022	1	1.080605896
1212	462.1771136	TRUE	0.86610696	2947.924467	-0.000159725	C23H29NO9	-H(-)	100	Dihydroisomorphine-3-glucuronide	HMDB0060820; HMDB0060821; HMDB0060916; HMDB0061137; HMDB60820; HMDB60821; HMDB60916; HMDB61137	NA	NA	HMDB0060820	4	Dihydroisomorphine-3-glucuronide	3,4,5-trihydroxy-6-{[(14R)-14-hydroxy-4-methyl-12-oxa-4-azapentacyclo[9.6.1.0¹,¹³.0⁵,¹⁷.0⁷,¹⁸]octadeca-7(18),8,10-trien-10-yl]oxy}oxane-2-carboxylic acid	463.1842315	463.4777	CN1CCC23C4OC5=C(OC6OC(C(O)C(O)C6O)C(O)=O)C=CC(CC1C2CC[C@H]4O)=C35	Alkaloids and derivatives	Morphinans		Aromatic heteropolycyclic compounds	-0.899775774	0.430838328	C01	Lipids and lipid-like molecules	C03 (138)	C03	Fatty Acyls	C15	Triradylcglycerols	Urban	0.00123936	1	0.002119947	1	1.080595265
1273	492.3101312	TRUE	0.84274587	3940.165688	-0.000570036	C24H48NO7P	-H(-)	100	LysoPC(16:1(9Z))	HMDB0010383; HMDB10383	C04230	NA	HMDB0010383	1	LysoPC(16:1(9Z)/0:0)	(2-{[(2R)-3-[(9Z)-hexadec-9-enoyloxy]-2-hydroxypropyl phosphono]oxy}ethyl)trimethylazanium	493.3168394	493.6142	CCCCCC\C=C/CCCCCCCC(=O)OC[C@@H](O)COP([O-])(=O)OCC[N+](C)(C)C	Lipids and lipid-like molecules	Glycerophospholipids	Glycerophosphocholines	Aliphatic acyclic compounds	10.40337842	-9.278458304	C01	Lipids and lipid-like molecules	C10 (56)	C10	Glycerophospholipids	C29	Glycerophosphoethanolamines	Rural	2.21E-05	0.031205218	7.89E-06	0.010939038	1.0804884
1347	534.4870372	TRUE	0.73114562	2049.702282	0.002129127	C34H65NO3	-H(-)	16	N-[(4E,8E)-1,3-dihydroxyoctadeca-4,8-dien-2-yl]hexadecanamide	HMDB0035480; HMDB35480	NA	NA	HMDB0035480	1	N-[(4E,8E)-1,3-dihydroxyoctadeca-4,8-dien-2-yl]hexadecanamide	N-[(4Z,8Z)-1,3-dihydroxyoctadeca-4,8-dien-2-yl]hexadecanamide	535.496445	535.8848	CCCCCCCCCCCCCCCC(=O)NC(CO)C(O)\C=C/CC\C=C/CCCCCCCCC	Lipids and lipid-like molecules	Sphingolipids	Ceramides	Aliphatic acyclic compounds	31.43311168	0.014041229	C01	Lipids and lipid-like molecules	C14 (86)	C14	Glycerolipids	C30	Diradylglycerols	Urban	2.02E-05	0.028691324	9.87E-05	0.120496783	1.080448807
245	188.9568735	TRUE	0.443852525	2087.189616	-0.001208245	C6H7BrO2	-H(-)	18	Bromobenzene-2,3-dihydrodiol	HMDB0060445; HMDB0060447; HMDB60445; HMDB60447	NA	CHEBI:34586; CHEBI:34588	HMDB0060445	2	Bromobenzene-2,3-dihydrodiol	C6H7BrO2	189.9629421	191.023	OC1C=CC=C(Br)C1O	Organohalogen compounds	Halohydrins	Bromohydrins	Aliphatic homomonocyclic compounds	-9.675984421	-18.01872954	C02	Organic acids and derivatives	C13 (102)	C13	Carboxylic acids and derivatives	C17	Amino acids, peptides, and analogues	Rural	1.46E-07	0.000226748	5.22E-08	8.17E-05	1.079998741
1072	413.3068001	TRUE	0.73275891	2635.889296	-0.000682836	C27H42O3	-H(-)	100	Smilagenone	HMDB0036941; HMDB0041583; HMDB36941; HMDB41583	NA	NA	HMDB0036941	2	Smilagenone	5,7',9',13'-tetramethyl-5'-oxaspiro[oxane-2,6'-pentacyclo[10.8.0.0²,⁹.0⁴,⁸.0¹³,¹⁸]icosane]-16'-one	414.3133952	414.6206	CC1C2C(CC3C4CCC5CC(=O)CCC5(C)C4CCC23C)OC11CCC(C)CO1	Lipids and lipid-like molecules	Prenol lipids	Triterpenoids	Aliphatic heteropolycyclic compounds	19.82285809	3.050959671	C01	Lipids and lipid-like molecules	C12 (101)	C12	Steroids and steroid derivatives	C10	Triterpenoids	Urban	1.01E-06	0.001530024	3.55E-07	0.000538713	1.0799264
783	333.2797994	TRUE	0.757162395	4128.910536	0.000103255	C22H38O2	-H(-)	100	Docosatrienoic acid	HMDB0002823; HMDB0031099; HMDB02823; HMDB31099	NA	CHEBI:1038735	HMDB0002823	2	Docosatrienoic acid	DTrE	334.2871805	334.5359	CC\C=C/C\C=C/C\C=C/CCCCCCCCCCCC(O)=O	Lipids and lipid-like molecules	Fatty Acyls	Fatty acids and conjugates	Aliphatic acyclic compounds	7.040541741	27.64557483	C01	Lipids and lipid-like molecules	C05 (147)	C05	Fatty Acyls	C09	Fatty acids and conjugates	Urban	0.00032662	0.415133625	0.000201607	0.237896593	1.079152436
1223	467.1695811	TRUE	0.83465144	3920.244011	0.001559178	C26H28O8	-H(-)	41	Dukunolide D	HMDB0035732; HMDB0038158; HMDB35732; HMDB38158	NA	NA	HMDB0035732	2	Dukunolide D	17-(furan-3-yl)-2,10-dihydroxy-3,8,8,16-tetramethyl-4,18-dioxapentacyclo[10.7.1.0²,¹⁰.0³,⁷.0¹⁶,²⁰]icosa-1(20),12-diene-5,9,19-trione	468.1784179	468.4957	CC12OC(=O)CC1C(C)(C)C(=O)C1(O)CC3=CCCC4(C)C(OC(=O)C(=C34)C21O)C1=COC=C1	Organoheterocyclic compounds	Naphthopyrans		Aromatic heteropolycyclic compounds	0.299505517	20.81361692	C01	Lipids and lipid-like molecules	C05 (147)	C05	Fatty Acyls	C32	1-benzopyrans	Urban	0.00051008	0.629438584	0.000233569	0.272575123	1.079003235
1241	474.2630231	TRUE	0.84808719	3511.785688	-0.000411867	C23H42NO7P	-H(-)	100	LysoPE(0:0/18:3(6Z,9Z,12Z))	HMDB0011478; HMDB0011479; HMDB0011508; HMDB0011509; HMDB11478; HMDB11479; HMDB11508; HMDB11509	NA	NA	HMDB0011478	4	LysoPE(0:0/18:3(6Z,9Z,12Z))	2-aminoethoxy(2R)-3-hydroxy-2-[(6Z,9Z,12Z)-octadeca-6,9,12-trienoyloxy]propoxyphosphinic acid	475.2698892	475.5558	[H][C@@](CO)(COP(O)(=O)OCCN)OC(=O)CCCC\C=C/C\C=C/C\C=C/CCCCC	Lipids and lipid-like molecules	Glycerophospholipids	Glycerophosphoethanolamines	Aliphatic acyclic compounds	11.46060676	-11.11416781	C02	Organic acids and derivatives	C10 (56)	C10	Glycerophospholipids	C29	Glycerophosphoethanolamines	Rural	0.00175134	1	0.000453062	0.504258368	1.07895695
1546	807.5020515	TRUE	0.87618542	6805.191752	0.000848287	C41H77O13P	-H(-)	100	PI(16:0/16:1(9Z))	HMDB0009779; HMDB0009797; HMDB09779; HMDB09797	C00626	NA	HMDB0009779	2	PI(16:0/16:1(9Z))	(2R)-2-[(9Z)-hexadec-9-enoyloxy]-3-(hexadecanoyloxy)propoxy([(1s,3R)-2,3,4,5,6-pentahydroxycyclohexyl]oxy)phosphinic acid	808.5101791	809.016	[H][C@@](COC(=O)CCCCCCCCCCCCCCC)(COP(O)(=O)O[C@H]1C(O)C(O)C(O)[C@@H](O)C1O)OC(=O)CCCCCCC\C=C/CCCCCC	Lipids and lipid-like molecules	Glycerophospholipids	Glycerophosphoinositols	Aliphatic homomonocyclic compounds	27.05300849	-17.6741257	C01	Lipids and lipid-like molecules	C11 (104)	C11	Glycerophospholipids	C03	Glycerophosphocholines	Rural	0.036559935	1	0.038720482	1	1.07887934
1290	503.251669	TRUE	0.69569507	2771.463073	-0.00188487	C24H40O11	-H(-)	24	(3S,7E,9R)-4,7-Megastigmadiene-3,9-diol 9-[apiosyl-(1->6)-glucoside]	HMDB0029766; HMDB0031936; HMDB29766; HMDB31936	NA	NA	HMDB0029766	2	(3S,7E,9R)-4,7-Megastigmadiene-3,9-diol 9-[apiosyl-(1->6)-glucoside]	2-({[3,4-dihydroxy-4-(hydroxymethyl)oxolan-2-yl]oxy}methyl)-6-{[(3E)-4-(4-hydroxy-2,6,6-trimethylcyclohex-2-en-1-yl)but-3-en-2-yl]oxy}oxane-3,4,5-triol	504.2570621	504.5678	CC(OC1OC(COC2OCC(O)(CO)C2O)C(O)C(O)C1O)\C=C\C1C(C)=CC(O)CC1(C)C	Lipids and lipid-like molecules	Fatty Acyls	Fatty acyl glycosides	Aliphatic heteromonocyclic compounds	7.791603707	7.862470083	C01	Lipids and lipid-like molecules	C01 (55)	C01	Organooxygen compounds	C27	Carbohydrates and carbohydrate conjugates	Urban	7.62E-06	0.01106554	0.000299927	0.345216258	1.078876113
316	205.1598225	TRUE	0.728360505	55160.48711	-3.44E-05	C14H22O	-H(-)	100	4-(1,1,3,3-Tetramethylbutyl)-phenol	HMDB0013825; HMDB0031737; HMDB0031738; HMDB0032397; HMDB0032528; HMDB0035245; HMDB0035631; HMDB0036023; HMDB0036024; HMDB0038130; HMDB0061831; HMDB0133179; HMDB13825; HMDB31737; HMDB31738; HMDB32397; HMDB32528; HMDB35245; HMDB35631; HMDB36023; HMDB36024; HMDB38130; HMDB61831	C09690; C14205	CHEBI:10284; CHEBI:88618; CHEBI:88921	HMDB0013825	12	4-(1,1,3,3-Tetramethylbutyl)-phenol	4-tert-octylphenol	206.1670653	206.3239	CC(C)(C)CC(C)(C)C1=CC=C(O)C=C1	Benzenoids	Benzene and substituted derivatives	Phenylpropanes	Aromatic homomonocyclic compounds	3.923981567	5.205333799	C01	Lipids and lipid-like molecules	C07 (58)	C07	Carboxylic acids and derivatives	C08	Glycerophosphoserines	Urban	5.05E-06	0.007392536	8.16E-06	0.011278573	1.078679222
1328	521.3493366	TRUE	0.89855647	7386.728122	-0.000650444	C26H53NO7P	-H(-)	100	2-Oleoylglycerophosphocholine	HMDB0061701; HMDB61701	NA	NA	HMDB0061701	1	LysoPC(0:0/18:1(9Z))	(2-{[(2R)-3-hydroxy-2-[(9Z)-octadec-9-enoyloxy]propyl phosphono]oxy}ethyl)trimethylazanium	521.34814	521.676	CCCCCCCC\C=C/CCCCCCCC(=O)O[C@H](CO)COP([O-])(=O)OCC[N+](C)(C)C	Lipids and lipid-like molecules	Glycerophospholipids	Glycerophosphocholines	Aliphatic acyclic compounds	25.1652244	3.648787912	C01	Lipids and lipid-like molecules	C12 (101)	C12	Steroids and steroid derivatives	C30	Diradylglycerols	Urban	8.01E-05	0.108589903	0.000856509	0.918177278	1.078640737
334	212.0022464	TRUE	0.866244675	89015.51446	5.52E-05	C8H7NO4S	-H(-)	100	Indoxyl sulfate	HMDB0000682; HMDB00682; HMDB03309	NA	CHEBI:43355	HMDB0000682	1	Indoxyl sulfate	3-sulfooxy-1H-indole	213.0095784	213.21	OS(=O)(=O)OC1=CNC2=CC=CC=C12	Organic acids and derivatives	Organic sulfuric acids and derivatives	Arylsulfates	Aromatic heteropolycyclic compounds	-4.240625977	2.205807565	C02	Organic acids and derivatives	C03 (138)	C03	Fatty Acyls	C20	Arylsulfates	Urban	0.030516439	1	0.048223094	1	1.078493704
345	215.1032763	TRUE	0.92244095	13553.12256	0.000453575	C9H16N2O4	-H(-)	100	Prolyl-Threonine	HMDB0029027; HMDB0029069; HMDB0038239; HMDB29027; HMDB29069; HMDB38239	NA	NA	HMDB0029027	3	Prolyl-Threonine	3-hydroxy-2-(pyrrolidin-2-ylformamido)butanoic acid	216.111007	216.2343	CC(O)C(NC(=O)C1CCCN1)C(O)=O	Organic acids and derivatives	Carboxylic acids and derivatives	Amino acids, peptides, and analogues	Aliphatic heteromonocyclic compounds	-28.30075215	-5.572172606	C02	Organic acids and derivatives	C04 (105)	C04	Carboxylic acids and derivatives	C04	Amino acids, peptides, and analogues	Rural	0.014123734	1	0.000290475	0.334917275	1.07842024
392	227.2020357	TRUE	0.74132127	228672.4747	-0.000382961	C14H28O2	-H(-)	100	C14:0	HMDB0000806; HMDB0002221; HMDB0031072; HMDB0032318; HMDB0032548; HMDB0033788; HMDB0034461; HMDB0036216; HMDB0037312; HMDB0037495; HMDB0038034; HMDB0038969; HMDB0059865; HMDB0061781; HMDB00806; HMDB02221; HMDB31072; HMDB32318; HMDB32548; HMDB33788; HMDB34461; HMDB36216; HMDB37312; HMDB37495; HMDB38034; HMDB38969; HMDB59865; HMDB61781	C06424; C13798	CHEBI:23580; CHEBI:28875; CHEBI:34491; CHEBI:43722; CHEBI:542954; CHEBI:87427; CHEBI:87570; CHEBI:90062	HMDB0000806	14	Myristic acid	myristic acid	228.2089301	228.3709	CCCCCCCCCCCCCC(O)=O	Lipids and lipid-like molecules	Fatty Acyls	Fatty acids and conjugates	Aliphatic acyclic compounds	4.170525433	27.16602235	C01	Lipids and lipid-like molecules	C05 (147)	C05	Fatty Acyls	C09	Fatty acids and conjugates	Urban	0.001242812	1	0.001337104	1	1.078409924
308	204.0666089	TRUE	0.910645755	19477.01451	7.42E-06	C11H11NO3	-H(-)	100	Indolelactic acid	HMDB0000671; HMDB0004096; HMDB0011621; HMDB0030179; HMDB0032755; HMDB0059765; HMDB00671; HMDB04096; HMDB11621; HMDB30179; HMDB32755; HMDB59765	C02043; C05660	CHEBI:235589; CHEBI:24813; CHEBI:613590; CHEBI:89877	HMDB0000671	6	Indolelactic acid	3-(indol-3-yl) lactate	205.0738932	205.2099	O[C@@H](CC1=CNC2=C1C=CC=C2)C(O)=O	Organoheterocyclic compounds	Indoles and derivatives	Indolyl carboxylic acids and derivatives	Aromatic heteropolycyclic compounds	-10.36317952	-8.734026705	C02	Organic acids and derivatives	C23 (82)	C23	Organic sulfuric acids and derivatives	C20	Arylsulfates	Rural	0.003298272	1	0.002259313	1	1.078204383
980	385.311233	TRUE	0.80132547	1727.053041	-3.03E-05	C26H42O2	-H(-)	100	1-Phenyl-1,3-eicosanedione	HMDB0032925; HMDB32925	NA	NA	HMDB0032925	1	1-Phenyl-1,3-eicosanedione	1-phenylicosane-1,3-dione	386.3184806	386.6105	CCCCCCCCCCCCCCCCCC(=O)CC(=O)C1=CC=CC=C1	Organic oxygen compounds	Organooxygen compounds	Carbonyl compounds	Aromatic homomonocyclic compounds	32.64630469	-0.368690205	C01	Lipids and lipid-like molecules	C14 (86)	C14	Glycerolipids	C12	Fatty acids and conjugates	Urban	2.10E-05	0.029707761	1.40E-05	0.019018841	1.077940758
607	285.1608502	TRUE	0.62309253	6887.341803	5.34E-07	C17H22N2O2	-H(-)	100	10-alpha-methoxy-9,10-dihydrolysergol	HMDB0060995; HMDB60995	NA	NA	HMDB0060995	1	10-alpha-methoxy-9,10-dihydrolysergol	[(4R)-2-methoxy-6-methyl-6,11-diazatetracyclo[7.6.1.0²,⁷.0¹²,¹⁶]hexadeca-1(16),9,12,14-tetraen-4-yl]methanol	286.168128	286.3688	COC12C[C@@H](CO)CN(C)C1CC1=CNC3=CC=CC2=C13	Phenylpropanoids and polyketides	Linear 1,3-diarylpropanoids	Cinnamylphenols	Aromatic homomonocyclic compounds	5.233620931	24.49132522	C01	Lipids and lipid-like molecules	C05 (147)	C05	Fatty Acyls	C09	Fatty acids and conjugates	Urban	0.018449737	1	0.007499577	1	1.077915271
1588	926.6878969	TRUE	0.28428096	4627.787368	-0.002341903	C52H98NO10P	-H(-)	12	PS(22:1(13Z)/24:1(15Z))	HMDB0112760; HMDB0112786; HMDB0112903; HMDB0112929	NA	NA	HMDB0112760	4	PS(22:1(13Z)/24:1(15Z))	(2S)-2-amino-3-{[(2R)-3-[(13Z)-docos-13-enoyloxy]-2-[(15Z)-tetracos-15-enoyloxy]propoxy(hydroxy)phosphoryl]oxy}propanoic acid	927.6928354	928.327	[H][C@](N)(COP(O)(=O)OC[C@@]([H])(COC(=O)CCCCCCCCCCC\C=C/CCCCCCCC)OC(=O)CCCCCCCCCCCCC\C=C/CCCCCCCC)C(O)=O	Lipids and lipid-like molecules	Glycerophospholipids	Glycerophosphoserines	Aliphatic acyclic compounds	5.214145664	4.739574468	C01	Lipids and lipid-like molecules	C07 (58)	C07	Carboxylic acids and derivatives	C08	Glycerophosphoserines	Urban	6.06E-06	0.008826818	1.16E-05	0.015850886	1.077861691
269	195.0337837	TRUE	0.76583463	4504.562111	0.000351922	C7H16S3	-H(-)	100	1-(Methylthio)propyl propyl disulfide	HMDB0033044; HMDB0033045; HMDB33044; HMDB33045	NA	NA	HMDB0033044	2	1-(Methylthio)propyl propyl disulfide	1-(methylsulfanyl)-1-(propyldisulfanyl)propane	196.0414126	196.397	CCCSSC(CC)SC	Organosulfur compounds	Organic disulfides	Dialkyldisulfides	Aliphatic acyclic compounds	-25.10259382	-7.669943574	C02	Organic acids and derivatives	C23 (82)	C23	Organic sulfuric acids and derivatives	C19	Amino acids, peptides, and analogues	Rural	7.53E-05	0.102321169	2.54E-08	4.01E-05	1.07744966
1494	701.5608209	TRUE	0.78635329	5906.430142	-0.000525333	C39H79N2O6P	-H(-)	100	SM(d18:0/16:1(9Z))	HMDB0013464; HMDB0061712; HMDB13464; HMDB61712	C00550	CHEBI:78646	HMDB0013464	2	SM(d18:0/16:1(9Z))	(2-{[(2S,3R)-2-[(9Z)-hexadec-9-enamido]-3-hydroxyoctadecyl phosphonato]oxy}ethyl)trimethylazanium	702.5675748	703.0281	CCCCCCCCCCCCCCC[C@@H](O)[C@H](COP([O-])(=O)OCC[N+](C)(C)C)NC(=O)CCCCCCC\C=C/CCCCCC	Lipids and lipid-like molecules	Sphingolipids	Phosphosphingolipids	Aliphatic acyclic compounds	20.55647125	-15.33607497	C01	Lipids and lipid-like molecules	C11 (104)	C11	Glycerophospholipids	C06	Glycerophosphoserines	Rural	0.000875446	1	0.000285089	0.329562431	1.077163446
1331	523.3663625	TRUE	0.89466637	8438.99732	-0.002026334	C26H55NO7P	-H(-)	19	1-Stearoylglycerophosphocholine	HMDB0094688; HMDB94688	NA	NA	HMDB0094688	1	LysoPC(18:0/0:0)	(2-{[(2R)-2-hydroxy-3-(octadecanoyloxy)propyl phosphono]oxy}ethyl)trimethylazanium	523.3637896	523.6832	CCCCCCCCCCCCCCCCCC(=O)OC[C@@H](O)COP([O-])(=O)OCC[N+](C)(C)C	Lipids and lipid-like molecules	Glycerophospholipids	Glycerophosphocholines	Aliphatic acyclic compounds	23.15108928	6.63342797	C01	Lipids and lipid-like molecules	C12 (101)	C12	Steroids and steroid derivatives	C10	Triterpenoids	Urban	0.001044323	1	0.003415266	1	1.077144757
1087	417.31622	TRUE	0.90937501	2898.794864	6.81E-05	C30H42O	-H(-)	100	beta-Citraurinene	HMDB0035686; HMDB35686	NA	NA	HMDB0035686	1	beta-Citraurinene	3,5,5-trimethyl-4-[(1E,3Z,5E,7E,9E,11Z,13E)-3,7,12,16-tetramethylheptadeca-1,3,5,7,9,11,13,15-octaen-1-yl]cyclohex-3-en-1-ol	418.323566	418.6539	CC(C)=C\C=C\C(\C)=C/C=C/C=C(\C)/C=C/C=C(/C)\C=C\C1=C(C)CC(O)CC1(C)C	Lipids and lipid-like molecules	Prenol lipids	Triterpenoids	Aliphatic homomonocyclic compounds	20.84538932	3.879178341	C01	Lipids and lipid-like molecules	C12 (101)	C12	Steroids and steroid derivatives	C10	Triterpenoids	Urban	5.99E-06	0.008736029	1.18E-05	0.01614763	1.076969009
1554	826.6687165	TRUE	0.553909	11289.8613	0.000794661	C48H94NO7P	-H(-)	100	PC(22:0/P-18:1(11Z))	HMDB0008556; HMDB0008557; HMDB0008587; HMDB0008817; HMDB0011231; HMDB0011257; HMDB0011289; HMDB0011322; HMDB0013437; HMDB08556; HMDB08557; HMDB08587; HMDB08817; HMDB11231; HMDB11257; HMDB11289; HMDB11322; HMDB13437	C00157	NA	HMDB0008556	9	PC(22:0/P-18:1(11Z))	lecithin	827.6767909	828.2362	CCCCCCCCCCCCCCCCCCCCCC(=O)OCC(COP([O-])(=O)OCC[N+](C)(C)C)O\C=C/CCCCCCCC\C=C/CCCCCC	Lipids and lipid-like molecules	Glycerophospholipids	Glycerophosphocholines	Aliphatic acyclic compounds	24.25092366	-19.33106669	C01	Lipids and lipid-like molecules	C11 (104)	C11	Glycerophospholipids	C03	Glycerophosphocholines	Rural	0.018015387	1	0.081975574	1	1.076760973
1119	427.3077522	TRUE	0.87150264	2905.237306	-0.001241072	C24H44O6	-H(-)	68	Sorbitan oleate	HMDB0029886; HMDB0032298; HMDB29886; HMDB32298	NA	NA	HMDB0029886	2	Sorbitan oleate	sorbitan monooleate	428.3137891	428.6026	CCCCCCCC\C=C\CCCCCCCC(=O)OCC(O)C1OCC(O)C1O	Lipids and lipid-like molecules	Fatty Acyls	Fatty acid esters	Aliphatic heteromonocyclic compounds	27.36556337	1.2412924	C01	Lipids and lipid-like molecules	C14 (86)	C14	Glycerolipids	C30	Diradylglycerols	Urban	0.000214793	0.279230638	0.002909764	1	1.076537499
1157	439.1750291	TRUE	0.33768914	2882.747507	0.001196578	C25H28O7	-H(-)	73	1,6-Dihydroxy-3,7-dimethoxy-2-(3-methyl-2-butenyl)-8-(3-hydroxy-3-methyl-1E-butenyl)-xanthone	HMDB0039914; HMDB0039915; HMDB0039916; HMDB0039917; HMDB39914; HMDB39915; HMDB39916; HMDB39917	NA	NA	HMDB0039914	4	1,6-Dihydroxy-3,7-dimethoxy-2-(3-methyl-2-butenyl)-8-(3-hydroxy-3-methyl-1E-butenyl)-xanthone	1,6-dihydroxy-8-[(1E)-3-hydroxy-3-methylbut-1-en-1-yl]-3,7-dimethoxy-2-(3-methylbut-2-en-1-yl)xanthen-9-one	440.1835033	440.4856	COC1=CC2=C(C(O)=C1CC=C(C)C)C(=O)C1=C(\C=C\C(C)(C)O)C(OC)=C(O)C=C1O2	Organoheterocyclic compounds	Benzopyrans	1-benzopyrans	Aromatic heteropolycyclic compounds	-0.734562851	20.31699902	C01	Lipids and lipid-like molecules	C05 (147)	C05	Fatty Acyls	C32	1-benzopyrans	Urban	0.00323044	1	0.000357244	0.405466891	1.076230874
365	221.0450378	TRUE	0.64806816	5508.528512	0.000508687	C11H10O5	-H(-)	100	3-(6-hydroxy-7-methoxy-2H-1,3-benzodioxol-5-yl)prop-2-enal	HMDB0128662; HMDB0128663; HMDB0132247; HMDB0132248; HMDB0136673	NA	NA	HMDB0128662	5	3-(6-hydroxy-7-methoxy-2H-1,3-benzodioxol-5-yl)prop-2-enal	3-(6-hydroxy-7-methoxy-2H-1,3-benzodioxol-5-yl)prop-2-enal	222.0528234	222.196	COC1=C(O)C(C=CC=O)=CC2=C1OCO2	Organoheterocyclic compounds	Benzodioxoles		Aromatic heteropolycyclic compounds	-16.14387673	-16.64052162	C02	Organic acids and derivatives	C22 (81)	C22	Organooxygen compounds	C17	Amino acids, peptides, and analogues	Rural	2.01E-06	0.003007921	5.13E-07	0.000769347	1.076133322
865	355.2641922	TRUE	0.81466365	2882.966293	6.05E-05	C24H36O2	-H(-)	100	C24:6	HMDB0002007; HMDB0060117; HMDB02007; HMDB60117	NA	CHEBI:77366	HMDB0002007	2	Tetracosahexaenoic acid	(6Z,9Z,12Z,15Z,18Z,21Z)-tetracosa-6,9,12,15,18,21-hexaenoic acid	356.2715304	356.5414	CC\C=C/C\C=C/C\C=C/C\C=C/C\C=C/C\C=C/CCCCC(O)=O	Lipids and lipid-like molecules	Fatty Acyls	Fatty acids and conjugates	Aliphatic acyclic compounds	8.07270949	28.15193227	C01	Lipids and lipid-like molecules	C05 (147)	C05	Fatty Acyls	C09	Fatty acids and conjugates	Urban	0.003545153	1	5.53E-06	0.007779367	1.075695465
495	251.2383852	TRUE	0.83687729	870.1264985	-0.000347052	C17H32O	-H(-)	100	13-Heptadecyn-1-ol	HMDB0013813; HMDB0041335; HMDB13813; HMDB41335	NA	NA	HMDB0013813	2	13-Heptadecyn-1-ol	heptadec-13-yn-1-ol	252.2453156	252.4354	[H]OC([H])([H])C([H])([H])C([H])([H])C([H])([H])C([H])([H])C([H])([H])C([H])([H])C([H])([H])C([H])([H])C([H])([H])C([H])([H])C([H])([H])C#CC([H])([H])C([H])([H])C([H])([H])[H]	Lipids and lipid-like molecules	Fatty Acyls	Fatty alcohols	Aliphatic acyclic compounds	-0.778150715	-2.290995918	C01	Lipids and lipid-like molecules	C03 (138)	C03	Fatty Acyls	C20	Arylsulfates	Urban	0.012554924	1	0.00783518	1	1.075628927
455	243.0490432	TRUE	0.872149915	6389.12144	0.001982477	C10H12O7	-H(-)	21	1-O-Galloylglycerol	HMDB0039177; HMDB39177	NA	NA	HMDB0039177	1	1-O-Galloylglycerol	2,3-dihydroxypropyl 3,4,5-trihydroxybenzoate	244.0583027	244.1981	OCC(O)COC(=O)C1=CC(O)=C(O)C(O)=C1	Benzenoids	Benzene and substituted derivatives	Benzoic acids and derivatives	Aromatic homomonocyclic compounds	-8.933879412	-17.43134568	C02	Organic acids and derivatives	C13 (102)	C13	Carboxylic acids and derivatives	C17	Amino acids, peptides, and analogues	Rural	3.31E-07	0.000508721	1.32E-07	0.000205222	1.075572842
215	181.0504755	TRUE	0.87280446	22667.3416	0.000156378	C9H10O4	-H(-)	100	Homovanillic acid	HMDB0000118; HMDB0000333; HMDB0000423; HMDB0000755; HMDB0002643; HMDB0004061; HMDB00118; HMDB0029232; HMDB0029273; HMDB0029646; HMDB00333; HMDB0033624; HMDB0037274; HMDB0041270; HMDB00423; HMDB0059763; HMDB0062595; HMDB00755; HMDB0124923; HMDB0125533; HMDB0125591; HMDB0125595; HMDB0126386; HMDB0127495; HMDB0129348; HMDB0131428; HMDB0133494; HMDB0133788; HMDB0134042; HMDB0134043; HMDB0140294; HMDB…	C03672; C05582; C05583; C10447; C10680	CHEBI:17385; CHEBI:296881; CHEBI:48400; CHEBI:545935; CHEBI:545959; CHEBI:562351; CHEBI:78336; CHEBI:823536; CHEBI:86369	HMDB0000118	28	Homovanillic acid	homovanillic acid	182.0579088	182.1733	COC1=C(O)C=CC(CC(O)=O)=C1	Benzenoids	Phenols	Methoxyphenols	Aromatic homomonocyclic compounds	-10.29753079	-8.816001552	C02	Organic acids and derivatives	C23 (82)	C23	Organic sulfuric acids and derivatives	C17	Amino acids, peptides, and analogues	Rural	0.004276137	1	0.003805658	1	1.07537291
1298	506.3249859	TRUE	0.940228105	72371.52819	0.000225286	C25H50NO7P	-H(-)	100	LysoPE(0:0/20:1(11Z))	HMDB0011482; HMDB0011512; HMDB11482; HMDB11512	NA	NA	HMDB0011482	2	LysoPE(0:0/20:1(11Z))	2-aminoethoxy(2R)-3-hydroxy-2-[(11Z)-icos-11-enoyloxy]propoxyphosphinic acid	507.3324895	507.6408	[H][C@@](CO)(COP(O)(=O)OCCN)OC(=O)CCCCCCCCC\C=C/CCCCCCCC	Lipids and lipid-like molecules	Glycerophospholipids	Glycerophosphoethanolamines	Aliphatic acyclic compounds	10.03664805	-10.69190766	C02	Organic acids and derivatives	C10 (56)	C10	Glycerophospholipids	C29	Glycerophosphoethanolamines	Rural	0.000507404	0.626644424	0.000427934	0.478002768	1.075326275
1037	405.2653854	TRUE	0.884544465	8401.705505	-0.000738897	C24H38O5	-H(-)	100	7-Ketodeoxycholic acid	HMDB0000391; HMDB0000400; HMDB0000502; HMDB0033399; HMDB0035288; HMDB00391; HMDB00400; HMDB00502; HMDB0062680; HMDB33399; HMDB35288; HMDB62680	NA	CHEBI:16312; CHEBI:16390; CHEBI:88108	HMDB0000391	6	7-Ketodeoxycholic acid	7-ketodeoxycholic acid	406.2719243	406.5555	[H][C@@]12CC[C@H]([C@H](C)CCC(O)=O)[C@@]1(C)[C@@H](O)C[C@@]1([H])[C@@]2([H])C(=O)C[C@]2([H])C[C@H](O)CC[C@]12C	Lipids and lipid-like molecules	Steroids and steroid derivatives	Bile acids, alcohols and derivatives	Aliphatic homopolycyclic compounds	19.78750036	9.011939619	C01	Lipids and lipid-like molecules	C12 (101)	C12	Steroids and steroid derivatives	C10	Triterpenoids	Urban	0.001984193	1	0.000318008	0.363800727	1.075290677
715	312.2539576	TRUE	0.78822869	2312.690736	0.000458655	C18H35NO3	-H(-)	100	Palmitoylglycine	HMDB0013034; HMDB13034	NA	CHEBI:479285	HMDB0013034	1	Palmitoylglycine	N-palmitoyl glycine	313.261694	313.4754	CCCCCCCCCCCCCCCC(=O)NCC(O)=O	Organic acids and derivatives	Carboxylic acids and derivatives	Amino acids, peptides, and analogues	Aliphatic acyclic compounds	7.174562958	29.84740323	C01	Lipids and lipid-like molecules	C05 (147)	C05	Fatty Acyls	C09	Fatty acids and conjugates	Urban	0.00182592	1	0.000391621	0.440574049	1.075267953
1597	955.9060396	TRUE	0.25297818	17866.62953	0.000256919	C63H120O5	-H(-)	100	TG(20:0/22:2(13Z,16Z)/o-18:0)	HMDB0046022; HMDB0046247; HMDB0046705; HMDB0046993; HMDB0047388; HMDB0047710; HMDB0049386; HMDB0049686; HMDB0050000; HMDB0050285; HMDB0050565; HMDB0050853; HMDB0051611; HMDB0052076; HMDB0052092; HMDB0052500; HMDB0053341; HMDB0054390; HMDB46022; HMDB46247; HMDB46705; HMDB46993; HMDB47388; HMDB47710; HMDB49386; HMDB49686; HMDB50000; HMDB50285; HMDB50565; HMDB50853; HMDB51611; HMDB52076; HMDB52092; …	NA	NA	HMDB0046022	18	TG(20:0/22:2(13Z,16Z)/O-18:0)	(2R)-1-(icosanoyloxy)-3-(octadecyloxy)propan-2-yl (13Z,16Z)-docosa-13,16-dienoate	956.913577	957.648	[H][C@@](COCCCCCCCCCCCCCCCCCC)(COC(=O)CCCCCCCCCCCCCCCCCCC)OC(=O)CCCCCCCCCCC\C=C/C\C=C/CCCCC	Lipids and lipid-like molecules	Glycerolipids	Triradylcglycerols	Aliphatic acyclic compounds	-8.609801283	-18.28869445	C02	Organic acids and derivatives	C13 (102)	C13	Carboxylic acids and derivatives	C25	Amino acids, peptides, and analogues	Rural	1.46E-06	0.002196472	1.36E-06	0.001993238	1.075255906
1501	716.5225419	TRUE	0.844278065	17810.12654	0.001033919	C39H76NO8P	-H(-)	95	PC(15:0/16:1(9Z))	HMDB0007936; HMDB0008000; HMDB0008834; HMDB0008866; HMDB0008926; HMDB0008927; HMDB0008958; HMDB0008990; HMDB0009022; HMDB0009055; HMDB0009218; HMDB0009250; HMDB0112953; HMDB0112954; HMDB0113112; HMDB0113139; HMDB0113850; HMDB0113851; HMDB0113852; HMDB0113853; HMDB0113965; HMDB0113986; HMDB0114011; HMDB0114038; HMDB05320; HMDB05344; HMDB07936; HMDB08000; HMDB08834; HMDB08866; HMDB08926; HMDB08927;…	C00157; C00350	NA	HMDB0007936	24	PC(15:0/16:1(9Z))	lecithin	717.5308549	717.9964	CCCCCCCCCCCCCCC(=O)OC[C@]([H])(COP([O-])(=O)OCC[N+](C)(C)C)OC(=O)CCCCCCC\C=C/CCCCCC	Lipids and lipid-like molecules	Glycerophospholipids	Glycerophosphocholines	Aliphatic acyclic compounds	26.91877212	-17.78742771	C01	Lipids and lipid-like molecules	C11 (104)	C11	Glycerophospholipids	C03	Glycerophosphocholines	Rural	0.069259573	1	0.073564058	1	1.075074257
614	287.0916076	TRUE	0.77788198	2694.250633	0.000888872	C16H16O5	-H(-)	100	1-(3-Methoxy-4-hydroxy)-phenyl-6,7-dihydroxy-isochroman	HMDB0029303; HMDB0030579; HMDB0030740; HMDB0033018; HMDB0041686; HMDB0041696; HMDB0126053; HMDB0127762; HMDB0130386; HMDB0130387; HMDB0130880; HMDB0130881; HMDB0130930; HMDB0132859; HMDB0132861; HMDB0132862; HMDB0132899; HMDB0132900; HMDB0133777; HMDB0133780; HMDB0133785; HMDB0133793; HMDB0133796; HMDB0133964; HMDB0133965; HMDB0134596; HMDB0134605; HMDB0135092; HMDB0135915; HMDB0136526; HMDB01368…	C10292	CHEBI:140320	HMDB0029303	37	1-(3-Methoxy-4-hydroxy)-phenyl-6,7-dihydroxy-isochroman	8-(4-hydroxy-3-methoxyphenyl)-3,4-dihydro-1H-2-benzopyran-6,7-diol	288.0997736	288.2952	COC1=C(O)C=CC(=C1)C1=C(O)C(O)=CC2=C1COCC2	Benzenoids	Phenols	Methoxyphenols	Aromatic heteropolycyclic compounds	-10.63624274	-6.166169997	C02	Organic acids and derivatives	C23 (82)	C23	Organic sulfuric acids and derivatives	C20	Arylsulfates	Rural	0.001824068	1	2.77E-05	0.036388525	1.074962041
48	117.01924	TRUE	0.27551964	11852.83582	9.19E-05	C4H6O4	-H(-)	100	Succinate	HMDB0000202; HMDB0000254; HMDB0000349; HMDB0000940; HMDB00202; HMDB00254; HMDB0031204; HMDB00349; HMDB0039324; HMDB00940; HMDB0130020; HMDB02475; HMDB31204; HMDB39324	C00042; C02170	CHEBI:15741; CHEBI:290972; CHEBI:30860; CHEBI:71176	HMDB0000202	7	Methylmalonic acid	methylmalonic acid	118.0266087	118.088	CC(C(O)=O)C(O)=O	Organic acids and derivatives	Carboxylic acids and derivatives	Dicarboxylic acids and derivatives	Aliphatic acyclic compounds	-13.46022388	-15.59384006	C02	Organic acids and derivatives	C13 (102)	C13	Carboxylic acids and derivatives	C17	Amino acids, peptides, and analogues	Rural	1.18E-06	0.001784302	9.61E-09	1.52E-05	1.07467411
1339	526.2933245	TRUE	0.870016155	8975.254545	0.000586726	C27H46NO7P	-H(-)	100	LysoPE(0:0/22:5(4Z,7Z,10Z,13Z,16Z))	HMDB0011494; HMDB0011495; HMDB0011524; HMDB0011525; HMDB11494; HMDB11495; HMDB11524; HMDB11525	NA	NA	HMDB0011494	4	LysoPE(0:0/22:5(4Z,7Z,10Z,13Z,16Z))	2-aminoethoxy(2R)-2-[(4Z,7Z,10Z,13Z,16Z)-docosa-4,7,10,13,16-pentaenoyloxy]-3-hydroxypropoxyphosphinic acid	527.3011893	527.6304	[H][C@@](CO)(COP(O)(=O)OCCN)OC(=O)CC\C=C/C\C=C/C\C=C/C\C=C/C\C=C/CCCCC	Lipids and lipid-like molecules	Glycerophospholipids	Glycerophosphoethanolamines	Aliphatic acyclic compounds	11.65654919	-10.23018232	C01	Lipids and lipid-like molecules	C10 (56)	C10	Glycerophospholipids	C29	Glycerophosphoethanolamines	Rural	0.000786648	0.950271382	0.000161239	0.192358619	1.074266389
1256	482.149633	TRUE	0.79306868	2095.548675	-0.000608367	C22H29NO9S	-H(-)	100	(Z)-N-[(4-hydroxyphenyl)methyl]ethoxycarbothioamide 4''-(tri-acetylrhamnoside)	HMDB0031943; HMDB0031946; HMDB31943; HMDB31946	NA	NA	HMDB0031943	2	O-Methyl-4-[(2',3',4'-tri-O-acetyl-alpha-L-rhamnosyloxy)benzyl]thiocarbamate	(2S,3S,4R,5R,6S)-4,5-bis(acetyloxy)-6-(4-{[(methoxymethanethioyl)amino]methyl}phenoxy)-2-methyloxan-3-yl acetate	469.1406522	469.505	COC(=S)NCC1=CC=C(O[C@@H]2O[C@@H](C)[C@H](OC(C)=O)[C@@H](OC(C)=O)[C@H]2OC(C)=O)C=C1	Organic oxygen compounds	Organooxygen compounds	Carbohydrates and carbohydrate conjugates	Aromatic heteromonocyclic compounds	4.292637848	24.64539221	C01	Lipids and lipid-like molecules	C05 (147)	C05	Fatty Acyls	C09	Fatty acids and conjugates	Urban	0.019744225	1	0.002412289	1	1.074167356
318	206.1032866	TRUE	0.87659371	1040.823392	0.000108948	C8H17NO5	-H(-)	100	Miglitol	HMDB0014634; HMDB14634	C07708	CHEBI:545681	HMDB0014634	1	Miglitol	miglitol	207.1106727	207.2243	OCCN1C[C@H](O)[C@@H](O)[C@H](O)[C@H]1CO	Organoheterocyclic compounds	Piperidines		Aliphatic heteromonocyclic compounds	-22.24711536	8.507942828	C02	Organic acids and derivatives	C21 (97)	C21	Carboxylic acids and derivatives	C31	Amino acids, peptides, and analogues	Urban	0.003579814	1	0.072261526	1	1.074137681
249	189.0552705	TRUE	0.5961839	5969.397389	0.000446833	C11H10O3	-H(-)	100	7-Methoxy-6-methyl-2H-1-benzopyran-2-one	HMDB0032991; HMDB0039359; HMDB0040326; HMDB0040731; HMDB0040938; HMDB0041122; HMDB0129361; HMDB32991; HMDB39359; HMDB40326; HMDB40731; HMDB40938; HMDB41122	C17916	CHEBI:81379	HMDB0032991	7	7-Methoxy-6-methyl-2H-1-benzopyran-2-one	7-methoxy-6-methylchromen-2-one	190.0629942	190.1953	COC1=CC2=C(C=CC(=O)O2)C=C1C	Phenylpropanoids and polyketides	Coumarins and derivatives		Aromatic heteropolycyclic compounds	-26.84219888	-6.672774799	C02	Organic acids and derivatives	C04 (105)	C04	Carboxylic acids and derivatives	C04	Amino acids, peptides, and analogues	Rural	0.000623068	0.762011769	5.58E-08	8.73E-05	1.074063587
1342	529.316479	TRUE	0.914310605	8316.230749	0.000596749	C31H46O7	-H(-)	100	3-keto Fusidic acid	HMDB0060745; HMDB60745	NA	NA	HMDB0060745	1	3-keto Fusidic acid	2-[(1S,2S,5R,6S,7S,10S,11S,13S,14Z,15R,17R)-13-(acetyloxy)-5,17-dihydroxy-2,6,10,11-tetramethyltetracyclo[8.7.0.0²,⁷.0¹¹,¹⁵]heptadecan-14-ylidene]-6-methyl-3-oxohept-5-enoic acid	530.3243538	530.6927	C[C@@H]1[C@H](O)CC[C@@]2(C)[C@H]1CC[C@@]1(C)[C@H]2[C@H](O)C[C@H]2\C([C@H](C[C@]12C)OC(C)=O)=C(\C(O)=O)C(=O)CC=C(C)C	Lipids and lipid-like molecules	Steroids and steroid derivatives	Oxosteroids	Aliphatic homopolycyclic compounds	11.19818836	-9.40079017	C01	Lipids and lipid-like molecules	C10 (56)	C10	Glycerophospholipids	C29	Glycerophosphoethanolamines	Rural	9.37E-05	0.126387923	1.07E-05	0.014688808	1.074035049
85	133.014268	TRUE	0.64961189	18434.472	0.000846927	C5H10S2	-H(-)	100	3,3-Dimethyl-1,2-dithiolane	HMDB0038974; HMDB0039789; HMDB0039790; HMDB38974; HMDB39789; HMDB39790	NA	NA	HMDB0038974	3	3,3-Dimethyl-1,2-dithiolane	3,3-dimethyl-1,2-dithiolane	134.0223917	134.263	CC1(C)CCSS1	Organoheterocyclic compounds	Dithiolanes	1,2-dithiolanes	Aliphatic heteromonocyclic compounds	-13.0469942	-15.91882688	C02	Organic acids and derivatives	C13 (102)	C13	Carboxylic acids and derivatives	C17	Amino acids, peptides, and analogues	Rural	2.76E-05	0.038708933	4.61E-06	0.006513201	1.073877244
858	353.2331082	TRUE	0.86752388	5713.037418	0.000238289	C20H34O5	-H(-)	100	Prostaglandin F2a	HMDB0001139; HMDB0001442; HMDB0001483; HMDB0001965; HMDB0001977; HMDB0002115; HMDB0004684; HMDB0004685; HMDB0004686; HMDB0004694; HMDB0005083; HMDB0005102; HMDB0006562; HMDB0010170; HMDB0010199; HMDB0011137; HMDB0012563; HMDB0013041; HMDB0035380; HMDB0060045; HMDB0060107; HMDB0062278; HMDB01139; HMDB01442; HMDB01483; HMDB01965; HMDB01977; HMDB02115; HMDB04684; HMDB04685; HMDB04686; HMDB04694; HMD…	C00639; C02314; C04741; C05959; C06438; C13809; C14782; C14809; C14811; C14814	CHEBI:15544; CHEBI:15553; CHEBI:15630; CHEBI:27595; CHEBI:27696; CHEBI:28922; CHEBI:34505; CHEBI:35032; CHEBI:36203; CHEBI:63976; CHEBI:72593	HMDB0001139	22	Prostaglandin F2a	5-trans-PGF2α	354.2406242	354.481	CCCCC[C@H](O)\C=C\[C@H]1[C@H](O)C[C@H](O)[C@@H]1C\C=C\CCCC(O)=O	Lipids and lipid-like molecules	Fatty Acyls	Eicosanoids	Aliphatic homomonocyclic compounds	11.30847627	19.0440175	C01	Lipids and lipid-like molecules	C05 (147)	C05	Fatty Acyls	C11	Diterpenoids	Urban	0.000103262	0.138371687	6.60E-05	0.083236817	1.073832334
1499	714.5077714	TRUE	0.865775825	18956.03852	0.00015441	C39H74NO8P	-H(-)	100	PE(14:0/20:2(11Z,14Z))	HMDB0008835; HMDB0008867; HMDB0008928; HMDB0008959; HMDB0008960; HMDB0009023; HMDB0009056; HMDB0009088; HMDB0009251; HMDB0009283; HMDB0113020; HMDB0113166; HMDB0113847; HMDB0113848; HMDB0113849; HMDB0113879; HMDB0114012; HMDB0114039; HMDB0114065; HMDB05322; HMDB08835; HMDB08867; HMDB08928; HMDB08959; HMDB08960; HMDB09023; HMDB09056; HMDB09088; HMDB09251; HMDB09283	C00350	NA	HMDB0008835	19	PE(14:0/20:2(11Z,14Z))	2-aminoethoxy(2R)-2-[(11Z,14Z)-icosa-11,14-dienoyloxy]-3-(tetradecanoyloxy)propoxyphosphinic acid	715.5152049	715.9805	[H][C@@](COC(=O)CCCCCCCCCCCCC)(COP(O)(=O)OCCN)OC(=O)CCCCCCCCC\C=C/C\C=C/CCCCC	Lipids and lipid-like molecules	Glycerophospholipids	Glycerophosphoethanolamines	Aliphatic acyclic compounds	24.69430015	-16.30931839	C01	Lipids and lipid-like molecules	C11 (104)	C11	Glycerophospholipids	C03	Glycerophosphocholines	Rural	0.062535547	1	0.023103511	1	1.073795696
771	329.2488244	TRUE	0.88292819	33778.7393	-0.000221692	C22H34O2	-H(-)	100	C22:5	HMDB0001976; HMDB0006528; HMDB0032257; HMDB0035024; HMDB0035581; HMDB0038909; HMDB0039133; HMDB0039530; HMDB01976; HMDB06528; HMDB32257; HMDB35024; HMDB35581; HMDB38909; HMDB39133; HMDB39530; HMDB60113	C16184; C16513	CHEBI:53488; CHEBI:546104; CHEBI:65136; CHEBI:84883	HMDB0001976	8	Docosapentaenoic acid (22n-6)	(4Z,7Z,10Z,13Z,16Z)-docosa-4,7,10,13,16-pentaenoic acid	330.2558803	330.5042	CCCCC\C=C/C\C=C/C\C=C/C\C=C/C\C=C/CCC(O)=O	Lipids and lipid-like molecules	Fatty Acyls	Fatty acids and conjugates	Aliphatic acyclic compounds	5.918948035	26.09691929	C01	Lipids and lipid-like molecules	C05 (147)	C05	Fatty Acyls	C09	Fatty acids and conjugates	Urban	0.07341762	1	0.030352542	1	1.073659552
377	225.0518059	TRUE	0.85508919	8044.948721	-0.000111364	C9H10N2O5	-H(-)	100	3-Nitrotyrosine	HMDB0001904; HMDB01904	NA	CHEBI:44454	HMDB0001904	1	3-Nitrotyrosine	nitrotyrosine	226.0589714	226.1861	N[C@@H](CC1=CC=C(O)C(=C1)[N+]([O-])=O)C(O)=O	Organic acids and derivatives	Carboxylic acids and derivatives	Amino acids, peptides, and analogues	Aromatic homomonocyclic compounds	-9.162501712	-16.44987318	C02	Organic acids and derivatives	C13 (102)	C13	Carboxylic acids and derivatives	C17	Amino acids, peptides, and analogues	Rural	2.96E-06	0.004392498	1.10E-07	0.000171575	1.073532046
860	353.342752	TRUE	0.59470689	14611.6683	-0.000249261	C23H46O2	-H(-)	100	C23:0	HMDB0001160; HMDB0035638; HMDB0035642; HMDB0035649; HMDB0035650; HMDB01160; HMDB35638; HMDB35642; HMDB35649; HMDB35650	NA	CHEBI:42394	HMDB0001160	5	Tricosanoic acid	tricosanoic acid	354.3497807	354.6101	CCCCCCCCCCCCCCCCCCCCCCC(O)=O	Lipids and lipid-like molecules	Fatty Acyls	Fatty acids and conjugates	Aliphatic acyclic compounds	34.07811559	2.016355375	C01	Lipids and lipid-like molecules	C14 (86)	C14	Glycerolipids	C12	Fatty acids and conjugates	Urban	0.000271214	0.349052579	1.27E-05	0.017209429	1.073514701
12	86.02456307	TRUE	0.59459484	5538.945428	0.000188633	C3H5NO2	-H(-)	100	Dehydroalanine	HMDB0003609; HMDB0039426; HMDB03609; HMDB06356; HMDB39426	C02218	CHEBI:17123	HMDB0003609	2	2-Aminoacrylic acid	dehydroalanine	87.03202841	87.0773	NC(=C)C(O)=O	Organic acids and derivatives	Carboxylic acids and derivatives	Amino acids, peptides, and analogues	Aliphatic acyclic compounds	-7.163938556	-22.25010447	C02	Organic acids and derivatives	C13 (102)	C13	Carboxylic acids and derivatives	C25	Amino acids, peptides, and analogues	Rural	1.72E-05	0.024521373	2.83E-06	0.004049951	1.073451758
718	313.2384693	TRUE	0.88662693	18425.277	-3.74E-05	C18H34O4	-H(-)	100	Octadecanedioic acid	HMDB0000782; HMDB0004704; HMDB0004705; HMDB0031679; HMDB0041220; HMDB00782; HMDB04704; HMDB04705; HMDB31679; HMDB41220	C14828; C14829	CHEBI:133086	HMDB0000782	5	Octadecanedioic acid	octadecanedioic acid	314.2457096	314.4602	OC(=O)CCCCCCCCCCCCCCCCC(O)=O	Lipids and lipid-like molecules	Fatty Acyls	Fatty acids and conjugates	Aliphatic acyclic compounds	21.45050978	11.30463923	C01	Lipids and lipid-like molecules	C12 (101)	C12	Steroids and steroid derivatives	C11	Diterpenoids	Urban	0.001729495	1	0.005141472	1	1.073425175
587	279.2333851	TRUE	0.908679275	1899550.35	-0.000432449	C18H32O2	-H(-)	90	C18:2	HMDB0000673; HMDB0003797; HMDB0005047; HMDB0005048; HMDB0006270; HMDB0029800; HMDB0030430; HMDB0031051; HMDB0031097; HMDB0062238; HMDB0062784; HMDB00673; HMDB03797; HMDB05047; HMDB05048; HMDB06270; HMDB29800; HMDB30430; HMDB31051; HMDB31097; HMDB62238; HMDB62784	C01595; C04056	CHEBI:17351; CHEBI:32798; CHEBI:36025; CHEBI:75108; CHEBI:82749	HMDB0000673	11	Linoleic acid	linoleic	280.2402303	280.4455	CCCCC\C=C/C\C=C/CCCCCCCC(O)=O	Lipids and lipid-like molecules	Fatty Acyls	Lineolic acids and derivatives	Aliphatic acyclic compounds	3.028202817	23.55610909	C01	Lipids and lipid-like molecules	C05 (147)	C05	Fatty Acyls	C09	Fatty acids and conjugates	Urban	0.127086661	1	0.077054605	1	1.073386945
590	281.1046033	TRUE	0.80997431	5588.796798	-0.000204599	C15H14N4O2	-H(-)	100	12-Hydroxynevirapine	HMDB0013911; HMDB0013912; HMDB0013913; HMDB0013914; HMDB13911; HMDB13912; HMDB13913; HMDB13914	NA	CHEBI:155605	HMDB0013911	4	12-Hydroxynevirapine	2-cyclopropyl-7-(hydroxymethyl)-2,4,9,15-tetraazatricyclo[9.4.0.0³,⁸]pentadeca-1(11),3,5,7,12,14-hexaen-10-one	282.1116757	282.2973	OCC1=C2NC(=O)C3=C(N=CC=C3)N(C3CC3)C2=NC=C1	Organic nitrogen compounds	Organonitrogen compounds	Amines	Aromatic heteropolycyclic compounds	-10.63350911	-5.849870601	C02	Organic acids and derivatives	C23 (82)	C23	Organic sulfuric acids and derivatives	C20	Arylsulfates	Rural	0.054855322	1	0.046720666	1	1.073369637
1523	756.554399	TRUE	0.8925443	13607.33384	0.000476835	C42H80NO8P	-H(-)	100	PC(14:0/20:2(11Z,14Z))	HMDB0007880; HMDB0007912; HMDB0007973; HMDB0008004; HMDB0008005; HMDB0008068; HMDB0008101; HMDB0008133; HMDB0008296; HMDB0008328; HMDB0008909; HMDB0009549; HMDB0010565; HMDB0112966; HMDB0112967; HMDB0112968; HMDB0112969; HMDB0112992; HMDB0113010; HMDB0113047; HMDB0113089; HMDB0113169; HMDB0113312; HMDB0113340; HMDB0113536; HMDB0113563; HMDB0113925; HMDB0114241; HMDB07880; HMDB07912; HMDB07973; HM…	C00157; C00350	NA	HMDB0007880	28	PC(14:0/20:2(11Z,14Z))	(2-{[(2R)-2-[(11Z,14Z)-icosa-11,14-dienoyloxy]-3-(tetradecanoyloxy)propyl phosphonato]oxy}ethyl)trimethylazanium	757.5621551	758.0603	CCCCCCCCCCCCCC(=O)OC[C@]([H])(COP([O-])(=O)OCC[N+](C)(C)C)OC(=O)CCCCCCCCC\C=C/C\C=C/CCCCC	Lipids and lipid-like molecules	Glycerophospholipids	Glycerophosphocholines	Aliphatic acyclic compounds	21.92447674	-18.08365748	C01	Lipids and lipid-like molecules	C11 (104)	C11	Glycerophospholipids	C03	Glycerophosphocholines	Rural	0.002952857	1	0.001584562	1	1.07319043
1490	698.5564593	TRUE	0.81938767	5849.498487	0.001179993	C40H77NO8	-H(-)	75	Glucosylceramide (d18:1/16:0)	HMDB0004971; HMDB0010708; HMDB04971; HMDB10708	C01190; C02686	NA	HMDB0004971	2	GlcCer(d18:1/16:0)	N-[(2S,3R,4E)-3-hydroxy-1-{[(2R,3R,4S,5S,6R)-3,4,5-trihydroxy-6-(hydroxymethyl)oxan-2-yl]oxy}octadec-4-en-2-yl]hexadecanamide	699.5649184	700.0413	CCCCCCCCCCCCCCCC(=O)N[C@@H](CO[C@@H]1O[C@H](CO)[C@@H](O)[C@H](O)[C@H]1O)[C@H](O)\C=C\CCCCCCCCCCCCC	Lipids and lipid-like molecules	Sphingolipids	Glycosphingolipids	Aliphatic heteromonocyclic compounds	20.79423112	-15.31774636	C01	Lipids and lipid-like molecules	C11 (104)	C11	Glycerophospholipids	C06	Glycerophosphoserines	Rural	0.008801444	1	0.006513794	1	1.073096525
1403	579.3055544	TRUE	0.85507679	9014.814279	-0.000665932	C29H40N8O5	-H(-)	100	Hordatine B	HMDB0030459; HMDB30459	C08308	NA	HMDB0030459	1	Hordatine B	N-(4-carbamimidamidobutyl)-5-[(1Z)-2-[(4-carbamimidamidobutyl)carbamoyl]eth-1-en-1-yl]-2-(4-hydroxyphenyl)-7-methoxy-2,3-dihydro-1-benzofuran-3-carboxamide	580.3121664	580.6785	COC1=C2OC(C(C(=O)NCCCCNC(N)=N)C2=CC(\C=C/C(=O)NCCCCNC(N)=N)=C1)C1=CC=C(O)C=C1	Phenylpropanoids and polyketides	2-arylbenzofuran flavonoids		Aromatic heteropolycyclic compounds	11.41371742	-9.267878924	C01	Lipids and lipid-like molecules	C10 (56)	C10	Glycerophospholipids	C29	Glycerophosphoethanolamines	Rural	0.001230212	1	0.000231049	0.269865065	1.072914026
73	129.0388256	TRUE	0.60589337	8968.344972	-0.000866774	C6H10OS	-H(-)	100	2-[(Methylthio)methyl]-2-butenal	HMDB0031370; HMDB0037493; HMDB0040238; HMDB31370; HMDB37493; HMDB40238	NA	NA	HMDB0031370	3	2-[(Methylthio)methyl]-2-butenal	(2E)-2-[(methylsulfanyl)methyl]but-2-enal	130.0452356	130.208	CSC\C(=C\C)C=O	Organic oxygen compounds	Organooxygen compounds	Carbonyl compounds	Aliphatic acyclic compounds	-11.92296973	-17.04098937	C02	Organic acids and derivatives	C13 (102)	C13	Carboxylic acids and derivatives	C17	Amino acids, peptides, and analogues	Rural	5.26E-05	0.072451381	4.75E-05	0.060775102	1.072887609
899	364.9982384	TRUE	0.88364249	2398.818959	-0.000962843	C15H10O9S	-H(-)	100	Luteolin 4''-sulfate	HMDB0038471; HMDB0038472; HMDB0125276; HMDB0126629; HMDB0129994; HMDB0133349; HMDB0133359; HMDB0133369; HMDB0140563; HMDB38471; HMDB38472	NA	NA	HMDB0038471	9	Luteolin 4'-sulfate	luteolin 4'-sulfate	366.0045526	366.3	OC1=CC(O)=C2C(=O)C=C(OC2=C1)C1=CC(O)=C(OS(O)(=O)=O)C=C1	Phenylpropanoids and polyketides	Flavonoids	Flavones	Aromatic heteropolycyclic compounds	-6.913073552	-8.088093665	C02	Organic acids and derivatives	C13 (102)	C13	Carboxylic acids and derivatives	C17	Amino acids, peptides, and analogues	Rural	5.26E-05	0.072451381	3.40E-07	0.000517767	1.072875445
991	388.1592963	TRUE	0.77837643	1316.686971	-0.000494667	C21H27NO4S	-H(-)	100	Diphemanil Methylsulfate	HMDB0014867; HMDB14867	NA	CHEBI:59782	HMDB0014867	1	NA	NA	NA	NA	NA	NA	NA	NA	NA	5.866300268	10.42150892	C01	Lipids and lipid-like molecules	C01 (55)	C01	Organooxygen compounds	C27	Carbohydrates and carbohydrate conjugates	Urban	1.86E-07	0.000286984	5.87E-06	0.008235414	1.072828755
497	253.0040241	TRUE	0.805930765	2064.461297	-0.001663056	C7H10O8S	-H(-)	34	3,4-dihydroxy-5-(sulfooxy)cyclohex-1-ene-1-carboxylic acid	HMDB0130162; HMDB0130163; HMDB0130164	NA	NA	HMDB0130162	3	3,4-dihydroxy-5-(sulfooxy)cyclohex-1-ene-1-carboxylic acid	3,4-dihydroxy-5-(sulfooxy)cyclohex-1-ene-1-carboxylic acid	254.0096385	254.21	OC1C=C(CC(OS(O)(=O)=O)C1O)C(O)=O	Organic acids and derivatives	Organic sulfuric acids and derivatives	Sulfuric acid esters	Aliphatic homomonocyclic compounds	-11.41270293	-15.55193043	C02	Organic acids and derivatives	C13 (102)	C13	Carboxylic acids and derivatives	C17	Amino acids, peptides, and analogues	Rural	1.84E-05	0.02622915	1.04E-05	0.01428845	1.072811837
800	339.1082132	TRUE	0.85708591	1722.301118	0.000327083	C16H20O8	-H(-)	100	Linocinnamarin	HMDB0030678; HMDB0035441; HMDB0060021; HMDB0133636; HMDB0133639; HMDB0133641; HMDB0133643; HMDB0133645; HMDB0133647; HMDB0133650; HMDB0133653; HMDB0133657; HMDB0133675; HMDB0133732; HMDB0133733; HMDB0133736; HMDB0133739; HMDB0133742; HMDB0133767; HMDB0133769; HMDB0133771; HMDB0133773; HMDB0135244; HMDB0135652; HMDB30678; HMDB35441; HMDB60021	NA	CHEBI:89553	HMDB0030678	24	Linocinnamarin	methyl (2E)-3-(4-{[3,4,5-trihydroxy-6-(hydroxymethyl)oxan-2-yl]oxy}phenyl)prop-2-enoate	340.1158176	340.3252	COC(=O)\C=C\C1=CC=C(OC2OC(CO)C(O)C(O)C2O)C=C1	Organic oxygen compounds	Organooxygen compounds	Carbohydrates and carbohydrate conjugates	Aromatic heteromonocyclic compounds	4.271919311	10.66578782	C01	Lipids and lipid-like molecules	C01 (55)	C01	Organooxygen compounds	C27	Carbohydrates and carbohydrate conjugates	Urban	1.54E-05	0.021968674	0.003846764	1	1.072663946
413	232.0285836	TRUE	0.75150824	11912.78238	-6.74E-05	C8H11NO5S	-H(-)	100	Dopamine 4-sulfate	HMDB0004148; HMDB0006275; HMDB04148; HMDB06275	C13690; C13691	CHEBI:37946	HMDB0004148	2	Dopamine 4-sulfate	dopamine 4-O-sulfate	233.0357932	233.242	NCCC1=CC=C(OS(O)(=O)=O)C(O)=C1	Organic acids and derivatives	Organic sulfuric acids and derivatives	Arylsulfates	Aromatic homomonocyclic compounds	-5.90069484	-3.961436554	C02	Organic acids and derivatives	C03 (138)	C03	Fatty Acyls	C20	Arylsulfates	Rural	0.258407777	1	3.35E-05	0.043494985	1.072576499
5	71.01370367	TRUE	0.59433573	11618.75702	0.000149034	C3H4O2	-H(-)	100	Propenoic acid C3:1	HMDB0001167; HMDB0006112; HMDB0031647; HMDB01167; HMDB06112; HMDB31647	C00511; C00546; C19440	CHEBI:17158; CHEBI:18308; CHEBI:566274	HMDB0001167	3	Pyruvaldehyde	methylglyoxal	72.02112937	72.0627	CC(=O)C=O	Organic oxygen compounds	Organooxygen compounds	Carbonyl compounds	Aliphatic acyclic compounds	-16.76303943	-18.43049261	C02	Organic acids and derivatives	C22 (81)	C22	Organooxygen compounds	C34	Amino acids, peptides, and analogues	Rural	0.000566083	0.695716258	0.00034521	0.392158012	1.072359393
643	295.1551379	TRUE	0.797707825	2786.197193	-4.14E-05	C16H24O5	-H(-)	100	Ovalicin	HMDB0038120; HMDB0039376; HMDB0041551; HMDB38120; HMDB39376; HMDB41551	C09674	NA	HMDB0038120	3	Ovalicin	4-hydroxy-5-methoxy-4-[2-methyl-3-(3-methylbut-2-en-1-yl)oxiran-2-yl]-1-oxaspiro[2.5]octan-6-one	296.1623739	296.3588	COC1C(=O)CCC2(CO2)C1(O)C1(C)OC1CC=C(C)C	Organic oxygen compounds	Organooxygen compounds	Alcohols and polyols	Aliphatic heteropolycyclic compounds	-24.59816748	-0.747776323	C01	Lipids and lipid-like molecules	C07 (58)	C07	Carboxylic acids and derivatives	C02	Amino acids, peptides, and analogues	Urban	3.08E-08	4.85E-05	1.13E-06	0.00166877	1.072022173
1524	757.6210493	TRUE	0.775990755	3335.950222	0.001846254	C43H87N2O6P	-H(-)	26	SM(d18:1/20:0)	HMDB0012102; HMDB12102	C00550	CHEBI:113818	HMDB0012102	1	SM(d18:1/20:0)	C20 sphingomyelin	758.630175	759.1344	CCCCCCCCCCCCCCCCCCCC(=O)N[C@@H](COP([O-])(=O)OCC[N+](C)(C)C)[C@H](O)\C=C\CCCCCCCCCCCCC	Lipids and lipid-like molecules	Sphingolipids	Phosphosphingolipids	Aliphatic acyclic compounds	23.2772987	-17.14103625	C01	Lipids and lipid-like molecules	C11 (104)	C11	Glycerophospholipids	C03	Glycerophosphocholines	Rural	0.006687772	1	0.015450011	1	1.071995157
1007	393.2069127	TRUE	0.78064948	6039.041876	0.000219208	C25H30O4	-H(-)	100	(R)-2'',4'',7-Trihydroxy-3'',8-diprenylisoflavan	HMDB0029793; HMDB0035074; HMDB0035317; HMDB0133050; HMDB0133093; HMDB29793; HMDB35074; HMDB35317	NA	CHEBI:3136	HMDB0029793	5	(R)-2',4',7-Trihydroxy-3',8-diprenylisoflavan	4-[7-hydroxy-8-(3-methylbut-2-en-1-yl)-3,4-dihydro-2H-1-benzopyran-3-yl]-2-(3-methylbut-2-en-1-yl)benzene-1,3-diol	394.2144094	394.5033	CC(C)=CCC1=C(O)C=CC(C2COC3=C(CC=C(C)C)C(O)=CC=C3C2)=C1O	Phenylpropanoids and polyketides	Isoflavonoids	Isoflavans	Aromatic heteropolycyclic compounds	-3.206425363	-21.56091144	C02	Organic acids and derivatives	C10 (56)	C10	Glycerophospholipids	C29	Glycerophosphoethanolamines	Rural	0.000843279	1	7.22E-05	0.090344714	1.071948416
101	143.0827461	TRUE	0.66426575	47885.59914	-0.000145418	C6H12N2O2	-H(-)	100	4-Amino-1-piperidinecarboxylic acid	HMDB0060385; HMDB60385	NA	NA	HMDB0060385	1	4-Amino-1-piperidinecarboxylic acid	4-aminopiperidine-1-carboxylic acid	144.0898776	144.1717	NC1CCN(CC1)C(O)=O	Organoheterocyclic compounds	Piperidines	Piperidinecarboxylic acids and derivatives	Aliphatic heteromonocyclic compounds	-7.201455486	-22.37681725	C02	Organic acids and derivatives	C13 (102)	C13	Carboxylic acids and derivatives	C25	Amino acids, peptides, and analogues	Rural	7.63E-06	0.011073623	7.55E-07	0.001122277	1.071864495
679	303.0722276	TRUE	0.83514419	3043.055641	0.000592324	C16H17ClN2S	-H(-)	25	Demonomethylchlorpromazine	HMDB0061135; HMDB61135	NA	NA	HMDB0061135	1	Demonomethylchlorpromazine	[3-(2-chlorophenothiazin-10-yl)propyl](methyl)amine	304.080097	304.838	CNCCCN1C2=C(SC3=C1C=C(Cl)C=C3)C=CC=C2	Organoheterocyclic compounds	Benzothiazines	Phenothiazines	Aromatic heteropolycyclic compounds	5.163254873	-18.65628495	C02	Organic acids and derivatives	C18 (30)	C18	Carboxylic acids and derivatives	C01	Amino acids, peptides, and analogues	Urban	0.140202695	1	0.463416695	1	1.071711375
988	387.2532052	TRUE	0.85126978	5973.219724	0.00087671	C24H36O4	-H(-)	100	Cavipetin C	HMDB0030366; HMDB0062744; HMDB30366; HMDB62744	NA	CHEBI:88109	HMDB0030366	2	Cavipetin C	(2E,6E,10E,14E)-3,7,11,15-tetramethyl-16-oxohexadeca-2,6,10,14-tetraen-1-yl (2E)-3-hydroxy-2-methylprop-2-enoate	388.2613596	388.5402	C\C(CC\C=C(/C)CC\C=C(/C)C=O)=C/CC\C(C)=C\COC(=O)C(\C)=C\O	Lipids and lipid-like molecules	Prenol lipids	Diterpenoids	Aliphatic acyclic compounds	18.51540061	9.838689919	C01	Lipids and lipid-like molecules	C12 (101)	C12	Steroids and steroid derivatives	C10	Triterpenoids	Urban	0.0001232	0.163979552	2.00E-05	0.026648194	1.071687199
331	211.0972204	TRUE	0.77725309	11471.89531	0.000361464	C11H16O4	-H(-)	100	3,4-Methyleneazelaic acid	HMDB0059744; HMDB59744	NA	CHEBI:89902	HMDB0059744	1	3,4-Methyleneazelaic acid	3,4-dimethylidenenonanedioic acid	212.104859	212.2423	OC(=O)CCCCC(=C)C(=C)CC(O)=O	Lipids and lipid-like molecules	Fatty Acyls	Fatty acids and conjugates	Aliphatic acyclic compounds	5.57230181	-19.40261682	C02	Organic acids and derivatives	C18 (30)	C18	Carboxylic acids and derivatives	C01	Amino acids, peptides, and analogues	Urban	0.033588031	1	0.022018262	1	1.071618663
501	253.1196691	TRUE	0.695852105	3082.628841	-0.000289183	C12H18N2O4	-H(-)	100	Midodrine	HMDB0014356; HMDB0029390; HMDB0029443; HMDB0033143; HMDB0037817; HMDB14356; HMDB29390; HMDB29443; HMDB33143; HMDB37817	C07890	CHEBI:6933	HMDB0014356	5	Midodrine	midodrine	254.1266571	254.2823	COC1=CC(C(O)CNC(=O)CN)=C(OC)C=C1	Benzenoids	Benzene and substituted derivatives	Methoxybenzenes	Aromatic homomonocyclic compounds	13.29843372	12.34177237	C02	Organic acids and derivatives	C03 (138)	C03	Fatty Acyls	C33	Eicosanoids	Rural	0.002890835	1	0.004629746	1	1.07138586
54	120.0123506	TRUE	0.343817695	3398.994326	0.000121801	C3H7NO2S	-H(-)	100	Cys	HMDB0000574; HMDB0003417; HMDB00574; HMDB03417	C00097; C00793	CHEBI:16375; CHEBI:17561	HMDB0000574	2	L-Cysteine	L-cysteine	121.0197492	121.158	N[C@@H](CS)C(O)=O	Organic acids and derivatives	Carboxylic acids and derivatives	Amino acids, peptides, and analogues	Aliphatic acyclic compounds	-12.41103792	-19.47870892	C02	Organic acids and derivatives	C08 (83)	C08	Carboxylic acids and derivatives	C34	Amino acids, peptides, and analogues	Rural	5.42E-05	0.074405509	8.70E-05	0.107132692	1.07110541
732	319.0336872	TRUE	0.6844036	4920.630444	-1.24E-05	C10H13N2O8P	-H(-)	100	thymidine 3''-monophosphate	HMDB0062560; HMDB62560	NA	CHEBI:77843	HMDB0062560	1	thymidine 3'-monophosphate	[5-(4-hydroxy-5-methyl-2-oxopyrimidin-1-yl)-2-(hydroxymethyl)oxolan-3-yl]oxyphosphonic acid	322.0566024	322.21	CC1=CN(C2CC(OP(O)(O)=O)C(CO)O2)C(=O)N=C1O	Nucleosides, nucleotides, and analogues	Ribonucleoside 3'-phosphates		Aromatic heteromonocyclic compounds	5.30177561	-18.69836976	C02	Organic acids and derivatives	C18 (30)	C18	Carboxylic acids and derivatives	C01	Amino acids, peptides, and analogues	Urban	0.044188543	1	0.151757447	1	1.070857916
1054	409.4051988	TRUE	0.307046845	3452.273719	-9.61E-05	C27H54O2	-H(-)	100	C27:0	HMDB0002063; HMDB0035617; HMDB0035618; HMDB02063; HMDB35617; HMDB35618	NA	CHEBI:78710	HMDB0002063	3	Heptacosanoic acid	heptacosanoic acid	410.412381	410.7165	CCCCCCCCCCCCCCCCCCCCCCCCCCC(O)=O	Lipids and lipid-like molecules	Fatty Acyls	Fatty acids and conjugates	Aliphatic acyclic compounds	34.69176461	1.808971492	C02	Organic acids and derivatives	C14 (86)	C14	Glycerolipids	C12	Fatty acids and conjugates	Urban	5.91E-06	0.008635054	2.48E-09	3.96E-06	1.070796567
550	269.2123099	TRUE	0.68510273	31645.88193	-9.26E-05	C16H30O3	-H(-)	100	3-Oxohexadecanoic acid	HMDB0010733; HMDB0030972; HMDB0030973; HMDB0030978; HMDB10733; HMDB30972; HMDB30973; HMDB30978	NA	CHEBI:37251	HMDB0010733	4	3-Oxohexadecanoic acid	3-oxohexadecanoic acid	270.2194948	270.4076	CCCCCCCCCCCCCC(=O)CC(O)=O	Lipids and lipid-like molecules	Fatty Acyls	Fatty acids and conjugates	Aliphatic acyclic compounds	32.64581829	4.354034166	C01	Lipids and lipid-like molecules	C14 (86)	C14	Glycerolipids	C12	Fatty acids and conjugates	Urban	0.000180909	0.236991244	3.89E-07	0.000589206	1.070790907
663	300.0397788	TRUE	0.80266184	6185.506998	-0.000304182	C8H15NO9S	-H(-)	100	Acetylglucosamine sulfate	HMDB0000781; HMDB0000814; HMDB0000841; HMDB00781; HMDB00814; HMDB00841	C04132; C16265	CHEBI:28132	HMDB0000781	3	N-Acetylgalactosamine 4-sulphate	[(2R,3R,4R,5R,6R)-5-acetamido-4,6-dihydroxy-2-(hydroxymethyl)oxan-3-yl]oxidanesulfonic acid	301.0467518	301.271	CC(=O)N[C@H]1[C@H](O)O[C@H](CO)[C@H](OS(O)(=O)=O)[C@@H]1O	Organic oxygen compounds	Organooxygen compounds	Carbohydrates and carbohydrate conjugates	Aliphatic heteromonocyclic compounds	-28.0721765	-7.152775335	C02	Organic acids and derivatives	C04 (105)	C04	Carboxylic acids and derivatives	C04	Amino acids, peptides, and analogues	Rural	0.001583713	1	4.26E-06	0.006025311	1.070741537
591	281.1609524	TRUE	0.40384749	3683.681858	-0.000376728	C12H26O7	-H(-)	100	Hexaethylene glycol	HMDB0061822; HMDB61822	NA	CHEBI:49793	HMDB0061822	1	Hexaethylene glycol	polyethylene glycol 300	282.1678532	282.3306	OCCOCCOCCOCCOCCOCCO	Organic oxygen compounds	Organooxygen compounds	Ethers	Aliphatic acyclic compounds	0.597707394	28.13676222	C01	Lipids and lipid-like molecules	C05 (147)	C05	Fatty Acyls	C09	Fatty acids and conjugates	Urban	0.000730107	0.88635025	0.003047768	1	1.07070537
1215	463.2845455	TRUE	0.85336196	7855.713721	-0.001533286	C23H45O7P	-H(-)	42	1-(11Z-eicosenoyl)-glycero-3-phosphate	HMDB0062305; HMDB62305	NA	NA	HMDB0062305	1	1-(11Z-eicosenoyl)-glycero-3-phosphate	(2R)-2-hydroxy-3-[(11Z)-icos-11-enoyloxy]propoxyphosphonic acid	464.2902908	464.58	[H]\C(CCCCCCCC)=C(/[H])CCCCCCCCCC(=O)OC[C@@]([H])(O)COP(O)(O)=O	Lipids and lipid-like molecules	Glycerophospholipids	Glycerophosphates	Aliphatic acyclic compounds	9.963288709	-9.021755598	C02	Organic acids and derivatives	C10 (56)	C10	Glycerophospholipids	C29	Glycerophosphoethanolamines	Rural	5.26E-06	0.007696811	3.14E-06	0.004478228	1.070546706
1026	401.2326602	TRUE	0.870226265	2623.391142	0.000686255	C24H34O5	-H(-)	100	Lucidone A	HMDB0035844; HMDB35844	NA	NA	HMDB0035844	1	Lucidone A	14-acetyl-5,9-dihydroxy-2,6,6,11,15-pentamethyltetracyclo[8.7.0.0²,⁷.0¹¹,¹⁵]heptadec-1(10)-ene-12,17-dione	402.2406242	402.5238	CC(=O)C1CC(=O)C2(C)C3=C(C(=O)CC12C)C1(C)CCC(O)C(C)(C)C1CC3O	Lipids and lipid-like molecules	Prenol lipids	Sesquiterpenoids	Aromatic homopolycyclic compounds	13.31554971	8.429678287	C01	Lipids and lipid-like molecules	C02 (90)	C02	Prenol lipids	C05	Sesquiterpenoids	Urban	0.002890554	1	0.000207766	0.243709407	1.070383031
1048	409.1498586	TRUE	0.860809235	3438.403829	0.000546346	C20H26O9	-H(-)	100	Butyl 3-O-caffeoylquinate	HMDB0034588; HMDB34588	NA	NA	HMDB0034588	1	Butyl 3-O-caffeoylquinate	butyl 3-{[(2Z)-3-(3,4-dihydroxyphenyl)prop-2-enoyl]oxy}-1,4,5-trihydroxycyclohexane-1-carboxylate	410.1576824	410.415	CCCCOC(=O)C1(O)CC(O)C(O)C(C1)OC(=O)\C=C/C1=CC(O)=C(O)C=C1	Organic oxygen compounds	Organooxygen compounds	Alcohols and polyols	Aromatic homomonocyclic compounds	3.522396542	-1.125109155	C01	Lipids and lipid-like molecules	C01 (55)	C01	Organooxygen compounds	C07	Sulfated steroids	Urban	0.000213753	0.278092386	0.003248059	1	1.070302952
1080	415.3582411	TRUE	0.799210225	6506.183868	-8.84E-05	C28H48O2	-H(-)	100	Gamma-Tocopherol	HMDB0001492; HMDB0006335; HMDB0012112; HMDB0012173; HMDB0034253; HMDB0034401; HMDB01492; HMDB02634; HMDB06335; HMDB12112; HMDB12173; HMDB34253; HMDB34401	C14152	CHEBI:298402; CHEBI:47771	HMDB0001492	6	gamma-Tocopherol	gamma-tocopherol	416.3654308	416.6795	CC(C)CCC[C@@H](C)CCC[C@@H](C)CCC[C@]1(C)CCC2=CC(O)=C(C)C(C)=C2O1	Lipids and lipid-like molecules	Prenol lipids	Quinone and hydroquinone lipids	Aromatic heteropolycyclic compounds	32.07622117	0.345695281	C01	Lipids and lipid-like molecules	C14 (86)	C14	Glycerolipids	C12	Fatty acids and conjugates	Urban	6.57E-05	0.089357949	0.000361979	0.409760376	1.070038194
236	187.0072077	TRUE	0.8371498	1153280.765	-0.000155136	C7H8O4S	-H(-)	100	p-Cresol sulfate	HMDB0011635; HMDB0034782; HMDB11635; HMDB34782	NA	CHEBI:82914	HMDB0011635	2	p-Cresol sulfate	(4-methylphenyl)oxidanesulfonic acid	188.0143294	188.201	CC1=CC=C(OS(O)(=O)=O)C=C1	Organic acids and derivatives	Organic sulfuric acids and derivatives	Arylsulfates	Aromatic homomonocyclic compounds	-11.55761968	2.671799321	C02	Organic acids and derivatives	C03 (138)	C03	Fatty Acyls	C20	Arylsulfates	Urban	0.136170545	1	0.235931183	1	1.06952733
544	267.1242459	TRUE	0.91067892	35056.29705	-0.00044942	C14H20O5	-H(-)	100	Kamahine C	HMDB0038935; HMDB0061643; HMDB38935; HMDB61643	NA	NA	HMDB0038935	2	Kamahine C	5,5'-dihydroxy-4,4',8,8-tetramethyl-7-oxaspiro[bicyclo[3.2.1]octane-6,2'-oxolan]-3-en-2-one	268.1310738	268.3056	CC1CC2(OC1O)OC1C(=O)C=C(C)C2(O)C1(C)C	Organic oxygen compounds	Organooxygen compounds	Ethers	Aliphatic heteropolycyclic compounds	-5.325531064	6.595055379	C01	Lipids and lipid-like molecules	C03 (138)	C03	Fatty Acyls	C21	Fatty acids and conjugates	Rural	0.078386686	1	0.211310651	1	1.069527267
938	375.1916368	TRUE	0.76428461	5382.36291	0.000907741	C20H28N2O5	-H(-)	100	Enalapril	HMDB0014722; HMDB0015036; HMDB14722; HMDB15036	C06977; C08021	CHEBI:4784; CHEBI:8802	HMDB0014722	2	Enalapril	enalapril	376.199822	376.4467	CCOC(=O)[C@H](CCC1=CC=CC=C1)N[C@@H](C)C(=O)N1CCC[C@H]1C(O)=O	Organic acids and derivatives	Carboxylic acids and derivatives	Amino acids, peptides, and analogues	Aromatic heteromonocyclic compounds	3.319603192	25.72059835	C01	Lipids and lipid-like molecules	C05 (147)	C05	Fatty Acyls	C09	Fatty acids and conjugates	Urban	0.008052963	1	0.002249087	1	1.069455797
1458	649.1403051	TRUE	0.76883894	5641.492544	0.000716619	C29H30O17	-H(-)	100	6''''-Malonylapiin	HMDB0037601; HMDB0039312; HMDB37601; HMDB39312	NA	NA	HMDB0037601	2	6''-Malonylapiin	3-[(5-{[3,4-dihydroxy-4-(hydroxymethyl)oxolan-2-yl]oxy}-3,4-dihydroxy-6-{[5-hydroxy-2-(4-hydroxyphenyl)-4-oxochromen-7-yl]oxy}oxan-2-yl)methoxy]-3-oxopropanoic acid	650.1482995	650.5383	OCC1(O)COC(OC2C(O)C(O)C(COC(=O)CC(O)=O)OC2OC2=CC(O)=C3C(=O)C=C(OC3=C2)C2=CC=C(O)C=C2)C1O	Phenylpropanoids and polyketides	Flavonoids	Flavonoid glycosides	Aromatic heteropolycyclic compounds	-3.717086501	-21.63787991	C01	Lipids and lipid-like molecules	C19 (55)	C19	Glycerolipids	C25	Amino acids, peptides, and analogues	Rural	0.002284437	1	8.10E-06	0.011213107	1.06942399
1200	459.2518061	TRUE	0.83101469	9287.61317	-9.39E-05	C23H41O7P	-H(-)	100	1-(8Z,11Z,14Z-eicosatrienoyl)-glycero-3-phosphate	HMDB0062313; HMDB0114747; HMDB0114759; HMDB62313	NA	NA	HMDB0062313	3	1-(8Z,11Z,14Z-eicosatrienoyl)-glycero-3-phosphate	(2R)-2-hydroxy-3-[(8Z,11Z,14Z)-icosa-8,11,14-trienoyloxy]propoxyphosphonic acid	460.2589907	460.548	[H]\C(CCCCC)=C(/[H])C\C([H])=C(\[H])C\C([H])=C(\[H])CCCCCCC(=O)OC[C@@]([H])(O)COP(O)(O)=O	Lipids and lipid-like molecules	Glycerophospholipids	Glycerophosphates	Aliphatic acyclic compounds	10.69700964	-13.03592664	C02	Organic acids and derivatives	C10 (56)	C10	Glycerophospholipids	C29	Glycerophosphoethanolamines	Rural	2.49E-05	0.034964613	2.57E-05	0.033845271	1.069124271
1269	489.9923536	TRUE	0.65548527	2576.446023	0.001199568	C10H16N5O12P3	-H(-)	73	dATP	HMDB0001532; HMDB01532	C00131	CHEBI:16284	HMDB0001532	1	Deoxyadenosine triphosphate	dATP	491.0008305	491.1816	NC1=NC=NC2=C1N=CN2[C@H]1C[C@H](O)[C@@H](COP(O)(=O)OP(O)(=O)OP(O)(O)=O)O1	Nucleosides, nucleotides, and analogues	Purine nucleotides	Purine deoxyribonucleotides	Aromatic heteropolycyclic compounds	1.654190047	-26.69794462	C02	Organic acids and derivatives	C18 (30)	C18	Carboxylic acids and derivatives	C24	Amino acids, peptides, and analogues	Rural	0.055811064	1	0.097159513	1	1.068979395
1187	453.0852839	TRUE	0.891409305	1533.062968	0.000806333	C20H22O10S	-H(-)	100	[(4-{3-[2-(2,4-dihydroxyphenyl)-2-oxoethyl]-4,6-dihydroxy-2-methoxyphenyl}-2-methylbut-2-en-1-yl)oxy]sulfonic acid	HMDB0125476	NA	NA	HMDB0125476	1	[(4-{3-[2-(2,4-dihydroxyphenyl)-2-oxoethyl]-4,6-dihydroxy-2-methoxyphenyl}-2-methylbut-2-en-1-yl)oxy]sulfonic acid	(4-{3-[2-(2,4-dihydroxyphenyl)-2-oxoethyl]-4,6-dihydroxy-2-methoxyphenyl}-2-methylbut-2-en-1-yl)oxysulfonic acid	454.0933681	454.45	COC1=C(CC=C(C)COS(O)(=O)=O)C(O)=CC(O)=C1CC(=O)C1=C(O)C=C(O)C=C1	Phenylpropanoids and polyketides	Stilbenes		Aromatic homomonocyclic compounds	-13.51313927	19.22613984	C01	Lipids and lipid-like molecules	C03 (138)	C03	Fatty Acyls	C26	Amino acids, peptides, and analogues	Urban	8.64E-05	0.116953925	0.006318015	1	1.06876849
1558	831.5929008	TRUE	0.84561855	13253.30793	-0.001974022	C49H85O8P	-H(-)	21	PA(22:5(4Z,7Z,10Z,13Z,16Z)/24:1(15Z))	HMDB0115375; HMDB0115400; HMDB0115426; HMDB0115452; HMDB0115477; HMDB0115478	NA	NA	HMDB0115375	6	PA(22:5(4Z,7Z,10Z,13Z,16Z)/24:1(15Z))	(2R)-3-[(4Z,7Z,10Z,13Z,16Z)-docosa-4,7,10,13,16-pentaenoyloxy]-2-[(15Z)-tetracos-15-enoyloxy]propoxyphosphonic acid	832.5982067	833.185	[H][C@@](COC(=O)CC\C=C/C\C=C/C\C=C/C\C=C/C\C=C/CCCCC)(COP(O)(O)=O)OC(=O)CCCCCCCCCCCCC\C=C/CCCCCCCC	Lipids and lipid-like molecules	Glycerophospholipids	Glycerophosphates	Aliphatic acyclic compounds	23.41492813	-18.47340533	C01	Lipids and lipid-like molecules	C11 (104)	C11	Glycerophospholipids	C03	Glycerophosphocholines	Rural	0.010761736	1	0.011678627	1	1.068660499
1172	447.27661	TRUE	0.87922406	5425.117239	-0.00139894	C26H40O6	-H(-)	53	(ent-2b,4S,9a)-2,4,9-Trihydroxy-10(14)-oplopen-3-one 2-(2-methylbutanoate) 9-(3-methyl-2E-pentenoate)	HMDB0040993; HMDB40993	NA	NA	HMDB0040993	1	(ent-2b,4S,9a)-2,4,9-Trihydroxy-10(14)-oplopen-3-one 2-(2-methylbutanoate) 9-(3-methyl-2E-pentenoate)	1-(1-hydroxyethyl)-7-isopropyl-3-[(2-methylbutanoyl)oxy]-4-methylidene-2-oxo-hexahydro-1H-inden-5-yl (2E)-3-methylpent-2-enoate	448.282489	448.5922	CCC(C)C(=O)OC1C2C(C(C(C)O)C1=O)C(CC(OC(=O)\C=C(/C)CC)C2=C)C(C)C	Lipids and lipid-like molecules	Prenol lipids	Sesquiterpenoids	Aliphatic homopolycyclic compounds	20.06820004	7.346147665	C01	Lipids and lipid-like molecules	C12 (101)	C12	Steroids and steroid derivatives	C10	Triterpenoids	Urban	0.028151149	1	0.009278604	1	1.068638777
226	184.0015694	TRUE	0.53276205	2638.628471	7.72E-05	C3H8NO6P	-H(-)	100	Phosphoserine	HMDB0000272; HMDB0001721; HMDB00272; HMDB01721	C01005	CHEBI:15811; CHEBI:37712	HMDB0000272	2	Phosphoserine	phosphoserine	185.0089235	185.0725	N[C@@H](COP(O)(O)=O)C(O)=O	Organic acids and derivatives	Carboxylic acids and derivatives	Amino acids, peptides, and analogues	Aliphatic acyclic compounds	0.561354538	-27.30538357	C02	Organic acids and derivatives	C18 (30)	C18	Carboxylic acids and derivatives	C24	Amino acids, peptides, and analogues	Rural	0.001098766	1	0.000586981	0.639809576	1.068544422
482	249.0768664	TRUE	0.713269325	3223.032203	-1.99E-05	C13H14O5	-H(-)	100	Samin	HMDB0038926; HMDB0041857; HMDB0130060; HMDB0130061; HMDB0130062; HMDB0130063; HMDB0130064; HMDB38926; HMDB41857	C16765	CHEBI:48707	HMDB0038926	7	Samin	4-(2H-1,3-benzodioxol-5-yl)-hexahydrofuro[3,4-c]furan-1-ol	250.0841236	250.2473	OC1OCC2C1COC2C1=CC2=C(OCO2)C=C1	Organoheterocyclic compounds	Benzodioxoles		Aromatic heteropolycyclic compounds	-11.90261089	-6.88473379	C02	Organic acids and derivatives	C23 (82)	C23	Organic sulfuric acids and derivatives	C17	Amino acids, peptides, and analogues	Rural	0.006275878	1	0.002115134	1	1.068444405
926	371.2805166	TRUE	0.87131521	2012.686426	-0.000220064	C21H40O5	-H(-)	100	DG(8:0/10:0/0:0)	HMDB0092901; HMDB0092902; HMDB0092959; HMDB0092960; HMDB92901; HMDB92902; HMDB92959; HMDB92960	NA	NA	HMDB0092901	4	DG(8:0/10:0/0:0)	(2S)-1-hydroxy-3-(octanoyloxy)propan-2-yl decanoate	372.2875744	372.546	[H][C@](CO)(COC(=O)CCCCCCC)OC(=O)CCCCCCCCC	Lipids and lipid-like molecules	Glycerolipids	Diradylglycerols	Aliphatic acyclic compounds	27.6328114	-0.847126422	C01	Lipids and lipid-like molecules	C14 (86)	C14	Glycerolipids	C12	Fatty acids and conjugates	Urban	3.81E-05	0.053055246	6.90E-06	0.009594833	1.068390634
866	355.2856149	TRUE	0.78930032	5802.66125	-0.000233028	C21H40O4	-H(-)	100	MG(0:0/18:1(11Z)/0:0)	HMDB0011536; HMDB0011537; HMDB0011566; HMDB0011567; HMDB0033372; HMDB0034031; HMDB0094684; HMDB11536; HMDB11537; HMDB11566; HMDB11567; HMDB33372; HMDB34031; HMDB94684	NA	CHEBI:75342	HMDB0011536	7	MG(0:0/18:1(11Z)/0:0)	1,3-dihydroxypropan-2-yl (11Z)-octadec-11-enoate	356.2926598	356.5399	[H]C(CO)(CO)OC(=O)CCCCCCCCC\C=C/CCCCCC	Lipids and lipid-like molecules	Glycerolipids	Monoradylglycerols	Aliphatic acyclic compounds	28.06230962	-0.583688482	C01	Lipids and lipid-like molecules	C14 (86)	C14	Glycerolipids	C12	Fatty acids and conjugates	Urban	0.000855788	1	9.85E-06	0.013563108	1.068362442
956	379.2489445	TRUE	0.81825328	7421.99126	5.20E-05	C22H36O5	-H(-)	100	Bisnorcholic acid	HMDB0002082; HMDB02082	NA	NA	HMDB0002082	1	Bisnorcholic acid	bisnorcholic acid	380.2562743	380.5182	[H][C@@]1(CC[C@@]2([H])[C@]3([H])[C@H](O)C[C@]4([H])C[C@H](O)CC[C@]4(C)[C@@]3([H])C[C@H](O)[C@]12C)[C@H](C)C(O)=O	Lipids and lipid-like molecules	Steroids and steroid derivatives	Bile acids, alcohols and derivatives	Aliphatic homopolycyclic compounds	7.330041657	22.30937556	C01	Lipids and lipid-like molecules	C05 (147)	C05	Fatty Acyls	C13	Carbohydrates and carbohydrate conjugates	Urban	0.000554594	0.682150598	8.87E-05	0.108875728	1.068182198
311	205.0355697	TRUE	0.77249765	8817.459284	0.000674377	C8H14O2S2	-H(-)	100	Lipoate	HMDB0001451; HMDB0014312; HMDB01451; HMDB14312	C00725	CHEBI:30314; CHEBI:43796	HMDB0001451	2	(R)-lipoic acid	lipoic acid	206.0435211	206.326	OC(=O)CCCC[C@@H]1CCSS1	Organoheterocyclic compounds	Dithiolanes	Lipoic acids and derivatives	Aliphatic heteromonocyclic compounds	-26.4011407	-8.26670317	C02	Organic acids and derivatives	C04 (105)	C04	Carboxylic acids and derivatives	C04	Amino acids, peptides, and analogues	Rural	4.67E-06	0.00686481	8.06E-08	0.000125531	1.067957526
1442	623.4871246	TRUE	0.88127297	6192.187415	0.002101129	C37H68O7	-H(-)	17	Rollinecin A	HMDB0030438; HMDB0031749; HMDB0031893; HMDB0033186; HMDB0035389; HMDB0035436; HMDB30438; HMDB31749; HMDB31893; HMDB33186; HMDB35389; HMDB35436	NA	NA	HMDB0030438	6	Rollinecin A	5-methyl-3-{2,12,15-trihydroxy-15-[5-(1-hydroxytridecyl)oxolan-2-yl]pentadecyl}-5H-furan-2-one	624.4965045	624.9316	CCCCCCCCCCCCC(O)C1CCC(O1)C(O)CCC(O)CCCCCCCCCC(O)CC1=CC(C)OC1=O	Lipids and lipid-like molecules	Fatty Acyls	Fatty alcohols	Aliphatic heteromonocyclic compounds	29.37473097	5.939357153	C01	Lipids and lipid-like molecules	C14 (86)	C14	Glycerolipids	C30	Diradylglycerols	Urban	0.017926036	1	0.000770005	0.828525324	1.067799808
558	271.2281085	TRUE	0.936538635	36777.90389	-0.000241203	C16H32O3	-H(-)	100	(R)-3-Hydroxy-hexadecanoic acid	HMDB0010734; HMDB0031057; HMDB0061658; HMDB0112184; HMDB0112185; HMDB0112186; HMDB0112187; HMDB0112188; HMDB0112189; HMDB0112190; HMDB0112191; HMDB0112192; HMDB10734; HMDB31057; HMDB61658	NA	CHEBI:37248; CHEBI:38247; CHEBI:65101	HMDB0010734	12	(R)-3-Hydroxy-hexadecanoic acid	(R)-3-hydroxypalmitic acid	272.2351449	272.4235	[H][C@@](O)(CCCCCCCCCCCCC)CC(O)=O	Lipids and lipid-like molecules	Fatty Acyls	Fatty acids and conjugates	Aliphatic acyclic compounds	7.156060605	29.58803908	C01	Lipids and lipid-like molecules	C05 (147)	C05	Fatty Acyls	C09	Fatty acids and conjugates	Urban	0.000199168	0.259715707	0.00011809	0.143360891	1.067542211
160	164.0579898	TRUE	0.89102441	9285.806919	-0.000206719	C6H7N5O	-H(-)	100	Methylguanine	HMDB0000897; HMDB0001566; HMDB0003282; HMDB0006040; HMDB00897; HMDB01566; HMDB03282; HMDB06040	C02230; C02242; C04152; C04153	CHEBI:21803; CHEBI:27564; CHEBI:28664	HMDB0000897	4	7-Methylguanine	2-amino-7-methylhypoxanthine	165.0650599	165.1527	CN1C=NC2=C1C(=O)N=C(N)N2	Organoheterocyclic compounds	Imidazopyrimidines	Purines and purine derivatives	Aromatic heteropolycyclic compounds	-8.897520983	-17.13178099	C02	Organic acids and derivatives	C13 (102)	C13	Carboxylic acids and derivatives	C19	Amino acids, peptides, and analogues	Rural	5.90E-05	0.080714343	1.45E-05	0.019667776	1.067533818
1514	740.5244886	TRUE	0.95540452	35576.6309	-0.000912806	C41H76NO8P	-H(-)	100	PC(15:0/18:3(6Z,9Z,12Z))	HMDB0007941; HMDB0007942; HMDB0008165; HMDB0008198; HMDB0008876; HMDB0008935; HMDB0008936; HMDB0008967; HMDB0008995; HMDB0008996; HMDB0009027; HMDB0009060; HMDB0009091; HMDB0009092; HMDB0009123; HMDB0009156; HMDB0009287; HMDB0009319; HMDB0009352; HMDB0009548; HMDB0113026; HMDB0113027; HMDB0113368; HMDB0113396; HMDB0113885; HMDB0113886; HMDB0113904; HMDB0113944; HMDB0113945; HMDB0113966; HMDB01140…	C00157; C00350	NA	HMDB0007941	36	PC(15:0/18:3(6Z,9Z,12Z))	lecithin	741.5308549	742.0178	CCCCCCCCCCCCCCC(=O)OC[C@]([H])(COP([O-])(=O)OCC[N+](C)(C)C)OC(=O)CCCC\C=C/C\C=C/C\C=C/CCCCC	Lipids and lipid-like molecules	Glycerophospholipids	Glycerophosphocholines	Aliphatic acyclic compounds	24.3725972	-16.19670457	C01	Lipids and lipid-like molecules	C11 (104)	C11	Glycerophospholipids	C03	Glycerophosphocholines	Rural	0.016302136	1	0.004128628	1	1.067326647
564	274.1200543	TRUE	0.009254952	1964.802891	-0.000340042	C14H17N3O3	-H(-)	100	Alanyltryptophan	HMDB0013209; HMDB0028698; HMDB0029076; HMDB0142223; HMDB13209; HMDB28698; HMDB29076	C00806	NA	HMDB0013209	4	Alanyltryptophan	(2S)-2-[(2S)-2-aminopropanamido]-3-(1H-indol-3-yl)propanoic acid	275.1269914	275.308	C[C@H](N)C(=O)N[C@@H](CC1=CNC2=C1C=CC=C2)C(O)=O	Organic acids and derivatives	Carboxylic acids and derivatives	Amino acids, peptides, and analogues	Aromatic heteropolycyclic compounds	-22.55629927	9.493146168	C02	Organic acids and derivatives	C21 (97)	C21	Carboxylic acids and derivatives	C31	Amino acids, peptides, and analogues	Urban	0.001402607	1	0.062028454	1	1.067298672
166	165.0923639	TRUE	0.59966391	9820.965335	-0.000261235	C10H14O2	-H(-)	100	C10:3	HMDB0004586; HMDB0029691; HMDB0031085; HMDB0032062; HMDB0032135; HMDB0032462; HMDB0032615; HMDB0034922; HMDB0035063; HMDB0035235; HMDB0035328; HMDB0036042; HMDB0036084; HMDB0036878; HMDB0036879; HMDB0037011; HMDB0037012; HMDB0037044; HMDB0039382; HMDB0040176; HMDB0041000; HMDB0041584; HMDB0062603; HMDB0127496; HMDB0135742; HMDB04586; HMDB06539; HMDB29691; HMDB31085; HMDB32062; HMDB32135; HMDB3246…	C02088; C11924	CHEBI:36999; CHEBI:66729; CHEBI:78886; CHEBI:84225; CHEBI:9642	HMDB0004586	25	Perillic acid	perillic acid	166.0993797	166.22	CC(=C)C1CCC(=CC1)C(O)=O	Lipids and lipid-like molecules	Prenol lipids	Monoterpenoids	Aliphatic homomonocyclic compounds	-17.5547707	6.510539035	C02	Organic acids and derivatives	C22 (81)	C22	Organooxygen compounds	C28	Amino acids, peptides, and analogues	Urban	4.13E-05	0.057365263	5.40E-05	0.068699846	1.06725633
176	168.0070492	TRUE	0.56528544	4050.683301	-0.000317236	C3H8NO5P	-H(-)	100	Glyphosate	HMDB0000370; HMDB00370	C05672	CHEBI:244030	HMDB0000370	1	2-Amino-3-phosphonopropionic acid	phosphonoalanine	169.0140089	169.0731	NC(CP(O)(O)=O)C(O)=O	Organic acids and derivatives	Carboxylic acids and derivatives	Amino acids, peptides, and analogues	Aliphatic acyclic compounds	-5.470105918	-16.43579753	C02	Organic acids and derivatives	C13 (102)	C13	Carboxylic acids and derivatives	C29	Glycerophosphoethanolamines	Rural	1.63E-06	0.002453669	3.33E-06	0.004748249	1.066712625
416	232.1198165	TRUE	0.858384905	1400.669589	-0.000770973	C10H19NO5	-H(-)	100	Hydroxypropionylcarnitine	HMDB0013125; HMDB13125	NA	NA	HMDB0013125	1	Hydroxypropionylcarnitine	(3S)-3-[(3-hydroxypropanoyl)oxy]-4-(trimethylammonio)butanoate	233.1263227	233.2616	C[N+](C)(C)C[C@H](CC([O-])=O)OC(=O)CCO	Lipids and lipid-like molecules	Fatty Acyls	Fatty acid esters	Aliphatic acyclic compounds	-23.95316858	7.640070183	C02	Organic acids and derivatives	C21 (97)	C21	Carboxylic acids and derivatives	C31	Amino acids, peptides, and analogues	Urban	0.007433598	1	0.24334229	1	1.06624944
698	307.2644589	TRUE	0.847078595	31965.45386	-0.000206218	C20H36O2	-H(-)	100	Eicosadienoic acid	HMDB0005060; HMDB0036827; HMDB0061864; HMDB0062432; HMDB05060; HMDB36827; HMDB61864; HMDB62432	C09183; C16525	CHEBI:603631; CHEBI:78706; CHEBI:9053	HMDB0005060	4	Eicosadienoic acid	eicosadienoic acid	308.2715304	308.4986	CCCCC\C=C/C\C=C/CCCCCCCCCC(O)=O	Lipids and lipid-like molecules	Fatty Acyls	Fatty acids and conjugates	Aliphatic acyclic compounds	3.164592668	23.91874436	C01	Lipids and lipid-like molecules	C05 (147)	C05	Fatty Acyls	C09	Fatty acids and conjugates	Urban	0.116032211	1	0.049615415	1	1.066136098
452	242.1864673	TRUE	0.5770185	3399.785714	0.002274961	C14H27O3	-H(-)	13	3-Hydroxymyristate	HMDB0094672; HMDB94672	NA	CHEBI:84197	HMDB0094672	1	3-Hydroxytetradecanoic acid	3-hydroxy-myristic acid	244.2038448	244.375	CCCCCCCCCCC[C@H](O)CC(O)=O	Lipids and lipid-like molecules	Fatty Acyls	Fatty acids and conjugates	Aliphatic acyclic compounds	12.04855598	23.75395516	C01	Lipids and lipid-like molecules	C14 (86)	C14	Glycerolipids	C12	Fatty acids and conjugates	Urban	5.39E-05	0.074189761	1.07E-06	0.001586157	1.065831256
436	237.2225244	TRUE	0.802779555	1782.389266	-0.000136339	C16H30O	-H(-)	100	3-Methylcyclopentadecanone	HMDB0034181; HMDB0037544; HMDB0060482; HMDB34181; HMDB37544; HMDB60482	NA	CHEBI:17585	HMDB0034181	3	3-Methylcyclopentadecanone	cyclopentadecanone, 3-methyl-	238.2296656	238.4088	CC1CCCCCCCCCCCCC(=O)C1	Organic oxygen compounds	Organooxygen compounds	Carbonyl compounds	Aliphatic homomonocyclic compounds	4.961147157	25.92277349	C01	Lipids and lipid-like molecules	C05 (147)	C05	Fatty Acyls	C09	Fatty acids and conjugates	Urban	0.004764272	1	0.00123002	1	1.065495641
200	176.9867483	TRUE	0.72358835	1888.87243	0.000437327	C6H10S3	-H(-)	100	Allitridin	HMDB0031154; HMDB31154	NA	CHEBI:302136	HMDB0031154	1	Allitridin	diallyl trisulfide	177.9944624	178.339	C=CCSSSCC=C	Organosulfur compounds	Organic trisulfides		Aliphatic acyclic compounds	-10.33846973	-6.749031702	C02	Organic acids and derivatives	C23 (82)	C23	Organic sulfuric acids and derivatives	C17	Amino acids, peptides, and analogues	Rural	0.000287413	0.367889278	2.47E-06	0.003546589	1.065458054
105	145.0142921	TRUE	0.7573368	4957.386418	0.000822805	C6H10S2	-H(-)	100	Di-2-propenyl disulfide, 9CI	HMDB0033966; HMDB0041390; HMDB0041393; HMDB33966; HMDB41390; HMDB41393	C08369	CHEBI:4488	HMDB0033966	3	Di-2-propenyl disulfide, 9CI	garlicin	146.0223917	146.274	C=CCSSCC=C	Organosulfur compounds	Allyl sulfur compounds		Aliphatic acyclic compounds	-15.74321619	-12.98794181	C02	Organic acids and derivatives	C23 (82)	C23	Organic sulfuric acids and derivatives	C17	Amino acids, peptides, and analogues	Rural	0.000424684	0.531280297	7.35E-05	0.091793026	1.065286847
923	371.2063163	TRUE	0.54822773	2809.126574	0.00120941	C19H32O7	-H(-)	71	Blumenol C glucoside	HMDB0040668; HMDB0040701; HMDB40668; HMDB40701	NA	NA	HMDB0040668	2	Blumenol C glucoside	3,5,5-trimethyl-4-(3-{[3,4,5-trihydroxy-6-(hydroxymethyl)oxan-2-yl]oxy}butyl)cyclohex-2-en-1-one	372.2148034	372.4532	CC(CCC1C(C)=CC(=O)CC1(C)C)OC1OC(CO)C(O)C(O)C1O	Lipids and lipid-like molecules	Fatty Acyls	Fatty acyl glycosides	Aliphatic heteromonocyclic compounds	2.020848025	-2.521104376	C01	Lipids and lipid-like molecules	C06 (52)	C06	Organooxygen compounds	C07	Sulfated steroids	Urban	0.001410321	1	0.049541252	1	1.065270986
1594	949.8592159	TRUE	0.73563141	4172.893304	0.000130625	C63H114O5	-H(-)	100	TG(20:0/22:5(4Z,7Z,10Z,13Z,16Z)/o-18:0)	HMDB0046074; HMDB0046204; HMDB0046249; HMDB0046254; HMDB0046930; HMDB0047002; HMDB0050717; HMDB0050861; HMDB0051246; HMDB0051399; HMDB0051747; HMDB0051849; HMDB0051907; HMDB0051913; HMDB0052316; HMDB0052391; HMDB0053904; HMDB0054003; HMDB0054165; HMDB0054470; HMDB0054530; HMDB0054747; HMDB0054948; HMDB0055446; HMDB0055605; HMDB0055708; HMDB0055818; HMDB46074; HMDB46204; HMDB46249; HMDB46254; HMDB…	NA	NA	HMDB0046074	27	TG(20:0/22:5(4Z,7Z,10Z,13Z,16Z)/O-18:0)	(2R)-1-(icosanoyloxy)-3-(octadecyloxy)propan-2-yl (4Z,7Z,10Z,13Z,16Z)-docosa-4,7,10,13,16-pentaenoate	950.8666268	951.6	[H][C@@](COCCCCCCCCCCCCCCCCCC)(COC(=O)CCCCCCCCCCCCCCCCCCC)OC(=O)CC\C=C/C\C=C/C\C=C/C\C=C/C\C=C/CCCCC	Lipids and lipid-like molecules	Glycerolipids	Triradylcglycerols	Aliphatic acyclic compounds	24.70282345	-18.23129768	C01	Lipids and lipid-like molecules	C11 (104)	C11	Glycerophospholipids	C03	Glycerophosphocholines	Rural	0.030520198	1	0.043361098	1	1.065158961
1253	480.3099961	TRUE	0.94469455	377932.363	-0.000434851	C23H48NO7P	-H(-)	100	LysoPC(15:0)	HMDB0010381; HMDB0011129; HMDB0011130; HMDB10381; HMDB11129; HMDB11130	C04230	CHEBI:133144; CHEBI:580912; CHEBI:75036	HMDB0010381	3	LysoPC(15:0/0:0)	(2-{[(2R)-2-hydroxy-3-(pentadecanoyloxy)propyl phosphono]oxy}ethyl)trimethylazanium	481.3168394	481.6035	[H][C@@](O)(COC(=O)CCCCCCCCCCCCCC)COP([O-])(=O)OCC[N+](C)(C)C	Lipids and lipid-like molecules	Glycerophospholipids	Glycerophosphocholines	Aliphatic acyclic compounds	9.684157685	-10.04568938	C02	Organic acids and derivatives	C10 (56)	C10	Glycerophospholipids	C29	Glycerophosphoethanolamines	Rural	0.003654025	1	0.003370922	1	1.065141417
1099	423.1403661	TRUE	0.72846329	34250.07484	0.000536837	C19H24N2O9	-H(-)	100	6-Hydroxymelatonin glucuronide	HMDB0060786; HMDB60786	NA	NA	HMDB0060786	1	6-Hydroxymelatonin glucuronide	6-{[3-(2-acetamidoethyl)-5-methoxy-1H-indol-6-yl]oxy}-3,4,5-trihydroxyoxane-2-carboxylic acid	424.1481804	424.4019	COC1=CC2=C(NC=C2CCNC(C)=O)C=C1OC1OC(C(O)C(O)C1O)C(O)=O	Organic oxygen compounds	Organooxygen compounds	Carbohydrates and carbohydrate conjugates	Aromatic heteropolycyclic compounds	16.56855419	-4.64582193	C01	Lipids and lipid-like molecules	C02 (90)	C02	Prenol lipids	C15	Triradylcglycerols	Rural	0.03854664	1	0.022247122	1	1.065044414
69	128.0352972	TRUE	0.757836525	132816.6345	1.91E-05	C5H7NO3	-H(-)	100	Oxoproline	HMDB0000267; HMDB0000805; HMDB0001369; HMDB0001843; HMDB0002234; HMDB00267; HMDB0060262; HMDB0061093; HMDB0062585; HMDB00805; HMDB01369; HMDB01843; HMDB02234; HMDB60262; HMDB61093; HMDB62585	C01879; C02237; C04281; C04282	CHEBI:16010; CHEBI:16352; CHEBI:18183; CHEBI:27391; CHEBI:6151	HMDB0000267	8	Pyroglutamic acid	pyroglutamic acid	129.0425931	129.114	OC(=O)[C@@H]1CCC(=O)N1	Organic acids and derivatives	Carboxylic acids and derivatives	Amino acids, peptides, and analogues	Aliphatic heteromonocyclic compounds	-11.92126023	-17.0666044	C02	Organic acids and derivatives	C13 (102)	C13	Carboxylic acids and derivatives	C17	Amino acids, peptides, and analogues	Rural	0.000296827	0.378751506	0.000279049	0.323138391	1.064905667
635	293.114128	TRUE	0.814527925	5216.177701	0.000166519	C14H18N2O5	-H(-)	100	gamma-Glutamylphenylalanine	HMDB0000594; HMDB0001894; HMDB0028826; HMDB0028875; HMDB0029106; HMDB0029156; HMDB0029562; HMDB0031865; HMDB0038514; HMDB00594; HMDB01894; HMDB28826; HMDB28875; HMDB29106; HMDB29156; HMDB29562; HMDB31865; HMDB38514	C11045	CHEBI:2877; CHEBI:89582	HMDB0000594	9	gamma-Glutamylphenylalanine	gamma-glutamylphenylalanine	294.1215717	294.3031	N[C@@H](CCC(=O)N[C@@H](CC1=CC=CC=C1)C(O)=O)C(O)=O	Organic acids and derivatives	Carboxylic acids and derivatives	Amino acids, peptides, and analogues	Aromatic homomonocyclic compounds	-5.486409093	-21.61518207	C02	Organic acids and derivatives	C13 (102)	C13	Carboxylic acids and derivatives	C25	Amino acids, peptides, and analogues	Rural	1.87E-05	0.026611756	3.36E-06	0.004774023	1.064902573
1291	503.3737978	TRUE	0.87501436	5925.230368	0.000398738	C31H52O5	-H(-)	100	Ganoderiol G	HMDB0037780; HMDB37780	NA	NA	HMDB0037780	1	Ganoderiol G	9-methoxy-2,6,6,11,15-pentamethyl-14-(5,6,7-trihydroxy-6-methylheptan-2-yl)tetracyclo[8.7.0.0²,⁷.0¹¹,¹⁵]heptadec-1(10)-en-5-one	504.3814748	504.7416	COC1CC2C(C)(C)C(=O)CCC2(C)C2=C1C1(C)CCC(C(C)CCC(O)C(C)(O)CO)C1(C)CC2	Lipids and lipid-like molecules	Prenol lipids	Triterpenoids		28.36108314	7.695614095	C01	Lipids and lipid-like molecules	C12 (101)	C12	Steroids and steroid derivatives	C30	Diradylglycerols	Urban	0.055977265	1	0.000156382	0.187189209	1.064871492
1538	782.5696596	TRUE	0.84886378	10651.26933	0.000866239	C44H82NO8P	-H(-)	100	PC(14:1(9Z)/22:2(13Z,16Z))	HMDB0007921; HMDB0007980; HMDB0007981; HMDB0008012; HMDB0008040; HMDB0008041; HMDB0008072; HMDB0008105; HMDB0008136; HMDB0008137; HMDB0008168; HMDB0008201; HMDB0008332; HMDB0008364; HMDB0008397; HMDB0008591; HMDB0113077; HMDB0113096; HMDB0113097; HMDB0113122; HMDB0113149; HMDB0113177; HMDB0113204; HMDB0113233; HMDB0113288; HMDB0113289; HMDB0113316; HMDB0113343; HMDB0113344; HMDB0113371; HMDB01133…	C00157	NA	HMDB0007921	32	PC(14:1(9Z)/22:2(13Z,16Z))	lecithin	783.5778051	784.0975	CCCCC\C=C/C\C=C/CCCCCCCCCCCC(=O)O[C@]([H])(COC(=O)CCCCCCC\C=C/CCCC)COP([O-])(=O)OCC[N+](C)(C)C	Lipids and lipid-like molecules	Glycerophospholipids	Glycerophosphocholines	Aliphatic acyclic compounds	22.61538443	-18.310173	C01	Lipids and lipid-like molecules	C11 (104)	C11	Glycerophospholipids	C03	Glycerophosphocholines	Rural	0.002240475	1	0.000899712	0.961792637	1.064842422
1579	906.5522137	TRUE	0.57637063	19835.73595	-0.002029472	C49H82NO12P	-H(-)	19	PS(DiMe(11,3)/MonoMe(13,5))	HMDB0061559; HMDB0061567; HMDB0061575; HMDB0061578; HMDB0061595; HMDB0061599; HMDB0061607; HMDB0061615; HMDB0061619; HMDB0061626; HMDB61559; HMDB61567; HMDB61575; HMDB61578; HMDB61595; HMDB61599; HMDB61607; HMDB61615; HMDB61619; HMDB61626	NA	NA	HMDB0061559	10	PS(DiMe(11,3)/MonoMe(13,5))	2-amino-3-[(3-{[11-(3,4-dimethyl-5-propylfuran-2-yl)undecanoyl]oxy}-2-{[13-(3-methyl-5-pentylfuran-2-yl)tridecanoyl]oxy}propoxy(hydroxy)phosphoryl)oxy]propanoic acid	909.5731141	910.18	CCCCCC1=CC(C)=C(CCCCCCCCCCCCC(=O)OC(COC(=O)CCCCCCCCCCC2=C(C)C(C)=C(CCC)O2)COP(O)(=O)OCC(N)C(O)=O)O1	Lipids and lipid-like molecules	Glycerophospholipids	Glycerophosphoserines	Aromatic heteromonocyclic compounds	22.82211245	-20.44745631	C02	Organic acids and derivatives	C11 (104)	C11	Glycerophospholipids	C03	Glycerophosphocholines	Rural	0.002981457	1	0.002285042	1	1.06479234
168	166.0172129	TRUE	0.81186971	5220.556573	0.000738695	C4H9NO4S	-H(-)	100	Homocysteinesulfinic acid	HMDB0006462; HMDB06462	NA	NA	HMDB0006462	1	Homocysteinesulfinic acid	homocysteine sulfinic acid	167.0252285	167.184	NC(CCS(O)=O)C(O)=O	Organic acids and derivatives	Carboxylic acids and derivatives	Amino acids, peptides, and analogues	Aliphatic acyclic compounds	-26.63606361	-7.547891333	C02	Organic acids and derivatives	C04 (105)	C04	Carboxylic acids and derivatives	C04	Amino acids, peptides, and analogues	Rural	0.001560833	1	3.14E-05	0.040983081	1.064783267
691	306.0762017	TRUE	0.707995295	2503.657997	0.000979184	C18H13NO4	-H(-)	100	Hallacridone	HMDB0029826; HMDB0033247; HMDB29826; HMDB33247	NA	NA	HMDB0029826	2	Hallacridone	2-acetyl-5-hydroxy-11-methylfuro[2,3-c]acridin-6-one	307.0844579	307.3001	CN1C2=C(C=CC=C2)C(=O)C2=C1C1=C(OC(=C1)C(C)=O)C=C2O	Organoheterocyclic compounds	Quinolines and derivatives	Benzoquinolines	Aromatic heteropolycyclic compounds	-10.99483357	-17.31133936	C02	Organic acids and derivatives	C13 (102)	C13	Carboxylic acids and derivatives	C17	Amino acids, peptides, and analogues	Rural	0.000899956	1	8.55E-05	0.105378839	1.064780966
1519	748.5278429	TRUE	0.84821171	44439.87595	0.000818339	C43H76NO7P	-H(-)	100	PE(20:4(5Z,8Z,11Z,14Z)/P-18:1(11Z))	HMDB0009413; HMDB0009414; HMDB0009446; HMDB0009447; HMDB0009478; HMDB0009642; HMDB0009675; HMDB0011359; HMDB0011360; HMDB0011387; HMDB0011418; HMDB0011419; HMDB0011451; HMDB0011452; HMDB09413; HMDB09414; HMDB09446; HMDB09447; HMDB09478; HMDB09642; HMDB09675; HMDB11359; HMDB11360; HMDB11387; HMDB11418; HMDB11419; HMDB11451; HMDB11452	C00350	NA	HMDB0009413	14	PE(20:4(5Z,8Z,11Z,14Z)/P-18:1(11Z))	2-aminoethoxy(2R)-3-[(5Z,8Z,11Z,14Z)-icosa-5,8,11,14-tetraenoyloxy]-2-[(1Z,11Z)-octadeca-1,11-dien-1-yloxy]propoxyphosphinic acid	749.5359403	750.0398	[H][C@@](COC(=O)CCC\C=C/C\C=C/C\C=C/C\C=C/CCCCC)(COP(O)(=O)OCCN)O\C=C/CCCCCCCC\C=C/CCCCCC	Lipids and lipid-like molecules	Glycerophospholipids	Glycerophosphoethanolamines	Aliphatic acyclic compounds	27.37132371	-15.99609927	C01	Lipids and lipid-like molecules	C11 (104)	C11	Glycerophospholipids	C14	Glycerophosphoethanolamines	Rural	0.12025596	1	0.10325885	1	1.064759625
117	148.9909992	TRUE	0.186968655	23271.27308	0.000403354	C4H6O4S	-H(-)	100	Thiodiacetic acid	HMDB0042032; HMDB42032	C14872	CHEBI:35012	HMDB0042032	1	Thiodiacetic acid	thiodiglycolic acid	149.9986794	150.153	OC(=O)CSCC(O)=O	Organic acids and derivatives	Carboxylic acids and derivatives	Dicarboxylic acids and derivatives	Aliphatic acyclic compounds	-15.93329941	-17.34631396	C02	Organic acids and derivatives	C22 (81)	C22	Organooxygen compounds	C17	Amino acids, peptides, and analogues	Rural	0.000239891	0.310178963	0.000214687	0.251612726	1.064729937
217	181.991929	TRUE	0.67442104	2804.339722	-0.000192003	C7H5NO3S	-H(-)	100	Saccharin	HMDB0029723; HMDB29723	C12283	CHEBI:32111	HMDB0029723	1	Saccharin	2H-1lambda6,2-benzothiazole-1,1,3-trione	182.9990137	183.185	OC1=NS(=O)(=O)C2=CC=CC=C12	Organoheterocyclic compounds	Benzothiazoles		Aromatic heteropolycyclic compounds	-10.07051137	-5.47805435	C02	Organic acids and derivatives	C23 (82)	C23	Organic sulfuric acids and derivatives	C20	Arylsulfates	Rural	0.185470531	1	0.029035397	1	1.064550057
1545	805.5059833	TRUE	0.80769858	4301.532129	0.000742574	C40H74N2O14	-H(-)	100	N-di-Demethyl roxithromycin	HMDB0060612; HMDB60612	NA	NA	HMDB0060612	1	N-di-Demethyl roxithromycin	(3R,4S,6R,7R,9R,10E,11S,12R,13S,14R)-6-[(4-amino-3-hydroxy-6-methyloxan-2-yl)oxy]-14-ethyl-7,12,13-trihydroxy-4-[(4-methoxy-4,5,6-trimethyloxan-2-yl)oxy]-3,5,7,9,11,13-hexamethyl-10-(2,4,7-trioxa-1-azaoctan-1-ylidene)-1-oxacyclotetradecan-2-one	806.5140051	807.0206	CC[C@H]1OC(=O)[C@H](C)[C@@H](OC2CC(C)(OC)C(C)C(C)O2)C(C)[C@@H](OC2OC(C)CC(N)C2O)[C@](C)(O)C[C@@H](C)\C(=N/OCOCCOC)[C@H](C)[C@@H](O)[C@]1(C)O	Organic oxygen compounds	Organooxygen compounds	Carbohydrates and carbohydrate conjugates	Aliphatic heteromonocyclic compounds	20.45265821	-14.85773076	C01	Lipids and lipid-like molecules	C11 (104)	C11	Glycerophospholipids	C06	Glycerophosphoserines	Rural	8.41E-05	0.113816632	1.22E-05	0.016584325	1.064436285
640	294.0551335	TRUE	0.85725766	2646.503704	0.000266105	C12H13N3O4S	-H(-)	100	N4-Acetylsulfamethoxazole	HMDB0013854; HMDB13854	NA	CHEBI:116400	HMDB0013854	1	N4-Acetylsulfamethoxazole	N(sup 4)-acetylsulfisomezole	295.0626766	295.314	CC(O)=NC1=CC=C(C=C1)S(=O)(=O)NC1=NOC(C)=C1	Benzenoids	Benzene and substituted derivatives	Benzenesulfonamides	Aromatic heteromonocyclic compounds	-17.05783958	-30.90190218	C02	Organic acids and derivatives	C20 (23)	C20	Organooxygen compounds	C23	Carbohydrates and carbohydrate conjugates	Rural	0.305814722	1	2.38E-09	3.80E-06	1.064381216
72	129.0193986	TRUE	0.7465589	23213.37214	-6.67E-05	C5H6O4	-H(-)	100	Itaconate	HMDB0000620; HMDB0000634; HMDB0000749; HMDB0002092; HMDB0013233; HMDB0033809; HMDB0059743; HMDB0060365; HMDB0061185; HMDB00620; HMDB00634; HMDB00749; HMDB01657; HMDB02092; HMDB13233; HMDB33809; HMDB59743; HMDB60365; HMDB61185	C00490; C01732; C02214; C02226; C02800	CHEBI:15670; CHEBI:16600; CHEBI:17204; CHEBI:17415; CHEBI:17626; CHEBI:30838; CHEBI:74524	HMDB0000620	9	Glutaconic acid	glutaconic acid	130.0266087	130.0987	OC(=O)C\C=C\C(O)=O	Organic acids and derivatives	Carboxylic acids and derivatives	Dicarboxylic acids and derivatives	Aliphatic acyclic compounds	-25.73014798	-8.84520233	C02	Organic acids and derivatives	C04 (105)	C04	Carboxylic acids and derivatives	C19	Amino acids, peptides, and analogues	Rural	4.84E-05	0.066825011	2.18E-06	0.003140406	1.064276673
475	247.1100013	TRUE	0.65728754	7489.822557	-0.001186044	C13H16N2O3	-H(-)	74	6-Hydroxymelatonin	HMDB0004081; HMDB0060069; HMDB0060721; HMDB04081; HMDB60069; HMDB60721	C05643	CHEBI:308079	HMDB0004081	3	6-Hydroxymelatonin	N-[2-(6-hydroxy-5-methoxy-1H-indol-3-yl)ethyl]acetamide	248.1160924	248.2777	COC1=C(O)C=C2NC=C(CCNC(C)=O)C2=C1	Organoheterocyclic compounds	Indoles and derivatives	Hydroxyindoles	Aromatic heteropolycyclic compounds	-5.862927937	-21.60078404	C02	Organic acids and derivatives	C13 (102)	C13	Carboxylic acids and derivatives	C25	Amino acids, peptides, and analogues	Rural	3.92E-05	0.05454969	3.70E-06	0.005256998	1.064274997
604	285.049306	TRUE	0.77279156	14331.23148	1.88E-05	C7H15N2O8P	-H(-)	100	Glycineamideribotide	HMDB0002022; HMDB02022	C03838	CHEBI:18349	HMDB0002022	1	Glycineamideribotide	glycineamide ribonucleotide	286.056602	286.1764	NCC(=O)N[C@@H]1O[C@H](COP(O)(O)=O)[C@@H](O)[C@H]1O	Nucleosides, nucleotides, and analogues	Glycinamide ribonucleotides		Aliphatic heteromonocyclic compounds	-7.571382589	-22.88094891	C02	Organic acids and derivatives	C13 (102)	C13	Carboxylic acids and derivatives	C25	Amino acids, peptides, and analogues	Rural	4.38E-05	0.060663507	1.97E-06	0.002849291	1.064108629
1050	409.1868793	TRUE	0.90838552	4514.227386	-8.90E-05	C21H30O8	-H(-)	100	Pteroside A	HMDB0030758; HMDB0036603; HMDB0040713; HMDB30758; HMDB36603; HMDB40713	NA	NA	HMDB0030758	3	Pteroside A	2-(hydroxymethyl)-2,5,7-trimethyl-6-(2-{[3,4,5-trihydroxy-6-(hydroxymethyl)oxan-2-yl]oxy}ethyl)-3H-inden-1-one	410.1940679	410.4581	CC1=CC2=C(C(=O)C(C)(CO)C2)C(C)=C1CCOC1OC(CO)C(O)C(O)C1O	Organic oxygen compounds	Organooxygen compounds	Carbohydrates and carbohydrate conjugates	Aromatic heteropolycyclic compounds	-11.37328972	28.09275674	C02	Organic acids and derivatives	C09 (30)	C09	Prenol lipids	C16	Sesquiterpenoids	Rural	0.213174165	1	0.091447666	1	1.064029738
792	337.1921506	TRUE	0.64473939	45024.11565	6.24E-08	C21H26N2O2	-H(-)	100	Aspidospermatine	HMDB0030358; HMDB30358	C09041	NA	HMDB0030358	1	Aspidospermatine	1-[(18E)-18-ethylidene-6-methoxy-8,14-diazapentacyclo[9.5.2.0¹,⁹.0²,⁷.0¹⁴,¹⁷]octadeca-2(7),3,5-trien-8-yl]ethanone	338.1994281	338.4433	COC1=CC=CC2=C1N(C1CC3CCN4CCC21C4\C3=C\C)C(C)=O	Alkaloids and derivatives	Strychnos alkaloids		Aromatic heteropolycyclic compounds	3.473334489	22.58653739	C01	Lipids and lipid-like molecules	C05 (147)	C05	Fatty Acyls	C13	Carbohydrates and carbohydrate conjugates	Urban	0.185110214	1	0.049245952	1	1.063736291
1346	533.2577148	TRUE	0.8841821	2496.237551	-0.00190147	C33H34N4O3	-H(-)	23	Pyrophaeophorbide a	HMDB0031150; HMDB31150	NA	CHEBI:48398	HMDB0031150	1	Pyrophaeophorbide a	3-{16-ethenyl-11-ethyl-12,17,21,26-tetramethyl-4-oxo-7,23,24,25-tetraazahexacyclo[18.2.1.1⁵,⁸.1¹⁰,¹³.1¹⁵,¹⁸.0²,⁶]hexacosa-1,5,8(26),9,11,13(25),14,16,18,20(23)-decaen-22-yl}propanoic acid	534.263091	534.6481	[H]\C-1=C2\N\C(=C([H])/C3=N/C(=C([H])\C4=C(C)C5=C(N4)\C(CC5=O)=C4\N=C-1C(C)C4CCC(O)=O)/C(CC)=C3C)C(C=C)=C2C	Organoheterocyclic compounds	Tetrapyrroles and derivatives	Chlorins		11.13858003	-1.354687359	C01	Lipids and lipid-like molecules	C02 (90)	C02	Prenol lipids	C22	Steroid lactones	Rural	0.056738412	1	0.027399332	1	1.063567848
571	276.1721489	TRUE	0.191808075	1436.883039	-0.000399245	C15H23N3O2	-H(-)	100	N-Acetylprocainamide	HMDB0041944; HMDB41944	NA	CHEBI:60728	HMDB0041944	1	N-Acetylprocainamide	N-(4-{[2-(diethylamino)ethyl]carbamoyl}phenyl)ethanimidic acid	277.179027	277.362	CCN(CC)CCNC(=O)C1=CC=C(C=C1)N=C(C)O	Benzenoids	Benzene and substituted derivatives	Benzoic acids and derivatives	Aromatic homomonocyclic compounds	-22.65021363	8.918067226	C02	Organic acids and derivatives	C21 (97)	C21	Carboxylic acids and derivatives	C31	Amino acids, peptides, and analogues	Urban	0.005017468	1	0.114172521	1	1.063529201
1282	498.2633241	TRUE	0.86358893	4451.590903	-0.000712907	C25H42NO7P	-H(-)	100	LysoPE(0:0/20:5(5Z,8Z,11Z,14Z,17Z))	HMDB0011489; HMDB0011519; HMDB11489; HMDB11519	NA	NA	HMDB0011489	2	LysoPE(0:0/20:5(5Z,8Z,11Z,14Z,17Z))	2-aminoethoxy(2R)-3-hydroxy-2-[(5Z,8Z,11Z,14Z,17Z)-icosa-5,8,11,14,17-pentaenoyloxy]propoxyphosphinic acid	499.2698892	499.5772	[H][C@@](CO)(COP(O)(=O)OCCN)OC(=O)CCC\C=C/C\C=C/C\C=C/C\C=C/C\C=C/CC	Lipids and lipid-like molecules	Glycerophospholipids	Glycerophosphoethanolamines	Aliphatic acyclic compounds	11.47790577	-11.23859975	C02	Organic acids and derivatives	C10 (56)	C10	Glycerophospholipids	C29	Glycerophosphoethanolamines	Rural	0.007394273	1	0.004542642	1	1.063479892
1552	824.6966464	TRUE	0.35001153	14830.83057	0.001842862	C49H95NO8	-H(-)	26	Glucosylceramide (d18:1/25:0)	HMDB0004979; HMDB04979	C01190	NA	HMDB0004979	1	GlcCer(d18:1/25:0)	N-[(2S,3R,4E)-3-hydroxy-1-{[(2R,3R,4S,5S,6R)-3,4,5-trihydroxy-6-(hydroxymethyl)oxan-2-yl]oxy}octadec-4-en-2-yl]pentacosanamide	825.705769	826.2805	CCCCCCCCCCCCCCCCCCCCCCCCC(=O)N[C@@H](CO[C@@H]1O[C@H](CO)[C@@H](O)[C@H](O)[C@H]1O)[C@H](O)\C=C\CCCCCCCCCCCCC	Lipids and lipid-like molecules	Sphingolipids	Glycosphingolipids	Aliphatic heteromonocyclic compounds	18.61208881	-8.551181351	C01	Lipids and lipid-like molecules	C19 (55)	C19	Glycerolipids	C15	Triradylcglycerols	Urban	0.013248353	1	3.12E-05	0.0407648	1.063477889
1128	429.3237046	TRUE	0.88188502	2709.997409	-0.00154346	C24H46O6	-H(-)	42	Sorbitan stearate	HMDB0029888; HMDB29888	NA	NA	HMDB0029888	1	Sorbitan stearate	sorbitan monostearate	430.3294392	430.6184	CCCCCCCCCCCCCCCCCC(=O)OCC(O)C1OCC(O)C1O	Lipids and lipid-like molecules	Fatty Acyls	Fatty acid esters	Aliphatic heteromonocyclic compounds	26.60545649	1.333190233	C01	Lipids and lipid-like molecules	C14 (86)	C14	Glycerolipids	C30	Diradylglycerols	Urban	5.41E-05	0.074327966	0.000147897	0.17762465	1.063455734
925	371.2587985	TRUE	0.83569324	1808.126771	0.000368824	C24H36O3	-H(-)	100	Cervonoyl ethanolamide	HMDB0013627; HMDB0014629; HMDB0041301; HMDB13627; HMDB14629; HMDB41301	C13828	CHEBI:189797; CHEBI:34488	HMDB0013627	3	Cervonoyl ethanolamide	2-hydroxyethyl (4Z,7Z,10Z,13Z,16Z,19Z)-docosa-4,7,10,13,16,19-hexaenoate	372.266445	372.5408	CC\C=C/C\C=C/C\C=C/C\C=C/C\C=C/C\C=C/CCC(=O)OCCO	Lipids and lipid-like molecules	Fatty Acyls	Fatty acid esters	Aliphatic acyclic compounds	7.541819787	4.08458668	C01	Lipids and lipid-like molecules	C02 (90)	C02	Prenol lipids	C11	Diterpenoids	Urban	1.52E-06	0.002288918	2.05E-06	0.002954203	1.06341575
237	187.0615727	TRUE	0.729206325	12109.63071	-0.000376219	C8H12O5	-H(-)	100	Tetrahydro-2,5-furan-diacetic acid	HMDB0059767; HMDB59767	NA	CHEBI:89885	HMDB0059767	1	Tetrahydro-2,5-furan-diacetic acid	[5-(carboxymethyl)oxolan-2-yl]acetic acid	188.0684735	188.1779	OC(=O)CC1CCC(CC(O)=O)O1	Organic acids and derivatives	Carboxylic acids and derivatives	Dicarboxylic acids and derivatives	Aliphatic heteromonocyclic compounds	-11.688507	2.341032877	C02	Organic acids and derivatives	C21 (97)	C21	Carboxylic acids and derivatives	C31	Amino acids, peptides, and analogues	Urban	0.00594853	1	0.116564227	1	1.063413491
668	301.0877847	TRUE	0.52193058	2702.77144	-0.000767362	C20H14O3	-H(-)	100	9-(4-Hydroxyphenyl)-2-methoxy-1H-phenalen-1-one	HMDB0034690; HMDB0041462; HMDB0062470; HMDB34690; HMDB41462; HMDB62470	C14853	CHEBI:30614	HMDB0034690	3	9-(4-Hydroxyphenyl)-2-methoxy-1H-phenalen-1-one	9-(4-hydroxyphenyl)-2-methoxyphenalen-1-one	302.0942943	302.3234	COC1=CC2=CC=CC3=C2C(C1=O)=C(C=C3)C1=CC=C(O)C=C1	Benzenoids	Naphthalenes	Phenylnaphthalenes	Aromatic homopolycyclic compounds	-14.70720629	18.89353905	C02	Organic acids and derivatives	C03 (138)	C03	Fatty Acyls	C26	Amino acids, peptides, and analogues	Rural	0.017047953	1	0.000429041	0.478810173	1.063236232
579	277.2176085	TRUE	0.90979785	143020.7091	-0.00030583	C18H30O2	-H(-)	100	Alpha-Linolenic acid	HMDB0001388; HMDB0003073; HMDB0030962; HMDB0030963; HMDB0030964; HMDB01388; HMDB03073; HMDB30962; HMDB30963; HMDB30964	C06426; C06427; C08364	CHEBI:27432; CHEBI:28661; CHEBI:38383; CHEBI:86148	HMDB0001388	5	alpha-Linolenic acid	α linolenic acid	278.2245802	278.4296	CC\C=C/C\C=C/C\C=C/CCCCCCCC(O)=O	Lipids and lipid-like molecules	Fatty Acyls	Lineolic acids and derivatives	Aliphatic acyclic compounds	4.481650121	25.54218189	C01	Lipids and lipid-like molecules	C05 (147)	C05	Fatty Acyls	C09	Fatty acids and conjugates	Urban	0.059099494	1	0.039639505	1	1.06322198
1238	473.3280736	TRUE	0.87851799	7279.720001	-0.000827091	C29H46O5	-H(-)	100	(3beta,17alpha,23S,24S)-17,23-Epoxy-3,24,29-trihydroxy-27-norlanost-8-en-15-one	HMDB0035144; HMDB0035221; HMDB35144; HMDB35221	NA	NA	HMDB0035144	2	(3beta,17alpha,23S,24S)-17,23-Epoxy-3,24,29-trihydroxy-27-norlanost-8-en-15-one	5'-hydroxy-6'-(hydroxymethyl)-5-(1-hydroxypropyl)-2',3,6',11',15'-pentamethylspiro[oxolane-2,14'-tetracyclo[8.7.0.0²,⁷.0¹¹,¹⁵]heptadecan]-1'(10')-en-12'-one	474.3345246	474.6725	CCC(O)C1CC(C)C2(CC(=O)C3(C)C4=C(CCC23C)C2(C)CCC(O)C(C)(CO)C2CC4)O1	Lipids and lipid-like molecules	Prenol lipids	Triterpenoids		22.0216136	2.096819316	C01	Lipids and lipid-like molecules	C12 (101)	C12	Steroids and steroid derivatives	C10	Triterpenoids	Urban	0.013323168	1	0.015962778	1	1.063031298
794	337.3114243	TRUE	0.71499628	6167.309918	-0.000221602	C22H42O2	-H(-)	100	Erucic acid	HMDB0002068; HMDB0002884; HMDB0031013; HMDB0032470; HMDB0035566; HMDB0035567; HMDB0035568; HMDB0035569; HMDB0062659; HMDB02068; HMDB02884; HMDB31013; HMDB32470; HMDB35566; HMDB35567; HMDB35568; HMDB35569; HMDB62659	C08316	CHEBI:28792; CHEBI:32428; CHEBI:82946	HMDB0002068	9	Erucic acid	erucic acid	338.3184806	338.5677	CCCCCCCC\C=C/CCCCCCCCCCCC(O)=O	Lipids and lipid-like molecules	Fatty Acyls	Fatty acids and conjugates	Aliphatic acyclic compounds	5.665945535	29.09373099	C01	Lipids and lipid-like molecules	C05 (147)	C05	Fatty Acyls	C09	Fatty acids and conjugates	Urban	0.004510384	1	0.00165648	1	1.062684215
220	182.0819917	TRUE	0.66082734	2674.502211	0.000274567	C9H13NO3	-H(-)	100	L-Adrenaline	HMDB0000068; HMDB0000819; HMDB0002832; HMDB00068; HMDB0015652; HMDB0029455; HMDB00615; HMDB0061679; HMDB0062515; HMDB00819; HMDB02832; HMDB15652; HMDB29455; HMDB61679; HMDB62515	C00788; C05589; C11768; C17925	CHEBI:128939; CHEBI:142891; CHEBI:144308; CHEBI:28918; CHEBI:33568; CHEBI:71172; CHEBI:714289	HMDB0000068	7	Epinephrine	epinephrine	183.0895433	183.2044	CNC[C@H](O)C1=CC(O)=C(O)C=C1	Benzenoids	Phenols	Benzenediols	Aromatic homomonocyclic compounds	4.963040164	11.73644763	C02	Organic acids and derivatives	C01 (55)	C01	Organooxygen compounds	C27	Carbohydrates and carbohydrate conjugates	Urban	3.33E-06	0.004924072	0.004289907	1	1.062379059
807	341.1093015	TRUE	0.60681042	8025.074537	-0.000367369	C12H22O11	-H(-)	100	Disaccharide	HMDB0000048; HMDB0000055; HMDB0000163; HMDB0000186; HMDB0000258; HMDB0000740; HMDB0000975; HMDB0002923; HMDB00048; HMDB00055; HMDB0005826; HMDB0006603; HMDB0006792; HMDB0011740; HMDB0011742; HMDB00163; HMDB00186; HMDB00258; HMDB0029880; HMDB0029882; HMDB0029898; HMDB0029902; HMDB0029919; HMDB0029933; HMDB0033368; HMDB0037138; HMDB0038489; HMDB0039237; HMDB0039727; HMDB0039876; HMDB0041627; HMDB00…	C00089; C00208; C00243; C00252; C00897; C01083; C01235; C01518; C01970; C03323; C04147; C05400; C05402; C06422; C07064; C19632; C19636	CHEBI:16551; CHEBI:16751; CHEBI:17505; CHEBI:17992; CHEBI:18167; CHEBI:27554; CHEBI:28053; CHEBI:28085; CHEBI:28189; CHEBI:32528; CHEBI:33020; CHEBI:36217; CHEBI:36218; CHEBI:36219; CHEBI:47937; CHEBI:4808; CHEBI:6359; CHEBI:7570	HMDB0000048	29	Melibiose	(2S,3R,4S,5S,6R)-6-({[(2S,3R,4S,5R,6R)-3,4,5-trihydroxy-6-(hydroxymethyl)oxan-2-yl]oxy}methyl)oxane-2,3,4,5-tetrol	342.1162115	342.2965	OC[C@H]1O[C@H](OC[C@H]2O[C@H](O)[C@H](O)[C@@H](O)[C@@H]2O)[C@H](O)[C@@H](O)[C@H]1O	Organic oxygen compounds	Organooxygen compounds	Carbohydrates and carbohydrate conjugates	Aliphatic heteromonocyclic compounds	-10.867757	-0.432198457	C02	Organic acids and derivatives	C03 (138)	C03	Fatty Acyls	C20	Arylsulfates	Rural	0.022088562	1	5.25E-05	0.067045167	1.062258978
374	223.1704585	TRUE	0.75659609	11399.71058	-0.000105845	C14H24O2	-H(-)	100	5,8-Tetradecadienoic acid	HMDB0000560; HMDB0030426; HMDB0030427; HMDB0031015; HMDB0032053; HMDB0032342; HMDB0032524; HMDB0036424; HMDB0037814; HMDB0038246; HMDB0038259; HMDB0038260; HMDB0039129; HMDB00560; HMDB30426; HMDB30427; HMDB31015; HMDB32053; HMDB32342; HMDB32524; HMDB36424; HMDB37814; HMDB38246; HMDB38259; HMDB38260; HMDB39129	NA	CHEBI:70719	HMDB0000560	13	Goshuyic acid	(5Z,8Z)-tetradeca-5,8-dienoic acid	224.17763	224.3392	CCCCC\C=C/C\C=C/CCCC(O)=O	Lipids and lipid-like molecules	Fatty Acyls	Fatty acids and conjugates	Aliphatic acyclic compounds	0.551896145	24.25181235	C01	Lipids and lipid-like molecules	C05 (147)	C05	Fatty Acyls	C13	Carbohydrates and carbohydrate conjugates	Urban	0.120841861	1	0.001212503	1	1.062023516
1006	393.1915086	TRUE	0.91606605	5446.487032	0.000367067	C21H30O7	-H(-)	100	Pteroside Z	HMDB0032587; HMDB0041363; HMDB32587; HMDB41363	NA	NA	HMDB0032587	2	Pteroside Z	2,2,5,7-tetramethyl-6-(2-{[3,4,5-trihydroxy-6-(hydroxymethyl)oxan-2-yl]oxy}ethyl)-3H-inden-1-one	394.1991533	394.4587	CC1=CC2=C(C(=O)C(C)(C)C2)C(C)=C1CCOC1OC(CO)C(O)C(O)C1O	Organic oxygen compounds	Organooxygen compounds	Carbohydrates and carbohydrate conjugates	Aromatic heteropolycyclic compounds	-11.41877772	28.00870245	C02	Organic acids and derivatives	C09 (30)	C09	Prenol lipids	C16	Sesquiterpenoids	Rural	0.107508901	1	0.002285027	1	1.062020566
1528	767.5598651	TRUE	0.88257033	22787.8305	-0.000238299	C44H81O8P	-H(-)	100	PA(22:1(13Z)/19:2(10Z,13Z))	HMDB0115591	NA	NA	HMDB0115591	1	PA(22:1(13Z)/19:2(10Z,13Z))	(2R)-3-[(13Z)-docos-13-enoyloxy]-2-[(10Z,13Z)-nonadeca-10,13-dienoyloxy]propoxyphosphonic acid	768.5669066	769.098	[H][C@@](COC(=O)CCCCCCCCCCC\C=C/CCCCCCCC)(COP(O)(O)=O)OC(=O)CCCCCCCC\C=C/C\C=C/CCCCC	Lipids and lipid-like molecules	Glycerophospholipids	Glycerophosphates	Aliphatic acyclic compounds	25.66405204	-17.34081241	C01	Lipids and lipid-like molecules	C11 (104)	C11	Glycerophospholipids	C03	Glycerophosphocholines	Rural	0.024651204	1	0.014440385	1	1.062019213
1567	872.3579038	TRUE	0.879314185	7275.367912	0.000535907	C42H51N9O12	-H(-)	100	Lyciumin A	HMDB0038672; HMDB38672	NA	NA	HMDB0038672	1	Lyciumin A	11-(hydroxymethyl)-2-[3-(4-hydroxyphenyl)-2-{[1-(5-oxopyrrolidine-2-carbonyl)pyrrolidin-2-yl]formamido}propanamido]-5-isopropyl-3,6,9,12-tetraoxo-1,4,7,10,13-pentaazatricyclo[14.6.1.0¹⁷,²²]tricosa-16(23),17(22),18,20-tetraene-14-carboxylic acid	873.3657181	873.9074	CC(C)C1NC(=O)C(NC(=O)C(CC2=CC=C(O)C=C2)NC(=O)C2CCCN2C(=O)C2CCC(=O)N2)N2C=C(CC(NC(=O)C(CO)NC(=O)CNC1=O)C(O)=O)C1=C2C=CC=C1	Phenylpropanoids and polyketides	2-arylbenzofuran flavonoids		Aromatic heteropolycyclic compounds	9.566727325	-10.22887361	C02	Organic acids and derivatives	C10 (56)	C10	Glycerophospholipids	C29	Glycerophosphoethanolamines	Rural	0.00098795	1	0.000483284	0.53499506	1.062002056
140	158.118622	TRUE	0.6650787	2886.02487	2.97E-05	C8H17NO2	-H(-)	100	DL-2-Aminooctanoic acid	HMDB0000991; HMDB0014375; HMDB00991; HMDB14375	NA	CHEBI:64356; CHEBI:75145	HMDB0000991	2	DL-2-Aminooctanoic acid	(+-)-2-aminooctanoic acid	159.1259288	159.2261	CCCCCCC(N)C(O)=O	Organic acids and derivatives	Carboxylic acids and derivatives	Amino acids, peptides, and analogues	Aliphatic acyclic compounds	-7.280632841	-23.61023238	C02	Organic acids and derivatives	C13 (102)	C13	Carboxylic acids and derivatives	C25	Amino acids, peptides, and analogues	Rural	5.52E-05	0.075756252	1.12E-06	0.001652168	1.06162487
979	385.2596677	TRUE	0.84793735	2849.002547	-0.000106573	C21H38O6	-H(-)	100	Glycerol trihexanoate	HMDB0031125; HMDB0036015; HMDB0038018; HMDB31125; HMDB36015; HMDB38018	NA	CHEBI:77386	HMDB0031125	3	Glycerol trihexanoate	tricaproin	386.2668389	386.5228	CCCCCC(=O)OCC(COC(=O)CCCCC)OC(=O)CCCCC	Lipids and lipid-like molecules	Glycerolipids	Triradylcglycerols	Aliphatic acyclic compounds	27.78153048	-1.024362091	C01	Lipids and lipid-like molecules	C14 (86)	C14	Glycerolipids	C11	Diterpenoids	Urban	0.000137549	0.181564242	4.53E-05	0.058159238	1.061607863
1564	857.5182582	TRUE	0.869436265	29997.50264	0.000291573	C45H79O13P	-H(-)	100	PI(16:0/20:4(5Z,8Z,11Z,14Z))	HMDB0009789; HMDB0009790; HMDB0009827; HMDB0009828; HMDB0009839; HMDB0009840; HMDB0009850; HMDB0009859; HMDB0009860; HMDB0009863; HMDB0009864; HMDB0009893; HMDB0009899; HMDB0062771; HMDB09789; HMDB09790; HMDB09827; HMDB09828; HMDB09839; HMDB09840; HMDB09850; HMDB09859; HMDB09860; HMDB09863; HMDB09864; HMDB09893; HMDB09899; HMDB62771	C00626	NA	HMDB0009789	14	PI(16:0/20:4(5Z,8Z,11Z,14Z))	(2R)-3-(hexadecanoyloxy)-2-[(5Z,8Z,11Z,14Z)-icosa-5,8,11,14-tetraenoyloxy]propoxy([(1S,2R,3R)-2,3,4,5,6-pentahydroxycyclohexyl]oxy)phosphinic acid	858.5258296	859.088	CCCCCCCCCCCCCCCC(=O)OC[C@H](COP(O)(=O)O[C@H]1[C@H](O)[C@@H](O)[C@H](O)[C@@H](O)[C@H]1O)OC(=O)CCC\C=C/C\C=C/C\C=C/C\C=C/CCCCC	Lipids and lipid-like molecules	Glycerophospholipids	Glycerophosphoinositols	Aliphatic homomonocyclic compounds	25.37889139	-16.51757644	C01	Lipids and lipid-like molecules	C11 (104)	C11	Glycerophospholipids	C03	Glycerophosphocholines	Rural	0.046245826	1	0.032868942	1	1.061467176
1031	403.2483397	TRUE	0.81947121	2588.11574	0.000656773	C24H36O5	-H(-)	100	7a,12a-Dihydroxy-3-oxo-4-cholenoic acid	HMDB0000447; HMDB0014372; HMDB0038152; HMDB00447; HMDB14372; HMDB38152	C07074; C15568	CHEBI:40303; CHEBI:49269	HMDB0000447	3	7a,12a-Dihydroxy-3-oxo-4-cholenoic acid	(4R)-4-[(1S,2R,9R,10R,11S,14R,15R,16S)-9,16-dihydroxy-2,15-dimethyl-5-oxotetracyclo[8.7.0.0²,⁷.0¹¹,¹⁵]heptadec-6-en-14-yl]pentanoic acid	404.2562743	404.5396	[H][C@@]12CC[C@H]([C@H](C)CCC(O)=O)[C@@]1(C)[C@@H](O)C[C@@]1([H])[C@@]2([H])[C@H](O)CC2=CC(=O)CC[C@]12C	Lipids and lipid-like molecules	Steroids and steroid derivatives	Bile acids, alcohols and derivatives	Aliphatic homopolycyclic compounds	19.776546	8.842248583	C01	Lipids and lipid-like molecules	C12 (101)	C12	Steroids and steroid derivatives	C10	Triterpenoids	Urban	0.001747978	1	0.000727107	0.78454879	1.061410895
449	241.1811537	TRUE	0.69759625	10180.33134	-0.000236376	C14H26O3	-H(-)	100	3-Oxotetradecanoic acid	HMDB0010730; HMDB0030982; HMDB0032370; HMDB10730; HMDB30982; HMDB32370	NA	CHEBI:37270	HMDB0010730	3	3-Oxotetradecanoic acid	3-oxotetradecanoic acid	242.1881947	242.3544	CCCCCCCCCCCC(=O)CC(O)=O	Lipids and lipid-like molecules	Fatty Acyls	Fatty acids and conjugates	Aliphatic acyclic compounds	9.034951366	22.60473112	C01	Lipids and lipid-like molecules	C05 (147)	C05	Fatty Acyls	C09	Fatty acids and conjugates	Urban	0.000189823	0.248478749	3.15E-06	0.004490418	1.061375663
1293	504.3098161	TRUE	0.94478756	104479.3709	-0.000254925	C25H48NO7P	-H(-)	100	LysoPE(0:0/20:2(11Z,14Z))	HMDB0011483; HMDB0011513; HMDB11483; HMDB11513	NA	CHEBI:131692	HMDB0011483	2	LysoPE(0:0/20:2(11Z,14Z))	2-aminoethoxy(2R)-3-hydroxy-2-[(11Z,14Z)-icosa-11,14-dienoyloxy]propoxyphosphinic acid	505.3168394	505.6249	[H][C@@](CO)(COP(O)(=O)OCCN)OC(=O)CCCCCCCCC\C=C/C\C=C/CCCCC	Lipids and lipid-like molecules	Glycerophospholipids	Glycerophosphoethanolamines	Aliphatic acyclic compounds	10.93452995	-12.94942011	C01	Lipids and lipid-like molecules	C10 (56)	C10	Glycerophospholipids	C29	Glycerophosphoethanolamines	Rural	0.006169159	1	0.002890522	1	1.061309039
1491	699.4979595	TRUE	0.864278615	13246.11392	-0.0009327	C39H73O8P	-H(-)	100	PA(18:0/18:2(9Z,12Z))	HMDB0007861; HMDB0007862; HMDB0007863; HMDB0007864; HMDB0007865; HMDB0031129; HMDB00636; HMDB0114804; HMDB0114951; HMDB0115095; HMDB0115271; HMDB0115296; HMDB0115510; HMDB0115535; HMDB0116699; HMDB07861; HMDB07862; HMDB07863; HMDB07864; HMDB07865; HMDB31129	C00416	CHEBI:1221357	HMDB0007861	14	PA(18:0/18:2(9Z,12Z))	(2R)-2-[(9Z,12Z)-octadeca-9,12-dienoyloxy]-3-(octadecanoyloxy)propoxyphosphonic acid	700.5043058	700.9659	CCCCCCCCCCCCCCCCCC(=O)OC[C@]([H])(COP(O)(=O)O)OC(=O)CCCCCCC\C=C/C\C=C/CCCCC	Lipids and lipid-like molecules	Glycerophospholipids	Glycerophosphates	Aliphatic acyclic compounds	22.69397221	-18.90462824	C01	Lipids and lipid-like molecules	C11 (104)	C11	Glycerophospholipids	C03	Glycerophosphocholines	Rural	0.024325432	1	0.02112257	1	1.061257905
359	218.1033639	TRUE	0.86270624	14499.4899	3.16E-05	C9H17NO5	-H(-)	100	Pantothenic acid	HMDB0000210; HMDB00210; HMDB0062717; HMDB62717	C00864	CHEBI:46905; CHEBI:7916	HMDB0000210	2	Pantothenic acid	(+)-pantothenic acid	219.1106727	219.235	CC(C)(CO)[C@@H](O)C(=O)NCCC(O)=O	Organic oxygen compounds	Organooxygen compounds	Alcohols and polyols	Aliphatic acyclic compounds	-27.27186744	-4.223535443	C02	Organic acids and derivatives	C04 (105)	C04	Carboxylic acids and derivatives	C04	Amino acids, peptides, and analogues	Rural	0.059289599	1	0.002163901	1	1.06123229
728	317.0682112	TRUE	0.82129705	2451.201605	-0.00153549	C16H14O7	-H(-)	42	Tamarixetin	HMDB0002937; HMDB0033892; HMDB0037501; HMDB0124873; HMDB0124876; HMDB0125009; HMDB0125011; HMDB0125446; HMDB0126505; HMDB0126506; HMDB0126509; HMDB0126511; HMDB0127501; HMDB0127502; HMDB0128199; HMDB0128212; HMDB0128759; HMDB0128760; HMDB0129342; HMDB0129350; HMDB0129356; HMDB0130174; HMDB0130176; HMDB0130326; HMDB0130328; HMDB0130677; HMDB0132136; HMDB0133572; HMDB0133838; HMDB02937; HMDB33892; …	C10188	CHEBI:542812	HMDB0002937	29	Tamarixetin	quercetin 4'-methyl ether	318.0739528	318.2782	COC1=C(O)C=C(C=C1)C1OC2=CC(O)=CC(O)=C2C(=O)C1O	Phenylpropanoids and polyketides	Flavonoids	O-methylated flavonoids	Aromatic heteropolycyclic compounds	-27.37837879	-7.254964381	C02	Organic acids and derivatives	C04 (105)	C04	Carboxylic acids and derivatives	C04	Amino acids, peptides, and analogues	Rural	0.000122678	0.163406582	3.69E-08	5.80E-05	1.061007391
472	246.9919794	TRUE	0.82355034	6729.958514	-0.00018297	C8H8O7S	-H(-)	100	Vanillic acid 4-sulfate	HMDB0041788; HMDB0125151; HMDB0140929; HMDB41788	NA	CHEBI:88847	HMDB0041788	3	Vanillic acid 4-O-sulfate	3-methoxy-4-(sulfooxy)benzoic acid	247.9990733	248.21	COC1=C(OS(O)(=O)=O)C=CC(=C1)C(O)=O	Benzenoids	Benzene and substituted derivatives	Benzoic acids and derivatives	Aromatic homomonocyclic compounds	-26.30142937	-6.415438645	C02	Organic acids and derivatives	C04 (105)	C04	Carboxylic acids and derivatives	C04	Amino acids, peptides, and analogues	Rural	0.011435106	1	7.44E-05	0.092572109	1.061005806
1325	519.3477156	TRUE	0.898881045	5447.050883	-0.002103445	C27H53O7P	-H(-)	17	LPA(24:1(15Z)/0:0)	HMDB0114757	NA	NA	HMDB0114757	1	LysoPA(24:1(15Z)/0:0)	2-hydroxy-3-[(15Z)-tetracos-15-enoyloxy]propoxyphosphonic acid	520.352891	520.688	CCCCCCCC\C=C/CCCCCCCCCCCCCC(=O)OCC(O)COP(O)(O)=O	Lipids and lipid-like molecules	Glycerophospholipids	Glycerophosphates	Aliphatic acyclic compounds	24.92887853	3.117159962	C01	Lipids and lipid-like molecules	C12 (101)	C12	Steroids and steroid derivatives	C30	Diradylglycerols	Urban	0.000344255	0.435826401	0.002020668	1	1.060970711
478	248.0233433	TRUE	0.72583205	2307.646705	8.75E-05	C8H11NO6S	-H(-)	100	Norepinephrine sulfate	HMDB0002062; HMDB02062; HMDB06346	NA	NA	HMDB0002062	1	Norepinephrine sulfate	norepinephrine sulfate	249.0307078	249.241	NC[C@H](O)C1=CC(O)=C(OS(O)(=O)=O)C=C1	Organic acids and derivatives	Organic sulfuric acids and derivatives	Arylsulfates	Aromatic homomonocyclic compounds	-8.538138952	0.266744251	C02	Organic acids and derivatives	C03 (138)	C03	Fatty Acyls	C20	Arylsulfates	Rural	0.001978403	1	4.86E-07	0.000728562	1.060910091
641	295.0279947	TRUE	0.29811394	3898.139922	0.000187137	C13H12O6S	-H(-)	100	{[(3E)-4-(1-oxo-1H-isochromen-3-yl)but-3-en-2-yl]oxy}sulfonic acid	HMDB0130036; HMDB0130043	NA	NA	HMDB0130036	2	{[(3E)-4-(1-oxo-1H-isochromen-3-yl)but-3-en-2-yl]oxy}sulfonic acid	[(3E)-4-(1-oxoisochromen-3-yl)but-3-en-2-yl]oxysulfonic acid	296.0354593	296.29	[H]\C(C(C)OS(O)(=O)=O)=C(\[H])C1=CC2=CC=CC=C2C(=O)O1	Phenylpropanoids and polyketides	Isocoumarins and derivatives		Aromatic heteropolycyclic compounds	-10.2830637	-13.28590987	C02	Organic acids and derivatives	C22 (81)	C22	Organooxygen compounds	C17	Amino acids, peptides, and analogues	Rural	0.000270246	0.348076236	0.000323108	0.369312281	1.060864594
665	301.0383817	TRUE	0.77165681	3273.437863	0.000364745	C12H14O7S	-H(-)	100	5-(3'',5''-Dihydroxyphenyl)-gamma-valerolactone-O-sulphate-O-methyl	HMDB0060031; HMDB0127769; HMDB0127831; HMDB60031	NA	CHEBI:89538	HMDB0060031	3	5-(3',5'-Dihydroxyphenyl)-gamma-valerolactone-O-sulphate-O-methyl	3-hydroxy-5-[(5-oxooxolan-2-yl)methyl]phenyl methyl sulfate	302.0460235	302.3	COS(=O)(=O)OC1=CC(O)=CC(CC2CCC(=O)O2)=C1	Organic acids and derivatives	Organic sulfuric acids and derivatives	Arylsulfates	Aromatic heteromonocyclic compounds	-10.74521454	-14.67981755	C02	Organic acids and derivatives	C23 (82)	C23	Organic sulfuric acids and derivatives	C17	Amino acids, peptides, and analogues	Rural	1.78E-06	0.002663438	3.63E-07	0.000550135	1.060650146
666	301.056572	TRUE	0.774903805	2072.640004	-6.71E-05	C12H14O9	-H(-)	100	Pyrogallol-2-O-glucuronide	HMDB0060017; HMDB0125508; HMDB0125509; HMDB0125510; HMDB0125511; HMDB0125512; HMDB60017	NA	CHEBI:89612	HMDB0060017	6	Pyrogallol-2-O-glucuronide	(2S,3S,4S,5R,6S)-6-(2,6-dihydroxyphenoxy)-3,4,5-trihydroxyoxane-2-carboxylic acid	302.063782	302.2342	O[C@@H]1[C@@H](O)[C@H](OC2=C(O)C=CC=C2O)O[C@@H]([C@H]1O)C(O)=O	Organic oxygen compounds	Organooxygen compounds	Carbohydrates and carbohydrate conjugates	Aromatic heteromonocyclic compounds	-10.51797707	-14.45165912	C02	Organic acids and derivatives	C23 (82)	C23	Organic sulfuric acids and derivatives	C17	Amino acids, peptides, and analogues	Rural	0.000431004	0.537893161	0.000136742	0.165184071	1.060444451
164	165.0557859	TRUE	0.73865038	14861.83553	-6.86E-05	C9H10O3	-H(-)	100	3-(3-Hydroxyphenyl)propanoic acid	HMDB0000375; HMDB0000563; HMDB0000748; HMDB0000779; HMDB0002072; HMDB0002199; HMDB0002229; HMDB0005175; HMDB0029665; HMDB0029817; HMDB0031132; HMDB0032030; HMDB0032138; HMDB0032573; HMDB0032605; HMDB0032639; HMDB0033752; HMDB0034243; HMDB0034993; HMDB00375; HMDB0040645; HMDB0041611; HMDB0041683; HMDB00475; HMDB00563; HMDB0059969; HMDB0062348; HMDB0062590; HMDB00748; HMDB00779; HMDB0124925; HMDB01…	C01198; C01456; C01479; C01744; C02201; C03080; C05581; C05607; C11457	CHEBI:1427; CHEBI:16104; CHEBI:17098; CHEBI:25998; CHEBI:28111; CHEBI:30765; CHEBI:31575; CHEBI:32978; CHEBI:32980; CHEBI:48408; CHEBI:55501; CHEBI:8100; CHEBI:86903	HMDB0000375	41	3-(3-Hydroxyphenyl)propanoic acid	3-hydroxyphenylpropionic acid	166.0629942	166.1739	OC(=O)CCC1=CC(O)=CC=C1	Phenylpropanoids and polyketides	Phenylpropanoic acids		Aromatic homomonocyclic compounds	-10.35899058	-8.502632931	C02	Organic acids and derivatives	C23 (82)	C23	Organic sulfuric acids and derivatives	C17	Amino acids, peptides, and analogues	Rural	0.005772399	1	0.000301531	0.34676036	1.060152695
742	321.1712381	TRUE	0.856965365	6927.468426	-0.000491635	C18H26O5	-H(-)	100	Zeranol	HMDB0032702; HMDB32702	C14752	NA	HMDB0032702	1	Zeranol	7,14,16-trihydroxy-3-methyl-3,4,5,6,7,8,9,10,11,12-decahydro-2-benzoxacyclotetradecin-1-one	322.1780239	322.396	CC1CCCC(O)CCCCCC2=CC(O)=CC(O)=C2C(=O)O1	Phenylpropanoids and polyketides	Macrolides and analogues		Aromatic heteropolycyclic compounds	-21.90971808	12.40517855	C01	Lipids and lipid-like molecules	C21 (97)	C21	Carboxylic acids and derivatives	C31	Amino acids, peptides, and analogues	Urban	0.000856576	1	0.003597918	1	1.060078061
818	343.2627366	TRUE	0.864431855	2534.6891	0.001516068	C23H36O2	-H(-)	44	1-Phenyl-1,3-heptadecanedione	HMDB0035582; HMDB35582	NA	NA	HMDB0035582	1	1-Phenyl-1,3-heptadecanedione	1-phenylheptadecane-1,3-dione	344.2715304	344.5307	CCCCCCCCCCCCCCC(=O)CC(=O)C1=CC=CC=C1	Organic oxygen compounds	Organooxygen compounds	Carbonyl compounds	Aromatic homomonocyclic compounds	7.095668675	23.0187566	C01	Lipids and lipid-like molecules	C05 (147)	C05	Fatty Acyls	C09	Fatty acids and conjugates	Urban	0.003972226	1	0.000527378	0.579588438	1.060025537
1529	770.4974363	TRUE	0.865680305	4921.689244	0.000318703	C41H74NO10P	-H(-)	100	PS(15:0/20:3(5Z,8Z,11Z))	HMDB0112329; HMDB0112330; HMDB0112595; HMDB0112621	NA	NA	HMDB0112329	4	PS(15:0/20:3(5Z,8Z,11Z))	(2S)-2-amino-3-{[hydroxy((2R)-2-[(5Z,8Z,11Z)-icosa-5,8,11-trienoyloxy]-3-(pentadecanoyloxy)propoxy)phosphoryl]oxy}propanoic acid	771.5050346	772.014	[H][C@](N)(COP(O)(=O)OC[C@@]([H])(COC(=O)CCCCCCCCCCCCCC)OC(=O)CCC\C=C/C\C=C/C\C=C/CCCCCCCC)C(O)=O	Lipids and lipid-like molecules	Glycerophospholipids	Glycerophosphoserines	Aliphatic acyclic compounds	20.53776138	-14.84133642	C01	Lipids and lipid-like molecules	C11 (104)	C11	Glycerophospholipids	C06	Glycerophosphoserines	Rural	0.001414176	1	0.000462539	0.512956237	1.059910217
134	155.0461364	TRUE	0.555215	10101.82592	7.89E-05	C6H8N2O3	-H(-)	100	5-Hydroxymethyl-4-methyluracil	HMDB0000544; HMDB0001014; HMDB0002320; HMDB00544; HMDB01014; HMDB02320	C03680; C05132	CHEBI:27384; CHEBI:27487	HMDB0000544	3	5-Hydroxymethyl-4-methyluracil	5-hydroxymethyl-6-methyluracil	156.0534921	156.1393	CC1=C(CO)C(=O)NC(=O)N1	Organoheterocyclic compounds	Diazines	Pyrimidines and pyrimidine derivatives	Aromatic heteromonocyclic compounds	-26.92840566	-5.328233947	C02	Organic acids and derivatives	C04 (105)	C04	Carboxylic acids and derivatives	C04	Amino acids, peptides, and analogues	Rural	0.008350285	1	0.000395741	0.444020941	1.059826509
1449	635.4299506	TRUE	0.89279294	3437.68582	0.001760457	C40H60O6	-H(-)	29	Mactraxanthin	HMDB0036928; HMDB36928	NA	NA	HMDB0036928	1	Mactraxanthin	2,6,6-trimethyl-1-[(1E,3Z,5E,7E,9Z,11E,13E,15E,17E)-3,7,12,16-tetramethyl-18-(1,2,4-trihydroxy-2,6,6-trimethylcyclohexyl)octadeca-1,3,5,7,9,11,13,15,17-nonaen-1-yl]cyclohexane-1,2,4-triol	636.4389897	636.9008	C/C(/C=C/C=C(/C)\C=C\C1(O)C(C)(C)CC(O)CC1(C)O)=C\C=C/C=C(\C)/C=C/C=C(\C)/C=C/C1(O)C(C)(C)CC(O)CC1(C)O	Lipids and lipid-like molecules	Prenol lipids	Tetraterpenoids	Aliphatic homomonocyclic compounds	16.78785698	7.58334221	C01	Lipids and lipid-like molecules	C02 (90)	C02	Prenol lipids	C33	Eicosanoids	Rural	0.024094255	1	0.104432656	1	1.059732191
254	191.0560102	TRUE	0.873447715	32846.77394	0.000100898	C7H12O6	-H(-)	100	Quinic acid	HMDB0003072; HMDB03072	C06746	CHEBI:17521	HMDB0003072	1	Quinic acid	(-)-quinic acid	192.0633881	192.1666	O[C@@H]1C[C@@](O)(C[C@@H](O)[C@H]1O)C(O)=O	Organic oxygen compounds	Organooxygen compounds	Alcohols and polyols	Aliphatic homomonocyclic compounds	-19.87912144	-8.146547667	C02	Organic acids and derivatives	C23 (82)	C23	Organic sulfuric acids and derivatives	C20	Arylsulfates	Rural	0.071746233	1	1.10E-05	0.01511036	1.059610975
654	297.9642958	TRUE	0.64123738	2871.266563	0.000917584	C3H12NO9P3	-H(-)	100	[Nitrilotris(methylene)]trisphosphonic acid	HMDB0029807; HMDB29807	NA	CHEBI:527966	HMDB0029807	1	[Nitrilotris(methylene)]trisphosphonic acid	ATMP	298.9724905	299.05	OP(O)(=O)CN(CP(O)(O)=O)CP(O)(O)=O	Organic acids and derivatives	Organic phosphonic acids and derivatives	Organic phosphonic acids	Aliphatic acyclic compounds	-3.216422666	-13.13557043	C01	Lipids and lipid-like molecules	C08 (83)	C08	Carboxylic acids and derivatives	C34	Amino acids, peptides, and analogues	Urban	0.02677649	1	0.037997625	1	1.059548435
182	171.0773194	TRUE	0.62850368	12556.91886	0.000195867	C7H12N2O3	-H(-)	100	Glycylproline	HMDB0000721; HMDB0011178; HMDB00721; HMDB11178	NA	CHEBI:356329; CHEBI:356660	HMDB0000721	2	Glycylproline	glycylproline	172.0847923	172.1818	NCC(=O)N1CCC[C@H]1C(O)=O	Organic acids and derivatives	Carboxylic acids and derivatives	Amino acids, peptides, and analogues	Aliphatic heteromonocyclic compounds	-11.00908669	-22.23124864	C02	Organic acids and derivatives	C13 (102)	C13	Carboxylic acids and derivatives	C25	Amino acids, peptides, and analogues	Rural	0.006403764	1	0.006241303	1	1.059517251
600	283.1781344	TRUE	0.17973833	3274.98617	-0.000571073	C13H24N4O3	-H(-)	100	Melanostatin	HMDB0005764; HMDB05764	NA	CHEBI:259663	HMDB0005764	1	Melanostatin	L-prolyl-l-leucylglycinamide	284.1848407	284.3547	CC(C)C[C@H](NC(=O)[C@@H]1CCCN1)C(=O)NCC(N)=O	Organic acids and derivatives	Carboxylic acids and derivatives	Amino acids, peptides, and analogues	Aliphatic heteromonocyclic compounds	-25.05307855	12.16252215	C01	Lipids and lipid-like molecules	C21 (97)	C21	Carboxylic acids and derivatives	C31	Amino acids, peptides, and analogues	Urban	0.001923556	1	0.010220443	1	1.059508052
278	197.067874	TRUE	0.88095963	38665.28999	0.00013928	C7H10N4O3	-H(-)	100	5-Acetylamino-6-amino-3-methyluracil	HMDB0004400; HMDB0059771; HMDB04400; HMDB59771	C16366	CHEBI:89861	HMDB0004400	2	5-Acetylamino-6-amino-3-methyluracil	N-(4-amino-1-methyl-2,6-dioxo-3H-pyrimidin-5-yl)acetamide	198.0752902	198.1793	CN1C(=O)NC(N)=C(NC(C)=O)C1=O	Organic nitrogen compounds	Organonitrogen compounds	N-arylamides	Aromatic heteromonocyclic compounds	-26.06911592	-4.877003468	C02	Organic acids and derivatives	C04 (105)	C04	Carboxylic acids and derivatives	C04	Amino acids, peptides, and analogues	Rural	0.053797078	1	0.009497441	1	1.059506136
1338	526.0789994	TRUE	0.85642463	3496.367863	-0.000340375	C22H23O13S	-H(-)	100	4-{7-[(6-carboxy-3,4,5-trihydroxyoxan-2-yl)oxy]-3-hydroxy-5-sulfino-3,4-dihydro-2H-1-benzopyran-2-yl}-2-methoxybenzen-1-olate	HMDB0127801; HMDB0127813; HMDB0127817; HMDB0127818; HMDB0127874; HMDB0127875; HMDB0127896	NA	NA	HMDB0127801	7	4-{7-[(6-carboxy-3,4,5-trihydroxyoxan-2-yl)oxy]-3-hydroxy-5-sulfino-3,4-dihydro-2H-1-benzopyran-2-yl}-2-methoxybenzen-1-olate	3,4,5-trihydroxy-6-{[3-hydroxy-2-(4-hydroxy-3-methoxyphenyl)-5-sulfino-3,4-dihydro-2H-1-benzopyran-7-yl]oxy}oxane-2-carboxylic acid	528.093762	528.48	COC1=C(O)C=CC(=C1)C1OC2=C(CC1O)C(=CC(OC1OC(C(O)C(O)C1O)C(O)=O)=C2)S(O)=O	Phenylpropanoids and polyketides	Flavonoids	Flavonoid glycosides	Aromatic heteropolycyclic compounds	-6.918200409	-21.34155955	C02	Organic acids and derivatives	C13 (102)	C13	Carboxylic acids and derivatives	C25	Amino acids, peptides, and analogues	Rural	0.000353129	0.446001911	0.000258133	0.299692106	1.059491982
1184	452.2789734	TRUE	0.92775261	28156.00902	-0.00071215	C21H44NO7P	-H(-)	100	LysoPE(0:0/16:0)	HMDB0011473; HMDB0011503; HMDB11473; HMDB11503	NA	CHEBI:131743; CHEBI:73004	HMDB0011473	2	LysoPE(0:0/16:0)	2-aminoethoxy(2R)-2-(hexadecanoyloxy)-3-hydroxypropoxyphosphinic acid	453.2855393	453.5503	[H][C@@](CO)(COP(O)(=O)OCCN)OC(=O)CCCCCCCCCCCCCCC	Lipids and lipid-like molecules	Glycerophospholipids	Glycerophosphoethanolamines	Aliphatic acyclic compounds	11.40067183	-10.65570435	C01	Lipids and lipid-like molecules	C10 (56)	C10	Glycerophospholipids	C29	Glycerophosphoethanolamines	Rural	0.026876859	1	0.016759182	1	1.059187138
517	257.1761839	TRUE	0.84049833	11737.7189	-0.000351955	C14H26O4	-H(-)	100	Tetradecanedioic acid	HMDB0000872; HMDB0040429; HMDB0041618; HMDB0059946; HMDB0059947; HMDB00872; HMDB40429; HMDB41618; HMDB59946; HMDB59947	C11002; C14260	CHEBI:76308	HMDB0000872	5	Tetradecanedioic acid	tetradecanedioic acid	258.1831093	258.3538	OC(=O)CCCCCCCCCCCCC(O)=O	Lipids and lipid-like molecules	Fatty Acyls	Fatty acids and conjugates	Aliphatic acyclic compounds	-5.359185331	10.7942824	C02	Organic acids and derivatives	C03 (138)	C03	Fatty Acyls	C21	Fatty acids and conjugates	Rural	0.136132086	1	0.424022717	1	1.058980581
1405	581.2404099	TRUE	0.88059807	10447.02867	0.000147192	C33H34N4O6	-H(-)	100	Biliverdin	HMDB0001008; HMDB01008; HMDB02309	C00500	CHEBI:17033	HMDB0001008	1	Biliverdin	biliverdine	582.2478348	582.657	CC1=C(C=C)\C(NC1=O)=C\C1=C(C)C(CCC(O)=O)=C(N1)\C=C1/N=C(/C=C2\NC(=O)C(C=C)=C2C)C(C)=C1CCC(O)=O	Organoheterocyclic compounds	Tetrapyrroles and derivatives	Bilirubins	Aromatic heteromonocyclic compounds	3.54227524	-6.296825384	C01	Lipids and lipid-like molecules	C02 (90)	C02	Prenol lipids	C15	Triradylcglycerols	Urban	0.044074804	1	0.20468005	1	1.058796979
414	232.0453766	TRUE	0.73965916	4499.110923	-0.0016042	C12H11NO2S	-H(-)	38	Brassicanal B	HMDB0038592; HMDB38592	NA	NA	HMDB0038592	1	Brassicanal B	3-hydroxy-3-methyl-2H-[1,3]thiazolo[3,2-a]indole-9-carbaldehyde	233.0510493	233.286	CC1(O)CSC2=C(C=O)C3=CC=CC=C3N12	Organoheterocyclic compounds	Indoles and derivatives	Indoles	Aromatic heteropolycyclic compounds	-5.935126304	-4.238063685	C02	Organic acids and derivatives	C03 (138)	C03	Fatty Acyls	C20	Arylsulfates	Rural	0.005315086	1	0.000170436	0.20298927	1.058634907
1030	403.2250233	TRUE	0.65534294	3726.617144	-0.001178831	C22H32N2O5	-H(-)	75	Benzquinamide	HMDB0014905; HMDB14905	NA	CHEBI:27662	HMDB0014905	1	Benzquinamide	benzquinamide	404.2311221	404.4999	CCN(CC)C(=O)C1CN2CCC3=CC(OC)=C(OC)C=C3C2CC1OC(C)=O	Organoheterocyclic compounds	Tetrahydroisoquinolines		Aromatic heteropolycyclic compounds	2.779583749	25.69379224	C01	Lipids and lipid-like molecules	C05 (147)	C05	Fatty Acyls	C09	Fatty acids and conjugates	Urban	0.002551661	1	0.000410473	0.459318886	1.058391236
734	319.1546676	TRUE	0.49949959	2418.581092	0.000428884	C18H24O5	-H(-)	100	Bis(2-methylpropanoyloxy)-9,10-epoxy-p-mentha-1,3,5-triene	HMDB0032698; HMDB0041824; HMDB0041838; HMDB0134978; HMDB32698; HMDB41824; HMDB41838	C14750; C14751	NA	HMDB0032698	4	Bis(2-methylpropanoyloxy)-9,10-epoxy-p-mentha-1,3,5-triene	(2-{4-methyl-2-[(2-methylpropanoyl)oxy]phenyl}oxiran-2-yl)methyl 2-methylpropanoate	320.1623739	320.3802	CC(C)C(=O)OCC1(CO1)C1=C(OC(=O)C(C)C)C=C(C)C=C1	Benzenoids	Phenol esters		Aromatic heteromonocyclic compounds	-24.12034662	9.525998175	C02	Organic acids and derivatives	C21 (97)	C21	Carboxylic acids and derivatives	C31	Amino acids, peptides, and analogues	Urban	0.000443196	0.551778805	0.00630524	1	1.058287793
1422	597.3937139	TRUE	0.904590965	4957.781351	0.001218037	C40H54O4	-H(-)	70	Mytiloxanthin	HMDB0036871; HMDB0036918; HMDB0040656; HMDB36871; HMDB36918; HMDB40656	NA	NA	HMDB0036871	3	Mytiloxanthin	(2Z,4E,6E,8E,10E,12E,14E,16E)-3-hydroxy-1-(4-hydroxy-1,2,2-trimethylcyclopentyl)-19-(4-hydroxy-2,6,6-trimethylcyclohex-1-en-1-yl)-4,8,13,17-tetramethylnonadeca-2,4,6,8,10,12,14,16-octaen-18-yn-1-one	598.4022102	598.8544	C\C(\C=C\C=C(/C)C#CC1=C(C)CC(O)CC1(C)C)=C/C=C/C=C(\C)/C=C/C=C(\C)/C(/O)=C/C(=O)C1(C)CC(O)CC1(C)C	Lipids and lipid-like molecules	Prenol lipids	Triterpenoids	Aliphatic homomonocyclic compounds	28.63096651	4.51867616	C01	Lipids and lipid-like molecules	C14 (86)	C14	Glycerolipids	C30	Diradylglycerols	Urban	0.000232385	0.300938906	0.000283565	0.328085154	1.058254755
673	301.217498	TRUE	0.823380325	22966.32764	-0.000195312	C20H30O2	-H(-)	100	Eicosapentaenoic acid	HMDB0001999; HMDB0003598; HMDB0015655; HMDB0035692; HMDB0036703; HMDB0036709; HMDB0036775; HMDB0036805; HMDB0036811; HMDB0036826; HMDB0038172; HMDB0038687; HMDB0039486; HMDB0041928; HMDB01999; HMDB03598; HMDB15655; HMDB35692; HMDB36703; HMDB36709; HMDB36775; HMDB36805; HMDB36811; HMDB36826; HMDB38172; HMDB38687; HMDB39486; HMDB41928	C02075; C06428; C07198; C09118; C12077	CHEBI:27436; CHEBI:28364; CHEBI:545914; CHEBI:6039	HMDB0001999	14	Eicosapentaenoic acid	eicosapentaenoic acid	302.2245802	302.451	CC\C=C/C\C=C/C\C=C/C\C=C/C\C=C/CCCC(O)=O	Lipids and lipid-like molecules	Fatty Acyls	Fatty acids and conjugates	Aliphatic acyclic compounds	8.790027142	25.24760773	C01	Lipids and lipid-like molecules	C05 (147)	C05	Fatty Acyls	C09	Fatty acids and conjugates	Rural	0.058358626	1	0.083630384	1	1.058184212
214	181.0364324	TRUE	0.78381085	23054.56269	0.000280937	C6H6N4O3	-H(-)	100	3-Methyluric acid	HMDB0001970; HMDB0001973; HMDB0003099; HMDB0011107; HMDB01970; HMDB01973; HMDB03099; HMDB11107	C16355; C16359	CHEBI:149031; CHEBI:149558; CHEBI:149744	HMDB0001970	4	3-Methyluric acid	3-methyluric acid	182.0439901	182.1368	CN1C2=C(NC(=O)N2)C(=O)NC1=O	Organoheterocyclic compounds	Imidazopyrimidines	Purines and purine derivatives	Aromatic heteropolycyclic compounds	-27.75480719	-6.771353235	C02	Organic acids and derivatives	C04 (105)	C04	Carboxylic acids and derivatives	C04	Amino acids, peptides, and analogues	Rural	0.00029603	0.378029949	1.24E-08	1.96E-05	1.058157206
183	171.1389857	TRUE	0.563216925	39875.33369	6.70E-05	C10H20O2	-H(-)	100	Decanoic acid (FA10:0)	HMDB0000511; HMDB0029760; HMDB0030029; HMDB0031264; HMDB0031739; HMDB0032045; HMDB0032070; HMDB0032155; HMDB0032264; HMDB0032302; HMDB0032315; HMDB0033620; HMDB0034457; HMDB0034849; HMDB0035595; HMDB0035723; HMDB0036136; HMDB0036145; HMDB0036228; HMDB0037387; HMDB0037849; HMDB0038038; HMDB0038602; HMDB0038783; HMDB0039218; HMDB0040157; HMDB0040167; HMDB0040195; HMDB0040211; HMDB0040529; HMDB00412…	C01571; C12289; C12292	CHEBI:120941; CHEBI:30813; CHEBI:44499; CHEBI:48250; CHEBI:53459; CHEBI:606526; CHEBI:87332; CHEBI:87421; CHEBI:87495; CHEBI:88553	HMDB0000511	33	Capric acid	capric acid	172.1463299	172.2646	CCCCCCCCCC(O)=O	Lipids and lipid-like molecules	Fatty Acyls	Fatty acids and conjugates	Aliphatic acyclic compounds	-0.466161847	25.73098507	C01	Lipids and lipid-like molecules	C07 (58)	C07	Carboxylic acids and derivatives	C09	Fatty acids and conjugates	Urban	0.000132674	0.175660368	4.04E-08	6.34E-05	1.057984853
664	300.084719	TRUE	0.74753165	2479.182497	-0.000996286	C11H15N3O7	-H(-)	100	gamma-Glutamyl-beta-(isoxazolin-5-on-2-yl)alanine	HMDB0040515; HMDB40515	NA	NA	HMDB0040515	1	gamma-Glutamyl-beta-(isoxazolin-5-on-2-yl)alanine	2-amino-4-{[1-carboxy-2-(5-oxo-1,2-oxazol-2-yl)ethyl]carbamoyl}butanoic acid	301.0909998	301.2527	NC(CCC(=O)NC(CN1OC(=O)C=C1)C(O)=O)C(O)=O	Organic acids and derivatives	Carboxylic acids and derivatives	Amino acids, peptides, and analogues	Aromatic heteromonocyclic compounds	-11.91522511	-18.89407304	C02	Organic acids and derivatives	C13 (102)	C13	Carboxylic acids and derivatives	C17	Amino acids, peptides, and analogues	Rural	0.000483013	0.598452501	6.44E-05	0.081369176	1.057956076
1504	721.4833609	TRUE	0.76235443	8210.932685	-0.001984138	C41H71O8P	-H(-)	21	PA(16:0/22:5(4Z,7Z,10Z,13Z,16Z))	HMDB0114847; HMDB0114848; HMDB0114867; HMDB0114886; HMDB0114909; HMDB0114910; HMDB0114934; HMDB0114935; HMDB0114960; HMDB0115040; HMDB0115102; HMDB0115126; HMDB0115150; HMDB0115151; HMDB0115177; HMDB0115178; HMDB0115327; HMDB0115352; HMDB0115378; HMDB0115495; HMDB0115521; HMDB0115522; HMDB0115524; HMDB0115540; HMDB0115541; HMDB0116704	NA	NA	HMDB0114847	26	PA(16:0/22:5(4Z,7Z,10Z,13Z,16Z))	(2R)-2-[(4Z,7Z,10Z,13Z,16Z)-docosa-4,7,10,13,16-pentaenoyloxy]-3-(hexadecanoyloxy)propoxyphosphonic acid	722.4886562	722.985	[H][C@@](COC(=O)CCCCCCCCCCCCCCC)(COP(O)(O)=O)OC(=O)CC\C=C/C\C=C/C\C=C/C\C=C/C\C=C/CCCCC	Lipids and lipid-like molecules	Glycerophospholipids	Glycerophosphates	Aliphatic acyclic compounds	23.31786317	-20.21181942	C02	Organic acids and derivatives	C11 (104)	C11	Glycerophospholipids	C03	Glycerophosphocholines	Rural	0.00093014	1	0.000168559	0.20092224	1.057934609
707	310.1158014	TRUE	0.52190691	4226.189095	-0.000109896	C12H17N5O5	-H(-)	100	1,7-Dimethylguanosine	HMDB0001961; HMDB0004824; HMDB01961; HMDB04824	NA	CHEBI:19289	HMDB0001961	2	1,7-Dimethylguanosine	2-amino-9-[(2R,3R,4S,5R)-4-hydroxy-5-(hydroxymethyl)-3-oxidooxolan-2-yl]-1,7-dimethyl-6-oxo-9λ⁵-purin-9-ylium	311.1229687	311.2939	CN1C=[N+]([C@@H]2O[C@H](CO)[C@@H](O)[C@H]2[O-])C2=C1C(=O)N(C)C(N)=N2	Nucleosides, nucleotides, and analogues	Purine nucleosides		Aromatic heteropolycyclic compounds	-15.51718775	-31.18794932	C02	Organic acids and derivatives	C20 (23)	C20	Organooxygen compounds	C23	Carbohydrates and carbohydrate conjugates	Rural	0.021220094	1	0.000599027	0.652340473	1.057867981
642	295.0829666	TRUE	0.826105475	2337.365894	0.000696719	C15H12N4O3	-H(-)	100	4-Carboxynevirapine	HMDB0060759; HMDB60759	NA	NA	HMDB0060759	1	4-Carboxynevirapine	2-cyclopropyl-10-oxo-2,4,9,15-tetraazatricyclo[9.4.0.0³,⁸]pentadeca-1(15),3(8),4,6,11,13-hexaene-7-carboxylic acid	296.0909403	296.2808	OC(=O)C1=CC=NC2=C1NC(=O)C1=CC=CN=C1N2C1CC1	Lipids and lipid-like molecules	Steroids and steroid derivatives	Estrane steroids	Aliphatic homopolycyclic compounds	-11.31475686	27.45391753	C02	Organic acids and derivatives	C09 (30)	C09	Prenol lipids	C16	Sesquiterpenoids	Rural	0.002612364	1	3.01E-05	0.039414011	1.05776199
119	149.0456912	TRUE	0.801983	19886.1404	0.000723677	C6H14S2	-H(-)	100	Diisopropyl disulfide	HMDB0029578; HMDB0031161; HMDB0031472; HMDB0031709; HMDB0032180; HMDB0032408; HMDB0040056; HMDB29578; HMDB31161; HMDB31472; HMDB31709; HMDB32180; HMDB32408; HMDB40056	C08373	CHEBI:45758	HMDB0029578	7	Diisopropyl disulfide	isopropyl disulfide	150.0536918	150.305	CC(C)SSC(C)C	Organosulfur compounds	Organic disulfides	Dialkyldisulfides	Aliphatic acyclic compounds	-23.46804014	-7.430947524	C02	Organic acids and derivatives	C04 (105)	C04	Carboxylic acids and derivatives	C04	Amino acids, peptides, and analogues	Rural	0.00288547	1	2.61E-06	0.003742557	1.057693864
612	287.0232483	TRUE	0.87042904	14427.61675	-0.00015195	C11H12O7S	-H(-)	100	5''-(3'',4''-Dihydroxyphenyl)-gamma-valerolactone sulfate	HMDB0029191; HMDB0135678; HMDB0135688; HMDB0135693; HMDB0135695; HMDB0135696; HMDB29191	NA	CHEBI:134254	HMDB0029191	6	5'-(3',4'-Dihydroxyphenyl)-gamma-valerolactone sulfate	{2-hydroxy-5-[(5-oxooxolan-2-yl)methyl]phenyl}oxidanesulfonic acid	288.0303734	288.274	OC1=CC=C(CC2CCC(=O)O2)C=C1OS(O)(=O)=O	Organic acids and derivatives	Organic sulfuric acids and derivatives	Arylsulfates	Aromatic heteromonocyclic compounds	-8.344262027	-0.068382896	C02	Organic acids and derivatives	C03 (138)	C03	Fatty Acyls	C20	Arylsulfates	Rural	0.192373054	1	0.043161873	1	1.057319786
1441	623.3117705	TRUE	0.78822866	5206.497855	0.000888601	C38H44N2O6	-H(-)	100	Neferine	HMDB0034104; HMDB34104	NA	NA	HMDB0034104	1	Neferine	4-[(6,7-dimethoxy-2-methyl-3,4-dihydro-1H-isoquinolin-1-yl)methyl]-2-({6-methoxy-1-[(4-methoxyphenyl)methyl]-2-methyl-3,4-dihydro-1H-isoquinolin-7-yl}oxy)phenol	624.3199372	624.7658	COC1=CC=C(CC2N(C)CCC3=CC(OC)=C(OC4=C(O)C=CC(CC5N(C)CCC6=CC(OC)=C(OC)C=C56)=C4)C=C23)C=C1	Organoheterocyclic compounds	Isoquinolines and derivatives	Benzylisoquinolines	Aromatic heteropolycyclic compounds	10.69727034	-13.08163896	C02	Organic acids and derivatives	C10 (56)	C10	Glycerophospholipids	C29	Glycerophosphoethanolamines	Rural	0.000277327	0.355809918	0.000380498	0.429201341	1.05725808
1318	517.1357416	TRUE	0.8892802	1726.125141	-0.000592891	C25H26O12	-H(-)	100	Medicarpin 3-O-(6''-malonylglucoside)	HMDB0038776; HMDB0129588; HMDB38776	NA	NA	HMDB0038776	2	Medicarpin 3-O-(6'-malonylglucoside)	3-oxo-3-{[3,4,5-trihydroxy-6-({14-methoxy-8,17-dioxatetracyclo[8.7.0.0²,⁷.0¹¹,¹⁶]heptadeca-2(7),3,5,11(16),12,14-hexaen-5-yl}oxy)oxan-2-yl]methoxy}propanoic acid	518.1424263	518.4667	COC1=CC2=C(C=C1)C1COC3=C(C=CC(OC4OC(COC(=O)CC(O)=O)C(O)C(O)C4O)=C3)C1O2	Phenylpropanoids and polyketides	Isoflavonoids	Furanoisoflavonoids	Aromatic heteropolycyclic compounds	2.106359265	26.56502018	C01	Lipids and lipid-like molecules	C05 (147)	C05	Fatty Acyls	C09	Fatty acids and conjugates	Urban	0.002686354	1	0.005551889	1	1.056893631
260	193.0505036	TRUE	0.76491994	4276.301207	0.00012832	C10H10O4	-H(-)	100	trans-Ferulic acid	HMDB0000954; HMDB0000955; HMDB0002120; HMDB0029663; HMDB0030765; HMDB0032614; HMDB0032652; HMDB0037644; HMDB0039606; HMDB00537; HMDB0059721; HMDB0061686; HMDB00954; HMDB00955; HMDB0125096; HMDB0125524; HMDB0125588; HMDB0127500; HMDB0131137; HMDB0131171; HMDB0131172; HMDB0131173; HMDB0134088; HMDB0135741; HMDB0137510; HMDB0140957; HMDB0141263; HMDB0141265; HMDB0142175; HMDB02120; HMDB29663; HMDB30…	C01494; C10470	CHEBI:17620; CHEBI:493263; CHEBI:70973; CHEBI:84089; CHEBI:84093; CHEBI:86956	HMDB0000954	26	Ferulic acid	ferulic acid	194.0579088	194.184	COC1=C(O)C=CC(\C=C\C(O)=O)=C1	Phenylpropanoids and polyketides	Cinnamic acids and derivatives	Hydroxycinnamic acids and derivatives	Aromatic homomonocyclic compounds	-19.13821487	-8.258895199	C02	Organic acids and derivatives	C23 (82)	C23	Organic sulfuric acids and derivatives	C17	Amino acids, peptides, and analogues	Rural	0.009935778	1	0.000116096	0.141057027	1.056743073
1070	413.2543592	TRUE	0.82041442	2461.408962	0.000116455	C22H38O7	-H(-)	100	Ascorbyl palmitate	HMDB0039883; HMDB39883	NA	NA	HMDB0039883	1	Ascorbyl palmitate	ascorbyl palmitate	414.2617536	414.5329	CCCCCCCCCCCCCCCC(=O)OCC(O)C1OC(=O)C(O)=C1O	Lipids and lipid-like molecules	Fatty Acyls	Fatty acid esters	Aliphatic heteromonocyclic compounds	15.99329166	11.32579797	C01	Lipids and lipid-like molecules	C02 (90)	C02	Prenol lipids	C32	1-benzopyrans	Urban	0.000718635	0.873141113	0.000329161	0.375572791	1.056525728
853	351.3272554	TRUE	0.812381775	5963.266415	-0.000402671	C23H44O2	-H(-)	100	C23:1	HMDB0035564; HMDB0035565; HMDB35564; HMDB35565	NA	NA	HMDB0035564	2	6,8-Tricosanedione	tricosane-6,8-dione	352.3341307	352.5943	CCCCCCCCCCCCCCCC(=O)CC(=O)CCCCC	Organic oxygen compounds	Organooxygen compounds	Carbonyl compounds	Aliphatic acyclic compounds	21.81150732	10.35511604	C01	Lipids and lipid-like molecules	C12 (101)	C12	Steroids and steroid derivatives	C11	Diterpenoids	Urban	0.004565497	1	0.00607773	1	1.056517536
[truncated: 1,038 more rows]
