# Supplementary material for: Gut microbiome-mediated metabolism effects on immunity in rural and urban African populations
Source: Nat Commun. 2021 Aug 11;12:4845. doi: 10.1038/s41467-021-25213-2 (PMC8357928; doi:10.1038/s41467-021-25213-2)
Supplement: Supplementary file 14 — Supplementary Data 12 [file 41467_2021_25213_MOESM14_ESM.txt]

Compound	PathwayID	Pathway	PathwayKO
C00002	map00190	Oxidative phosphorylation	ko00190
C00002	map00195	Photosynthesis	ko00195
C00002	map00230	Purine metabolism	ko00230
C00002	map00908	Zeatin biosynthesis	ko00908
C00002	map00998	Biosynthesis of various secondary metabolites - part 2	ko00998
C00002	map01110	Biosynthesis of secondary metabolites	ko01110
C00002	map03070	Bacterial secretion system	ko03070
C00002	map04020	Calcium signaling pathway	ko04020
C00002	map04066	HIF-1 signaling pathway	ko04066
C00002	map04080	Neuroactive ligand-receptor interaction	ko04080
C00002	map04142	Lysosome	ko04142
C00002	map04217	Necroptosis	ko04217
C00002	map04611	Platelet activation	ko04611
C00002	map04621	NOD-like receptor signaling pathway	ko04621
C00002	map04714	Thermogenesis	ko04714
C00002	map04721	Synaptic vesicle cycle	ko04721
C00002	map04742	Taste transduction	ko04742
C00002	map04750	Inflammatory mediator regulation of TRP channels	ko04750
C00002	map04911	Insulin secretion	ko04911
C00002	map04917	Prolactin signaling pathway	ko04917
C00002	map04924	Renin secretion	ko04924
C00002	map04930	Type II diabetes mellitus	ko04930
C00002	map05012	Parkinson disease	ko05012
C00002	map05022	Pathways of neurodegeneration - multiple diseases	ko05022
C00002	map05133	Pertussis	ko05133
C00002	map05410	Hypertrophic cardiomyopathy	ko05410
C00008	map00190	Oxidative phosphorylation	ko00190
C00008	map00195	Photosynthesis	ko00195
C00008	map00230	Purine metabolism	ko00230
C00008	map00908	Zeatin biosynthesis	ko00908
C00008	map01110	Biosynthesis of secondary metabolites	ko01110
C00008	map04068	FoxO signaling pathway	ko04068
C00008	map04080	Neuroactive ligand-receptor interaction	ko04080
C00008	map04142	Lysosome	ko04142
C00008	map04152	AMPK signaling pathway	ko04152
C00008	map04611	Platelet activation	ko04611
C00008	map04714	Thermogenesis	ko04714
C00008	map04742	Taste transduction	ko04742
C00008	map04924	Renin secretion	ko04924
C00008	map05012	Parkinson disease	ko05012
C00008	map05014	Amyotrophic lateral sclerosis	ko05014
C00008	map05022	Pathways of neurodegeneration - multiple diseases	ko05022
C00015	map00240	Pyrimidine metabolism	ko00240
C00015	map00908	Zeatin biosynthesis	ko00908
C00015	map04080	Neuroactive ligand-receptor interaction	ko04080
C00020	map00230	Purine metabolism	ko00230
C00020	map00908	Zeatin biosynthesis	ko00908
C00020	map01060	Biosynthesis of plant secondary metabolites	ko01060
C00020	map01065	Biosynthesis of alkaloids derived from histidine and purine	ko01065
C00020	map01070	Biosynthesis of plant hormones	ko01070
C00020	map01110	Biosynthesis of secondary metabolites	ko01110
C00020	map01523	Antifolate resistance	ko01523
C00020	map04022	cGMP-PKG signaling pathway	ko04022
C00020	map04024	cAMP signaling pathway	ko04024
C00020	map04068	FoxO signaling pathway	ko04068
C00020	map04150	mTOR signaling pathway	ko04150
C00020	map04151	PI3K-Akt signaling pathway	ko04151
C00020	map04152	AMPK signaling pathway	ko04152
C00020	map04211	Longevity regulating pathway	ko04211
C00020	map04740	Olfactory transduction	ko04740
C00020	map04742	Taste transduction	ko04742
C00020	map04923	Regulation of lipolysis in adipocytes	ko04923
C00020	map04924	Renin secretion	ko04924
C00020	map04925	Aldosterone synthesis and secretion	ko04925
C00020	map04927	Cortisol synthesis and secretion	ko04927
C00020	map04928	Parathyroid hormone synthesis, secretion and action	ko04928
C00020	map04934	Cushing syndrome	ko04934
C00020	map05012	Parkinson disease	ko05012
C00020	map05022	Pathways of neurodegeneration - multiple diseases	ko05022
C00020	map05032	Morphine addiction	ko05032
C00022	map00010	Glycolysis / Gluconeogenesis	ko00010
C00022	map00020	Citrate cycle (TCA cycle)	ko00020
C00022	map00030	Pentose phosphate pathway	ko00030
C00022	map00040	Pentose and glucuronate interconversions	ko00040
C00022	map00053	Ascorbate and aldarate metabolism	ko00053
C00022	map00250	Alanine, aspartate and glutamate metabolism	ko00250
C00022	map00260	Glycine, serine and threonine metabolism	ko00260
C00022	map00261	Monobactam biosynthesis	ko00261
C00022	map00270	Cysteine and methionine metabolism	ko00270
C00022	map00290	Valine, leucine and isoleucine biosynthesis	ko00290
C00022	map00330	Arginine and proline metabolism	ko00330
C00022	map00350	Tyrosine metabolism	ko00350
C00022	map00360	Phenylalanine metabolism	ko00360
C00022	map00362	Benzoate degradation	ko00362
C00022	map00430	Taurine and hypotaurine metabolism	ko00430
C00022	map00440	Phosphonate and phosphinate metabolism	ko00440
C00022	map00473	D-Alanine metabolism	ko00473
C00022	map00620	Pyruvate metabolism	ko00620
C00022	map00621	Dioxin degradation	ko00621
C00022	map00622	Xylene degradation	ko00622
C00022	map00630	Glyoxylate and dicarboxylate metabolism	ko00630
C00022	map00650	Butanoate metabolism	ko00650
C00022	map00660	C5-Branched dibasic acid metabolism	ko00660
C00022	map00680	Methane metabolism	ko00680
C00022	map00710	Carbon fixation in photosynthetic organisms	ko00710
C00022	map00720	Carbon fixation pathways in prokaryotes	ko00720
C00022	map00730	Thiamine metabolism	ko00730
C00022	map00760	Nicotinate and nicotinamide metabolism	ko00760
C00022	map00770	Pantothenate and CoA biosynthesis	ko00770
C00022	map00900	Terpenoid backbone biosynthesis	ko00900
C00022	map00997	Biosynthesis of various secondary metabolites - part 3	ko00997
C00022	map00999	Biosynthesis of various secondary metabolites - part 1	ko00999
C00022	map01060	Biosynthesis of plant secondary metabolites	ko01060
C00022	map01061	Biosynthesis of phenylpropanoids	ko01061
C00022	map01062	Biosynthesis of terpenoids and steroids	ko01062
C00022	map01063	Biosynthesis of alkaloids derived from shikimate pathway	ko01063
C00022	map01064	Biosynthesis of alkaloids derived from ornithine, lysine and nicotinic acid	ko01064
C00022	map01065	Biosynthesis of alkaloids derived from histidine and purine	ko01065
C00022	map01066	Biosynthesis of alkaloids derived from terpenoid and polyketide	ko01066
C00022	map01070	Biosynthesis of plant hormones	ko01070
C00022	map01110	Biosynthesis of secondary metabolites	ko01110
C00022	map01200	Carbon metabolism	ko01200
C00022	map01210	2-Oxocarboxylic acid metabolism	ko01210
C00022	map01220	Degradation of aromatic compounds	ko01220
C00022	map01230	Biosynthesis of amino acids	ko01230
C00022	map01502	Vancomycin resistance	ko01502
C00022	map02060	Phosphotransferase system (PTS)	ko02060
C00022	map04066	HIF-1 signaling pathway	ko04066
C00022	map04152	AMPK signaling pathway	ko04152
C00022	map04911	Insulin secretion	ko04911
C00022	map04922	Glucagon signaling pathway	ko04922
C00022	map04930	Type II diabetes mellitus	ko04930
C00022	map04931	Insulin resistance	ko04931
C00022	map05230	Central carbon metabolism in cancer	ko05230
C00025	map00220	Arginine biosynthesis	ko00220
C00025	map00250	Alanine, aspartate and glutamate metabolism	ko00250
C00025	map00330	Arginine and proline metabolism	ko00330
C00025	map00332	Carbapenem biosynthesis	ko00332
C00025	map00340	Histidine metabolism	ko00340
C00025	map00430	Taurine and hypotaurine metabolism	ko00430
C00025	map00471	D-Glutamine and D-glutamate metabolism	ko00471
C00025	map00480	Glutathione metabolism	ko00480
C00025	map00524	Neomycin, kanamycin and gentamicin biosynthesis	ko00524
C00025	map00630	Glyoxylate and dicarboxylate metabolism	ko00630
C00025	map00650	Butanoate metabolism	ko00650
C00025	map00660	C5-Branched dibasic acid metabolism	ko00660
C00025	map00860	Porphyrin and chlorophyll metabolism	ko00860
C00025	map00910	Nitrogen metabolism	ko00910
C00025	map00970	Aminoacyl-tRNA biosynthesis	ko00970
C00025	map00997	Biosynthesis of various secondary metabolites - part 3	ko00997
C00025	map01060	Biosynthesis of plant secondary metabolites	ko01060
C00025	map01064	Biosynthesis of alkaloids derived from ornithine, lysine and nicotinic acid	ko01064
C00025	map01110	Biosynthesis of secondary metabolites	ko01110
C00025	map01200	Carbon metabolism	ko01200
C00025	map01210	2-Oxocarboxylic acid metabolism	ko01210
C00025	map01230	Biosynthesis of amino acids	ko01230
C00025	map02010	ABC transporters	ko02010
C00025	map02020	Two-component system	ko02020
C00025	map04068	FoxO signaling pathway	ko04068
C00025	map04072	Phospholipase D signaling pathway	ko04072
C00025	map04080	Neuroactive ligand-receptor interaction	ko04080
C00025	map04216	Ferroptosis	ko04216
C00025	map04540	Gap junction	ko04540
C00025	map04713	Circadian entrainment	ko04713
C00025	map04720	Long-term potentiation	ko04720
C00025	map04721	Synaptic vesicle cycle	ko04721
C00025	map04723	Retrograde endocannabinoid signaling	ko04723
C00025	map04724	Glutamatergic synapse	ko04724
C00025	map04727	GABAergic synapse	ko04727
C00025	map04730	Long-term depression	ko04730
C00025	map04742	Taste transduction	ko04742
C00025	map04964	Proximal tubule bicarbonate reclamation	ko04964
C00025	map04974	Protein digestion and absorption	ko04974
C00025	map05014	Amyotrophic lateral sclerosis	ko05014
C00025	map05016	Huntington disease	ko05016
C00025	map05017	Spinocerebellar ataxia	ko05017
C00025	map05022	Pathways of neurodegeneration - multiple diseases	ko05022
C00025	map05030	Cocaine addiction	ko05030
C00025	map05031	Amphetamine addiction	ko05031
C00025	map05033	Nicotine addiction	ko05033
C00025	map05034	Alcoholism	ko05034
C00025	map05230	Central carbon metabolism in cancer	ko05230
C00031	map00010	Glycolysis / Gluconeogenesis	ko00010
C00031	map00030	Pentose phosphate pathway	ko00030
C00031	map00052	Galactose metabolism	ko00052
C00031	map00500	Starch and sucrose metabolism	ko00500
C00031	map00520	Amino sugar and nucleotide sugar metabolism	ko00520
C00031	map00521	Streptomycin biosynthesis	ko00521
C00031	map00524	Neomycin, kanamycin and gentamicin biosynthesis	ko00524
C00031	map00901	Indole alkaloid biosynthesis	ko00901
C00031	map01110	Biosynthesis of secondary metabolites	ko01110
C00031	map02010	ABC transporters	ko02010
C00031	map02020	Two-component system	ko02020
C00031	map02060	Phosphotransferase system (PTS)	ko02060
C00031	map04066	HIF-1 signaling pathway	ko04066
C00031	map04068	FoxO signaling pathway	ko04068
C00031	map04113	Meiosis - yeast	ko04113
C00031	map04152	AMPK signaling pathway	ko04152
C00031	map04742	Taste transduction	ko04742
C00031	map04910	Insulin signaling pathway	ko04910
C00031	map04911	Insulin secretion	ko04911
C00031	map04917	Prolactin signaling pathway	ko04917
C00031	map04922	Glucagon signaling pathway	ko04922
C00031	map04930	Type II diabetes mellitus	ko04930
C00031	map04931	Insulin resistance	ko04931
C00031	map04932	Non-alcoholic fatty liver disease	ko04932
C00031	map04933	AGE-RAGE signaling pathway in diabetic complications	ko04933
C00031	map04973	Carbohydrate digestion and absorption	ko04973
C00031	map04976	Bile secretion	ko04976
C00031	map04978	Mineral absorption	ko04978
C00031	map05111	Biofilm formation - Vibrio cholerae	ko05111
C00031	map05230	Central carbon metabolism in cancer	ko05230
C00032	map00860	Porphyrin and chlorophyll metabolism	ko00860
C00032	map01060	Biosynthesis of plant secondary metabolites	ko01060
C00032	map01110	Biosynthesis of secondary metabolites	ko01110
C00032	map02010	ABC transporters	ko02010
C00032	map04216	Ferroptosis	ko04216
C00032	map04978	Mineral absorption	ko04978
C00033	map00010	Glycolysis / Gluconeogenesis	ko00010
C00033	map00430	Taurine and hypotaurine metabolism	ko00430
C00033	map00440	Phosphonate and phosphinate metabolism	ko00440
C00033	map00534	Glycosaminoglycan biosynthesis - heparan sulfate / heparin	ko00534
C00033	map00620	Pyruvate metabolism	ko00620
C00033	map00630	Glyoxylate and dicarboxylate metabolism	ko00630
C00033	map00640	Propanoate metabolism	ko00640
C00033	map00660	C5-Branched dibasic acid metabolism	ko00660
C00033	map00680	Methane metabolism	ko00680
C00033	map00720	Carbon fixation pathways in prokaryotes	ko00720
C00033	map00908	Zeatin biosynthesis	ko00908
C00033	map00920	Sulfur metabolism	ko00920
C00033	map01110	Biosynthesis of secondary metabolites	ko01110
C00033	map01200	Carbon metabolism	ko01200
C00033	map01220	Degradation of aromatic compounds	ko01220
C00033	map04725	Cholinergic synapse	ko04725
C00033	map04973	Carbohydrate digestion and absorption	ko04973
C00033	map04974	Protein digestion and absorption	ko04974
C00037	map00120	Primary bile acid biosynthesis	ko00120
C00037	map00230	Purine metabolism	ko00230
C00037	map00260	Glycine, serine and threonine metabolism	ko00260
C00037	map00310	Lysine degradation	ko00310
C00037	map00440	Phosphonate and phosphinate metabolism	ko00440
C00037	map00460	Cyanoamino acid metabolism	ko00460
C00037	map00480	Glutathione metabolism	ko00480
C00037	map00630	Glyoxylate and dicarboxylate metabolism	ko00630
C00037	map00680	Methane metabolism	ko00680
C00037	map00730	Thiamine metabolism	ko00730
C00037	map00860	Porphyrin and chlorophyll metabolism	ko00860
C00037	map00970	Aminoacyl-tRNA biosynthesis	ko00970
C00037	map00997	Biosynthesis of various secondary metabolites - part 3	ko00997
C00037	map01060	Biosynthesis of plant secondary metabolites	ko01060
C00037	map01110	Biosynthesis of secondary metabolites	ko01110
C00037	map01200	Carbon metabolism	ko01200
C00037	map01230	Biosynthesis of amino acids	ko01230
C00037	map01502	Vancomycin resistance	ko01502
C00037	map02010	ABC transporters	ko02010
C00037	map02026	Biofilm formation - Escherichia coli	ko02026
C00037	map04080	Neuroactive ligand-receptor interaction	ko04080
C00037	map04721	Synaptic vesicle cycle	ko04721
C00037	map04974	Protein digestion and absorption	ko04974
C00037	map04978	Mineral absorption	ko04978
C00037	map05230	Central carbon metabolism in cancer	ko05230
C00041	map00250	Alanine, aspartate and glutamate metabolism	ko00250
C00041	map00270	Cysteine and methionine metabolism	ko00270
C00041	map00430	Taurine and hypotaurine metabolism	ko00430
C00041	map00450	Selenocompound metabolism	ko00450
C00041	map00473	D-Alanine metabolism	ko00473
C00041	map00710	Carbon fixation in photosynthetic organisms	ko00710
C00041	map00970	Aminoacyl-tRNA biosynthesis	ko00970
C00041	map00998	Biosynthesis of various secondary metabolites - part 2	ko00998
C00041	map01060	Biosynthesis of plant secondary metabolites	ko01060
C00041	map01110	Biosynthesis of secondary metabolites	ko01110
C00041	map01200	Carbon metabolism	ko01200
C00041	map01230	Biosynthesis of amino acids	ko01230
C00041	map01502	Vancomycin resistance	ko01502
C00041	map02010	ABC transporters	ko02010
C00041	map04122	Sulfur relay system	ko04122
C00041	map04974	Protein digestion and absorption	ko04974
C00041	map04978	Mineral absorption	ko04978
C00041	map05230	Central carbon metabolism in cancer	ko05230
C00042	map00020	Citrate cycle (TCA cycle)	ko00020
C00042	map00190	Oxidative phosphorylation	ko00190
C00042	map00250	Alanine, aspartate and glutamate metabolism	ko00250
C00042	map00310	Lysine degradation	ko00310
C00042	map00350	Tyrosine metabolism	ko00350
C00042	map00360	Phenylalanine metabolism	ko00360
C00042	map00361	Chlorocyclohexane and chlorobenzene degradation	ko00361
C00042	map00620	Pyruvate metabolism	ko00620
C00042	map00630	Glyoxylate and dicarboxylate metabolism	ko00630
C00042	map00640	Propanoate metabolism	ko00640
C00042	map00650	Butanoate metabolism	ko00650
C00042	map00720	Carbon fixation pathways in prokaryotes	ko00720
C00042	map00760	Nicotinate and nicotinamide metabolism	ko00760
C00042	map00920	Sulfur metabolism	ko00920
C00042	map01060	Biosynthesis of plant secondary metabolites	ko01060
C00042	map01061	Biosynthesis of phenylpropanoids	ko01061
C00042	map01062	Biosynthesis of terpenoids and steroids	ko01062
C00042	map01063	Biosynthesis of alkaloids derived from shikimate pathway	ko01063
C00042	map01064	Biosynthesis of alkaloids derived from ornithine, lysine and nicotinic acid	ko01064
C00042	map01065	Biosynthesis of alkaloids derived from histidine and purine	ko01065
C00042	map01066	Biosynthesis of alkaloids derived from terpenoid and polyketide	ko01066
C00042	map01070	Biosynthesis of plant hormones	ko01070
C00042	map01110	Biosynthesis of secondary metabolites	ko01110
C00042	map01200	Carbon metabolism	ko01200
C00042	map01220	Degradation of aromatic compounds	ko01220
C00042	map02020	Two-component system	ko02020
C00042	map04024	cAMP signaling pathway	ko04024
C00042	map04727	GABAergic synapse	ko04727
C00042	map04922	Glucagon signaling pathway	ko04922
C00042	map05230	Central carbon metabolism in cancer	ko05230
C00049	map00220	Arginine biosynthesis	ko00220
C00049	map00250	Alanine, aspartate and glutamate metabolism	ko00250
C00049	map00260	Glycine, serine and threonine metabolism	ko00260
C00049	map00261	Monobactam biosynthesis	ko00261
C00049	map00270	Cysteine and methionine metabolism	ko00270
C00049	map00300	Lysine biosynthesis	ko00300
C00049	map00340	Histidine metabolism	ko00340
C00049	map00410	beta-Alanine metabolism	ko00410
C00049	map00460	Cyanoamino acid metabolism	ko00460
C00049	map00710	Carbon fixation in photosynthetic organisms	ko00710
C00049	map00760	Nicotinate and nicotinamide metabolism	ko00760
C00049	map00770	Pantothenate and CoA biosynthesis	ko00770
C00049	map00970	Aminoacyl-tRNA biosynthesis	ko00970
C00049	map00997	Biosynthesis of various secondary metabolites - part 3	ko00997
C00049	map01060	Biosynthesis of plant secondary metabolites	ko01060
C00049	map01064	Biosynthesis of alkaloids derived from ornithine, lysine and nicotinic acid	ko01064
C00049	map01070	Biosynthesis of plant hormones	ko01070
C00049	map01110	Biosynthesis of secondary metabolites	ko01110
C00049	map01200	Carbon metabolism	ko01200
C00049	map01210	2-Oxocarboxylic acid metabolism	ko01210
C00049	map01230	Biosynthesis of amino acids	ko01230
C00049	map02010	ABC transporters	ko02010
C00049	map02020	Two-component system	ko02020
C00049	map02030	Bacterial chemotaxis	ko02030
C00049	map04080	Neuroactive ligand-receptor interaction	ko04080
C00049	map04974	Protein digestion and absorption	ko04974
C00049	map05230	Central carbon metabolism in cancer	ko05230
C00054	map00230	Purine metabolism	ko00230
C00054	map00532	Glycosaminoglycan biosynthesis - chondroitin sulfate / dermatan sulfate	ko00532
C00054	map00534	Glycosaminoglycan biosynthesis - heparan sulfate / heparin	ko00534
C00054	map00770	Pantothenate and CoA biosynthesis	ko00770
C00054	map00920	Sulfur metabolism	ko00920
C00064	map00220	Arginine biosynthesis	ko00220
C00064	map00230	Purine metabolism	ko00230
C00064	map00240	Pyrimidine metabolism	ko00240
C00064	map00250	Alanine, aspartate and glutamate metabolism	ko00250
C00064	map00471	D-Glutamine and D-glutamate metabolism	ko00471
C00064	map00630	Glyoxylate and dicarboxylate metabolism	ko00630
C00064	map00750	Vitamin B6 metabolism	ko00750
C00064	map00910	Nitrogen metabolism	ko00910
C00064	map00970	Aminoacyl-tRNA biosynthesis	ko00970
C00064	map01060	Biosynthesis of plant secondary metabolites	ko01060
C00064	map01230	Biosynthesis of amino acids	ko01230
C00064	map02010	ABC transporters	ko02010
C00064	map02020	Two-component system	ko02020
C00064	map04724	Glutamatergic synapse	ko04724
C00064	map04727	GABAergic synapse	ko04727
C00064	map04964	Proximal tubule bicarbonate reclamation	ko04964
C00064	map04974	Protein digestion and absorption	ko04974
C00064	map04978	Mineral absorption	ko04978
C00064	map05230	Central carbon metabolism in cancer	ko05230
C00065	map00260	Glycine, serine and threonine metabolism	ko00260
C00065	map00261	Monobactam biosynthesis	ko00261
C00065	map00270	Cysteine and methionine metabolism	ko00270
C00065	map00460	Cyanoamino acid metabolism	ko00460
C00065	map00600	Sphingolipid metabolism	ko00600
C00065	map00630	Glyoxylate and dicarboxylate metabolism	ko00630
C00065	map00680	Methane metabolism	ko00680
C00065	map00920	Sulfur metabolism	ko00920
C00065	map00970	Aminoacyl-tRNA biosynthesis	ko00970
C00065	map00997	Biosynthesis of various secondary metabolites - part 3	ko00997
C00065	map01060	Biosynthesis of plant secondary metabolites	ko01060
C00065	map01110	Biosynthesis of secondary metabolites	ko01110
C00065	map01200	Carbon metabolism	ko01200
C00065	map01230	Biosynthesis of amino acids	ko01230
C00065	map01502	Vancomycin resistance	ko01502
C00065	map02010	ABC transporters	ko02010
C00065	map04071	Sphingolipid signaling pathway	ko04071
C00065	map04974	Protein digestion and absorption	ko04974
C00065	map04978	Mineral absorption	ko04978
C00065	map05230	Central carbon metabolism in cancer	ko05230
C00072	map00053	Ascorbate and aldarate metabolism	ko00053
C00072	map00480	Glutathione metabolism	ko00480
C00072	map01110	Biosynthesis of secondary metabolites	ko01110
C00072	map02060	Phosphotransferase system (PTS)	ko02060
C00072	map04066	HIF-1 signaling pathway	ko04066
C00072	map04977	Vitamin digestion and absorption	ko04977
C00073	map00270	Cysteine and methionine metabolism	ko00270
C00073	map00966	Glucosinolate biosynthesis	ko00966
C00073	map00970	Aminoacyl-tRNA biosynthesis	ko00970
C00073	map01060	Biosynthesis of plant secondary metabolites	ko01060
C00073	map01070	Biosynthesis of plant hormones	ko01070
C00073	map01110	Biosynthesis of secondary metabolites	ko01110
C00073	map01210	2-Oxocarboxylic acid metabolism	ko01210
C00073	map01230	Biosynthesis of amino acids	ko01230
C00073	map01523	Antifolate resistance	ko01523
C00073	map04974	Protein digestion and absorption	ko04974
C00073	map04978	Mineral absorption	ko04978
C00073	map05230	Central carbon metabolism in cancer	ko05230
C00078	map00260	Glycine, serine and threonine metabolism	ko00260
C00078	map00380	Tryptophan metabolism	ko00380
C00078	map00400	Phenylalanine, tyrosine and tryptophan biosynthesis	ko00400
C00078	map00404	Staurosporine biosynthesis	ko00404
C00078	map00901	Indole alkaloid biosynthesis	ko00901
C00078	map00966	Glucosinolate biosynthesis	ko00966
C00078	map00970	Aminoacyl-tRNA biosynthesis	ko00970
C00078	map00998	Biosynthesis of various secondary metabolites - part 2	ko00998
C00078	map01060	Biosynthesis of plant secondary metabolites	ko01060
C00078	map01061	Biosynthesis of phenylpropanoids	ko01061
C00078	map01063	Biosynthesis of alkaloids derived from shikimate pathway	ko01063
C00078	map01070	Biosynthesis of plant hormones	ko01070
C00078	map01110	Biosynthesis of secondary metabolites	ko01110
C00078	map01210	2-Oxocarboxylic acid metabolism	ko01210
C00078	map01230	Biosynthesis of amino acids	ko01230
C00078	map04361	Axon regeneration	ko04361
C00078	map04726	Serotonergic synapse	ko04726
C00078	map04974	Protein digestion and absorption	ko04974
C00078	map04978	Mineral absorption	ko04978
C00078	map05143	African trypanosomiasis	ko05143
C00078	map05230	Central carbon metabolism in cancer	ko05230
C00079	map00360	Phenylalanine metabolism	ko00360
C00079	map00400	Phenylalanine, tyrosine and tryptophan biosynthesis	ko00400
C00079	map00460	Cyanoamino acid metabolism	ko00460
C00079	map00940	Phenylpropanoid biosynthesis	ko00940
C00079	map00960	Tropane, piperidine and pyridine alkaloid biosynthesis	ko00960
C00079	map00966	Glucosinolate biosynthesis	ko00966
C00079	map00970	Aminoacyl-tRNA biosynthesis	ko00970
C00079	map00998	Biosynthesis of various secondary metabolites - part 2	ko00998
C00079	map01060	Biosynthesis of plant secondary metabolites	ko01060
C00079	map01061	Biosynthesis of phenylpropanoids	ko01061
C00079	map01063	Biosynthesis of alkaloids derived from shikimate pathway	ko01063
C00079	map01064	Biosynthesis of alkaloids derived from ornithine, lysine and nicotinic acid	ko01064
C00079	map01070	Biosynthesis of plant hormones	ko01070
C00079	map01110	Biosynthesis of secondary metabolites	ko01110
C00079	map01210	2-Oxocarboxylic acid metabolism	ko01210
C00079	map01230	Biosynthesis of amino acids	ko01230
C00079	map02010	ABC transporters	ko02010
C00079	map04974	Protein digestion and absorption	ko04974
C00079	map04978	Mineral absorption	ko04978
C00079	map05230	Central carbon metabolism in cancer	ko05230
C00082	map00130	Ubiquinone and other terpenoid-quinone biosynthesis	ko00130
C00082	map00261	Monobactam biosynthesis	ko00261
C00082	map00350	Tyrosine metabolism	ko00350
C00082	map00360	Phenylalanine metabolism	ko00360
C00082	map00400	Phenylalanine, tyrosine and tryptophan biosynthesis	ko00400
C00082	map00401	Novobiocin biosynthesis	ko00401
C00082	map00460	Cyanoamino acid metabolism	ko00460
C00082	map00680	Methane metabolism	ko00680
C00082	map00730	Thiamine metabolism	ko00730
C00082	map00940	Phenylpropanoid biosynthesis	ko00940
C00082	map00950	Isoquinoline alkaloid biosynthesis	ko00950
C00082	map00965	Betalain biosynthesis	ko00965
C00082	map00966	Glucosinolate biosynthesis	ko00966
C00082	map00970	Aminoacyl-tRNA biosynthesis	ko00970
C00082	map00998	Biosynthesis of various secondary metabolites - part 2	ko00998
C00082	map01055	Biosynthesis of vancomycin group antibiotics	ko01055
C00082	map01059	Biosynthesis of enediyne antibiotics	ko01059
C00082	map01060	Biosynthesis of plant secondary metabolites	ko01060
C00082	map01063	Biosynthesis of alkaloids derived from shikimate pathway	ko01063
C00082	map01110	Biosynthesis of secondary metabolites	ko01110
C00082	map01210	2-Oxocarboxylic acid metabolism	ko01210
C00082	map01230	Biosynthesis of amino acids	ko01230
C00082	map04728	Dopaminergic synapse	ko04728
C00082	map04916	Melanogenesis	ko04916
C00082	map04917	Prolactin signaling pathway	ko04917
C00082	map04974	Protein digestion and absorption	ko04974
C00082	map05012	Parkinson disease	ko05012
C00082	map05030	Cocaine addiction	ko05030
C00082	map05031	Amphetamine addiction	ko05031
C00082	map05034	Alcoholism	ko05034
C00082	map05230	Central carbon metabolism in cancer	ko05230
C00089	map00052	Galactose metabolism	ko00052
C00089	map00500	Starch and sucrose metabolism	ko00500
C00089	map01110	Biosynthesis of secondary metabolites	ko01110
C00089	map02010	ABC transporters	ko02010
C00089	map02060	Phosphotransferase system (PTS)	ko02060
C00089	map04742	Taste transduction	ko04742
C00089	map04973	Carbohydrate digestion and absorption	ko04973
C00090	map00361	Chlorocyclohexane and chlorobenzene degradation	ko00361
C00090	map00362	Benzoate degradation	ko00362
C00090	map00364	Fluorobenzoate degradation	ko00364
C00090	map00621	Dioxin degradation	ko00621
C00090	map00624	Polycyclic aromatic hydrocarbon degradation	ko00624
C00090	map00626	Naphthalene degradation	ko00626
C00090	map00627	Aminobenzoate degradation	ko00627
C00090	map01220	Degradation of aromatic compounds	ko01220
C00097	map00260	Glycine, serine and threonine metabolism	ko00260
C00097	map00270	Cysteine and methionine metabolism	ko00270
C00097	map00311	Penicillin and cephalosporin biosynthesis	ko00311
C00097	map00332	Carbapenem biosynthesis	ko00332
C00097	map00430	Taurine and hypotaurine metabolism	ko00430
C00097	map00460	Cyanoamino acid metabolism	ko00460
C00097	map00480	Glutathione metabolism	ko00480
C00097	map00730	Thiamine metabolism	ko00730
C00097	map00770	Pantothenate and CoA biosynthesis	ko00770
C00097	map00920	Sulfur metabolism	ko00920
C00097	map00970	Aminoacyl-tRNA biosynthesis	ko00970
C00097	map01060	Biosynthesis of plant secondary metabolites	ko01060
C00097	map01110	Biosynthesis of secondary metabolites	ko01110
C00097	map01200	Carbon metabolism	ko01200
C00097	map01230	Biosynthesis of amino acids	ko01230
C00097	map04122	Sulfur relay system	ko04122
C00097	map04216	Ferroptosis	ko04216
C00097	map04974	Protein digestion and absorption	ko04974
C00097	map05230	Central carbon metabolism in cancer	ko05230
C00099	map00240	Pyrimidine metabolism	ko00240
C00099	map00410	beta-Alanine metabolism	ko00410
C00099	map00640	Propanoate metabolism	ko00640
C00099	map00770	Pantothenate and CoA biosynthesis	ko00770
C00099	map01110	Biosynthesis of secondary metabolites	ko01110
C00099	map04080	Neuroactive ligand-receptor interaction	ko04080
C00099	map04974	Protein digestion and absorption	ko04974
C00104	map00230	Purine metabolism	ko00230
C00106	map00240	Pyrimidine metabolism	ko00240
C00106	map00410	beta-Alanine metabolism	ko00410
C00106	map00770	Pantothenate and CoA biosynthesis	ko00770
C00109	map00260	Glycine, serine and threonine metabolism	ko00260
C00109	map00270	Cysteine and methionine metabolism	ko00270
C00109	map00290	Valine, leucine and isoleucine biosynthesis	ko00290
C00109	map00640	Propanoate metabolism	ko00640
C00109	map00660	C5-Branched dibasic acid metabolism	ko00660
C00109	map01110	Biosynthesis of secondary metabolites	ko01110
C00109	map01210	2-Oxocarboxylic acid metabolism	ko01210
C00109	map01230	Biosynthesis of amino acids	ko01230
C00119	map00030	Pentose phosphate pathway	ko00030
C00119	map00230	Purine metabolism	ko00230
C00119	map00240	Pyrimidine metabolism	ko00240
C00119	map00340	Histidine metabolism	ko00340
C00119	map00400	Phenylalanine, tyrosine and tryptophan biosynthesis	ko00400
C00119	map00790	Folate biosynthesis	ko00790
C00119	map01060	Biosynthesis of plant secondary metabolites	ko01060
C00119	map01065	Biosynthesis of alkaloids derived from histidine and purine	ko01065
C00119	map01070	Biosynthesis of plant hormones	ko01070
C00119	map01110	Biosynthesis of secondary metabolites	ko01110
C00119	map01200	Carbon metabolism	ko01200
C00119	map01230	Biosynthesis of amino acids	ko01230
C00119	map01523	Antifolate resistance	ko01523
C00122	map00020	Citrate cycle (TCA cycle)	ko00020
C00122	map00190	Oxidative phosphorylation	ko00190
C00122	map00220	Arginine biosynthesis	ko00220
C00122	map00250	Alanine, aspartate and glutamate metabolism	ko00250
C00122	map00350	Tyrosine metabolism	ko00350
C00122	map00360	Phenylalanine metabolism	ko00360
C00122	map00620	Pyruvate metabolism	ko00620
C00122	map00643	Styrene degradation	ko00643
C00122	map00650	Butanoate metabolism	ko00650
C00122	map00720	Carbon fixation pathways in prokaryotes	ko00720
C00122	map00760	Nicotinate and nicotinamide metabolism	ko00760
C00122	map01060	Biosynthesis of plant secondary metabolites	ko01060
C00122	map01061	Biosynthesis of phenylpropanoids	ko01061
C00122	map01062	Biosynthesis of terpenoids and steroids	ko01062
C00122	map01063	Biosynthesis of alkaloids derived from shikimate pathway	ko01063
C00122	map01064	Biosynthesis of alkaloids derived from ornithine, lysine and nicotinic acid	ko01064
C00122	map01065	Biosynthesis of alkaloids derived from histidine and purine	ko01065
C00122	map01066	Biosynthesis of alkaloids derived from terpenoid and polyketide	ko01066
C00122	map01070	Biosynthesis of plant hormones	ko01070
C00122	map01110	Biosynthesis of secondary metabolites	ko01110
C00122	map01200	Carbon metabolism	ko01200
C00122	map01220	Degradation of aromatic compounds	ko01220
C00122	map02020	Two-component system	ko02020
C00122	map04922	Glucagon signaling pathway	ko04922
C00122	map05200	Pathways in cancer	ko05200
C00122	map05211	Renal cell carcinoma	ko05211
C00122	map05230	Central carbon metabolism in cancer	ko05230
C00123	map00280	Valine, leucine and isoleucine degradation	ko00280
C00123	map00290	Valine, leucine and isoleucine biosynthesis	ko00290
C00123	map00966	Glucosinolate biosynthesis	ko00966
C00123	map00970	Aminoacyl-tRNA biosynthesis	ko00970
C00123	map01060	Biosynthesis of plant secondary metabolites	ko01060
C00123	map01065	Biosynthesis of alkaloids derived from histidine and purine	ko01065
C00123	map01110	Biosynthesis of secondary metabolites	ko01110
C00123	map01210	2-Oxocarboxylic acid metabolism	ko01210
C00123	map01230	Biosynthesis of amino acids	ko01230
C00123	map02010	ABC transporters	ko02010
C00123	map04150	mTOR signaling pathway	ko04150
C00123	map04974	Protein digestion and absorption	ko04974
C00123	map04978	Mineral absorption	ko04978
C00123	map05131	Shigellosis	ko05131
C00123	map05230	Central carbon metabolism in cancer	ko05230
C00131	map00230	Purine metabolism	ko00230
C00133	map00473	D-Alanine metabolism	ko00473
C00133	map00550	Peptidoglycan biosynthesis	ko00550
C00133	map01502	Vancomycin resistance	ko01502
C00133	map01503	Cationic antimicrobial peptide (CAMP) resistance	ko01503
C00133	map04742	Taste transduction	ko04742
C00135	map00340	Histidine metabolism	ko00340
C00135	map00404	Staurosporine biosynthesis	ko00404
C00135	map00410	beta-Alanine metabolism	ko00410
C00135	map00970	Aminoacyl-tRNA biosynthesis	ko00970
C00135	map01060	Biosynthesis of plant secondary metabolites	ko01060
C00135	map01065	Biosynthesis of alkaloids derived from histidine and purine	ko01065
C00135	map01110	Biosynthesis of secondary metabolites	ko01110
C00135	map01230	Biosynthesis of amino acids	ko01230
C00135	map02010	ABC transporters	ko02010
C00135	map04974	Protein digestion and absorption	ko04974
C00135	map05230	Central carbon metabolism in cancer	ko05230
C00137	map00052	Galactose metabolism	ko00052
C00137	map00053	Ascorbate and aldarate metabolism	ko00053
C00137	map00521	Streptomycin biosynthesis	ko00521
C00137	map00562	Inositol phosphate metabolism	ko00562
C00137	map01110	Biosynthesis of secondary metabolites	ko01110
C00137	map02010	ABC transporters	ko02010
C00137	map04070	Phosphatidylinositol signaling system	ko04070
C00140	map00520	Amino sugar and nucleotide sugar metabolism	ko00520
C00140	map02010	ABC transporters	ko02010
C00140	map02060	Phosphotransferase system (PTS)	ko02060
C00141	map00280	Valine, leucine and isoleucine degradation	ko00280
C00141	map00290	Valine, leucine and isoleucine biosynthesis	ko00290
C00141	map00770	Pantothenate and CoA biosynthesis	ko00770
C00141	map00966	Glucosinolate biosynthesis	ko00966
C00141	map01110	Biosynthesis of secondary metabolites	ko01110
C00141	map01210	2-Oxocarboxylic acid metabolism	ko01210
C00141	map01230	Biosynthesis of amino acids	ko01230
C00148	map00330	Arginine and proline metabolism	ko00330
C00148	map00332	Carbapenem biosynthesis	ko00332
C00148	map00333	Prodigiosin biosynthesis	ko00333
C00148	map00401	Novobiocin biosynthesis	ko00401
C00148	map00404	Staurosporine biosynthesis	ko00404
C00148	map00970	Aminoacyl-tRNA biosynthesis	ko00970
C00148	map01110	Biosynthesis of secondary metabolites	ko01110
C00148	map01230	Biosynthesis of amino acids	ko01230
C00148	map02010	ABC transporters	ko02010
C00148	map04974	Protein digestion and absorption	ko04974
C00148	map04978	Mineral absorption	ko04978
C00148	map05230	Central carbon metabolism in cancer	ko05230
C00152	map00250	Alanine, aspartate and glutamate metabolism	ko00250
C00152	map00460	Cyanoamino acid metabolism	ko00460
C00152	map00970	Aminoacyl-tRNA biosynthesis	ko00970
C00152	map01060	Biosynthesis of plant secondary metabolites	ko01060
C00152	map01110	Biosynthesis of secondary metabolites	ko01110
C00152	map01230	Biosynthesis of amino acids	ko01230
C00152	map04974	Protein digestion and absorption	ko04974
C00152	map04978	Mineral absorption	ko04978
C00152	map05230	Central carbon metabolism in cancer	ko05230
C00157	map00564	Glycerophospholipid metabolism	ko00564
C00157	map00590	Arachidonic acid metabolism	ko00590
C00157	map00591	Linoleic acid metabolism	ko00591
C00157	map00592	alpha-Linolenic acid metabolism	ko00592
C00157	map01110	Biosynthesis of secondary metabolites	ko01110
C00157	map04723	Retrograde endocannabinoid signaling	ko04723
C00157	map05231	Choline metabolism in cancer	ko05231
C00158	map00020	Citrate cycle (TCA cycle)	ko00020
C00158	map00250	Alanine, aspartate and glutamate metabolism	ko00250
C00158	map00630	Glyoxylate and dicarboxylate metabolism	ko00630
C00158	map00720	Carbon fixation pathways in prokaryotes	ko00720
C00158	map00997	Biosynthesis of various secondary metabolites - part 3	ko00997
C00158	map01053	Biosynthesis of siderophore group nonribosomal peptides	ko01053
C00158	map01060	Biosynthesis of plant secondary metabolites	ko01060
C00158	map01061	Biosynthesis of phenylpropanoids	ko01061
C00158	map01062	Biosynthesis of terpenoids and steroids	ko01062
C00158	map01063	Biosynthesis of alkaloids derived from shikimate pathway	ko01063
C00158	map01064	Biosynthesis of alkaloids derived from ornithine, lysine and nicotinic acid	ko01064
C00158	map01065	Biosynthesis of alkaloids derived from histidine and purine	ko01065
C00158	map01066	Biosynthesis of alkaloids derived from terpenoid and polyketide	ko01066
C00158	map01070	Biosynthesis of plant hormones	ko01070
C00158	map01110	Biosynthesis of secondary metabolites	ko01110
C00158	map01200	Carbon metabolism	ko01200
C00158	map01210	2-Oxocarboxylic acid metabolism	ko01210
C00158	map01230	Biosynthesis of amino acids	ko01230
C00158	map02020	Two-component system	ko02020
C00158	map04742	Taste transduction	ko04742
C00158	map04922	Glucagon signaling pathway	ko04922
C00158	map05230	Central carbon metabolism in cancer	ko05230
C00159	map00051	Fructose and mannose metabolism	ko00051
C00159	map00052	Galactose metabolism	ko00052
C00159	map00520	Amino sugar and nucleotide sugar metabolism	ko00520
C00159	map02010	ABC transporters	ko02010
C00159	map02060	Phosphotransferase system (PTS)	ko02060
C00159	map04142	Lysosome	ko04142
C00159	map04625	C-type lectin receptor signaling pathway	ko04625
C00160	map00361	Chlorocyclohexane and chlorobenzene degradation	ko00361
C00160	map00625	Chloroalkane and chloroalkene degradation	ko00625
C00160	map00630	Glyoxylate and dicarboxylate metabolism	ko00630
C00160	map01110	Biosynthesis of secondary metabolites	ko01110
C00160	map01200	Carbon metabolism	ko01200
C00163	map00640	Propanoate metabolism	ko00640
C00163	map00642	Ethylbenzene degradation	ko00642
C00163	map00760	Nicotinate and nicotinamide metabolism	ko00760
C00163	map01220	Degradation of aromatic compounds	ko01220
C00163	map04973	Carbohydrate digestion and absorption	ko04973
C00163	map04974	Protein digestion and absorption	ko04974
C00164	map00072	Synthesis and degradation of ketone bodies	ko00072
C00164	map00280	Valine, leucine and isoleucine degradation	ko00280
C00164	map00310	Lysine degradation	ko00310
C00164	map00350	Tyrosine metabolism	ko00350
C00164	map00640	Propanoate metabolism	ko00640
C00164	map00643	Styrene degradation	ko00643
C00164	map00650	Butanoate metabolism	ko00650
C00164	map02020	Two-component system	ko02020
C00165	map01521	EGFR tyrosine kinase inhibitor resistance	ko01521
C00165	map04010	MAPK signaling pathway	ko04010
C00165	map04012	ErbB signaling pathway	ko04012
C00165	map04014	Ras signaling pathway	ko04014
C00165	map04015	Rap1 signaling pathway	ko04015
C00165	map04020	Calcium signaling pathway	ko04020
C00165	map04024	cAMP signaling pathway	ko04024
C00165	map04062	Chemokine signaling pathway	ko04062
C00165	map04064	NF-kappa B signaling pathway	ko04064
C00165	map04066	HIF-1 signaling pathway	ko04066
C00165	map04071	Sphingolipid signaling pathway	ko04071
C00165	map04072	Phospholipase D signaling pathway	ko04072
C00165	map04261	Adrenergic signaling in cardiomyocytes	ko04261
C00165	map04270	Vascular smooth muscle contraction	ko04270
C00165	map04361	Axon regeneration	ko04361
C00165	map04370	VEGF signaling pathway	ko04370
C00165	map04371	Apelin signaling pathway	ko04371
C00165	map04540	Gap junction	ko04540
C00165	map04611	Platelet activation	ko04611
C00165	map04625	C-type lectin receptor signaling pathway	ko04625
C00165	map04650	Natural killer cell mediated cytotoxicity	ko04650
C00165	map04658	Th1 and Th2 cell differentiation	ko04658
C00165	map04659	Th17 cell differentiation	ko04659
C00165	map04660	T cell receptor signaling pathway	ko04660
C00165	map04662	B cell receptor signaling pathway	ko04662
C00165	map04664	Fc epsilon RI signaling pathway	ko04664
C00165	map04666	Fc gamma R-mediated phagocytosis	ko04666
C00165	map04713	Circadian entrainment	ko04713
C00165	map04714	Thermogenesis	ko04714
C00165	map04720	Long-term potentiation	ko04720
C00165	map04722	Neurotrophin signaling pathway	ko04722
C00165	map04723	Retrograde endocannabinoid signaling	ko04723
C00165	map04724	Glutamatergic synapse	ko04724
C00165	map04725	Cholinergic synapse	ko04725
C00165	map04726	Serotonergic synapse	ko04726
C00165	map04728	Dopaminergic synapse	ko04728
C00165	map04730	Long-term depression	ko04730
C00165	map04745	Phototransduction - fly	ko04745
C00165	map04750	Inflammatory mediator regulation of TRP channels	ko04750
C00165	map04911	Insulin secretion	ko04911
C00165	map04912	GnRH signaling pathway	ko04912
C00165	map04915	Estrogen signaling pathway	ko04915
C00165	map04916	Melanogenesis	ko04916
C00165	map04918	Thyroid hormone synthesis	ko04918
C00165	map04919	Thyroid hormone signaling pathway	ko04919
C00165	map04920	Adipocytokine signaling pathway	ko04920
C00165	map04921	Oxytocin signaling pathway	ko04921
C00165	map04923	Regulation of lipolysis in adipocytes	ko04923
C00165	map04925	Aldosterone synthesis and secretion	ko04925
C00165	map04926	Relaxin signaling pathway	ko04926
C00165	map04928	Parathyroid hormone synthesis, secretion and action	ko04928
C00165	map04929	GnRH secretion	ko04929
C00165	map04931	Insulin resistance	ko04931
C00165	map04933	AGE-RAGE signaling pathway in diabetic complications	ko04933
C00165	map04935	Growth hormone synthesis, secretion and action	ko04935
C00165	map04961	Endocrine and other factor-regulated calcium reabsorption	ko04961
C00165	map04970	Salivary secretion	ko04970
C00165	map04971	Gastric acid secretion	ko04971
C00165	map04972	Pancreatic secretion	ko04972
C00165	map04973	Carbohydrate digestion and absorption	ko04973
C00165	map04975	Fat digestion and absorption	ko04975
C00165	map05012	Parkinson disease	ko05012
C00165	map05017	Spinocerebellar ataxia	ko05017
C00165	map05022	Pathways of neurodegeneration - multiple diseases	ko05022
C00165	map05110	Vibrio cholerae infection	ko05110
C00165	map05131	Shigellosis	ko05131
C00165	map05143	African trypanosomiasis	ko05143
C00165	map05146	Amoebiasis	ko05146
C00165	map05163	Human cytomegalovirus infection	ko05163
C00165	map05167	Kaposi sarcoma-associated herpesvirus infection	ko05167
C00165	map05170	Human immunodeficiency virus 1 infection	ko05170
C00165	map05200	Pathways in cancer	ko05200
C00165	map05214	Glioma	ko05214
C00165	map05223	Non-small cell lung cancer	ko05223
C00165	map05225	Hepatocellular carcinoma	ko05225
C00165	map05231	Choline metabolism in cancer	ko05231
C00165	map05235	PD-L1 expression and PD-1 checkpoint pathway in cancer	ko05235
C00166	map00360	Phenylalanine metabolism	ko00360
C00166	map00400	Phenylalanine, tyrosine and tryptophan biosynthesis	ko00400
C00166	map00960	Tropane, piperidine and pyridine alkaloid biosynthesis	ko00960
C00166	map01060	Biosynthesis of plant secondary metabolites	ko01060
C00166	map01110	Biosynthesis of secondary metabolites	ko01110
C00166	map01210	2-Oxocarboxylic acid metabolism	ko01210
C00166	map01230	Biosynthesis of amino acids	ko01230
C00182	map04922	Glucagon signaling pathway	ko04922
C00183	map00280	Valine, leucine and isoleucine degradation	ko00280
C00183	map00290	Valine, leucine and isoleucine biosynthesis	ko00290
C00183	map00311	Penicillin and cephalosporin biosynthesis	ko00311
C00183	map00460	Cyanoamino acid metabolism	ko00460
C00183	map00770	Pantothenate and CoA biosynthesis	ko00770
C00183	map00966	Glucosinolate biosynthesis	ko00966
C00183	map00970	Aminoacyl-tRNA biosynthesis	ko00970
C00183	map01060	Biosynthesis of plant secondary metabolites	ko01060
C00183	map01063	Biosynthesis of alkaloids derived from shikimate pathway	ko01063
C00183	map01110	Biosynthesis of secondary metabolites	ko01110
C00183	map01210	2-Oxocarboxylic acid metabolism	ko01210
C00183	map01230	Biosynthesis of amino acids	ko01230
C00183	map02010	ABC transporters	ko02010
C00183	map04974	Protein digestion and absorption	ko04974
C00183	map04978	Mineral absorption	ko04978
C00183	map05230	Central carbon metabolism in cancer	ko05230
C00184	map00561	Glycerolipid metabolism	ko00561
C00184	map00680	Methane metabolism	ko00680
C00184	map01200	Carbon metabolism	ko01200
C00186	map00010	Glycolysis / Gluconeogenesis	ko00010
C00186	map00051	Fructose and mannose metabolism	ko00051
C00186	map00620	Pyruvate metabolism	ko00620
C00186	map00640	Propanoate metabolism	ko00640
C00186	map00643	Styrene degradation	ko00643
C00186	map01110	Biosynthesis of secondary metabolites	ko01110
C00186	map04024	cAMP signaling pathway	ko04024
C00186	map04066	HIF-1 signaling pathway	ko04066
C00186	map04922	Glucagon signaling pathway	ko04922
C00186	map05230	Central carbon metabolism in cancer	ko05230
C00187	map00100	Steroid biosynthesis	ko00100
C00187	map00120	Primary bile acid biosynthesis	ko00120
C00187	map00140	Steroid hormone biosynthesis	ko00140
C00187	map00981	Insect hormone biosynthesis	ko00981
C00187	map00984	Steroid degradation	ko00984
C00187	map01066	Biosynthesis of alkaloids derived from terpenoid and polyketide	ko01066
C00187	map04913	Ovarian steroidogenesis	ko04913
C00187	map04925	Aldosterone synthesis and secretion	ko04925
C00187	map04927	Cortisol synthesis and secretion	ko04927
C00187	map04934	Cushing syndrome	ko04934
C00187	map04975	Fat digestion and absorption	ko04975
C00187	map04976	Bile secretion	ko04976
C00187	map04977	Vitamin digestion and absorption	ko04977
C00187	map04979	Cholesterol metabolism	ko04979
C00187	map05200	Pathways in cancer	ko05200
C00187	map05217	Basal cell carcinoma	ko05217
C00188	map00260	Glycine, serine and threonine metabolism	ko00260
C00188	map00261	Monobactam biosynthesis	ko00261
C00188	map00290	Valine, leucine and isoleucine biosynthesis	ko00290
C00188	map00860	Porphyrin and chlorophyll metabolism	ko00860
C00188	map00970	Aminoacyl-tRNA biosynthesis	ko00970
C00188	map00997	Biosynthesis of various secondary metabolites - part 3	ko00997
C00188	map01060	Biosynthesis of plant secondary metabolites	ko01060
C00188	map01110	Biosynthesis of secondary metabolites	ko01110
C00188	map01230	Biosynthesis of amino acids	ko01230
C00188	map02010	ABC transporters	ko02010
C00188	map04974	Protein digestion and absorption	ko04974
C00188	map04978	Mineral absorption	ko04978
C00190	map00520	Amino sugar and nucleotide sugar metabolism	ko00520
C00190	map00908	Zeatin biosynthesis	ko00908
C00191	map00040	Pentose and glucuronate interconversions	ko00040
C00191	map00053	Ascorbate and aldarate metabolism	ko00053
C00191	map00520	Amino sugar and nucleotide sugar metabolism	ko00520
C00191	map00562	Inositol phosphate metabolism	ko00562
C00195	map00600	Sphingolipid metabolism	ko00600
C00195	map04071	Sphingolipid signaling pathway	ko04071
C00195	map04217	Necroptosis	ko04217
C00195	map04722	Neurotrophin signaling pathway	ko04722
C00195	map04920	Adipocytokine signaling pathway	ko04920
C00195	map04931	Insulin resistance	ko04931
C00195	map04933	AGE-RAGE signaling pathway in diabetic complications	ko04933
C00195	map05140	Leishmaniasis	ko05140
C00196	map00362	Benzoate degradation	ko00362
C00196	map00627	Aminobenzoate degradation	ko00627
C00196	map01053	Biosynthesis of siderophore group nonribosomal peptides	ko01053
C00196	map01061	Biosynthesis of phenylpropanoids	ko01061
C00196	map01110	Biosynthesis of secondary metabolites	ko01110
C00197	map00010	Glycolysis / Gluconeogenesis	ko00010
C00197	map00030	Pentose phosphate pathway	ko00030
C00197	map00260	Glycine, serine and threonine metabolism	ko00260
C00197	map00270	Cysteine and methionine metabolism	ko00270
C00197	map00561	Glycerolipid metabolism	ko00561
C00197	map00630	Glyoxylate and dicarboxylate metabolism	ko00630
C00197	map00680	Methane metabolism	ko00680
C00197	map00710	Carbon fixation in photosynthetic organisms	ko00710
C00197	map00997	Biosynthesis of various secondary metabolites - part 3	ko00997
C00197	map01060	Biosynthesis of plant secondary metabolites	ko01060
C00197	map01061	Biosynthesis of phenylpropanoids	ko01061
C00197	map01062	Biosynthesis of terpenoids and steroids	ko01062
C00197	map01063	Biosynthesis of alkaloids derived from shikimate pathway	ko01063
C00197	map01064	Biosynthesis of alkaloids derived from ornithine, lysine and nicotinic acid	ko01064
C00197	map01065	Biosynthesis of alkaloids derived from histidine and purine	ko01065
C00197	map01066	Biosynthesis of alkaloids derived from terpenoid and polyketide	ko01066
C00197	map01070	Biosynthesis of plant hormones	ko01070
C00197	map01110	Biosynthesis of secondary metabolites	ko01110
C00197	map01200	Carbon metabolism	ko01200
C00197	map01230	Biosynthesis of amino acids	ko01230
C00197	map04922	Glucagon signaling pathway	ko04922
C00197	map05230	Central carbon metabolism in cancer	ko05230
C00198	map00030	Pentose phosphate pathway	ko00030
C00198	map01110	Biosynthesis of secondary metabolites	ko01110
C00198	map01200	Carbon metabolism	ko01200
C00207	map00072	Synthesis and degradation of ketone bodies	ko00072
C00207	map00640	Propanoate metabolism	ko00640
C00208	map00500	Starch and sucrose metabolism	ko00500
C00208	map01110	Biosynthesis of secondary metabolites	ko01110
C00208	map02010	ABC transporters	ko02010
C00208	map02030	Bacterial chemotaxis	ko02030
C00208	map02060	Phosphotransferase system (PTS)	ko02060
C00208	map04742	Taste transduction	ko04742
C00208	map04973	Carbohydrate digestion and absorption	ko04973
C00213	map00260	Glycine, serine and threonine metabolism	ko00260
C00213	map00330	Arginine and proline metabolism	ko00330
C00217	map00471	D-Glutamine and D-glutamate metabolism	ko00471
C00219	map00590	Arachidonic acid metabolism	ko00590
C00219	map00591	Linoleic acid metabolism	ko00591
C00219	map01040	Biosynthesis of unsaturated fatty acids	ko01040
C00219	map04216	Ferroptosis	ko04216
C00219	map04217	Necroptosis	ko04217
C00219	map04270	Vascular smooth muscle contraction	ko04270
C00219	map04611	Platelet activation	ko04611
C00219	map04664	Fc epsilon RI signaling pathway	ko04664
C00219	map04666	Fc gamma R-mediated phagocytosis	ko04666
C00219	map04723	Retrograde endocannabinoid signaling	ko04723
C00219	map04726	Serotonergic synapse	ko04726
C00219	map04730	Long-term depression	ko04730
C00219	map04745	Phototransduction - fly	ko04745
C00219	map04750	Inflammatory mediator regulation of TRP channels	ko04750
C00219	map04912	GnRH signaling pathway	ko04912
C00219	map04913	Ovarian steroidogenesis	ko04913
C00219	map04921	Oxytocin signaling pathway	ko04921
C00219	map04923	Regulation of lipolysis in adipocytes	ko04923
C00219	map04925	Aldosterone synthesis and secretion	ko04925
C00219	map05140	Leishmaniasis	ko05140
C00219	map05146	Amoebiasis	ko05146
C00219	map07034	Eicosanoids
C00221	map00010	Glycolysis / Gluconeogenesis	ko00010
C00221	map00030	Pentose phosphate pathway	ko00030
C00221	map01110	Biosynthesis of secondary metabolites	ko01110
C00221	map01200	Carbon metabolism	ko01200
C00222	map00240	Pyrimidine metabolism	ko00240
C00222	map00410	beta-Alanine metabolism	ko00410
C00222	map00562	Inositol phosphate metabolism	ko00562
C00222	map00625	Chloroalkane and chloroalkene degradation	ko00625
C00222	map00640	Propanoate metabolism	ko00640
C00222	map00720	Carbon fixation pathways in prokaryotes	ko00720
C00222	map01200	Carbon metabolism	ko01200
C00230	map00362	Benzoate degradation	ko00362
C00230	map00623	Toluene degradation	ko00623
C00230	map00624	Polycyclic aromatic hydrocarbon degradation	ko00624
C00230	map00627	Aminobenzoate degradation	ko00627
C00230	map01053	Biosynthesis of siderophore group nonribosomal peptides	ko01053
C00230	map01061	Biosynthesis of phenylpropanoids	ko01061
C00230	map01110	Biosynthesis of secondary metabolites	ko01110
C00230	map01220	Degradation of aromatic compounds	ko01220
C00232	map00250	Alanine, aspartate and glutamate metabolism	ko00250
C00232	map00350	Tyrosine metabolism	ko00350
C00232	map00650	Butanoate metabolism	ko00650
C00232	map00720	Carbon fixation pathways in prokaryotes	ko00720
C00232	map00750	Vitamin B6 metabolism	ko00750
C00232	map00760	Nicotinate and nicotinamide metabolism	ko00760
C00232	map01200	Carbon metabolism	ko01200
C00232	map02024	Quorum sensing	ko02024
C00243	map00052	Galactose metabolism	ko00052
C00243	map02010	ABC transporters	ko02010
C00243	map02060	Phosphotransferase system (PTS)	ko02060
C00243	map04973	Carbohydrate digestion and absorption	ko04973
C00245	map00120	Primary bile acid biosynthesis	ko00120
C00245	map00430	Taurine and hypotaurine metabolism	ko00430
C00245	map00920	Sulfur metabolism	ko00920
C00245	map02010	ABC transporters	ko02010
C00245	map04080	Neuroactive ligand-receptor interaction	ko04080
C00247	map00051	Fructose and mannose metabolism	ko00051
C00252	map00500	Starch and sucrose metabolism	ko00500
C00255	map00740	Riboflavin metabolism	ko00740
C00255	map01110	Biosynthesis of secondary metabolites	ko01110
C00255	map02010	ABC transporters	ko02010
C00255	map04977	Vitamin digestion and absorption	ko04977
C00256	map00620	Pyruvate metabolism	ko00620
C00256	map01502	Vancomycin resistance	ko01502
C00258	map00030	Pentose phosphate pathway	ko00030
C00258	map00260	Glycine, serine and threonine metabolism	ko00260
C00258	map00561	Glycerolipid metabolism	ko00561
C00258	map00630	Glyoxylate and dicarboxylate metabolism	ko00630
C00258	map00680	Methane metabolism	ko00680
C00258	map01110	Biosynthesis of secondary metabolites	ko01110
C00258	map01200	Carbon metabolism	ko01200
C00263	map00260	Glycine, serine and threonine metabolism	ko00260
C00263	map00270	Cysteine and methionine metabolism	ko00270
C00263	map00300	Lysine biosynthesis	ko00300
C00263	map00920	Sulfur metabolism	ko00920
C00263	map01110	Biosynthesis of secondary metabolites	ko01110
C00263	map01230	Biosynthesis of amino acids	ko01230
C00266	map00040	Pentose and glucuronate interconversions	ko00040
C00266	map00630	Glyoxylate and dicarboxylate metabolism	ko00630
C00266	map00750	Vitamin B6 metabolism	ko00750
C00266	map00790	Folate biosynthesis	ko00790
C00267	map00010	Glycolysis / Gluconeogenesis	ko00010
C00267	map00051	Fructose and mannose metabolism	ko00051
C00267	map00052	Galactose metabolism	ko00052
C00267	map00520	Amino sugar and nucleotide sugar metabolism	ko00520
C00267	map01060	Biosynthesis of plant secondary metabolites	ko01060
C00267	map01061	Biosynthesis of phenylpropanoids	ko01061
C00267	map01062	Biosynthesis of terpenoids and steroids	ko01062
C00267	map01063	Biosynthesis of alkaloids derived from shikimate pathway	ko01063
C00267	map01064	Biosynthesis of alkaloids derived from ornithine, lysine and nicotinic acid	ko01064
C00267	map01065	Biosynthesis of alkaloids derived from histidine and purine	ko01065
C00267	map01066	Biosynthesis of alkaloids derived from terpenoid and polyketide	ko01066
C00267	map01070	Biosynthesis of plant hormones	ko01070
C00267	map01110	Biosynthesis of secondary metabolites	ko01110
C00267	map01200	Carbon metabolism	ko01200
C00267	map04964	Proximal tubule bicarbonate reclamation	ko04964
C00280	map00140	Steroid hormone biosynthesis	ko00140
C00280	map00984	Steroid degradation	ko00984
C00280	map01522	Endocrine resistance	ko01522
C00280	map04913	Ovarian steroidogenesis	ko04913
C00280	map04917	Prolactin signaling pathway	ko04917
C00280	map05200	Pathways in cancer	ko05200
C00280	map05215	Prostate cancer	ko05215
C00286	map00230	Purine metabolism	ko00230
C00294	map00230	Purine metabolism	ko00230
C00294	map02010	ABC transporters	ko02010
C00299	map00240	Pyrimidine metabolism	ko00240
C00299	map02010	ABC transporters	ko02010
C00311	map00020	Citrate cycle (TCA cycle)	ko00020
C00311	map00630	Glyoxylate and dicarboxylate metabolism	ko00630
C00311	map00720	Carbon fixation pathways in prokaryotes	ko00720
C00311	map01060	Biosynthesis of plant secondary metabolites	ko01060
C00311	map01061	Biosynthesis of phenylpropanoids	ko01061
C00311	map01062	Biosynthesis of terpenoids and steroids	ko01062
C00311	map01063	Biosynthesis of alkaloids derived from shikimate pathway	ko01063
C00311	map01064	Biosynthesis of alkaloids derived from ornithine, lysine and nicotinic acid	ko01064
C00311	map01065	Biosynthesis of alkaloids derived from histidine and purine	ko01065
C00311	map01066	Biosynthesis of alkaloids derived from terpenoid and polyketide	ko01066
C00311	map01070	Biosynthesis of plant hormones	ko01070
C00311	map01110	Biosynthesis of secondary metabolites	ko01110
C00311	map01200	Carbon metabolism	ko01200
C00311	map01210	2-Oxocarboxylic acid metabolism	ko01210
C00311	map01230	Biosynthesis of amino acids	ko01230
C00311	map04922	Glucagon signaling pathway	ko04922
C00311	map05230	Central carbon metabolism in cancer	ko05230
C00322	map00300	Lysine biosynthesis	ko00300
C00322	map00310	Lysine degradation	ko00310
C00322	map00380	Tryptophan metabolism	ko00380
C00322	map00680	Methane metabolism	ko00680
C00322	map01110	Biosynthesis of secondary metabolites	ko01110
C00322	map01210	2-Oxocarboxylic acid metabolism	ko01210
C00322	map01230	Biosynthesis of amino acids	ko01230
C00327	map00220	Arginine biosynthesis	ko00220
C00327	map00997	Biosynthesis of various secondary metabolites - part 3	ko00997
C00327	map01110	Biosynthesis of secondary metabolites	ko01110
C00327	map01230	Biosynthesis of amino acids	ko01230
C00334	map00250	Alanine, aspartate and glutamate metabolism	ko00250
C00334	map00330	Arginine and proline metabolism	ko00330
C00334	map00410	beta-Alanine metabolism	ko00410
C00334	map00650	Butanoate metabolism	ko00650
C00334	map00760	Nicotinate and nicotinamide metabolism	ko00760
C00334	map02024	Quorum sensing	ko02024
C00334	map04024	cAMP signaling pathway	ko04024
C00334	map04080	Neuroactive ligand-receptor interaction	ko04080
C00334	map04721	Synaptic vesicle cycle	ko04721
C00334	map04723	Retrograde endocannabinoid signaling	ko04723
C00334	map04727	GABAergic synapse	ko04727
C00334	map04742	Taste transduction	ko04742
C00334	map04915	Estrogen signaling pathway	ko04915
C00334	map04929	GnRH secretion	ko04929
C00334	map05032	Morphine addiction	ko05032
C00334	map05033	Nicotine addiction	ko05033
C00349	map00280	Valine, leucine and isoleucine degradation	ko00280
C00350	map00563	Glycosylphosphatidylinositol (GPI)-anchor biosynthesis	ko00563
C00350	map00564	Glycerophospholipid metabolism	ko00564
C00350	map01110	Biosynthesis of secondary metabolites	ko01110
C00350	map04136	Autophagy - other	ko04136
C00350	map04138	Autophagy - yeast	ko04138
C00350	map04140	Autophagy - animal	ko04140
C00350	map04723	Retrograde endocannabinoid signaling	ko04723
C00350	map05130	Pathogenic Escherichia coli infection	ko05130
C00350	map05167	Kaposi sarcoma-associated herpesvirus infection	ko05167
C00361	map00230	Purine metabolism	ko00230
C00362	map00230	Purine metabolism	ko00230
C00366	map00230	Purine metabolism	ko00230
C00366	map04976	Bile secretion	ko04976
C00376	map00830	Retinol metabolism	ko00830
C00376	map04744	Phototransduction	ko04744
C00376	map04977	Vitamin digestion and absorption	ko04977
C00385	map00230	Purine metabolism	ko00230
C00385	map00232	Caffeine metabolism	ko00232
C00385	map01060	Biosynthesis of plant secondary metabolites	ko01060
C00385	map01065	Biosynthesis of alkaloids derived from histidine and purine	ko01065
C00385	map01110	Biosynthesis of secondary metabolites	ko01110
C00388	map00340	Histidine metabolism	ko00340
C00388	map01065	Biosynthesis of alkaloids derived from histidine and purine	ko01065
C00388	map01110	Biosynthesis of secondary metabolites	ko01110
C00388	map04080	Neuroactive ligand-receptor interaction	ko04080
C00388	map04664	Fc epsilon RI signaling pathway	ko04664
C00388	map04721	Synaptic vesicle cycle	ko04721
C00388	map04750	Inflammatory mediator regulation of TRP channels	ko04750
C00388	map04971	Gastric acid secretion	ko04971
C00388	map04974	Protein digestion and absorption	ko04974
C00388	map05310	Asthma	ko05310
C00388	map07227	Histamine H2/H3 receptor agonists/antagonists
C00390	map00130	Ubiquinone and other terpenoid-quinone biosynthesis	ko00130
C00390	map00190	Oxidative phosphorylation	ko00190
C00390	map01110	Biosynthesis of secondary metabolites	ko01110
C00399	map00190	Oxidative phosphorylation	ko00190
C00399	map02020	Two-component system	ko02020
C00402	map00250	Alanine, aspartate and glutamate metabolism	ko00250
C00407	map00280	Valine, leucine and isoleucine degradation	ko00280
C00407	map00290	Valine, leucine and isoleucine biosynthesis	ko00290
C00407	map00460	Cyanoamino acid metabolism	ko00460
C00407	map00960	Tropane, piperidine and pyridine alkaloid biosynthesis	ko00960
C00407	map00966	Glucosinolate biosynthesis	ko00966
C00407	map00970	Aminoacyl-tRNA biosynthesis	ko00970
C00407	map01060	Biosynthesis of plant secondary metabolites	ko01060
C00407	map01064	Biosynthesis of alkaloids derived from ornithine, lysine and nicotinic acid	ko01064
C00407	map01110	Biosynthesis of secondary metabolites	ko01110
C00407	map01210	2-Oxocarboxylic acid metabolism	ko01210
C00407	map01230	Biosynthesis of amino acids	ko01230
C00407	map02010	ABC transporters	ko02010
C00407	map04974	Protein digestion and absorption	ko04974
C00407	map04978	Mineral absorption	ko04978
C00407	map05131	Shigellosis	ko05131
C00407	map05230	Central carbon metabolism in cancer	ko05230
C00408	map00310	Lysine degradation	ko00310
C00408	map00960	Tropane, piperidine and pyridine alkaloid biosynthesis	ko00960
C00408	map01060	Biosynthesis of plant secondary metabolites	ko01060
C00408	map01064	Biosynthesis of alkaloids derived from ornithine, lysine and nicotinic acid	ko01064
C00408	map01110	Biosynthesis of secondary metabolites	ko01110
C00416	map00561	Glycerolipid metabolism	ko00561
C00416	map00564	Glycerophospholipid metabolism	ko00564
C00416	map01110	Biosynthesis of secondary metabolites	ko01110
C00416	map04024	cAMP signaling pathway	ko04024
C00416	map04070	Phosphatidylinositol signaling system	ko04070
C00416	map04072	Phospholipase D signaling pathway	ko04072
C00416	map04666	Fc gamma R-mediated phagocytosis	ko04666
C00416	map04912	GnRH signaling pathway	ko04912
C00416	map04975	Fat digestion and absorption	ko04975
C00416	map05200	Pathways in cancer	ko05200
C00416	map05212	Pancreatic cancer	ko05212
C00416	map05231	Choline metabolism in cancer	ko05231
C00418	map00900	Terpenoid backbone biosynthesis	ko00900
C00418	map01060	Biosynthesis of plant secondary metabolites	ko01060
C00418	map01062	Biosynthesis of terpenoids and steroids	ko01062
C00418	map01070	Biosynthesis of plant hormones	ko01070
C00418	map01110	Biosynthesis of secondary metabolites	ko01110
C00418	map04216	Ferroptosis	ko04216
C00422	map00561	Glycerolipid metabolism	ko00561
C00422	map04714	Thermogenesis	ko04714
C00422	map04923	Regulation of lipolysis in adipocytes	ko04923
C00422	map04931	Insulin resistance	ko04931
C00422	map04975	Fat digestion and absorption	ko04975
C00422	map04977	Vitamin digestion and absorption	ko04977
C00422	map04979	Cholesterol metabolism	ko04979
C00424	map00051	Fructose and mannose metabolism	ko00051
C00424	map00620	Pyruvate metabolism	ko00620
C00424	map00640	Propanoate metabolism	ko00640
C00427	map00590	Arachidonic acid metabolism	ko00590
C00427	map04611	Platelet activation	ko04611
C00427	map04723	Retrograde endocannabinoid signaling	ko04723
C00427	map04726	Serotonergic synapse	ko04726
C00427	map04921	Oxytocin signaling pathway	ko04921
C00427	map07034	Eicosanoids
C00427	map07035	Prostaglandins
C00429	map00240	Pyrimidine metabolism	ko00240
C00429	map00410	beta-Alanine metabolism	ko00410
C00429	map00770	Pantothenate and CoA biosynthesis	ko00770
C00430	map00260	Glycine, serine and threonine metabolism	ko00260
C00430	map00860	Porphyrin and chlorophyll metabolism	ko00860
C00430	map01060	Biosynthesis of plant secondary metabolites	ko01060
C00430	map01110	Biosynthesis of secondary metabolites	ko01110
C00430	map02010	ABC transporters	ko02010
C00431	map00310	Lysine degradation	ko00310
C00431	map00330	Arginine and proline metabolism	ko00330
C00437	map00220	Arginine biosynthesis	ko00220
C00437	map01110	Biosynthesis of secondary metabolites	ko01110
C00437	map01210	2-Oxocarboxylic acid metabolism	ko01210
C00437	map01230	Biosynthesis of amino acids	ko01230
C00439	map00340	Histidine metabolism	ko00340
C00441	map00260	Glycine, serine and threonine metabolism	ko00260
C00441	map00261	Monobactam biosynthesis	ko00261
C00441	map00270	Cysteine and methionine metabolism	ko00270
C00441	map00300	Lysine biosynthesis	ko00300
C00441	map00330	Arginine and proline metabolism	ko00330
C00441	map00400	Phenylalanine, tyrosine and tryptophan biosynthesis	ko00400
C00441	map00997	Biosynthesis of various secondary metabolites - part 3	ko00997
C00441	map01110	Biosynthesis of secondary metabolites	ko01110
C00441	map01210	2-Oxocarboxylic acid metabolism	ko01210
C00441	map01230	Biosynthesis of amino acids	ko01230
C00463	map00380	Tryptophan metabolism	ko00380
C00463	map00400	Phenylalanine, tyrosine and tryptophan biosynthesis	ko00400
C00463	map00402	Benzoxazinoid biosynthesis	ko00402
C00463	map01110	Biosynthesis of secondary metabolites	ko01110
C00463	map04974	Protein digestion and absorption	ko04974
C00464	map00051	Fructose and mannose metabolism	ko00051
C00470	map00040	Pentose and glucuronate interconversions	ko00040
C00470	map02010	ABC transporters	ko02010
C00473	map00830	Retinol metabolism	ko00830
C00473	map04977	Vitamin digestion and absorption	ko04977
C00479	map00622	Xylene degradation	ko00622
C00479	map00640	Propanoate metabolism	ko00640
C00479	map01220	Degradation of aromatic compounds	ko01220
C00486	map00860	Porphyrin and chlorophyll metabolism	ko00860
C00486	map01110	Biosynthesis of secondary metabolites	ko01110
C00486	map04976	Bile secretion	ko04976
C00489	map00071	Fatty acid degradation	ko00071
C00489	map00310	Lysine degradation	ko00310
C00490	map00660	C5-Branched dibasic acid metabolism	ko00660
C00491	map00270	Cysteine and methionine metabolism	ko00270
C00491	map02010	ABC transporters	ko02010
C00491	map04216	Ferroptosis	ko04216
C00491	map04974	Protein digestion and absorption	ko04974
C00492	map00052	Galactose metabolism	ko00052
C00492	map02010	ABC transporters	ko02010
C00500	map00860	Porphyrin and chlorophyll metabolism	ko00860
C00500	map01110	Biosynthesis of secondary metabolites	ko01110
C00511	map00643	Styrene degradation	ko00643
C00511	map01220	Degradation of aromatic compounds	ko01220
C00530	map00350	Tyrosine metabolism	ko00350
C00530	map00361	Chlorocyclohexane and chlorobenzene degradation	ko00361
C00530	map00362	Benzoate degradation	ko00362
C00530	map00363	Bisphenol degradation	ko00363
C00530	map00627	Aminobenzoate degradation	ko00627
C00534	map00750	Vitamin B6 metabolism	ko00750
C00534	map04977	Vitamin digestion and absorption	ko04977
C00535	map00140	Steroid hormone biosynthesis	ko00140
C00535	map00984	Steroid degradation	ko00984
C00535	map01522	Endocrine resistance	ko01522
C00535	map04913	Ovarian steroidogenesis	ko04913
C00535	map04929	GnRH secretion	ko04929
C00535	map05200	Pathways in cancer	ko05200
C00535	map05215	Prostate cancer	ko05215
C00535	map07226	Progesterone, androgen and estrogen receptor agonists/antagonists
C00546	map00260	Glycine, serine and threonine metabolism	ko00260
C00546	map00620	Pyruvate metabolism	ko00620
C00546	map00640	Propanoate metabolism	ko00640
C00550	map00600	Sphingolipid metabolism	ko00600
C00550	map04071	Sphingolipid signaling pathway	ko04071
C00550	map04217	Necroptosis	ko04217
C00556	map00623	Toluene degradation	ko00623
C00556	map01220	Degradation of aromatic compounds	ko01220
C00561	map00460	Cyanoamino acid metabolism	ko00460
C00561	map01110	Biosynthesis of secondary metabolites	ko01110
C00575	map00230	Purine metabolism	ko00230
C00575	map01522	Endocrine resistance	ko01522
C00575	map02025	Biofilm formation - Pseudomonas aeruginosa	ko02025
C00575	map02026	Biofilm formation - Escherichia coli	ko02026
C00575	map04010	MAPK signaling pathway	ko04010
C00575	map04014	Ras signaling pathway	ko04014
C00575	map04015	Rap1 signaling pathway	ko04015
C00575	map04020	Calcium signaling pathway	ko04020
C00575	map04022	cGMP-PKG signaling pathway	ko04022
C00575	map04024	cAMP signaling pathway	ko04024
C00575	map04062	Chemokine signaling pathway	ko04062
C00575	map04072	Phospholipase D signaling pathway	ko04072
C00575	map04111	Cell cycle - yeast	ko04111
C00575	map04113	Meiosis - yeast	ko04113
C00575	map04114	Oocyte meiosis	ko04114
C00575	map04211	Longevity regulating pathway	ko04211
C00575	map04213	Longevity regulating pathway - multiple species	ko04213
C00575	map04261	Adrenergic signaling in cardiomyocytes	ko04261
C00575	map04270	Vascular smooth muscle contraction	ko04270
C00575	map04340	Hedgehog signaling pathway	ko04340
C00575	map04361	Axon regeneration	ko04361
C00575	map04371	Apelin signaling pathway	ko04371
C00575	map04540	Gap junction	ko04540
C00575	map04611	Platelet activation	ko04611
C00575	map04670	Leukocyte transendothelial migration	ko04670
C00575	map04710	Circadian rhythm	ko04710
C00575	map04713	Circadian entrainment	ko04713
C00575	map04714	Thermogenesis	ko04714
C00575	map04720	Long-term potentiation	ko04720
C00575	map04723	Retrograde endocannabinoid signaling	ko04723
C00575	map04724	Glutamatergic synapse	ko04724
C00575	map04725	Cholinergic synapse	ko04725
C00575	map04726	Serotonergic synapse	ko04726
C00575	map04727	GABAergic synapse	ko04727
C00575	map04728	Dopaminergic synapse	ko04728
C00575	map04740	Olfactory transduction	ko04740
C00575	map04742	Taste transduction	ko04742
C00575	map04750	Inflammatory mediator regulation of TRP channels	ko04750
C00575	map04910	Insulin signaling pathway	ko04910
C00575	map04911	Insulin secretion	ko04911
C00575	map04912	GnRH signaling pathway	ko04912
C00575	map04913	Ovarian steroidogenesis	ko04913
C00575	map04914	Progesterone-mediated oocyte maturation	ko04914
C00575	map04915	Estrogen signaling pathway	ko04915
C00575	map04916	Melanogenesis	ko04916
C00575	map04918	Thyroid hormone synthesis	ko04918
C00575	map04919	Thyroid hormone signaling pathway	ko04919
C00575	map04921	Oxytocin signaling pathway	ko04921
C00575	map04922	Glucagon signaling pathway	ko04922
C00575	map04923	Regulation of lipolysis in adipocytes	ko04923
C00575	map04924	Renin secretion	ko04924
C00575	map04925	Aldosterone synthesis and secretion	ko04925
C00575	map04926	Relaxin signaling pathway	ko04926
C00575	map04927	Cortisol synthesis and secretion	ko04927
C00575	map04928	Parathyroid hormone synthesis, secretion and action	ko04928
C00575	map04934	Cushing syndrome	ko04934
C00575	map04935	Growth hormone synthesis, secretion and action	ko04935
C00575	map04960	Aldosterone-regulated sodium reabsorption	ko04960
C00575	map04961	Endocrine and other factor-regulated calcium reabsorption	ko04961
C00575	map04962	Vasopressin-regulated water reabsorption	ko04962
C00575	map04970	Salivary secretion	ko04970
C00575	map04971	Gastric acid secretion	ko04971
C00575	map04972	Pancreatic secretion	ko04972
C00575	map04976	Bile secretion	ko04976
C00575	map05012	Parkinson disease	ko05012
C00575	map05020	Prion disease	ko05020
C00575	map05030	Cocaine addiction	ko05030
C00575	map05031	Amphetamine addiction	ko05031
C00575	map05032	Morphine addiction	ko05032
C00575	map05034	Alcoholism	ko05034
C00575	map05110	Vibrio cholerae infection	ko05110
C00575	map05111	Biofilm formation - Vibrio cholerae	ko05111
C00575	map05133	Pertussis	ko05133
C00575	map05142	Chagas disease	ko05142
C00575	map05146	Amoebiasis	ko05146
C00575	map05165	Human papillomavirus infection	ko05165
C00575	map05166	Human T-cell leukemia virus 1 infection	ko05166
C00575	map05200	Pathways in cancer	ko05200
C00575	map05414	Dilated cardiomyopathy	ko05414
C00584	map00590	Arachidonic acid metabolism	ko00590
C00584	map04024	cAMP signaling pathway	ko04024
C00584	map04080	Neuroactive ligand-receptor interaction	ko04080
C00584	map04625	C-type lectin receptor signaling pathway	ko04625
C00584	map04726	Serotonergic synapse	ko04726
C00584	map04750	Inflammatory mediator regulation of TRP channels	ko04750
C00584	map04921	Oxytocin signaling pathway	ko04921
C00584	map04923	Regulation of lipolysis in adipocytes	ko04923
C00584	map04924	Renin secretion	ko04924
C00584	map04976	Bile secretion	ko04976
C00584	map05140	Leishmaniasis	ko05140
C00584	map05143	African trypanosomiasis	ko05143
C00584	map05146	Amoebiasis	ko05146
C00584	map05163	Human cytomegalovirus infection	ko05163
C00584	map05165	Human papillomavirus infection	ko05165
C00584	map05200	Pathways in cancer	ko05200
C00584	map05323	Rheumatoid arthritis	ko05323
C00601	map00360	Phenylalanine metabolism	ko00360
C00601	map00643	Styrene degradation	ko00643
C00618	map00040	Pentose and glucuronate interconversions	ko00040
C00618	map00053	Ascorbate and aldarate metabolism	ko00053
C00628	map00350	Tyrosine metabolism	ko00350
C00628	map00362	Benzoate degradation	ko00362
C00628	map00626	Naphthalene degradation	ko00626
C00631	map00010	Glycolysis / Gluconeogenesis	ko00010
C00631	map00030	Pentose phosphate pathway	ko00030
C00631	map00260	Glycine, serine and threonine metabolism	ko00260
C00631	map00561	Glycerolipid metabolism	ko00561
C00631	map00630	Glyoxylate and dicarboxylate metabolism	ko00630
C00631	map00680	Methane metabolism	ko00680
C00631	map01060	Biosynthesis of plant secondary metabolites	ko01060
C00631	map01061	Biosynthesis of phenylpropanoids	ko01061
C00631	map01062	Biosynthesis of terpenoids and steroids	ko01062
C00631	map01063	Biosynthesis of alkaloids derived from shikimate pathway	ko01063
C00631	map01110	Biosynthesis of secondary metabolites	ko01110
C00631	map01200	Carbon metabolism	ko01200
C00631	map01230	Biosynthesis of amino acids	ko01230
C00631	map04922	Glucagon signaling pathway	ko04922
C00631	map05230	Central carbon metabolism in cancer	ko05230
C00637	map00380	Tryptophan metabolism	ko00380
C00639	map00590	Arachidonic acid metabolism	ko00590
C00639	map04072	Phospholipase D signaling pathway	ko04072
C00639	map04080	Neuroactive ligand-receptor interaction	ko04080
C00639	map04726	Serotonergic synapse	ko04726
C00639	map04913	Ovarian steroidogenesis	ko04913
C00639	map04921	Oxytocin signaling pathway	ko04921
C00639	map04976	Bile secretion	ko04976
C00642	map00350	Tyrosine metabolism	ko00350
C00642	map00360	Phenylalanine metabolism	ko00360
C00642	map01220	Degradation of aromatic compounds	ko01220
C00645	map00520	Amino sugar and nucleotide sugar metabolism	ko00520
C00645	map00541	O-Antigen nucleotide sugar biosynthesis	ko00541
C00651	map00660	C5-Branched dibasic acid metabolism	ko00660
C00674	map00140	Steroid hormone biosynthesis	ko00140
C00674	map00984	Steroid degradation	ko00984
C00695	map00120	Primary bile acid biosynthesis	ko00120
C00695	map00121	Secondary bile acid biosynthesis	ko00121
C00695	map04976	Bile secretion	ko04976
C00696	map00590	Arachidonic acid metabolism	ko00590
C00696	map04080	Neuroactive ligand-receptor interaction	ko04080
C00696	map04664	Fc epsilon RI signaling pathway	ko04664
C00696	map04726	Serotonergic synapse	ko04726
C00696	map05143	African trypanosomiasis	ko05143
C00696	map05310	Asthma	ko05310
C00716	map02030	Bacterial chemotaxis	ko02030
C00718	map00500	Starch and sucrose metabolism	ko00500
C00718	map01110	Biosynthesis of secondary metabolites	ko01110
C00719	map00260	Glycine, serine and threonine metabolism	ko00260
C00719	map02010	ABC transporters	ko02010
C00721	map00500	Starch and sucrose metabolism	ko00500
C00721	map01110	Biosynthesis of secondary metabolites	ko01110
C00735	map00140	Steroid hormone biosynthesis	ko00140
C00735	map04080	Neuroactive ligand-receptor interaction	ko04080
C00735	map04927	Cortisol synthesis and secretion	ko04927
C00735	map04934	Cushing syndrome	ko04934
C00735	map04960	Aldosterone-regulated sodium reabsorption	ko04960
C00735	map04976	Bile secretion	ko04976
C00735	map05200	Pathways in cancer	ko05200
C00735	map05215	Prostate cancer	ko05215
C00735	map07225	Glucocorticoid and mineralocorticoid receptor agonists/antagonists
C00740	map00260	Glycine, serine and threonine metabolism	ko00260
C00740	map01502	Vancomycin resistance	ko01502
C00740	map04742	Taste transduction	ko04742
C00741	map00650	Butanoate metabolism	ko00650
C00744	map00522	Biosynthesis of 12-, 14- and 16-membered macrolides	ko00522
C00744	map01110	Biosynthesis of secondary metabolites	ko01110
C00745	map00960	Tropane, piperidine and pyridine alkaloid biosynthesis	ko00960
C00745	map00980	Metabolism of xenobiotics by cytochrome P450	ko00980
C00745	map01064	Biosynthesis of alkaloids derived from ornithine, lysine and nicotinic acid	ko01064
C00745	map01110	Biosynthesis of secondary metabolites	ko01110
C00745	map04714	Thermogenesis	ko04714
C00745	map05033	Nicotine addiction	ko05033
C00755	map00627	Aminobenzoate degradation	ko00627
C00755	map00998	Biosynthesis of various secondary metabolites - part 2	ko00998
C00755	map01061	Biosynthesis of phenylpropanoids	ko01061
C00755	map01063	Biosynthesis of alkaloids derived from shikimate pathway	ko01063
C00755	map01110	Biosynthesis of secondary metabolites	ko01110
C00761	map00940	Phenylpropanoid biosynthesis	ko00940
C00763	map00330	Arginine and proline metabolism	ko00330
C00777	map00830	Retinol metabolism	ko00830
C00777	map04659	Th17 cell differentiation	ko04659
C00777	map04672	Intestinal immune network for IgA production	ko04672
C00777	map05200	Pathways in cancer	ko05200
C00777	map05222	Small cell lung cancer	ko05222
C00777	map05223	Non-small cell lung cancer	ko05223
C00777	map05226	Gastric cancer	ko05226
C00788	map00350	Tyrosine metabolism	ko00350
C00788	map02020	Two-component system	ko02020
C00788	map02024	Quorum sensing	ko02024
C00788	map04024	cAMP signaling pathway	ko04024
C00788	map04080	Neuroactive ligand-receptor interaction	ko04080
C00788	map04261	Adrenergic signaling in cardiomyocytes	ko04261
C00788	map04923	Regulation of lipolysis in adipocytes	ko04923
C00788	map04924	Renin secretion	ko04924
C00791	map00330	Arginine and proline metabolism	ko00330
C00793	map00270	Cysteine and methionine metabolism	ko00270
C00795	map00052	Galactose metabolism	ko00052
C00811	map00130	Ubiquinone and other terpenoid-quinone biosynthesis	ko00130
C00811	map00350	Tyrosine metabolism	ko00350
C00811	map00940	Phenylpropanoid biosynthesis	ko00940
C00811	map00950	Isoquinoline alkaloid biosynthesis	ko00950
C00811	map00998	Biosynthesis of various secondary metabolites - part 2	ko00998
C00811	map01061	Biosynthesis of phenylpropanoids	ko01061
C00811	map01110	Biosynthesis of secondary metabolites	ko01110
C00811	map01220	Degradation of aromatic compounds	ko01220
C00819	map00471	D-Glutamine and D-glutamate metabolism	ko00471
C00822	map00350	Tyrosine metabolism	ko00350
C00822	map00965	Betalain biosynthesis	ko00965
C00846	map00362	Benzoate degradation	ko00362
C00846	map01220	Degradation of aromatic compounds	ko01220
C00847	map00750	Vitamin B6 metabolism	ko00750
C00864	map00410	beta-Alanine metabolism	ko00410
C00864	map00770	Pantothenate and CoA biosynthesis	ko00770
C00864	map01110	Biosynthesis of secondary metabolites	ko01110
C00864	map04977	Vitamin digestion and absorption	ko04977
C00899	map00830	Retinol metabolism	ko00830
C00922	map00760	Nicotinate and nicotinamide metabolism	ko00760
C00935	map00520	Amino sugar and nucleotide sugar metabolism	ko00520
C00937	map00620	Pyruvate metabolism	ko00620
C00954	map00380	Tryptophan metabolism	ko00380
C00954	map01070	Biosynthesis of plant hormones	ko01070
C00954	map04075	Plant hormone signal transduction	ko04075
C00956	map00300	Lysine biosynthesis	ko00300
C00956	map00310	Lysine degradation	ko00310
C00956	map00311	Penicillin and cephalosporin biosynthesis	ko00311
C00956	map01110	Biosynthesis of secondary metabolites	ko01110
C00956	map01210	2-Oxocarboxylic acid metabolism	ko01210
C00956	map01230	Biosynthesis of amino acids	ko01230
C00964	map00902	Monoterpenoid biosynthesis	ko00902
C00964	map00903	Limonene and pinene degradation	ko00903
C00964	map01110	Biosynthesis of secondary metabolites	ko01110
C00969	map00561	Glycerolipid metabolism	ko00561
C00979	map00270	Cysteine and methionine metabolism	ko00270
C00979	map00908	Zeatin biosynthesis	ko00908
C00979	map00920	Sulfur metabolism	ko00920
C00979	map00997	Biosynthesis of various secondary metabolites - part 3	ko00997
C00979	map01110	Biosynthesis of secondary metabolites	ko01110
C00979	map01200	Carbon metabolism	ko01200
C00979	map01230	Biosynthesis of amino acids	ko01230
C00979	map04122	Sulfur relay system	ko04122
C00984	map00052	Galactose metabolism	ko00052
C00984	map00520	Amino sugar and nucleotide sugar metabolism	ko00520
C00989	map00650	Butanoate metabolism	ko00650
C00989	map00720	Carbon fixation pathways in prokaryotes	ko00720
C00989	map01200	Carbon metabolism	ko01200
C00990	map00310	Lysine degradation	ko00310
C00993	map00473	D-Alanine metabolism	ko00473
C00993	map00550	Peptidoglycan biosynthesis	ko00550
C00993	map01502	Vancomycin resistance	ko01502
C01005	map00260	Glycine, serine and threonine metabolism	ko00260
C01005	map00270	Cysteine and methionine metabolism	ko00270
C01005	map00680	Methane metabolism	ko00680
C01005	map00970	Aminoacyl-tRNA biosynthesis	ko00970
C01005	map00997	Biosynthesis of various secondary metabolites - part 3	ko00997
C01005	map01110	Biosynthesis of secondary metabolites	ko01110
C01005	map01200	Carbon metabolism	ko01200
C01005	map01230	Biosynthesis of amino acids	ko01230
C01013	map00240	Pyrimidine metabolism	ko00240
C01013	map00410	beta-Alanine metabolism	ko00410
C01013	map00640	Propanoate metabolism	ko00640
C01013	map00720	Carbon fixation pathways in prokaryotes	ko00720
C01013	map01200	Carbon metabolism	ko01200
C01026	map00260	Glycine, serine and threonine metabolism	ko00260
C01035	map00330	Arginine and proline metabolism	ko00330
C01040	map00053	Ascorbate and aldarate metabolism	ko00053
C01043	map00330	Arginine and proline metabolism	ko00330
C01046	map00680	Methane metabolism	ko00680
C01073	map00410	beta-Alanine metabolism	ko00410
C01074	map05146	Amoebiasis	ko05146
C01079	map00860	Porphyrin and chlorophyll metabolism	ko00860
C01079	map01110	Biosynthesis of secondary metabolites	ko01110
C01083	map00500	Starch and sucrose metabolism	ko00500
C01083	map01110	Biosynthesis of secondary metabolites	ko01110
C01083	map02010	ABC transporters	ko02010
C01083	map02060	Phosphotransferase system (PTS)	ko02060
C01089	map00072	Synthesis and degradation of ketone bodies	ko00072
C01089	map00650	Butanoate metabolism	ko00650
C01089	map04024	cAMP signaling pathway	ko04024
C01092	map00780	Biotin metabolism	ko00780
C01103	map00240	Pyrimidine metabolism	ko00240
C01108	map00627	Aminobenzoate degradation	ko00627
C01108	map07216	Catecholamine transferase inhibitors
C01110	map00330	Arginine and proline metabolism	ko00330
C01110	map00472	D-Arginine and D-ornithine metabolism	ko00472
C01120	map00600	Sphingolipid metabolism	ko00600
C01120	map04080	Neuroactive ligand-receptor interaction	ko04080
C01124	map00140	Steroid hormone biosynthesis	ko00140
C01124	map04925	Aldosterone synthesis and secretion	ko04925
C01127	map00630	Glyoxylate and dicarboxylate metabolism	ko00630
C01152	map00340	Histidine metabolism	ko00340
C01157	map00330	Arginine and proline metabolism	ko00330
C01157	map02010	ABC transporters	ko02010
C01165	map00330	Arginine and proline metabolism	ko00330
C01165	map00332	Carbapenem biosynthesis	ko00332
C01165	map01110	Biosynthesis of secondary metabolites	ko01110
C01165	map01230	Biosynthesis of amino acids	ko01230
C01189	map00100	Steroid biosynthesis	ko00100
C01189	map01110	Biosynthesis of secondary metabolites	ko01110
C01190	map00600	Sphingolipid metabolism	ko00600
C01198	map00360	Phenylalanine metabolism	ko00360
C01198	map00624	Polycyclic aromatic hydrocarbon degradation	ko00624
C01205	map00240	Pyrimidine metabolism	ko00240
C01205	map00280	Valine, leucine and isoleucine degradation	ko00280
C01216	map00052	Galactose metabolism	ko00052
C01227	map00140	Steroid hormone biosynthesis	ko00140
C01227	map00984	Steroid degradation	ko00984
C01227	map04913	Ovarian steroidogenesis	ko04913
C01227	map05200	Pathways in cancer	ko05200
C01227	map05215	Prostate cancer	ko05215
C01233	map00564	Glycerophospholipid metabolism	ko00564
C01233	map00565	Ether lipid metabolism	ko00565
C01234	map00270	Cysteine and methionine metabolism	ko00270
C01234	map01060	Biosynthesis of plant secondary metabolites	ko01060
C01234	map01070	Biosynthesis of plant hormones	ko01070
C01234	map01110	Biosynthesis of secondary metabolites	ko01110
C01235	map00052	Galactose metabolism	ko00052
C01246	map00510	N-Glycan biosynthesis	ko00510
C01250	map00220	Arginine biosynthesis	ko00220
C01250	map00330	Arginine and proline metabolism	ko00330
C01250	map01110	Biosynthesis of secondary metabolites	ko01110
C01250	map01210	2-Oxocarboxylic acid metabolism	ko01210
C01250	map01230	Biosynthesis of amino acids	ko01230
C01290	map00600	Sphingolipid metabolism	ko00600
C01301	map00120	Primary bile acid biosynthesis	ko00120
C01312	map00590	Arachidonic acid metabolism	ko00590
C01312	map04024	cAMP signaling pathway	ko04024
C01312	map04080	Neuroactive ligand-receptor interaction	ko04080
C01312	map04270	Vascular smooth muscle contraction	ko04270
C01312	map04370	VEGF signaling pathway	ko04370
C01312	map04611	Platelet activation	ko04611
C01355	map00051	Fructose and mannose metabolism	ko00051
C01355	map04973	Carbohydrate digestion and absorption	ko04973
C01367	map00230	Purine metabolism	ko00230
C01384	map00350	Tyrosine metabolism	ko00350
C01384	map00650	Butanoate metabolism	ko00650
C01384	map00760	Nicotinate and nicotinamide metabolism	ko00760
C01401	map00460	Cyanoamino acid metabolism	ko00460
C01412	map00650	Butanoate metabolism	ko00650
C01419	map00480	Glutathione metabolism	ko00480
C01456	map00960	Tropane, piperidine and pyridine alkaloid biosynthesis	ko00960
C01456	map01064	Biosynthesis of alkaloids derived from ornithine, lysine and nicotinic acid	ko01064
C01456	map01110	Biosynthesis of secondary metabolites	ko01110
C01467	map00623	Toluene degradation	ko00623
C01467	map01220	Degradation of aromatic compounds	ko01220
C01468	map00623	Toluene degradation	ko00623
C01468	map00633	Nitrotoluene degradation	ko00633
C01468	map01220	Degradation of aromatic compounds	ko01220
C01468	map04974	Protein digestion and absorption	ko04974
C01477	map00941	Flavonoid biosynthesis	ko00941
C01477	map00943	Isoflavonoid biosynthesis	ko00943
C01477	map00944	Flavone and flavonol biosynthesis	ko00944
C01477	map01061	Biosynthesis of phenylpropanoids	ko01061
C01477	map01110	Biosynthesis of secondary metabolites	ko01110
C01479	map00960	Tropane, piperidine and pyridine alkaloid biosynthesis	ko00960
C01479	map01110	Biosynthesis of secondary metabolites	ko01110
C01487	map00051	Fructose and mannose metabolism	ko00051
C01487	map02010	ABC transporters	ko02010
C01494	map00940	Phenylpropanoid biosynthesis	ko00940
C01494	map01061	Biosynthesis of phenylpropanoids	ko01061
C01494	map01110	Biosynthesis of secondary metabolites	ko01110
C01499	map00281	Geraniol degradation	ko00281
C01499	map01062	Biosynthesis of terpenoids and steroids	ko01062
C01499	map01110	Biosynthesis of secondary metabolites	ko01110
C01542	map00623	Toluene degradation	ko00623
C01542	map01220	Degradation of aromatic compounds	ko01220
C01546	map00365	Furfural degradation	ko00365
C01561	map00100	Steroid biosynthesis	ko00100
C01561	map01110	Biosynthesis of secondary metabolites	ko01110
C01561	map04928	Parathyroid hormone synthesis, secretion and action	ko04928
C01561	map05152	Tuberculosis	ko05152
C01571	map00061	Fatty acid biosynthesis	ko00061
C01586	map00360	Phenylalanine metabolism	ko00360
C01594	map00460	Cyanoamino acid metabolism	ko00460
C01594	map01110	Biosynthesis of secondary metabolites	ko01110
C01595	map00591	Linoleic acid metabolism	ko00591
C01595	map01040	Biosynthesis of unsaturated fatty acids	ko01040
C01595	map01060	Biosynthesis of plant secondary metabolites	ko01060
C01606	map00624	Polycyclic aromatic hydrocarbon degradation	ko00624
C01606	map01220	Degradation of aromatic compounds	ko01220
C01606	map02010	ABC transporters	ko02010
C01613	map00052	Galactose metabolism	ko00052
C01623	map00520	Amino sugar and nucleotide sugar metabolism	ko00520
C01673	map00100	Steroid biosynthesis	ko00100
C01673	map04928	Parathyroid hormone synthesis, secretion and action	ko04928
C01673	map04961	Endocrine and other factor-regulated calcium reabsorption	ko04961
C01673	map04978	Mineral absorption	ko04978
C01673	map05152	Tuberculosis	ko05152
C01701	map00943	Isoflavonoid biosynthesis	ko00943
C01701	map01110	Biosynthesis of secondary metabolites	ko01110
C01709	map00941	Flavonoid biosynthesis	ko00941
C01717	map00380	Tryptophan metabolism	ko00380
C01732	map00630	Glyoxylate and dicarboxylate metabolism	ko00630
C01732	map00660	C5-Branched dibasic acid metabolism	ko00660
C01732	map01200	Carbon metabolism	ko01200
C01750	map00944	Flavone and flavonol biosynthesis	ko00944
C01751	map00362	Benzoate degradation	ko00362
C01762	map00230	Purine metabolism	ko00230
C01762	map00232	Caffeine metabolism	ko00232
C01762	map01065	Biosynthesis of alkaloids derived from histidine and purine	ko01065
C01762	map01110	Biosynthesis of secondary metabolites	ko01110
C01762	map02010	ABC transporters	ko02010
C01767	map00902	Monoterpenoid biosynthesis	ko00902
C01767	map00903	Limonene and pinene degradation	ko00903
C01767	map01110	Biosynthesis of secondary metabolites	ko01110
C01772	map00360	Phenylalanine metabolism	ko00360
C01772	map00940	Phenylpropanoid biosynthesis	ko00940
C01772	map01110	Biosynthesis of secondary metabolites	ko01110
C01801	map00030	Pentose phosphate pathway	ko00030
C01825	map00053	Ascorbate and aldarate metabolism	ko00053
C01825	map01110	Biosynthesis of secondary metabolites	ko01110
C01835	map02010	ABC transporters	ko02010
C01835	map04973	Carbohydrate digestion and absorption	ko04973
C01844	map04976	Bile secretion	ko04976
C01845	map00640	Propanoate metabolism	ko00640
C01879	map00480	Glutathione metabolism	ko00480
C01921	map00120	Primary bile acid biosynthesis	ko00120
C01921	map00121	Secondary bile acid biosynthesis	ko00121
C01921	map04976	Bile secretion	ko04976
C01921	map04979	Cholesterol metabolism	ko04979
C01953	map00140	Steroid hormone biosynthesis	ko00140
C01953	map04913	Ovarian steroidogenesis	ko04913
C01953	map04925	Aldosterone synthesis and secretion	ko04925
C01953	map04927	Cortisol synthesis and secretion	ko04927
C01953	map04934	Cushing syndrome	ko04934
C01983	map00627	Aminobenzoate degradation	ko00627
C01984	map00627	Aminobenzoate degradation	ko00627
C02034	map00904	Diterpenoid biosynthesis	ko00904
C02034	map01110	Biosynthesis of secondary metabolites	ko01110
C02067	map00240	Pyrimidine metabolism	ko00240
C02075	map00830	Retinol metabolism	ko00830
C02075	map04977	Vitamin digestion and absorption	ko04977
C02110	map00830	Retinol metabolism	ko00830
C02110	map04744	Phototransduction	ko04744
C02165	map00590	Arachidonic acid metabolism	ko00590
C02165	map03320	PPAR signaling pathway	ko03320
C02165	map04080	Neuroactive ligand-receptor interaction	ko04080
C02165	map04726	Serotonergic synapse	ko04726
C02165	map04750	Inflammatory mediator regulation of TRP channels	ko04750
C02165	map04976	Bile secretion	ko04976
C02165	map07034	Eicosanoids
C02170	map00240	Pyrimidine metabolism	ko00240
C02170	map00280	Valine, leucine and isoleucine degradation	ko00280
C02170	map00640	Propanoate metabolism	ko00640
C02183	map00627	Aminobenzoate degradation	ko00627
C02198	map00590	Arachidonic acid metabolism	ko00590
C02198	map04080	Neuroactive ligand-receptor interaction	ko04080
C02198	map04611	Platelet activation	ko04611
C02198	map04726	Serotonergic synapse	ko04726
C02198	map07034	Eicosanoids
C02218	map00270	Cysteine and methionine metabolism	ko00270
C02226	map00290	Valine, leucine and isoleucine biosynthesis	ko00290
C02226	map00660	C5-Branched dibasic acid metabolism	ko00660
C02226	map01210	2-Oxocarboxylic acid metabolism	ko01210
C02237	map00471	D-Glutamine and D-glutamate metabolism	ko00471
C02325	map00940	Phenylpropanoid biosynthesis	ko00940
C02325	map01061	Biosynthesis of phenylpropanoids	ko01061
C02325	map01110	Biosynthesis of secondary metabolites	ko01110
C02336	map00520	Amino sugar and nucleotide sugar metabolism	ko00520
C02353	map00230	Purine metabolism	ko00230
C02356	map00270	Cysteine and methionine metabolism	ko00270
C02373	map00140	Steroid hormone biosynthesis	ko00140
C02378	map00930	Caprolactam degradation	ko00930
C02394	map01060	Biosynthesis of plant secondary metabolites	ko01060
C02394	map01110	Biosynthesis of secondary metabolites	ko01110
C02452	map00902	Monoterpenoid biosynthesis	ko00902
C02452	map00903	Limonene and pinene degradation	ko00903
C02452	map01110	Biosynthesis of secondary metabolites	ko01110
C02477	map00130	Ubiquinone and other terpenoid-quinone biosynthesis	ko00130
C02477	map01060	Biosynthesis of plant secondary metabolites	ko01060
C02477	map01110	Biosynthesis of secondary metabolites	ko01110
C02477	map04216	Ferroptosis	ko04216
C02477	map04977	Vitamin digestion and absorption	ko04977
C02495	map00943	Isoflavonoid biosynthesis	ko00943
C02495	map01110	Biosynthesis of secondary metabolites	ko01110
C02505	map00360	Phenylalanine metabolism	ko00360
C02505	map00643	Styrene degradation	ko00643
C02512	map00460	Cyanoamino acid metabolism	ko00460
C02512	map01110	Biosynthesis of secondary metabolites	ko01110
C02519	map00362	Benzoate degradation	ko00362
C02519	map01220	Degradation of aromatic compounds	ko01220
C02528	map00120	Primary bile acid biosynthesis	ko00120
C02528	map00121	Secondary bile acid biosynthesis	ko00121
C02528	map04976	Bile secretion	ko04976
C02530	map00100	Steroid biosynthesis	ko00100
C02530	map04913	Ovarian steroidogenesis	ko04913
C02530	map04975	Fat digestion and absorption	ko04975
C02530	map04976	Bile secretion	ko04976
C02530	map04977	Vitamin digestion and absorption	ko04977
C02530	map04979	Cholesterol metabolism	ko04979
C02538	map00140	Steroid hormone biosynthesis	ko00140
C02538	map04976	Bile secretion	ko04976
C02565	map00330	Arginine and proline metabolism	ko00330
C02571	map04931	Insulin resistance	ko04931
C02576	map00903	Limonene and pinene degradation	ko00903
C02642	map00240	Pyrimidine metabolism	ko00240
C02642	map00410	beta-Alanine metabolism	ko00410
C02642	map00770	Pantothenate and CoA biosynthesis	ko00770
C02646	map00940	Phenylpropanoid biosynthesis	ko00940
C02646	map01061	Biosynthesis of phenylpropanoids	ko01061
C02646	map01110	Biosynthesis of secondary metabolites	ko01110
C02670	map00053	Ascorbate and aldarate metabolism	ko00053
C02679	map00061	Fatty acid biosynthesis	ko00061
C02679	map00333	Prodigiosin biosynthesis	ko00333
C02679	map01110	Biosynthesis of secondary metabolites	ko01110
C02686	map00600	Sphingolipid metabolism	ko00600
C02700	map00380	Tryptophan metabolism	ko00380
C02714	map00330	Arginine and proline metabolism	ko00330
C02759	map00903	Limonene and pinene degradation	ko00903
C02763	map00360	Phenylalanine metabolism	ko00360
C02800	map00860	Porphyrin and chlorophyll metabolism	ko00860
C03033	map00040	Pentose and glucuronate interconversions	ko00040
C03033	map00053	Ascorbate and aldarate metabolism	ko00053
C03033	map04976	Bile secretion	ko04976
C03219	map00460	Cyanoamino acid metabolism	ko00460
C03219	map00966	Glucosinolate biosynthesis	ko00966
C03219	map01110	Biosynthesis of secondary metabolites	ko01110
C03219	map01210	2-Oxocarboxylic acid metabolism	ko01210
C03242	map00591	Linoleic acid metabolism	ko00591
C03242	map01040	Biosynthesis of unsaturated fatty acids	ko01040
C03273	map00310	Lysine degradation	ko00310
C03284	map00280	Valine, leucine and isoleucine degradation	ko00280
C03323	map00500	Starch and sucrose metabolism	ko00500
C03366	map00310	Lysine degradation	ko00310
C03383	map00052	Galactose metabolism	ko00052
C03415	map00330	Arginine and proline metabolism	ko00330
C03440	map00330	Arginine and proline metabolism	ko00330
C03508	map00260	Glycine, serine and threonine metabolism	ko00260
C03519	map00360	Phenylalanine metabolism	ko00360
C03594	map00120	Primary bile acid biosynthesis	ko00120
C03680	map00340	Histidine metabolism	ko00340
C03681	map00140	Steroid hormone biosynthesis	ko00140
C03740	map00480	Glutathione metabolism	ko00480
C03772	map00140	Steroid hormone biosynthesis	ko00140
C03820	map00565	Ether lipid metabolism	ko00565
C03838	map00230	Purine metabolism	ko00230
C03838	map01110	Biosynthesis of secondary metabolites	ko01110
C03845	map00100	Steroid biosynthesis	ko00100
C03845	map01110	Biosynthesis of secondary metabolites	ko01110
C03885	map01110	Biosynthesis of secondary metabolites	ko01110
C03951	map00944	Flavone and flavonol biosynthesis	ko00944
C03972	map00261	Monobactam biosynthesis	ko00261
C03972	map00300	Lysine biosynthesis	ko00300
C03972	map01110	Biosynthesis of secondary metabolites	ko01110
C03972	map01230	Biosynthesis of amino acids	ko01230
C04042	map00140	Steroid hormone biosynthesis	ko00140
C04043	map00350	Tyrosine metabolism	ko00350
C04043	map00950	Isoquinoline alkaloid biosynthesis	ko00950
C04043	map01110	Biosynthesis of secondary metabolites	ko01110
C04043	map05012	Parkinson disease	ko05012
C04056	map00591	Linoleic acid metabolism	ko00591
C04148	map00360	Phenylalanine metabolism	ko00360
C04230	map00564	Glycerophospholipid metabolism	ko00564
C04230	map05231	Choline metabolism in cancer	ko05231
C04272	map00290	Valine, leucine and isoleucine biosynthesis	ko00290
C04272	map00770	Pantothenate and CoA biosynthesis	ko00770
C04272	map01110	Biosynthesis of secondary metabolites	ko01110
C04272	map01210	2-Oxocarboxylic acid metabolism	ko01210
C04272	map01230	Biosynthesis of amino acids	ko01230
C04281	map00330	Arginine and proline metabolism	ko00330
C04282	map00330	Arginine and proline metabolism	ko00330
C04293	map00944	Flavone and flavonol biosynthesis	ko00944
C04368	map00350	Tyrosine metabolism	ko00350
C04421	map00300	Lysine biosynthesis	ko00300
C04421	map01230	Biosynthesis of amino acids	ko01230
C04483	map00121	Secondary bile acid biosynthesis	ko00121
C04483	map04976	Bile secretion	ko04976
C04518	map00140	Steroid hormone biosynthesis	ko00140
C04555	map00140	Steroid hormone biosynthesis	ko00140
C04555	map04976	Bile secretion	ko04976
C04575	map00040	Pentose and glucuronate interconversions	ko00040
C04575	map00053	Ascorbate and aldarate metabolism	ko00053
C04666	map00340	Histidine metabolism	ko00340
C04666	map01065	Biosynthesis of alkaloids derived from histidine and purine	ko01065
C04666	map01110	Biosynthesis of secondary metabolites	ko01110
C04666	map01230	Biosynthesis of amino acids	ko01230
C04717	map00591	Linoleic acid metabolism	ko00591
C04722	map00120	Primary bile acid biosynthesis	ko00120
C04853	map00590	Arachidonic acid metabolism	ko00590
C05122	map00120	Primary bile acid biosynthesis	ko00120
C05122	map00121	Secondary bile acid biosynthesis	ko00121
C05122	map00430	Taurine and hypotaurine metabolism	ko00430
C05122	map04976	Bile secretion	ko04976
C05122	map04979	Cholesterol metabolism	ko04979
C05123	map00430	Taurine and hypotaurine metabolism	ko00430
C05138	map00140	Steroid hormone biosynthesis	ko00140
C05138	map04913	Ovarian steroidogenesis	ko04913
C05138	map04927	Cortisol synthesis and secretion	ko04927
C05138	map04934	Cushing syndrome	ko04934
C05140	map00140	Steroid hormone biosynthesis	ko00140
C05147	map00330	Arginine and proline metabolism	ko00330
C05235	map00640	Propanoate metabolism	ko00640
C05261	map00062	Fatty acid elongation	ko00062
C05261	map00071	Fatty acid degradation	ko00071
C05261	map01212	Fatty acid metabolism	ko01212
C05284	map00140	Steroid hormone biosynthesis	ko00140
C05285	map00140	Steroid hormone biosynthesis	ko00140
C05290	map00140	Steroid hormone biosynthesis	ko00140
C05295	map00140	Steroid hormone biosynthesis	ko00140
C05296	map00140	Steroid hormone biosynthesis	ko00140
C05297	map00140	Steroid hormone biosynthesis	ko00140
C05299	map00140	Steroid hormone biosynthesis	ko00140
C05302	map00140	Steroid hormone biosynthesis	ko00140
C05356	map00590	Arachidonic acid metabolism	ko00590
C05356	map04726	Serotonergic synapse	ko04726
C05356	map04913	Ovarian steroidogenesis	ko04913
C05356	map07034	Eicosanoids
C05399	map00052	Galactose metabolism	ko00052
C05400	map00052	Galactose metabolism	ko00052
C05402	map00052	Galactose metabolism	ko00052
C05402	map02010	ABC transporters	ko02010
C05404	map00052	Galactose metabolism	ko00052
C05444	map00120	Primary bile acid biosynthesis	ko00120
C05445	map00120	Primary bile acid biosynthesis	ko00120
C05446	map00120	Primary bile acid biosynthesis	ko00120
C05451	map00120	Primary bile acid biosynthesis	ko00120
C05452	map00120	Primary bile acid biosynthesis	ko00120
C05453	map00120	Primary bile acid biosynthesis	ko00120
C05454	map00120	Primary bile acid biosynthesis	ko00120
C05455	map00120	Primary bile acid biosynthesis	ko00120
C05465	map00120	Primary bile acid biosynthesis	ko00120
C05465	map00121	Secondary bile acid biosynthesis	ko00121
C05465	map04976	Bile secretion	ko04976
C05465	map04979	Cholesterol metabolism	ko04979
C05466	map00120	Primary bile acid biosynthesis	ko00120
C05466	map00121	Secondary bile acid biosynthesis	ko00121
C05466	map04976	Bile secretion	ko04976
C05466	map04979	Cholesterol metabolism	ko04979
C05469	map00140	Steroid hormone biosynthesis	ko00140
C05471	map00140	Steroid hormone biosynthesis	ko00140
C05473	map00140	Steroid hormone biosynthesis	ko00140
C05474	map00140	Steroid hormone biosynthesis	ko00140
C05475	map00140	Steroid hormone biosynthesis	ko00140
C05476	map00140	Steroid hormone biosynthesis	ko00140
C05478	map00140	Steroid hormone biosynthesis	ko00140
C05484	map00140	Steroid hormone biosynthesis	ko00140
C05485	map00140	Steroid hormone biosynthesis	ko00140
C05487	map00140	Steroid hormone biosynthesis	ko00140
C05489	map00140	Steroid hormone biosynthesis	ko00140
C05498	map00140	Steroid hormone biosynthesis	ko00140
C05499	map00140	Steroid hormone biosynthesis	ko00140
C05500	map00140	Steroid hormone biosynthesis	ko00140
C05501	map00140	Steroid hormone biosynthesis	ko00140
C05502	map00140	Steroid hormone biosynthesis	ko00140
C05512	map00230	Purine metabolism	ko00230
C05512	map02010	ABC transporters	ko02010
C05519	map00260	Glycine, serine and threonine metabolism	ko00260
C05580	map00350	Tyrosine metabolism	ko00350
C05581	map00350	Tyrosine metabolism	ko00350
C05582	map00350	Tyrosine metabolism	ko00350
C05582	map04728	Dopaminergic synapse	ko04728
C05583	map00350	Tyrosine metabolism	ko00350
C05584	map00350	Tyrosine metabolism	ko00350
C05589	map00350	Tyrosine metabolism	ko00350
C05593	map00350	Tyrosine metabolism	ko00350
C05593	map00360	Phenylalanine metabolism	ko00360
C05593	map00643	Styrene degradation	ko00643
C05596	map00350	Tyrosine metabolism	ko00350
C05598	map00360	Phenylalanine metabolism	ko00360
C05604	map00350	Tyrosine metabolism	ko00350
C05604	map00965	Betalain biosynthesis	ko00965
C05607	map00360	Phenylalanine metabolism	ko00360
C05607	map00960	Tropane, piperidine and pyridine alkaloid biosynthesis	ko00960
C05607	map01064	Biosynthesis of alkaloids derived from ornithine, lysine and nicotinic acid	ko01064
C05625	map00944	Flavone and flavonol biosynthesis	ko00944
C05625	map01110	Biosynthesis of secondary metabolites	ko01110
C05627	map00940	Phenylpropanoid biosynthesis	ko00940
C05629	map00360	Phenylalanine metabolism	ko00360
C05629	map01220	Degradation of aromatic compounds	ko01220
C05634	map00380	Tryptophan metabolism	ko00380
C05635	map00380	Tryptophan metabolism	ko00380
C05635	map04726	Serotonergic synapse	ko04726
C05638	map00380	Tryptophan metabolism	ko00380
C05642	map00380	Tryptophan metabolism	ko00380
C05643	map00380	Tryptophan metabolism	ko00380
C05655	map00380	Tryptophan metabolism	ko00380
C05658	map00380	Tryptophan metabolism	ko00380
C05660	map00380	Tryptophan metabolism	ko00380
C05672	map00440	Phosphonate and phosphinate metabolism	ko00440
C05789	map00860	Porphyrin and chlorophyll metabolism	ko00860
C05790	map00860	Porphyrin and chlorophyll metabolism	ko00860
C05791	map00860	Porphyrin and chlorophyll metabolism	ko00860
C05791	map01110	Biosynthesis of secondary metabolites	ko01110
C05793	map00860	Porphyrin and chlorophyll metabolism	ko00860
C05794	map00860	Porphyrin and chlorophyll metabolism	ko00860
C05796	map00052	Galactose metabolism	ko00052
C05824	map00270	Cysteine and methionine metabolism	ko00270
C05824	map01230	Biosynthesis of amino acids	ko01230
C05832	map00380	Tryptophan metabolism	ko00380
C05838	map00940	Phenylpropanoid biosynthesis	ko00940
C05838	map01110	Biosynthesis of secondary metabolites	ko01110
C05841	map00760	Nicotinate and nicotinamide metabolism	ko00760
C05851	map00940	Phenylpropanoid biosynthesis	ko00940
C05851	map01110	Biosynthesis of secondary metabolites	ko01110
C05852	map00360	Phenylalanine metabolism	ko00360
C05852	map00643	Styrene degradation	ko00643
C05853	map00360	Phenylalanine metabolism	ko00360
C05936	map00330	Arginine and proline metabolism	ko00330
C05938	map00330	Arginine and proline metabolism	ko00330
C05944	map00770	Pantothenate and CoA biosynthesis	ko00770
C05946	map00330	Arginine and proline metabolism	ko00330
C05949	map00590	Arachidonic acid metabolism	ko00590
C05953	map00590	Arachidonic acid metabolism	ko00590
C05953	map04726	Serotonergic synapse	ko04726
C05954	map00590	Arachidonic acid metabolism	ko00590
C05954	map04726	Serotonergic synapse	ko04726
C05955	map00590	Arachidonic acid metabolism	ko00590
C05955	map04726	Serotonergic synapse	ko04726
C05956	map00590	Arachidonic acid metabolism	ko00590
C05956	map04611	Platelet activation	ko04611
C05956	map04726	Serotonergic synapse	ko04726
C05956	map07034	Eicosanoids
C05957	map00590	Arachidonic acid metabolism	ko00590
C05957	map04726	Serotonergic synapse	ko04726
C05958	map00590	Arachidonic acid metabolism	ko00590
C05959	map00590	Arachidonic acid metabolism	ko00590
C05960	map00590	Arachidonic acid metabolism	ko00590
C05962	map00590	Arachidonic acid metabolism	ko00590
C05964	map00590	Arachidonic acid metabolism	ko00590
C05964	map04726	Serotonergic synapse	ko04726
C05965	map00590	Arachidonic acid metabolism	ko00590
C05965	map04726	Serotonergic synapse	ko04726
C05965	map04750	Inflammatory mediator regulation of TRP channels	ko04750
C05966	map00590	Arachidonic acid metabolism	ko00590
C05966	map04726	Serotonergic synapse	ko04726
C05966	map04750	Inflammatory mediator regulation of TRP channels	ko04750
C05966	map04913	Ovarian steroidogenesis	ko04913
C05979	map00640	Propanoate metabolism	ko00640
C05981	map00562	Inositol phosphate metabolism	ko00562
C05981	map01521	EGFR tyrosine kinase inhibitor resistance	ko01521
C05981	map04012	ErbB signaling pathway	ko04012
C05981	map04014	Ras signaling pathway	ko04014
C05981	map04062	Chemokine signaling pathway	ko04062
C05981	map04068	FoxO signaling pathway	ko04068
C05981	map04070	Phosphatidylinositol signaling system	ko04070
C05981	map04071	Sphingolipid signaling pathway	ko04071
C05981	map04072	Phospholipase D signaling pathway	ko04072
C05981	map04140	Autophagy - animal	ko04140
C05981	map04144	Endocytosis	ko04144
C05981	map04150	mTOR signaling pathway	ko04150
C05981	map04151	PI3K-Akt signaling pathway	ko04151
C05981	map04152	AMPK signaling pathway	ko04152
C05981	map04210	Apoptosis	ko04210
C05981	map04211	Longevity regulating pathway	ko04211
C05981	map04212	Longevity regulating pathway - worm	ko04212
C05981	map04213	Longevity regulating pathway - multiple species	ko04213
C05981	map04218	Cellular senescence	ko04218
C05981	map04370	VEGF signaling pathway	ko04370
C05981	map04510	Focal adhesion	ko04510
C05981	map04611	Platelet activation	ko04611
C05981	map04650	Natural killer cell mediated cytotoxicity	ko04650
C05981	map04660	T cell receptor signaling pathway	ko04660
C05981	map04662	B cell receptor signaling pathway	ko04662
C05981	map04664	Fc epsilon RI signaling pathway	ko04664
C05981	map04666	Fc gamma R-mediated phagocytosis	ko04666
C05981	map04722	Neurotrophin signaling pathway	ko04722
C05981	map04810	Regulation of actin cytoskeleton	ko04810
C05981	map04910	Insulin signaling pathway	ko04910
C05981	map04914	Progesterone-mediated oocyte maturation	ko04914
C05981	map04917	Prolactin signaling pathway	ko04917
C05981	map04919	Thyroid hormone signaling pathway	ko04919
C05981	map04926	Relaxin signaling pathway	ko04926
C05981	map04931	Insulin resistance	ko04931
C05981	map04960	Aldosterone-regulated sodium reabsorption	ko04960
C05981	map04973	Carbohydrate digestion and absorption	ko04973
C05981	map05010	Alzheimer disease	ko05010
C05981	map05131	Shigellosis	ko05131
C05981	map05132	Salmonella infection	ko05132
C05981	map05135	Yersinia infection	ko05135
C05981	map05142	Chagas disease	ko05142
C05981	map05145	Toxoplasmosis	ko05145
C05981	map05160	Hepatitis C	ko05160
C05981	map05162	Measles	ko05162
C05981	map05163	Human cytomegalovirus infection	ko05163
C05981	map05164	Influenza A	ko05164
C05981	map05165	Human papillomavirus infection	ko05165
C05981	map05166	Human T-cell leukemia virus 1 infection	ko05166
C05981	map05167	Kaposi sarcoma-associated herpesvirus infection	ko05167
C05981	map05168	Herpes simplex virus 1 infection	ko05168
C05981	map05169	Epstein-Barr virus infection	ko05169
C05981	map05170	Human immunodeficiency virus 1 infection	ko05170
C05981	map05200	Pathways in cancer	ko05200
C05981	map05210	Colorectal cancer	ko05210
C05981	map05212	Pancreatic cancer	ko05212
C05981	map05213	Endometrial cancer	ko05213
C05981	map05214	Glioma	ko05214
C05981	map05215	Prostate cancer	ko05215
C05981	map05218	Melanoma	ko05218
C05981	map05220	Chronic myeloid leukemia	ko05220
C05981	map05221	Acute myeloid leukemia	ko05221
C05981	map05222	Small cell lung cancer	ko05222
C05981	map05223	Non-small cell lung cancer	ko05223
C05981	map05224	Breast cancer	ko05224
C05981	map05225	Hepatocellular carcinoma	ko05225
C05981	map05226	Gastric cancer	ko05226
C05981	map05231	Choline metabolism in cancer	ko05231
C05981	map05235	PD-L1 expression and PD-1 checkpoint pathway in cancer	ko05235
[truncated: 386 more rows]
