# Supplementary material for: Gut microbiome-mediated metabolism effects on immunity in rural and urban African populations
Source: Nat Commun. 2021 Aug 11;12:4845. doi: 10.1038/s41467-021-25213-2 (PMC8357928; doi:10.1038/s41467-021-25213-2)
Supplement: Supplementary file 15 — Supplementary Data 13 [file 41467_2021_25213_MOESM15_ESM.csv]

Row	Column	spearman	pvalue	padj	ionIdx	ionMz	ionActive	ionQualTIC	ionAverageInt	mz.delta	formula	ion	score	label..bona.fide.	HMDB.ids	KEGG.ids	other.ids	Top.HMDB	Num.HMDB	name	traditional_iupac	monisotopic_molecular_weight	Molecular.weight..Da.	smiles	super_class	class	sub_class	molecular_framework	tsne1	tsne2	Cluster_super_class	Majority_super_class	ClusterLabel	Cluster_class	Class	Cluster_sub_class	Majority_sub_class	Associations	Response	Cytokine	Challenge	Stimulus	StimulusClass	Full.name	Associations
mbx0352	TNFaEcoli	-0.406320014	4.09E-13	1.63E-08	352	217.0166107	TRUE	0.53488255	68057.57823	0.00100653	C8H10O5S	-H(-)	99	Tyrosol 4-sulfate	HMDB0041785; HMDB0124986; HMDB41785	NA	NA	HMDB0041785	2	Tyrosol 4-sulfate	[4-(2-hydroxyethyl)phenyl]oxidanesulfonic acid	218.0248941	218.227	OCCC1=CC=C(OS(O)(=O)=O)C=C1	Organic acids and derivatives	Organic sulfuric acids and derivatives	Arylsulfates	Aromatic homomonocyclic compounds	-9.825886563	-18.1432382	C02	Organic acids and derivatives	C13 (102)	C13	Carboxylic acids and derivatives	C17	Amino acids, peptides, and analogues	30	TNFaEcoli	TNFa	Ecoli	E. coli	G-	Escherichia coli	637
mbx0352	TNFaLPS	-0.402209498	5.63E-13	1.63E-08	352	217.0166107	TRUE	0.53488255	68057.57823	0.00100653	C8H10O5S	-H(-)	99	Tyrosol 4-sulfate	HMDB0041785; HMDB0124986; HMDB41785	NA	NA	HMDB0041785	2	Tyrosol 4-sulfate	[4-(2-hydroxyethyl)phenyl]oxidanesulfonic acid	218.0248941	218.227	OCCC1=CC=C(OS(O)(=O)=O)C=C1	Organic acids and derivatives	Organic sulfuric acids and derivatives	Arylsulfates	Aromatic homomonocyclic compounds	-9.825886563	-18.1432382	C02	Organic acids and derivatives	C13 (102)	C13	Carboxylic acids and derivatives	C17	Amino acids, peptides, and analogues	30	TNFaLPS	TNFa	LPS	LPS	G-	Lipopolysaccharides	628
mbx0352	TNFaenteri	-0.407640444	6.46E-13	1.63E-08	352	217.0166107	TRUE	0.53488255	68057.57823	0.00100653	C8H10O5S	-H(-)	99	Tyrosol 4-sulfate	HMDB0041785; HMDB0124986; HMDB41785	NA	NA	HMDB0041785	2	Tyrosol 4-sulfate	[4-(2-hydroxyethyl)phenyl]oxidanesulfonic acid	218.0248941	218.227	OCCC1=CC=C(OS(O)(=O)=O)C=C1	Organic acids and derivatives	Organic sulfuric acids and derivatives	Arylsulfates	Aromatic homomonocyclic compounds	-9.825886563	-18.1432382	C02	Organic acids and derivatives	C13 (102)	C13	Carboxylic acids and derivatives	C17	Amino acids, peptides, and analogues	30	TNFaenteri	TNFa	enteri	S. enteritidis	G-	Salmonella enterica	587
mbx0716	TNFaCand	-0.392929311	1.77E-12	3.34E-08	716	313.0658299	TRUE	0.800091295	1904767.711	-0.000593914	C16H14N2O3S	-H(-)	50	Valdecoxib	HMDB0005033; HMDB05033	NA	CHEBI:63634	HMDB0005033	1	Valdecoxib	valdecoxib	314.072513	314.359	CC1=C(C(=NO1)C1=CC=CC=C1)C1=CC=C(C=C1)S(N)(=O)=O	Benzenoids	Benzene and substituted derivatives	Benzenesulfonamides	Aromatic heteromonocyclic compounds	-6.978609124	-21.71474408	C02	Organic acids and derivatives	C13 (102)	C13	Carboxylic acids and derivatives	C25	Amino acids, peptides, and analogues	29	TNFaCand	TNFa	Cand	C. albicans	Fungal	Candida albicans	685
mbx0604	TNFaCand	-0.390247825	2.57E-12	3.89E-08	604	285.049306	TRUE	0.77279156	14331.23148	1.88E-05	C7H15N2O8P	-H(-)	100	Glycineamideribotide	HMDB0002022; HMDB02022	C03838	CHEBI:18349	HMDB0002022	1	Glycineamideribotide	glycineamide ribonucleotide	286.056602	286.1764	NCC(=O)N[C@@H]1O[C@H](COP(O)(O)=O)[C@@H](O)[C@H]1O	Nucleosides, nucleotides, and analogues	Glycinamide ribonucleotides		Aliphatic heteromonocyclic compounds	-7.571382589	-22.88094891	C02	Organic acids and derivatives	C13 (102)	C13	Carboxylic acids and derivatives	C25	Amino acids, peptides, and analogues	28	TNFaCand	TNFa	Cand	C. albicans	Fungal	Candida albicans	685
mbx0542	TNFaEcoli	-0.384280526	8.80E-12	9.41E-08	542	267.0725684	TRUE	0.51015812	10691.76839	0.000924122	C10H12N4O5	-H(-)	100	Inosine	HMDB0000195; HMDB0000481; HMDB0003040; HMDB00195; HMDB00481; HMDB03040	C00294	CHEBI:17596; CHEBI:705435; CHEBI:74074	HMDB0000195	3	Inosine	inosine	268.0807695	268.2261	OC[C@H]1O[C@H]([C@H](O)[C@@H]1O)N1C=NC2=C(O)N=CN=C12	Nucleosides, nucleotides, and analogues	Purine nucleosides		Aromatic heteropolycyclic compounds	-13.97730583	-18.18775203	C02	Organic acids and derivatives	C13 (102)	C13	Carboxylic acids and derivatives	C17	Amino acids, peptides, and analogues	31	TNFaEcoli	TNFa	Ecoli	E. coli	G-	Escherichia coli	637
mbx0767	TNFaenteri	-0.387653023	9.99E-12	9.41E-08	767	329.000922	TRUE	0.981591435	17330.50082	-0.000479124	C12H11ClN2O5S	-H(-)	25	Furosemide	HMDB0001933; HMDB01933	C07017	CHEBI:5198	HMDB0001933	1	Furosemide	furosemide	330.0077199	330.744	NS(=O)(=O)C1=C(Cl)C=C(NCC2=CC=CO2)C(=C1)C(O)=O	Homogeneous non-metal compounds	Other non-metal organides	Other non-metal oxides		-14.93122114	18.91336318	C02	Organic acids and derivatives	C13 (102)	C13	Carboxylic acids and derivatives	C17	Amino acids, peptides, and analogues	30	TNFaenteri	TNFa	enteri	S. enteritidis	G-	Salmonella enterica	587
mbx1138	IFNgCand	0.377368829	1.09E-11	9.41E-08	1138	433.311471	TRUE	0.87650466	6275.100237	-0.000268324	C30H42O2	-H(-)	100	beta-Citraurol	HMDB0035685; HMDB35685	NA	NA	HMDB0035685	1	beta-Citraurol	4-[(1E,3Z,5E,7E,9E,11E,13E,15E)-17-hydroxy-3,7,12,16-tetramethylheptadeca-1,3,5,7,9,11,13,15-octaen-1-yl]-3,5,5-trimethylcyclohex-3-en-1-ol	434.3184806	434.6533	C\C(CO)=C/C=C/C(/C)=C/C=C/C=C(\C)/C=C/C=C(/C)\C=C\C1=C(C)CC(O)CC1(C)C	Lipids and lipid-like molecules	Prenol lipids	Triterpenoids	Aliphatic homomonocyclic compounds	9.457997314	7.322571157	C01	Lipids and lipid-like molecules	C12 (101)	C12	Steroids and steroid derivatives	C10	Triterpenoids	24	IFNgCand	IFNg	Cand	C. albicans	Fungal	Candida albicans	490
mbx0784	TNFaenteri	0.386783718	1.12E-11	9.41E-08	784	335.109081	TRUE	0.887608115	31586.20478	0.000521902	C12H20N2O9	-H(-)	100	3-Hydroxymugineic acid	HMDB0033927; HMDB33927	NA	CHEBI:38158	HMDB0033927	1	3-Hydroxymugineic acid	1-{3-carboxy-3-[(3-carboxy-3-hydroxypropyl)amino]-2-hydroxypropyl}-3-hydroxyazetidine-2-carboxylic acid	336.1168802	336.2952	OC(CN1CC(O)C1C(O)=O)C(NCCC(O)C(O)=O)C(O)=O	Organic acids and derivatives	Carboxylic acids and derivatives	Amino acids, peptides, and analogues	Aliphatic heteromonocyclic compounds	5.58392465	10.27844568	C01	Lipids and lipid-like molecules	C01 (55)	C01	Organooxygen compounds	C27	Carbohydrates and carbohydrate conjugates	21	TNFaenteri	TNFa	enteri	S. enteritidis	G-	Salmonella enterica	587
mbx0013	TNFaEcoli	-0.381007934	1.36E-11	9.51E-08	13	87.00864017	TRUE	0.76087606	10473.17597	0.000127126	C3H4O3	-H(-)	100	Pyruvate	HMDB0000243; HMDB0011111; HMDB00243; HMDB0040261; HMDB0062676; HMDB11111; HMDB11666; HMDB40261; HMDB62676	C00022; C00222	CHEBI:17960; CHEBI:32816; CHEBI:86354	HMDB0000243	4	Pyruvic acid	pyruvic acid	88.01604399	88.0621	CC(=O)C(O)=O	Organic acids and derivatives	Keto acids and derivatives	Alpha-keto acids and derivatives	Aliphatic acyclic compounds	-14.09814703	-18.18269862	C02	Organic acids and derivatives	C13 (102)	C13	Carboxylic acids and derivatives	C17	Amino acids, peptides, and analogues	28	TNFaEcoli	TNFa	Ecoli	E. coli	G-	Escherichia coli	637
mbx1597	TNFaenteri	-0.384388194	1.54E-11	9.51E-08	1597	955.9060396	TRUE	0.25297818	17866.62953	0.000256919	C63H120O5	-H(-)	100	TG(20:0/22:2(13Z,16Z)/o-18:0)	HMDB0046022; HMDB0046247; HMDB0046705; HMDB0046993; HMDB0047388; HMDB0047710; HMDB0049386; HMDB0049686; HMDB0050000; HMDB0050285; HMDB0050565; HMDB0050853; HMDB0051611; HMDB0052076; HMDB0052092; HMDB0052500; HMDB0053341; HMDB0054390; HMDB46022; HMDB46247; HMDB46705; HMDB46993; HMDB47388; HMDB47710; HMDB49386; HMDB49686; HMDB50000; HMDB50285; HMDB50565; HMDB50853; HMDB51611; HMDB52076; HMDB52092; …	NA	NA	HMDB0046022	18	TG(20:0/22:2(13Z,16Z)/O-18:0)	(2R)-1-(icosanoyloxy)-3-(octadecyloxy)propan-2-yl (13Z,16Z)-docosa-13,16-dienoate	956.913577	957.648	[H][C@@](COCCCCCCCCCCCCCCCCCC)(COC(=O)CCCCCCCCCCCCCCCCCCC)OC(=O)CCCCCCCCCCC\C=C/C\C=C/CCCCC	Lipids and lipid-like molecules	Glycerolipids	Triradylcglycerols	Aliphatic acyclic compounds	-8.609801283	-18.28869445	C02	Organic acids and derivatives	C13 (102)	C13	Carboxylic acids and derivatives	C25	Amino acids, peptides, and analogues	30	TNFaenteri	TNFa	enteri	S. enteritidis	G-	Salmonella enterica	587
mbx0253	TNFaenteri	-0.383510513	1.72E-11	9.51E-08	253	191.0197786	TRUE	0.670375705	677138.4422	-5.29E-05	C6H8O7	-H(-)	100	(Iso)Citrate	HMDB0000094; HMDB0000193; HMDB0001874; HMDB0005971; HMDB0006511; HMDB00094; HMDB00193; HMDB0033717; HMDB0041862; HMDB01874; HMDB05971; HMDB06511; HMDB33717; HMDB41862	C00158; C00311; C00451; C04575; C04617	CHEBI:151; CHEBI:15622; CHEBI:160; CHEBI:30769; CHEBI:30887; CHEBI:85805	HMDB0000094	7	Citric acid	citric acid	192.0270026	192.1235	OC(=O)CC(O)(CC(O)=O)C(O)=O	Organic acids and derivatives	Carboxylic acids and derivatives	Tricarboxylic acids and derivatives	Aliphatic acyclic compounds	-17.85395396	-13.10966272	C02	Organic acids and derivatives	C13 (102)	C13	Carboxylic acids and derivatives	C19	Amino acids, peptides, and analogues	30	TNFaenteri	TNFa	enteri	S. enteritidis	G-	Salmonella enterica	587
mbx0784	TNFaEcoli	0.378718237	1.84E-11	9.51E-08	784	335.109081	TRUE	0.887608115	31586.20478	0.000521902	C12H20N2O9	-H(-)	100	3-Hydroxymugineic acid	HMDB0033927; HMDB33927	NA	CHEBI:38158	HMDB0033927	1	3-Hydroxymugineic acid	1-{3-carboxy-3-[(3-carboxy-3-hydroxypropyl)amino]-2-hydroxypropyl}-3-hydroxyazetidine-2-carboxylic acid	336.1168802	336.2952	OC(CN1CC(O)C1C(O)=O)C(NCCC(O)C(O)=O)C(O)=O	Organic acids and derivatives	Carboxylic acids and derivatives	Amino acids, peptides, and analogues	Aliphatic heteromonocyclic compounds	5.58392465	10.27844568	C01	Lipids and lipid-like molecules	C01 (55)	C01	Organooxygen compounds	C27	Carbohydrates and carbohydrate conjugates	21	TNFaEcoli	TNFa	Ecoli	E. coli	G-	Escherichia coli	637
mbx1587	TNFaCand	0.375421778	1.93E-11	9.51E-08	1587	922.6520524	TRUE	0.4548637	6346.057182	0.002202647	C52H94NO10P	-H(-)	14	PS(22:4(7Z,10Z,13Z,16Z)/24:0)	HMDB0112813; HMDB0112904	NA	NA	HMDB0112813	2	PS(22:4(7Z,10Z,13Z,16Z)/24:0)	(2S)-2-amino-3-{[(2R)-3-[(7Z,10Z,13Z,16Z)-docosa-7,10,13,16-tetraenoyloxy]-2-(tetracosanoyloxy)propoxy(hydroxy)phosphoryl]oxy}propanoic acid	923.6615352	924.295	[H][C@](N)(COP(O)(=O)OC[C@@]([H])(COC(=O)CCCCC\C=C/C\C=C/C\C=C/C\C=C/CCCCC)OC(=O)CCCCCCCCCCCCCCCCCCCCCCC)C(O)=O	Lipids and lipid-like molecules	Glycerophospholipids	Glycerophosphoserines	Aliphatic acyclic compounds	5.568918073	4.998090552	C01	Lipids and lipid-like molecules	C01 (55)	C01	Organooxygen compounds	C08	Glycerophosphoserines	27	TNFaCand	TNFa	Cand	C. albicans	Fungal	Candida albicans	685
mbx0365	TNFaLPS	-0.375677736	2.17E-11	9.51E-08	365	221.0450378	TRUE	0.64806816	5508.528512	0.000508687	C11H10O5	-H(-)	100	3-(6-hydroxy-7-methoxy-2H-1,3-benzodioxol-5-yl)prop-2-enal	HMDB0128662; HMDB0128663; HMDB0132247; HMDB0132248; HMDB0136673	NA	NA	HMDB0128662	5	3-(6-hydroxy-7-methoxy-2H-1,3-benzodioxol-5-yl)prop-2-enal	3-(6-hydroxy-7-methoxy-2H-1,3-benzodioxol-5-yl)prop-2-enal	222.0528234	222.196	COC1=C(O)C(C=CC=O)=CC2=C1OCO2	Organoheterocyclic compounds	Benzodioxoles		Aromatic heteropolycyclic compounds	-16.14387673	-16.64052162	C02	Organic acids and derivatives	C22 (81)	C22	Organooxygen compounds	C17	Amino acids, peptides, and analogues	28	TNFaLPS	TNFa	LPS	LPS	G-	Lipopolysaccharides	628
mbx0542	TNFaaureus	-0.372757309	2.18E-11	9.51E-08	542	267.0725684	TRUE	0.51015812	10691.76839	0.000924122	C10H12N4O5	-H(-)	100	Inosine	HMDB0000195; HMDB0000481; HMDB0003040; HMDB00195; HMDB00481; HMDB03040	C00294	CHEBI:17596; CHEBI:705435; CHEBI:74074	HMDB0000195	3	Inosine	inosine	268.0807695	268.2261	OC[C@H]1O[C@H]([C@H](O)[C@@H]1O)N1C=NC2=C(O)N=CN=C12	Nucleosides, nucleotides, and analogues	Purine nucleosides		Aromatic heteropolycyclic compounds	-13.97730583	-18.18775203	C02	Organic acids and derivatives	C13 (102)	C13	Carboxylic acids and derivatives	C17	Amino acids, peptides, and analogues	31	TNFaaureus	TNFa	aureus	S. aureus	G+	Staphylococcus aureus	543
mbx0542	TNFatyphi	-0.378993516	2.25E-11	9.51E-08	542	267.0725684	TRUE	0.51015812	10691.76839	0.000924122	C10H12N4O5	-H(-)	100	Inosine	HMDB0000195; HMDB0000481; HMDB0003040; HMDB00195; HMDB00481; HMDB03040	C00294	CHEBI:17596; CHEBI:705435; CHEBI:74074	HMDB0000195	3	Inosine	inosine	268.0807695	268.2261	OC[C@H]1O[C@H]([C@H](O)[C@@H]1O)N1C=NC2=C(O)N=CN=C12	Nucleosides, nucleotides, and analogues	Purine nucleosides		Aromatic heteropolycyclic compounds	-13.97730583	-18.18775203	C02	Organic acids and derivatives	C13 (102)	C13	Carboxylic acids and derivatives	C17	Amino acids, peptides, and analogues	31	TNFatyphi	TNFa	typhi	S. typhi	G-	Salmonella typhi	538
mbx1354	TNFaCand	-0.37296128	2.66E-11	9.51E-08	1354	537.0892649	TRUE	0.851623445	10130.50891	-0.000672396	C23H22O15	-H(-)	100	6-{[3,7-dihydroxy-2-(1-hydroxy-3-methoxy-4-oxocyclohexa-2,5-dien-1-yl)-6-methoxy-4-oxo-4H-chromen-5-yl]oxy}-3,4,5-trihydroxyoxane-2-carboxylic acid	HMDB0128780; HMDB0128781; HMDB0128782	NA	NA	HMDB0128780	3	6-{[3,7-dihydroxy-2-(1-hydroxy-3-methoxy-4-oxocyclohexa-2,5-dien-1-yl)-6-methoxy-4-oxo-4H-chromen-5-yl]oxy}-3,4,5-trihydroxyoxane-2-carboxylic acid	6-{[3,7-dihydroxy-2-(1-hydroxy-3-methoxy-4-oxocyclohexa-2,5-dien-1-yl)-6-methoxy-4-oxochromen-5-yl]oxy}-3,4,5-trihydroxyoxane-2-carboxylic acid	538.09587	538.414	COC1=CC(O)(C=CC1=O)C1=C(O)C(=O)C2=C(O1)C=C(O)C(OC)=C2OC1OC(C(O)C(O)C1O)C(O)=O	Organic oxygen compounds	Organooxygen compounds	Carbohydrates and carbohydrate conjugates	Aromatic heteropolycyclic compounds	-15.45704765	-19.24855022	C02	Organic acids and derivatives	C13 (102)	C13	Carboxylic acids and derivatives	C17	Amino acids, peptides, and analogues	30	TNFaCand	TNFa	Cand	C. albicans	Fungal	Candida albicans	685
mbx0013	TNFatyphi	-0.377515359	2.73E-11	9.51E-08	13	87.00864017	TRUE	0.76087606	10473.17597	0.000127126	C3H4O3	-H(-)	100	Pyruvate	HMDB0000243; HMDB0011111; HMDB00243; HMDB0040261; HMDB0062676; HMDB11111; HMDB11666; HMDB40261; HMDB62676	C00022; C00222	CHEBI:17960; CHEBI:32816; CHEBI:86354	HMDB0000243	4	Pyruvic acid	pyruvic acid	88.01604399	88.0621	CC(=O)C(O)=O	Organic acids and derivatives	Keto acids and derivatives	Alpha-keto acids and derivatives	Aliphatic acyclic compounds	-14.09814703	-18.18269862	C02	Organic acids and derivatives	C13 (102)	C13	Carboxylic acids and derivatives	C17	Amino acids, peptides, and analogues	28	TNFatyphi	TNFa	typhi	S. typhi	G-	Salmonella typhi	538
mbx0700	TNFaaureus	-0.370997338	2.74E-11	9.51E-08	700	308.0982197	TRUE	0.58270362	9194.830754	0.000484168	C11H19NO9	-H(-)	100	N-Acetylneuraminic acid	HMDB0000230; HMDB0000773; HMDB00230; HMDB00773; HMDB00800	C19909; C19910	CHEBI:45744; CHEBI:61599	HMDB0000230	2	N-Acetylneuraminic acid	β-neu5ac	309.1059812	309.2699	[H][C@]1(O[C@@](O)(C[C@H](O)[C@H]1NC(C)=O)C(O)=O)[C@H](O)[C@H](O)CO	Organic oxygen compounds	Organooxygen compounds	Carbohydrates and carbohydrate conjugates	Aliphatic heteromonocyclic compounds	-12.39826882	-17.44125989	C02	Organic acids and derivatives	C13 (102)	C13	Carboxylic acids and derivatives	C17	Amino acids, peptides, and analogues	30	TNFaaureus	TNFa	aureus	S. aureus	G+	Staphylococcus aureus	543
mbx0784	TNFaLPS	0.373879239	2.75E-11	9.51E-08	784	335.109081	TRUE	0.887608115	31586.20478	0.000521902	C12H20N2O9	-H(-)	100	3-Hydroxymugineic acid	HMDB0033927; HMDB33927	NA	CHEBI:38158	HMDB0033927	1	3-Hydroxymugineic acid	1-{3-carboxy-3-[(3-carboxy-3-hydroxypropyl)amino]-2-hydroxypropyl}-3-hydroxyazetidine-2-carboxylic acid	336.1168802	336.2952	OC(CN1CC(O)C1C(O)=O)C(NCCC(O)C(O)=O)C(O)=O	Organic acids and derivatives	Carboxylic acids and derivatives	Amino acids, peptides, and analogues	Aliphatic heteromonocyclic compounds	5.58392465	10.27844568	C01	Lipids and lipid-like molecules	C01 (55)	C01	Organooxygen compounds	C27	Carbohydrates and carbohydrate conjugates	21	TNFaLPS	TNFa	LPS	LPS	G-	Lipopolysaccharides	628
mbx0245	TNFaEcoli	-0.37560589	2.77E-11	9.51E-08	245	188.9568735	TRUE	0.443852525	2087.189616	-0.001208245	C6H7BrO2	-H(-)	18	Bromobenzene-2,3-dihydrodiol	HMDB0060445; HMDB0060447; HMDB60445; HMDB60447	NA	CHEBI:34586; CHEBI:34588	HMDB0060445	2	Bromobenzene-2,3-dihydrodiol	C6H7BrO2	189.9629421	191.023	OC1C=CC=C(Br)C1O	Organohalogen compounds	Halohydrins	Bromohydrins	Aliphatic homomonocyclic compounds	-9.675984421	-18.01872954	C02	Organic acids and derivatives	C13 (102)	C13	Carboxylic acids and derivatives	C17	Amino acids, peptides, and analogues	27	TNFaEcoli	TNFa	Ecoli	E. coli	G-	Escherichia coli	637
mbx0253	TNFatyphi	-0.377071615	2.89E-11	9.51E-08	253	191.0197786	TRUE	0.670375705	677138.4422	-5.29E-05	C6H8O7	-H(-)	100	(Iso)Citrate	HMDB0000094; HMDB0000193; HMDB0001874; HMDB0005971; HMDB0006511; HMDB00094; HMDB00193; HMDB0033717; HMDB0041862; HMDB01874; HMDB05971; HMDB06511; HMDB33717; HMDB41862	C00158; C00311; C00451; C04575; C04617	CHEBI:151; CHEBI:15622; CHEBI:160; CHEBI:30769; CHEBI:30887; CHEBI:85805	HMDB0000094	7	Citric acid	citric acid	192.0270026	192.1235	OC(=O)CC(O)(CC(O)=O)C(O)=O	Organic acids and derivatives	Carboxylic acids and derivatives	Tricarboxylic acids and derivatives	Aliphatic acyclic compounds	-17.85395396	-13.10966272	C02	Organic acids and derivatives	C13 (102)	C13	Carboxylic acids and derivatives	C19	Amino acids, peptides, and analogues	30	TNFatyphi	TNFa	typhi	S. typhi	G-	Salmonella typhi	538
mbx0542	TNFaenteri	-0.379117334	3.05E-11	9.59E-08	542	267.0725684	TRUE	0.51015812	10691.76839	0.000924122	C10H12N4O5	-H(-)	100	Inosine	HMDB0000195; HMDB0000481; HMDB0003040; HMDB00195; HMDB00481; HMDB03040	C00294	CHEBI:17596; CHEBI:705435; CHEBI:74074	HMDB0000195	3	Inosine	inosine	268.0807695	268.2261	OC[C@H]1O[C@H]([C@H](O)[C@@H]1O)N1C=NC2=C(O)N=CN=C12	Nucleosides, nucleotides, and analogues	Purine nucleosides		Aromatic heteropolycyclic compounds	-13.97730583	-18.18775203	C02	Organic acids and derivatives	C13 (102)	C13	Carboxylic acids and derivatives	C17	Amino acids, peptides, and analogues	31	TNFaenteri	TNFa	enteri	S. enteritidis	G-	Salmonella enterica	587
mbx0282	TNFaenteri	0.37784193	3.59E-11	1.02E-07	282	199.0380279	TRUE	0.70260823	27056.49308	-0.000214136	C7H13KO4	-H(-)	25	Potassium 2-(1''-ethoxy) ethoxypropanoate	HMDB0037192; HMDB37192	NA	NA	HMDB0037192	1	NA	NA	NA	NA	NA	NA	NA	NA	NA	5.808178289	8.993645136	C01	Lipids and lipid-like molecules	C01 (55)	C01	Organooxygen compounds	C27	Carbohydrates and carbohydrate conjugates	26	TNFaenteri	TNFa	enteri	S. enteritidis	G-	Salmonella enterica	587
mbx1578	TNFaCand	0.370614673	3.62E-11	1.02E-07	1578	896.6367515	TRUE	0.424151435	9511.461788	0.00185348	C50H92NO10P	-H(-)	25	PS(20:2(11Z,14Z)/24:1(15Z))	HMDB0112592; HMDB0112619; HMDB0112634; HMDB0112756; HMDB0112780; HMDB0112896; HMDB0112897; HMDB0112923	NA	NA	HMDB0112592	8	PS(20:2(11Z,14Z)/24:1(15Z))	(2S)-2-amino-3-{[hydroxy((2R)-3-[(11Z,14Z)-icosa-11,14-dienoyloxy]-2-[(15Z)-tetracos-15-enoyloxy]propoxy)phosphoryl]oxy}propanoic acid	897.6458852	898.257	[H][C@](N)(COP(O)(=O)OC[C@@]([H])(COC(=O)CCCCCCCCC\C=C/C\C=C/CCCCC)OC(=O)CCCCCCCCCCCCC\C=C/CCCCCCCC)C(O)=O	Lipids and lipid-like molecules	Glycerophospholipids	Glycerophosphoserines	Aliphatic acyclic compounds	5.457711979	4.930314168	C01	Lipids and lipid-like molecules	C01 (55)	C01	Organooxygen compounds	C08	Glycerophosphoserines	26	TNFaCand	TNFa	Cand	C. albicans	Fungal	Candida albicans	685
mbx0316	TNFaenteri	0.377392889	3.80E-11	1.02E-07	316	205.1598225	TRUE	0.728360505	55160.48711	-3.44E-05	C14H22O	-H(-)	100	4-(1,1,3,3-Tetramethylbutyl)-phenol	HMDB0013825; HMDB0031737; HMDB0031738; HMDB0032397; HMDB0032528; HMDB0035245; HMDB0035631; HMDB0036023; HMDB0036024; HMDB0038130; HMDB0061831; HMDB0133179; HMDB13825; HMDB31737; HMDB31738; HMDB32397; HMDB32528; HMDB35245; HMDB35631; HMDB36023; HMDB36024; HMDB38130; HMDB61831	C09690; C14205	CHEBI:10284; CHEBI:88618; CHEBI:88921	HMDB0013825	12	4-(1,1,3,3-Tetramethylbutyl)-phenol	4-tert-octylphenol	206.1670653	206.3239	CC(C)(C)CC(C)(C)C1=CC=C(O)C=C1	Benzenoids	Benzene and substituted derivatives	Phenylpropanes	Aromatic homomonocyclic compounds	3.923981567	5.205333799	C01	Lipids and lipid-like molecules	C07 (58)	C07	Carboxylic acids and derivatives	C08	Glycerophosphoserines	24	TNFaenteri	TNFa	enteri	S. enteritidis	G-	Salmonella enterica	587
mbx0222	TNFaEcoli	-0.373132027	3.82E-11	1.02E-07	222	183.0298542	TRUE	0.71646708	6012.9546	4.23E-05	C8H8O5	-H(-)	100	3,4-Dihydroxymandelate	HMDB0001866; HMDB0013198; HMDB0029650; HMDB0125522; HMDB0125542; HMDB0126480; HMDB0130405; HMDB0130407; HMDB0130408; HMDB0130482; HMDB0140912; HMDB01866; HMDB13198; HMDB29650	C05580	CHEBI:27637; CHEBI:297061	HMDB0001866	11	3,4-Dihydroxymandelic acid	dihydroxymandelic acid	184.0371734	184.1461	OC(C(O)=O)C1=CC=C(O)C(O)=C1	Benzenoids	Phenols	Benzenediols	Aromatic homomonocyclic compounds	-15.35309671	-18.21802671	C02	Organic acids and derivatives	C13 (102)	C13	Carboxylic acids and derivatives	C17	Amino acids, peptides, and analogues	30	TNFaEcoli	TNFa	Ecoli	E. coli	G-	Escherichia coli	637
mbx1188	TNFaCand	0.37000186	3.92E-11	1.02E-07	1188	453.1554199	TRUE	0.860013425	1807.379623	7.04E-05	C25H26O8	-H(-)	100	KB 2	HMDB0033666; HMDB0133920; HMDB0133922; HMDB0133924; HMDB0133926; HMDB0133928; HMDB0133934; HMDB33666	C02347	NA	HMDB0033666	7	KB 2	5-hydroxy-3-(3-hydroxy-3-methylbutyl)-8,8-dimethyl-2-(2,4,5-trihydroxyphenyl)pyrano[2,3-h]chromen-4-one	454.1627678	454.4691	CC(C)(O)CCC1=C(OC2=C(C(O)=CC3=C2C=CC(C)(C)O3)C1=O)C1=CC(O)=C(O)C=C1O	Phenylpropanoids and polyketides	Flavonoids	Flavones	Aromatic heteropolycyclic compounds	7.959824333	7.846380375	C01	Lipids and lipid-like molecules	C01 (55)	C01	Organooxygen compounds	C27	Carbohydrates and carbohydrate conjugates	29	TNFaCand	TNFa	Cand	C. albicans	Fungal	Candida albicans	685
mbx0222	TNFaenteri	-0.37599702	4.54E-11	1.11E-07	222	183.0298542	TRUE	0.71646708	6012.9546	4.23E-05	C8H8O5	-H(-)	100	3,4-Dihydroxymandelate	HMDB0001866; HMDB0013198; HMDB0029650; HMDB0125522; HMDB0125542; HMDB0126480; HMDB0130405; HMDB0130407; HMDB0130408; HMDB0130482; HMDB0140912; HMDB01866; HMDB13198; HMDB29650	C05580	CHEBI:27637; CHEBI:297061	HMDB0001866	11	3,4-Dihydroxymandelic acid	dihydroxymandelic acid	184.0371734	184.1461	OC(C(O)=O)C1=CC=C(O)C(O)=C1	Benzenoids	Phenols	Benzenediols	Aromatic homomonocyclic compounds	-15.35309671	-18.21802671	C02	Organic acids and derivatives	C13 (102)	C13	Carboxylic acids and derivatives	C17	Amino acids, peptides, and analogues	30	TNFaenteri	TNFa	enteri	S. enteritidis	G-	Salmonella enterica	587
mbx0586	TNFaCand	0.368846528	4.55E-11	1.11E-07	586	279.1458525	TRUE	0.094904936	2621.481841	0.001753368	C15H22NO4	-H(-)	30	Feruloylcholine	HMDB0032800; HMDB32800	NA	NA	HMDB0032800	1	Feruloylcholine	(2-{[(2E)-3-(4-hydroxy-3-methoxyphenyl)prop-2-enoyl]oxy}ethyl)trimethylazanium	280.1548832	280.3395	COC1=C(O)C=CC(\C=C\C(=O)OCC[N+](C)(C)C)=C1	Phenylpropanoids and polyketides	Cinnamic acids and derivatives	Hydroxycinnamic acids and derivatives		6.076124359	6.244019538	C01	Lipids and lipid-like molecules	C01 (55)	C01	Organooxygen compounds	C27	Carbohydrates and carbohydrate conjugates	28	TNFaCand	TNFa	Cand	C. albicans	Fungal	Candida albicans	685
mbx0031	TNFatyphi	-0.372511243	5.20E-11	1.19E-07	31	111.0086917	TRUE	0.67158234	70398.59964	7.56E-05	C5H4O3	-H(-)	100	Furoic acid	HMDB0000444; HMDB0000617; HMDB0032994; HMDB0039437; HMDB00444; HMDB00617; HMDB32994; HMDB39437	C01546	CHEBI:30845; CHEBI:30846	HMDB0000444	4	3-Furoic acid	3-furoic acid	112.016044	112.0835	OC(=O)C1=COC=C1	Organoheterocyclic compounds	Furans	Furoic acid and derivatives	Aromatic heteromonocyclic compounds	-17.82050973	-13.09928655	C02	Organic acids and derivatives	C13 (102)	C13	Carboxylic acids and derivatives	C19	Amino acids, peptides, and analogues	30	TNFatyphi	TNFa	typhi	S. typhi	G-	Salmonella typhi	538
mbx0767	TNFaCand	-0.367609543	5.34E-11	1.19E-07	767	329.000922	TRUE	0.981591435	17330.50082	-0.000479124	C12H11ClN2O5S	-H(-)	25	Furosemide	HMDB0001933; HMDB01933	C07017	CHEBI:5198	HMDB0001933	1	Furosemide	furosemide	330.0077199	330.744	NS(=O)(=O)C1=C(Cl)C=C(NCC2=CC=CO2)C(=C1)C(O)=O	Homogeneous non-metal compounds	Other non-metal organides	Other non-metal oxides		-14.93122114	18.91336318	C02	Organic acids and derivatives	C13 (102)	C13	Carboxylic acids and derivatives	C17	Amino acids, peptides, and analogues	30	TNFaCand	TNFa	Cand	C. albicans	Fungal	Candida albicans	685
mbx0605	TNFaCand	-0.367542961	5.39E-11	1.19E-07	605	285.0596522	TRUE	0.76852268	5231.516437	0.001938145	C12H14O8	-H(-)	22	3''-Methoxyfukiic acid	HMDB0029498; HMDB0041272; HMDB0059998; HMDB0124997; HMDB0125471; HMDB0135181; HMDB29498; HMDB41272; HMDB59998	NA	CHEBI:88743	HMDB0029498	6	3'-Methoxyfukiic acid	2,3-dihydroxy-2-[(4-hydroxy-3-methoxyphenyl)methyl]butanedioic acid	286.0688674	286.2348	COC1=C(O)C=CC(CC(O)(C(O)C(O)=O)C(O)=O)=C1	Phenylpropanoids and polyketides	Phenylpropanoic acids		Aromatic homomonocyclic compounds	-8.312061827	-19.91009866	C02	Organic acids and derivatives	C13 (102)	C13	Carboxylic acids and derivatives	C25	Amino acids, peptides, and analogues	16	TNFaCand	TNFa	Cand	C. albicans	Fungal	Candida albicans	685
mbx0352	IFNgtyphi	-0.365108266	5.49E-11	1.19E-07	352	217.0166107	TRUE	0.53488255	68057.57823	0.00100653	C8H10O5S	-H(-)	99	Tyrosol 4-sulfate	HMDB0041785; HMDB0124986; HMDB41785	NA	NA	HMDB0041785	2	Tyrosol 4-sulfate	[4-(2-hydroxyethyl)phenyl]oxidanesulfonic acid	218.0248941	218.227	OCCC1=CC=C(OS(O)(=O)=O)C=C1	Organic acids and derivatives	Organic sulfuric acids and derivatives	Arylsulfates	Aromatic homomonocyclic compounds	-9.825886563	-18.1432382	C02	Organic acids and derivatives	C13 (102)	C13	Carboxylic acids and derivatives	C17	Amino acids, peptides, and analogues	30	IFNgtyphi	IFNg	typhi	S. typhi	G-	Salmonella typhi	408
mbx0352	TNFatyphi	-0.371563708	5.87E-11	1.21E-07	352	217.0166107	TRUE	0.53488255	68057.57823	0.00100653	C8H10O5S	-H(-)	99	Tyrosol 4-sulfate	HMDB0041785; HMDB0124986; HMDB41785	NA	NA	HMDB0041785	2	Tyrosol 4-sulfate	[4-(2-hydroxyethyl)phenyl]oxidanesulfonic acid	218.0248941	218.227	OCCC1=CC=C(OS(O)(=O)=O)C=C1	Organic acids and derivatives	Organic sulfuric acids and derivatives	Arylsulfates	Aromatic homomonocyclic compounds	-9.825886563	-18.1432382	C02	Organic acids and derivatives	C13 (102)	C13	Carboxylic acids and derivatives	C17	Amino acids, peptides, and analogues	30	TNFatyphi	TNFa	typhi	S. typhi	G-	Salmonella typhi	538
mbx1192	TNFaCand	0.366811397	5.92E-11	1.21E-07	1192	455.1859885	TRUE	0.89664799	3404.558812	0.001093487	C22H28N6O3S	-H(-)	86	Delavirdine	HMDB0014843; HMDB14843	C06941	CHEBI:119573	HMDB0014843	1	Delavirdine	delavirdine	456.1943595	456.561	CC(C)NC1=C(N=CC=C1)N1CCN(CC1)C(=O)C1=CC2=C(N1)C=CC(NS(C)(=O)=O)=C2	Organoheterocyclic compounds	Tetrapyrroles and derivatives	Porphyrins	Aromatic heteropolycyclic compounds	6.56871513	7.304059378	C01	Lipids and lipid-like molecules	C01 (55)	C01	Organooxygen compounds	C27	Carbohydrates and carbohydrate conjugates	26	TNFaCand	TNFa	Cand	C. albicans	Fungal	Candida albicans	685
mbx0013	TNFaenteri	-0.373450288	6.27E-11	1.23E-07	13	87.00864017	TRUE	0.76087606	10473.17597	0.000127126	C3H4O3	-H(-)	100	Pyruvate	HMDB0000243; HMDB0011111; HMDB00243; HMDB0040261; HMDB0062676; HMDB11111; HMDB11666; HMDB40261; HMDB62676	C00022; C00222	CHEBI:17960; CHEBI:32816; CHEBI:86354	HMDB0000243	4	Pyruvic acid	pyruvic acid	88.01604399	88.0621	CC(=O)C(O)=O	Organic acids and derivatives	Keto acids and derivatives	Alpha-keto acids and derivatives	Aliphatic acyclic compounds	-14.09814703	-18.18269862	C02	Organic acids and derivatives	C13 (102)	C13	Carboxylic acids and derivatives	C17	Amino acids, peptides, and analogues	28	TNFaenteri	TNFa	enteri	S. enteritidis	G-	Salmonella enterica	587
mbx1176	TNFaCand	0.366222938	6.38E-11	1.23E-07	1176	449.1745751	TRUE	0.716403005	263365.9844	-0.000936278	C24H31ClO6	-H(-)	11	Arnamiol	HMDB0035062; HMDB35062	NA	NA	HMDB0035062	1	Arnamiol	4-hydroxy-3-(hydroxymethyl)-6,6,7b-trimethyl-1H,2H,4H,4aH,5H,7H,7aH-cyclobuta[e]inden-2-yl 3-chloro-6-hydroxy-4-methoxy-2-methylbenzoate	450.1809164	450.952	COC1=C(Cl)C(C)=C(C(=O)OC2CC3(C)C4CC(C)(C)CC4C(O)C(CO)=C23)C(O)=C1	Lipids and lipid-like molecules	Prenol lipids	Sesquiterpenoids	Aromatic homopolycyclic compounds	7.045176991	7.326183425	C01	Lipids and lipid-like molecules	C01 (55)	C01	Organooxygen compounds	C27	Carbohydrates and carbohydrate conjugates	27	TNFaCand	TNFa	Cand	C. albicans	Fungal	Candida albicans	685
mbx0784	TNFatyphi	0.370774318	6.49E-11	1.23E-07	784	335.109081	TRUE	0.887608115	31586.20478	0.000521902	C12H20N2O9	-H(-)	100	3-Hydroxymugineic acid	HMDB0033927; HMDB33927	NA	CHEBI:38158	HMDB0033927	1	3-Hydroxymugineic acid	1-{3-carboxy-3-[(3-carboxy-3-hydroxypropyl)amino]-2-hydroxypropyl}-3-hydroxyazetidine-2-carboxylic acid	336.1168802	336.2952	OC(CN1CC(O)C1C(O)=O)C(NCCC(O)C(O)=O)C(O)=O	Organic acids and derivatives	Carboxylic acids and derivatives	Amino acids, peptides, and analogues	Aliphatic heteromonocyclic compounds	5.58392465	10.27844568	C01	Lipids and lipid-like molecules	C01 (55)	C01	Organooxygen compounds	C27	Carbohydrates and carbohydrate conjugates	21	TNFatyphi	TNFa	typhi	S. typhi	G-	Salmonella typhi	538
mbx0700	IFNgaureus	-0.362291039	6.84E-11	1.24E-07	700	308.0982197	TRUE	0.58270362	9194.830754	0.000484168	C11H19NO9	-H(-)	100	N-Acetylneuraminic acid	HMDB0000230; HMDB0000773; HMDB00230; HMDB00773; HMDB00800	C19909; C19910	CHEBI:45744; CHEBI:61599	HMDB0000230	2	N-Acetylneuraminic acid	β-neu5ac	309.1059812	309.2699	[H][C@]1(O[C@@](O)(C[C@H](O)[C@H]1NC(C)=O)C(O)=O)[C@H](O)[C@H](O)CO	Organic oxygen compounds	Organooxygen compounds	Carbohydrates and carbohydrate conjugates	Aliphatic heteromonocyclic compounds	-12.39826882	-17.44125989	C02	Organic acids and derivatives	C13 (102)	C13	Carboxylic acids and derivatives	C17	Amino acids, peptides, and analogues	30	IFNgaureus	IFNg	aureus	S. aureus	G+	Staphylococcus aureus	407
mbx0650	TNFaCand	0.365604396	6.91E-11	1.24E-07	650	297.1347594	TRUE	0.79805315	32457.31423	-0.000398323	C15H22O6	-H(-)	100	Toxin T2 tetrol	HMDB0036159; HMDB0037560; HMDB36159; HMDB37560	NA	NA	HMDB0036159	2	Toxin T2 tetrol	2'-(hydroxymethyl)-1',5'-dimethyl-8'-oxaspiro[oxirane-2,12'-tricyclo[7.2.1.0²,⁷]dodecan]-5'-ene-4',10',11'-triol	298.1416384	298.3316	CC1=CC2OC3C(O)C(O)C(C)(C33CO3)C2(CO)CC1O	Lipids and lipid-like molecules	Prenol lipids	Sesquiterpenoids	Aliphatic heteropolycyclic compounds	5.442551237	10.22064249	C01	Lipids and lipid-like molecules	C01 (55)	C01	Organooxygen compounds	C27	Carbohydrates and carbohydrate conjugates	25	TNFaCand	TNFa	Cand	C. albicans	Fungal	Candida albicans	685
mbx0031	TNFaenteri	-0.372249188	7.30E-11	1.28E-07	31	111.0086917	TRUE	0.67158234	70398.59964	7.56E-05	C5H4O3	-H(-)	100	Furoic acid	HMDB0000444; HMDB0000617; HMDB0032994; HMDB0039437; HMDB00444; HMDB00617; HMDB32994; HMDB39437	C01546	CHEBI:30845; CHEBI:30846	HMDB0000444	4	3-Furoic acid	3-furoic acid	112.016044	112.0835	OC(=O)C1=COC=C1	Organoheterocyclic compounds	Furans	Furoic acid and derivatives	Aromatic heteromonocyclic compounds	-17.82050973	-13.09928655	C02	Organic acids and derivatives	C13 (102)	C13	Carboxylic acids and derivatives	C19	Amino acids, peptides, and analogues	30	TNFaenteri	TNFa	enteri	S. enteritidis	G-	Salmonella enterica	587
mbx0767	TNFaEcoli	-0.36761066	7.74E-11	1.32E-07	767	329.000922	TRUE	0.981591435	17330.50082	-0.000479124	C12H11ClN2O5S	-H(-)	25	Furosemide	HMDB0001933; HMDB01933	C07017	CHEBI:5198	HMDB0001933	1	Furosemide	furosemide	330.0077199	330.744	NS(=O)(=O)C1=C(Cl)C=C(NCC2=CC=CO2)C(=C1)C(O)=O	Homogeneous non-metal compounds	Other non-metal organides	Other non-metal oxides		-14.93122114	18.91336318	C02	Organic acids and derivatives	C13 (102)	C13	Carboxylic acids and derivatives	C17	Amino acids, peptides, and analogues	30	TNFaEcoli	TNFa	Ecoli	E. coli	G-	Escherichia coli	637
mbx1177	TNFaCand	0.364568109	7.89E-11	1.32E-07	1177	449.2680435	TRUE	0.80688843	7447.683226	0.001688429	C29H38O4	-H(-)	33	Celastrol	HMDB0002385; HMDB02385	NA	CHEBI:63959	HMDB0002385	1	Celastrol	triterpene	450.2770097	450.6096	[H][C@@]12C[C@@](C)(CC[C@]1(C)CC[C@]1(C)C3=CC=C4C(C)=C(O)C(=O)C=C4[C@]3(C)CC[C@@]21C)C(O)=O	Lipids and lipid-like molecules	Prenol lipids	Triterpenoids	Aliphatic homopolycyclic compounds	7.694584746	8.042302376	C01	Lipids and lipid-like molecules	C01 (55)	C01	Organooxygen compounds	C27	Carbohydrates and carbohydrate conjugates	28	TNFaCand	TNFa	Cand	C. albicans	Fungal	Candida albicans	685
mbx0352	TNFaCand	-0.363476183	9.06E-11	1.48E-07	352	217.0166107	TRUE	0.53488255	68057.57823	0.00100653	C8H10O5S	-H(-)	99	Tyrosol 4-sulfate	HMDB0041785; HMDB0124986; HMDB41785	NA	NA	HMDB0041785	2	Tyrosol 4-sulfate	[4-(2-hydroxyethyl)phenyl]oxidanesulfonic acid	218.0248941	218.227	OCCC1=CC=C(OS(O)(=O)=O)C=C1	Organic acids and derivatives	Organic sulfuric acids and derivatives	Arylsulfates	Aromatic homomonocyclic compounds	-9.825886563	-18.1432382	C02	Organic acids and derivatives	C13 (102)	C13	Carboxylic acids and derivatives	C17	Amino acids, peptides, and analogues	30	TNFaCand	TNFa	Cand	C. albicans	Fungal	Candida albicans	685
mbx0337	TNFaEcoli	-0.366233592	9.21E-11	1.48E-07	337	212.9825744	TRUE	0.398346515	3061.896869	-0.001997583	C4H7O8P	-H(-)	20	2-Oxo-3-hydroxy-4-phosphobutanoic acid	HMDB0006801; HMDB06801	C06054	CHEBI:27951	HMDB0006801	1	2-Oxo-3-hydroxy-4-phosphobutanoic acid	(3R)-3-hydroxy-2-oxo-4-(phosphonooxy)butanoic acid	213.9878537	214.0673	O[C@H](COP(O)(O)=O)C(=O)C(O)=O	Organic acids and derivatives	Keto acids and derivatives	Short-chain keto acids and derivatives	Aliphatic acyclic compounds	-13.03460577	-15.64704243	C02	Organic acids and derivatives	C13 (102)	C13	Carboxylic acids and derivatives	C17	Amino acids, peptides, and analogues	30	TNFaEcoli	TNFa	Ecoli	E. coli	G-	Escherichia coli	637
mbx0572	TNFaCand	-0.362887591	9.77E-11	1.54E-07	572	277.0031605	TRUE	0.815718175	3972.247728	-0.000799491	C9H10O8S	-H(-)	100	2-hydroxy-3-[4-hydroxy-3-(sulfooxy)phenyl]propanoic acid	HMDB0124971; HMDB0124972; HMDB0128014; HMDB0131461	NA	NA	HMDB0124971	4	2-hydroxy-3-[4-hydroxy-3-(sulfooxy)phenyl]propanoic acid	2-hydroxy-3-[4-hydroxy-3-(sulfooxy)phenyl]propanoic acid	278.0096385	278.23	OC(CC1=CC(OS(O)(=O)=O)=C(O)C=C1)C(O)=O	Organic acids and derivatives	Organic sulfuric acids and derivatives	Arylsulfates	Aromatic homomonocyclic compounds	-7.128133409	-2.433959573	C02	Organic acids and derivatives	C23 (82)	C23	Organic sulfuric acids and derivatives	C20	Arylsulfates	23	TNFaCand	TNFa	Cand	C. albicans	Fungal	Candida albicans	685
mbx0101	TNFaCand	-0.362197196	1.07E-10	1.63E-07	101	143.0827461	TRUE	0.66426575	47885.59914	-0.000145418	C6H12N2O2	-H(-)	100	4-Amino-1-piperidinecarboxylic acid	HMDB0060385; HMDB60385	NA	NA	HMDB0060385	1	4-Amino-1-piperidinecarboxylic acid	4-aminopiperidine-1-carboxylic acid	144.0898776	144.1717	NC1CCN(CC1)C(O)=O	Organoheterocyclic compounds	Piperidines	Piperidinecarboxylic acids and derivatives	Aliphatic heteromonocyclic compounds	-7.201455486	-22.37681725	C02	Organic acids and derivatives	C13 (102)	C13	Carboxylic acids and derivatives	C25	Amino acids, peptides, and analogues	28	TNFaCand	TNFa	Cand	C. albicans	Fungal	Candida albicans	685
mbx0282	TNFaLPS	0.363086198	1.10E-10	1.63E-07	282	199.0380279	TRUE	0.70260823	27056.49308	-0.000214136	C7H13KO4	-H(-)	25	Potassium 2-(1''-ethoxy) ethoxypropanoate	HMDB0037192; HMDB37192	NA	NA	HMDB0037192	1	NA	NA	NA	NA	NA	NA	NA	NA	NA	5.808178289	8.993645136	C01	Lipids and lipid-like molecules	C01 (55)	C01	Organooxygen compounds	C27	Carbohydrates and carbohydrate conjugates	26	TNFaLPS	TNFa	LPS	LPS	G-	Lipopolysaccharides	628
mbx0788	TNFaCand	-0.361923088	1.10E-10	1.63E-07	788	336.0125507	TRUE	0.66588479	30316.14357	-0.000730449	C13H11N3O4S2	-H(-)	100	Tenoxicam	HMDB0014612; HMDB14612	NA	CHEBI:553047	HMDB0014612	1	Tenoxicam	tenoxicam	337.0190972	337.374	CN1\C(=C(/O)NC2=CC=CC=N2)C(=O)C2=C(C=CS2)S1(=O)=O	Organoheterocyclic compounds	Thienothiazines		Aromatic heteropolycyclic compounds	-10.12468393	10.21335285	C02	Organic acids and derivatives	C17 (6)	C17	Thienothiazines	C26	Amino acids, peptides, and analogues	29	TNFaCand	TNFa	Cand	C. albicans	Fungal	Candida albicans	685
mbx0048	TNFaCand	-0.361572484	1.15E-10	1.68E-07	48	117.01924	TRUE	0.27551964	11852.83582	9.19E-05	C4H6O4	-H(-)	100	Succinate	HMDB0000202; HMDB0000254; HMDB0000349; HMDB0000940; HMDB00202; HMDB00254; HMDB0031204; HMDB00349; HMDB0039324; HMDB00940; HMDB0130020; HMDB02475; HMDB31204; HMDB39324	C00042; C02170	CHEBI:15741; CHEBI:290972; CHEBI:30860; CHEBI:71176	HMDB0000202	7	Methylmalonic acid	methylmalonic acid	118.0266087	118.088	CC(C(O)=O)C(O)=O	Organic acids and derivatives	Carboxylic acids and derivatives	Dicarboxylic acids and derivatives	Aliphatic acyclic compounds	-13.46022388	-15.59384006	C02	Organic acids and derivatives	C13 (102)	C13	Carboxylic acids and derivatives	C17	Amino acids, peptides, and analogues	28	TNFaCand	TNFa	Cand	C. albicans	Fungal	Candida albicans	685
mbx0222	TNFaLPS	-0.362131194	1.24E-10	1.77E-07	222	183.0298542	TRUE	0.71646708	6012.9546	4.23E-05	C8H8O5	-H(-)	100	3,4-Dihydroxymandelate	HMDB0001866; HMDB0013198; HMDB0029650; HMDB0125522; HMDB0125542; HMDB0126480; HMDB0130405; HMDB0130407; HMDB0130408; HMDB0130482; HMDB0140912; HMDB01866; HMDB13198; HMDB29650	C05580	CHEBI:27637; CHEBI:297061	HMDB0001866	11	3,4-Dihydroxymandelic acid	dihydroxymandelic acid	184.0371734	184.1461	OC(C(O)=O)C1=CC=C(O)C(O)=C1	Benzenoids	Phenols	Benzenediols	Aromatic homomonocyclic compounds	-15.35309671	-18.21802671	C02	Organic acids and derivatives	C13 (102)	C13	Carboxylic acids and derivatives	C17	Amino acids, peptides, and analogues	30	TNFaLPS	TNFa	LPS	LPS	G-	Lipopolysaccharides	628
mbx1597	TNFaEcoli	-0.363304672	1.33E-10	1.86E-07	1597	955.9060396	TRUE	0.25297818	17866.62953	0.000256919	C63H120O5	-H(-)	100	TG(20:0/22:2(13Z,16Z)/o-18:0)	HMDB0046022; HMDB0046247; HMDB0046705; HMDB0046993; HMDB0047388; HMDB0047710; HMDB0049386; HMDB0049686; HMDB0050000; HMDB0050285; HMDB0050565; HMDB0050853; HMDB0051611; HMDB0052076; HMDB0052092; HMDB0052500; HMDB0053341; HMDB0054390; HMDB46022; HMDB46247; HMDB46705; HMDB46993; HMDB47388; HMDB47710; HMDB49386; HMDB49686; HMDB50000; HMDB50285; HMDB50565; HMDB50853; HMDB51611; HMDB52076; HMDB52092; …	NA	NA	HMDB0046022	18	TG(20:0/22:2(13Z,16Z)/O-18:0)	(2R)-1-(icosanoyloxy)-3-(octadecyloxy)propan-2-yl (13Z,16Z)-docosa-13,16-dienoate	956.913577	957.648	[H][C@@](COCCCCCCCCCCCCCCCCCC)(COC(=O)CCCCCCCCCCCCCCCCCCC)OC(=O)CCCCCCCCCCC\C=C/C\C=C/CCCCC	Lipids and lipid-like molecules	Glycerolipids	Triradylcglycerols	Aliphatic acyclic compounds	-8.609801283	-18.28869445	C02	Organic acids and derivatives	C13 (102)	C13	Carboxylic acids and derivatives	C25	Amino acids, peptides, and analogues	30	TNFaEcoli	TNFa	Ecoli	E. coli	G-	Escherichia coli	637
mbx0548	TNFaaureus	-0.358289202	1.41E-10	1.88E-07	548	269.088026	TRUE	0.65205604	80523.69336	-0.000221055	C9H18O9	-H(-)	100	D-erythro-L-galacto-Nonulose	HMDB0029955; HMDB29955	NA	NA	HMDB0029955	1	D-erythro-L-galacto-Nonulose	2-(hydroxymethyl)-6-(1,2,3-trihydroxypropyl)oxane-2,3,4,5-tetrol	270.0950822	270.2338	OCC(O)C(O)C1OC(O)(CO)C(O)C(O)C1O	Organic oxygen compounds	Organooxygen compounds	Carbohydrates and carbohydrate conjugates	Aliphatic heteromonocyclic compounds	-14.89594215	-18.53802225	C02	Organic acids and derivatives	C13 (102)	C13	Carboxylic acids and derivatives	C17	Amino acids, peptides, and analogues	26	TNFaaureus	TNFa	aureus	S. aureus	G+	Staphylococcus aureus	543
mbx0138	TNFaCand	-0.359852388	1.43E-10	1.88E-07	138	158.0460031	TRUE	0.51330215	6693.935907	-0.000122218	C6H9NO4	-H(-)	100	L-2-Amino-4-methylenepentanedioic acid	HMDB0029433; HMDB0034442; HMDB29433; HMDB34442	C00651	CHEBI:48029	HMDB0029433	2	L-2-Amino-4-methylenepentanedioic acid	4-methyleneglutamic acid	159.0531578	159.14	NC(CC(=C)C(O)=O)C(O)=O	Organic acids and derivatives	Carboxylic acids and derivatives	Amino acids, peptides, and analogues	Aliphatic acyclic compounds	-7.55176244	-22.59856306	C02	Organic acids and derivatives	C13 (102)	C13	Carboxylic acids and derivatives	C25	Amino acids, peptides, and analogues	28	TNFaCand	TNFa	Cand	C. albicans	Fungal	Candida albicans	685
mbx1180	TNFaCand	0.359830027	1.44E-10	1.88E-07	1180	450.177935	TRUE	0.71375322	63704.90316	0.000356526	C23H25N5O5	-H(-)	100	Doxazosin	HMDB0014728; HMDB14728	C06970	CHEBI:4708	HMDB0014728	1	Doxazosin	doxazosin	451.1855689	451.4751	COC1=C(OC)C=C2C(N)=NC(=NC2=C1)N1CCN(CC1)C(=O)C1COC2=CC=CC=C2O1	Organoheterocyclic compounds	Diazinanes	Piperazines	Aromatic heteropolycyclic compounds	7.019136943	7.289980382	C01	Lipids and lipid-like molecules	C01 (55)	C01	Organooxygen compounds	C27	Carbohydrates and carbohydrate conjugates	27	TNFaCand	TNFa	Cand	C. albicans	Fungal	Candida albicans	685
mbx0629	TNFaCand	-0.359690043	1.46E-10	1.88E-07	629	291.0996975	TRUE	0.74597323	262747.9935	-0.001053026	C14H16N2O5	-H(-)	92	(2S,4S)-Monatin	HMDB0041309; HMDB41309	NA	NA	HMDB0041309	1	(2S,4S)-Monatin	monatin	292.1059216	292.2872	NC(CC(O)(CC1=CNC2=CC=CC=C12)C(O)=O)C(O)=O	Organic acids and derivatives	Carboxylic acids and derivatives	Amino acids, peptides, and analogues		-5.403854702	-21.9550544	C02	Organic acids and derivatives	C13 (102)	C13	Carboxylic acids and derivatives	C25	Amino acids, peptides, and analogues	29	TNFaCand	TNFa	Cand	C. albicans	Fungal	Candida albicans	685
mbx1177	TNFaLPS	0.360724423	1.48E-10	1.88E-07	1177	449.2680435	TRUE	0.80688843	7447.683226	0.001688429	C29H38O4	-H(-)	33	Celastrol	HMDB0002385; HMDB02385	NA	CHEBI:63959	HMDB0002385	1	Celastrol	triterpene	450.2770097	450.6096	[H][C@@]12C[C@@](C)(CC[C@]1(C)CC[C@]1(C)C3=CC=C4C(C)=C(O)C(=O)C=C4[C@]3(C)CC[C@@]21C)C(O)=O	Lipids and lipid-like molecules	Prenol lipids	Triterpenoids	Aliphatic homopolycyclic compounds	7.694584746	8.042302376	C01	Lipids and lipid-like molecules	C01 (55)	C01	Organooxygen compounds	C27	Carbohydrates and carbohydrate conjugates	28	TNFaLPS	TNFa	LPS	LPS	G-	Lipopolysaccharides	628
mbx0627	TNFaCand	-0.359533405	1.49E-10	1.88E-07	627	291.0671147	TRUE	0.948129475	140351.8719	-0.000832839	C18H12O4	-H(-)	100	3-Hydroxy-9-(4-hydroxyphenyl)-1H,3H-naphtho[1,8-cd]pyran-1-one	HMDB0039404; HMDB0039405; HMDB39404; HMDB39405	NA	NA	HMDB0039404	2	3-Hydroxy-9-(4-hydroxyphenyl)-1H,3H-naphtho[1,8-cd]pyran-1-one	4-hydroxy-12-(4-hydroxyphenyl)-3-oxatricyclo[7.3.1.0⁵,¹³]trideca-1(12),5,7,9(13),10-pentaen-2-one	292.0735589	292.2855	OC1OC(=O)C2=C(C=CC3=C2C1=CC=C3)C1=CC=C(O)C=C1	Benzenoids	Naphthalenes	Phenylnaphthalenes		-7.131681362	-19.24022411	C02	Organic acids and derivatives	C13 (102)	C13	Carboxylic acids and derivatives	C25	Amino acids, peptides, and analogues	30	TNFaCand	TNFa	Cand	C. albicans	Fungal	Candida albicans	685
mbx1188	TNFaLPS	0.360472397	1.53E-10	1.89E-07	1188	453.1554199	TRUE	0.860013425	1807.379623	7.04E-05	C25H26O8	-H(-)	100	KB 2	HMDB0033666; HMDB0133920; HMDB0133922; HMDB0133924; HMDB0133926; HMDB0133928; HMDB0133934; HMDB33666	C02347	NA	HMDB0033666	7	KB 2	5-hydroxy-3-(3-hydroxy-3-methylbutyl)-8,8-dimethyl-2-(2,4,5-trihydroxyphenyl)pyrano[2,3-h]chromen-4-one	454.1627678	454.4691	CC(C)(O)CCC1=C(OC2=C(C(O)=CC3=C2C=CC(C)(C)O3)C1=O)C1=CC(O)=C(O)C=C1O	Phenylpropanoids and polyketides	Flavonoids	Flavones	Aromatic heteropolycyclic compounds	7.959824333	7.846380375	C01	Lipids and lipid-like molecules	C01 (55)	C01	Organooxygen compounds	C27	Carbohydrates and carbohydrate conjugates	29	TNFaLPS	TNFa	LPS	LPS	G-	Lipopolysaccharides	628
mbx0767	TNFaaureus	-0.357543138	1.55E-10	1.89E-07	767	329.000922	TRUE	0.981591435	17330.50082	-0.000479124	C12H11ClN2O5S	-H(-)	25	Furosemide	HMDB0001933; HMDB01933	C07017	CHEBI:5198	HMDB0001933	1	Furosemide	furosemide	330.0077199	330.744	NS(=O)(=O)C1=C(Cl)C=C(NCC2=CC=CO2)C(=C1)C(O)=O	Homogeneous non-metal compounds	Other non-metal organides	Other non-metal oxides		-14.93122114	18.91336318	C02	Organic acids and derivatives	C13 (102)	C13	Carboxylic acids and derivatives	C17	Amino acids, peptides, and analogues	30	TNFaaureus	TNFa	aureus	S. aureus	G+	Staphylococcus aureus	543
mbx1136	TNFaCand	0.35802708	1.80E-10	2.16E-07	1136	433.2360549	TRUE	0.922137945	17684.95485	7.31E-06	C21H39O7P	-H(-)	100	LPA(0:0/18:2(9Z,12Z))	HMDB0007852; HMDB0007856; HMDB07852; HMDB07856	C00416	CHEBI:62834	HMDB0007852	2	LysoPA(0:0/18:2(9Z,12Z))	3-hydroxy-2-[(9Z,12Z)-octadeca-9,12-dienoyloxy]propoxyphosphonic acid	434.2433406	434.51	CCCCC\C=C/C\C=C/CCCCCCCC(=O)OC(CO)COP(O)(O)=O	Lipids and lipid-like molecules	Glycerophospholipids	Glycerophosphates	Aliphatic acyclic compounds	6.323779417	7.395170458	C01	Lipids and lipid-like molecules	C01 (55)	C01	Organooxygen compounds	C27	Carbohydrates and carbohydrate conjugates	25	TNFaCand	TNFa	Cand	C. albicans	Fungal	Candida albicans	685
mbx0626	TNFaaureus	-0.356220888	1.83E-10	2.16E-07	626	291.0225029	TRUE	0.805496155	9021.053876	-0.001324622	C10H13ClN2O4S	-H(-)	15	2-Hydroxychlorpropamide	HMDB0014024; HMDB0014025; HMDB14024; HMDB14025	NA	NA	HMDB0014024	2	2-Hydroxychlorpropamide	1-(4-chloro-2-hydroxybenzenesulfonyl)-3-propylurea	292.0284553	292.739	CCCNC(=O)NS(=O)(=O)C1=C(O)C=C(Cl)C=C1	Benzenoids	Benzene and substituted derivatives	Benzenesulfonamides	Aromatic homomonocyclic compounds	-7.134746033	-19.57556679	C02	Organic acids and derivatives	C13 (102)	C13	Carboxylic acids and derivatives	C25	Amino acids, peptides, and analogues	28	TNFaaureus	TNFa	aureus	S. aureus	G+	Staphylococcus aureus	543
mbx0222	IFNgtyphi	-0.355504567	1.87E-10	2.17E-07	222	183.0298542	TRUE	0.71646708	6012.9546	4.23E-05	C8H8O5	-H(-)	100	3,4-Dihydroxymandelate	HMDB0001866; HMDB0013198; HMDB0029650; HMDB0125522; HMDB0125542; HMDB0126480; HMDB0130405; HMDB0130407; HMDB0130408; HMDB0130482; HMDB0140912; HMDB01866; HMDB13198; HMDB29650	C05580	CHEBI:27637; CHEBI:297061	HMDB0001866	11	3,4-Dihydroxymandelic acid	dihydroxymandelic acid	184.0371734	184.1461	OC(C(O)=O)C1=CC=C(O)C(O)=C1	Benzenoids	Phenols	Benzenediols	Aromatic homomonocyclic compounds	-15.35309671	-18.21802671	C02	Organic acids and derivatives	C13 (102)	C13	Carboxylic acids and derivatives	C17	Amino acids, peptides, and analogues	30	IFNgtyphi	IFNg	typhi	S. typhi	G-	Salmonella typhi	408
mbx0627	TNFaaureus	-0.35568427	1.95E-10	2.24E-07	627	291.0671147	TRUE	0.948129475	140351.8719	-0.000832839	C18H12O4	-H(-)	100	3-Hydroxy-9-(4-hydroxyphenyl)-1H,3H-naphtho[1,8-cd]pyran-1-one	HMDB0039404; HMDB0039405; HMDB39404; HMDB39405	NA	NA	HMDB0039404	2	3-Hydroxy-9-(4-hydroxyphenyl)-1H,3H-naphtho[1,8-cd]pyran-1-one	4-hydroxy-12-(4-hydroxyphenyl)-3-oxatricyclo[7.3.1.0⁵,¹³]trideca-1(12),5,7,9(13),10-pentaen-2-one	292.0735589	292.2855	OC1OC(=O)C2=C(C=CC3=C2C1=CC=C3)C1=CC=C(O)C=C1	Benzenoids	Naphthalenes	Phenylnaphthalenes		-7.131681362	-19.24022411	C02	Organic acids and derivatives	C13 (102)	C13	Carboxylic acids and derivatives	C25	Amino acids, peptides, and analogues	30	TNFaaureus	TNFa	aureus	S. aureus	G+	Staphylococcus aureus	543
mbx1056	TNFaCand	-0.356960166	2.05E-10	2.32E-07	1056	411.0401398	TRUE	0.691514045	7334.481602	-0.000999639	C17H16O10S	-H(-)	100	{2,6-dimethoxy-4-[3-oxo-3-(2,4,6-trihydroxyphenyl)prop-1-en-1-yl]phenyl}oxidanesulfonic acid	HMDB0124891	NA	NA	HMDB0124891	1	{2,6-dimethoxy-4-[3-oxo-3-(2,4,6-trihydroxyphenyl)prop-1-en-1-yl]phenyl}oxidanesulfonic acid	{2,6-dimethoxy-4-[3-oxo-3-(2,4,6-trihydroxyphenyl)prop-1-en-1-yl]phenyl}oxidanesulfonic acid	412.0464179	412.37	COC1=CC(C=CC(=O)C2=C(O)C=C(O)C=C2O)=CC(OC)=C1OS(O)(=O)=O	Phenylpropanoids and polyketides	Linear 1,3-diarylpropanoids	Chalcones and dihydrochalcones	Aromatic homomonocyclic compounds	-7.981261193	-19.52724004	C02	Organic acids and derivatives	C13 (102)	C13	Carboxylic acids and derivatives	C25	Amino acids, peptides, and analogues	27	TNFaCand	TNFa	Cand	C. albicans	Fungal	Candida albicans	685
mbx0222	TNFatyphi	-0.360968958	2.20E-10	2.42E-07	222	183.0298542	TRUE	0.71646708	6012.9546	4.23E-05	C8H8O5	-H(-)	100	3,4-Dihydroxymandelate	HMDB0001866; HMDB0013198; HMDB0029650; HMDB0125522; HMDB0125542; HMDB0126480; HMDB0130405; HMDB0130407; HMDB0130408; HMDB0130482; HMDB0140912; HMDB01866; HMDB13198; HMDB29650	C05580	CHEBI:27637; CHEBI:297061	HMDB0001866	11	3,4-Dihydroxymandelic acid	dihydroxymandelic acid	184.0371734	184.1461	OC(C(O)=O)C1=CC=C(O)C(O)=C1	Benzenoids	Phenols	Benzenediols	Aromatic homomonocyclic compounds	-15.35309671	-18.21802671	C02	Organic acids and derivatives	C13 (102)	C13	Carboxylic acids and derivatives	C17	Amino acids, peptides, and analogues	30	TNFatyphi	TNFa	typhi	S. typhi	G-	Salmonella typhi	538
mbx0013	TNFaaureus	-0.354707233	2.21E-10	2.42E-07	13	87.00864017	TRUE	0.76087606	10473.17597	0.000127126	C3H4O3	-H(-)	100	Pyruvate	HMDB0000243; HMDB0011111; HMDB00243; HMDB0040261; HMDB0062676; HMDB11111; HMDB11666; HMDB40261; HMDB62676	C00022; C00222	CHEBI:17960; CHEBI:32816; CHEBI:86354	HMDB0000243	4	Pyruvic acid	pyruvic acid	88.01604399	88.0621	CC(=O)C(O)=O	Organic acids and derivatives	Keto acids and derivatives	Alpha-keto acids and derivatives	Aliphatic acyclic compounds	-14.09814703	-18.18269862	C02	Organic acids and derivatives	C13 (102)	C13	Carboxylic acids and derivatives	C17	Amino acids, peptides, and analogues	28	TNFaaureus	TNFa	aureus	S. aureus	G+	Staphylococcus aureus	543
mbx0986	TNFaLPS	0.357120911	2.32E-10	2.47E-07	986	387.1669283	TRUE	0.804808735	4287.297312	-0.000873383	C18H28O9	-H(-)	100	beta-D-Glucopyranosyl-11-hydroxyjasmonic acid	HMDB0039964; HMDB0040706; HMDB0041552; HMDB39964; HMDB40706; HMDB41552	NA	NA	HMDB0039964	3	beta-D-Glucopyranosyl-11-hydroxyjasmonic acid	{3-oxo-2-[(2E)-4-{[3,4,5-trihydroxy-6-(hydroxymethyl)oxan-2-yl]oxy}pent-2-en-1-yl]cyclopentyl}acetic acid	388.1733325	388.4095	CC(OC1OC(CO)C(O)C(O)C1O)\C=C\CC1C(CC(O)=O)CCC1=O	Lipids and lipid-like molecules	Fatty Acyls	Fatty acyl glycosides	Aliphatic heteromonocyclic compounds	5.601037419	10.21779364	C01	Lipids and lipid-like molecules	C01 (55)	C01	Organooxygen compounds	C27	Carbohydrates and carbohydrate conjugates	21	TNFaLPS	TNFa	LPS	LPS	G-	Lipopolysaccharides	628
mbx0316	TNFaEcoli	0.358820227	2.32E-10	2.47E-07	316	205.1598225	TRUE	0.728360505	55160.48711	-3.44E-05	C14H22O	-H(-)	100	4-(1,1,3,3-Tetramethylbutyl)-phenol	HMDB0013825; HMDB0031737; HMDB0031738; HMDB0032397; HMDB0032528; HMDB0035245; HMDB0035631; HMDB0036023; HMDB0036024; HMDB0038130; HMDB0061831; HMDB0133179; HMDB13825; HMDB31737; HMDB31738; HMDB32397; HMDB32528; HMDB35245; HMDB35631; HMDB36023; HMDB36024; HMDB38130; HMDB61831	C09690; C14205	CHEBI:10284; CHEBI:88618; CHEBI:88921	HMDB0013825	12	4-(1,1,3,3-Tetramethylbutyl)-phenol	4-tert-octylphenol	206.1670653	206.3239	CC(C)(C)CC(C)(C)C1=CC=C(O)C=C1	Benzenoids	Benzene and substituted derivatives	Phenylpropanes	Aromatic homomonocyclic compounds	3.923981567	5.205333799	C01	Lipids and lipid-like molecules	C07 (58)	C07	Carboxylic acids and derivatives	C08	Glycerophosphoserines	24	TNFaEcoli	TNFa	Ecoli	E. coli	G-	Escherichia coli	637
mbx0316	TNFaLPS	0.356905388	2.38E-10	2.49E-07	316	205.1598225	TRUE	0.728360505	55160.48711	-3.44E-05	C14H22O	-H(-)	100	4-(1,1,3,3-Tetramethylbutyl)-phenol	HMDB0013825; HMDB0031737; HMDB0031738; HMDB0032397; HMDB0032528; HMDB0035245; HMDB0035631; HMDB0036023; HMDB0036024; HMDB0038130; HMDB0061831; HMDB0133179; HMDB13825; HMDB31737; HMDB31738; HMDB32397; HMDB32528; HMDB35245; HMDB35631; HMDB36023; HMDB36024; HMDB38130; HMDB61831	C09690; C14205	CHEBI:10284; CHEBI:88618; CHEBI:88921	HMDB0013825	12	4-(1,1,3,3-Tetramethylbutyl)-phenol	4-tert-octylphenol	206.1670653	206.3239	CC(C)(C)CC(C)(C)C1=CC=C(O)C=C1	Benzenoids	Benzene and substituted derivatives	Phenylpropanes	Aromatic homomonocyclic compounds	3.923981567	5.205333799	C01	Lipids and lipid-like molecules	C07 (58)	C07	Carboxylic acids and derivatives	C08	Glycerophosphoserines	24	TNFaLPS	TNFa	LPS	LPS	G-	Lipopolysaccharides	628
mbx0922	TNFaCand	0.354811965	2.68E-10	2.77E-07	922	371.1139429	TRUE	0.76236871	2791.048427	-0.000317232	C20H20O7	-H(-)	100	Tangeritin	HMDB0030539; HMDB0033270; HMDB0034278; HMDB0036633; HMDB0037456; HMDB0037508; HMDB0037599; HMDB0037750; HMDB0039775; HMDB0040323; HMDB0125959; HMDB0125960; HMDB0125961; HMDB0125962; HMDB0125963; HMDB0126470; HMDB0126474; HMDB0126477; HMDB0126484; HMDB0126488; HMDB0126494; HMDB0132519; HMDB30539; HMDB33270; HMDB34278; HMDB36633; HMDB37456; HMDB37508; HMDB37599; HMDB37750; HMDB39775; HMDB40323	C10186; C10190	CHEBI:9159; CHEBI:9400	HMDB0030539	22	Tangeritin	tangeretin	372.120903	372.3686	COC1=CC=C(C=C1)C1=CC(=O)C2=C(OC)C(OC)=C(OC)C(OC)=C2O1	Phenylpropanoids and polyketides	Flavonoids	O-methylated flavonoids	Aromatic heteropolycyclic compounds	7.260659877	7.510886014	C01	Lipids and lipid-like molecules	C01 (55)	C01	Organooxygen compounds	C27	Carbohydrates and carbohydrate conjugates	27	TNFaCand	TNFa	Cand	C. albicans	Fungal	Candida albicans	685
mbx0117	IFNgtyphi	-0.35225427	2.80E-10	2.85E-07	117	148.9909992	TRUE	0.186968655	23271.27308	0.000403354	C4H6O4S	-H(-)	100	Thiodiacetic acid	HMDB0042032; HMDB42032	C14872	CHEBI:35012	HMDB0042032	1	Thiodiacetic acid	thiodiglycolic acid	149.9986794	150.153	OC(=O)CSCC(O)=O	Organic acids and derivatives	Carboxylic acids and derivatives	Dicarboxylic acids and derivatives	Aliphatic acyclic compounds	-15.93329941	-17.34631396	C02	Organic acids and derivatives	C22 (81)	C22	Organooxygen compounds	C17	Amino acids, peptides, and analogues	29	IFNgtyphi	IFNg	typhi	S. typhi	G-	Salmonella typhi	408
mbx0197	TNFatyphi	0.357808347	3.24E-10	3.26E-07	197	175.0748905	TRUE	0.471716315	4044.314922	0.001562194	C11H12O2	-H(-)	40	Ethyl cinnamate	HMDB0029699; HMDB0033834; HMDB0036905; HMDB0037142; HMDB0037145; HMDB0126379; HMDB0126467; HMDB0132267; HMDB0132973; HMDB0133466; HMDB0133677; HMDB0133678; HMDB0133679; HMDB0133680; HMDB0133681; HMDB29699; HMDB33834; HMDB36905; HMDB37142; HMDB37145	C12299	NA	HMDB0029699	15	Cinnamyl acetate	(2Z)-3-phenylprop-2-en-1-yl acetate	176.0837296	176.2118	CC(=O)OC\C=C/C1=CC=CC=C1	Benzenoids	Benzene and substituted derivatives	Styrenes	Aromatic homomonocyclic compounds	-18.65517133	5.271104247	C02	Organic acids and derivatives	C07 (58)	C07	Carboxylic acids and derivatives	C08	Glycerophosphoserines	21	TNFatyphi	TNFa	typhi	S. typhi	G-	Salmonella typhi	538
mbx0282	TNFaEcoli	0.355792862	3.36E-10	3.34E-07	282	199.0380279	TRUE	0.70260823	27056.49308	-0.000214136	C7H13KO4	-H(-)	25	Potassium 2-(1''-ethoxy) ethoxypropanoate	HMDB0037192; HMDB37192	NA	NA	HMDB0037192	1	NA	NA	NA	NA	NA	NA	NA	NA	NA	5.808178289	8.993645136	C01	Lipids and lipid-like molecules	C01 (55)	C01	Organooxygen compounds	C27	Carbohydrates and carbohydrate conjugates	26	TNFaEcoli	TNFa	Ecoli	E. coli	G-	Escherichia coli	637
mbx0767	TNFaLPS	-0.353906656	3.44E-10	3.37E-07	767	329.000922	TRUE	0.981591435	17330.50082	-0.000479124	C12H11ClN2O5S	-H(-)	25	Furosemide	HMDB0001933; HMDB01933	C07017	CHEBI:5198	HMDB0001933	1	Furosemide	furosemide	330.0077199	330.744	NS(=O)(=O)C1=C(Cl)C=C(NCC2=CC=CO2)C(=C1)C(O)=O	Homogeneous non-metal compounds	Other non-metal organides	Other non-metal oxides		-14.93122114	18.91336318	C02	Organic acids and derivatives	C13 (102)	C13	Carboxylic acids and derivatives	C17	Amino acids, peptides, and analogues	30	TNFaLPS	TNFa	LPS	LPS	G-	Lipopolysaccharides	628
mbx0146	TNFaCand	-0.352091065	3.74E-10	3.62E-07	146	160.0255053	TRUE	0.63819954	2077.604092	0.000508635	C6H11NS2	-H(-)	100	Erucin	HMDB0033764; HMDB0038446; HMDB33764; HMDB38446	NA	NA	HMDB0033764	2	Erucin	1-isothiocyanato-4-(methylsulfanyl)butane	161.0332907	161.288	CSCCCCN=C=S	Organosulfur compounds	Isothiocyanates		Aliphatic acyclic compounds	-8.475442536	-18.52196524	C02	Organic acids and derivatives	C13 (102)	C13	Carboxylic acids and derivatives	C25	Amino acids, peptides, and analogues	27	TNFaCand	TNFa	Cand	C. albicans	Fungal	Candida albicans	685
mbx0628	TNFaCand	-0.351568259	3.99E-10	3.81E-07	628	291.0843503	TRUE	0.5784995	3262021.414	-0.000961981	C10H16N2O8	-H(-)	81	Edetic Acid	HMDB0015109; HMDB15109	C00284	NA	HMDB0015109	1	Edetic Acid	edta	292.0906655	292.2426	OC(=O)CN(CCN(CC(O)=O)CC(O)=O)CC(O)=O	Organic acids and derivatives	Carboxylic acids and derivatives	Tetracarboxylic acids and derivatives	Aliphatic acyclic compounds	-6.021635466	-21.23963397	C02	Organic acids and derivatives	C13 (102)	C13	Carboxylic acids and derivatives	C25	Amino acids, peptides, and analogues	27	TNFaCand	TNFa	Cand	C. albicans	Fungal	Candida albicans	685
mbx0219	TNFaCand	-0.351264402	4.14E-10	3.91E-07	219	182.0459306	TRUE	0.81103903	14264.81423	-4.97E-05	C8H9NO4	-H(-)	100	4-Pyridoxate	HMDB0000017; HMDB00017	C00847	CHEBI:17405	HMDB0000017	1	4-Pyridoxic acid	pyridoxic acid	183.0531578	183.1614	CC1=NC=C(CO)C(C(O)=O)=C1O	Organoheterocyclic compounds	Pyridines and derivatives	Pyridinecarboxylic acids and derivatives	Aromatic heteromonocyclic compounds	-8.583951478	0.504714578	C02	Organic acids and derivatives	C03 (138)	C03	Fatty Acyls	C20	Arylsulfates	21	TNFaCand	TNFa	Cand	C. albicans	Fungal	Candida albicans	685
mbx0133	TNFaCand	-0.350902727	4.32E-10	4.03E-07	133	155.0347945	TRUE	0.66841537	2714.617441	0.00018742	C7H8O4	-H(-)	100	Ascladiol	HMDB0029610; HMDB0059731; HMDB0125064; HMDB0125077; HMDB0140890; HMDB0140891; HMDB29610; HMDB59731	NA	CHEBI:89910	HMDB0029610	6	Ascladiol	(5E)-5-(2-hydroxyethylidene)-3-(hydroxymethyl)furan-2-one	156.0422587	156.136	OC\C=C1\OC(=O)C(CO)=C1	Organoheterocyclic compounds	Dihydrofurans	Furanones	Aliphatic heteromonocyclic compounds	-19.05926587	-17.86601747	C02	Organic acids and derivatives	C13 (102)	C13	Carboxylic acids and derivatives	C19	Amino acids, peptides, and analogues	29	TNFaCand	TNFa	Cand	C. albicans	Fungal	Candida albicans	685
mbx1149	TNFaCand	0.350454738	4.57E-10	4.21E-07	1149	436.2121714	TRUE	0.73268795	2256.456591	0.000774066	C26H31NO5	-H(-)	100	Lagerstroemine	HMDB0030229; HMDB30229	NA	NA	HMDB0030229	1	Lagerstroemine	9-hydroxy-5,6-dimethoxy-16-oxa-24-azapentacyclo[15.7.1.1⁸,¹².0²,⁷.0¹⁹,²⁴]hexacosa-2,4,6,8,10,12(26)-hexaen-15-one	437.2202231	437.528	COC1=CC=C2C3CC(CC4CCCCN34)OC(=O)CCC3=CC(=C(O)C=C3)C2=C1OC	Phenylpropanoids and polyketides	Macrolides and analogues			5.984642672	7.018724096	C01	Lipids and lipid-like molecules	C01 (55)	C01	Organooxygen compounds	C27	Carbohydrates and carbohydrate conjugates	24	TNFaCand	TNFa	Cand	C. albicans	Fungal	Candida albicans	685
mbx0719	TNFaCand	-0.350014148	4.82E-10	4.36E-07	719	314.1034384	TRUE	0.887455435	6919.106574	-4.29E-05	C17H17NO5	-H(-)	100	Citpressine II	HMDB0029324; HMDB0136318; HMDB0136320; HMDB0137014; HMDB29324	NA	NA	HMDB0029324	4	Citpressine II	1-hydroxy-3,5,6-trimethoxy-10-methylacridin-9-one	315.1106727	315.3206	COC1=CC2=C(C(O)=C1)C(=O)C1=C(N2C)C(OC)=C(OC)C=C1	Organoheterocyclic compounds	Quinolines and derivatives	Benzoquinolines	Aromatic heteropolycyclic compounds	-6.897147343	-21.33899724	C02	Organic acids and derivatives	C13 (102)	C13	Carboxylic acids and derivatives	C25	Amino acids, peptides, and analogues	25	TNFaCand	TNFa	Cand	C. albicans	Fungal	Candida albicans	685
mbx1597	TNFatyphi	-0.354454701	4.85E-10	4.36E-07	1597	955.9060396	TRUE	0.25297818	17866.62953	0.000256919	C63H120O5	-H(-)	100	TG(20:0/22:2(13Z,16Z)/o-18:0)	HMDB0046022; HMDB0046247; HMDB0046705; HMDB0046993; HMDB0047388; HMDB0047710; HMDB0049386; HMDB0049686; HMDB0050000; HMDB0050285; HMDB0050565; HMDB0050853; HMDB0051611; HMDB0052076; HMDB0052092; HMDB0052500; HMDB0053341; HMDB0054390; HMDB46022; HMDB46247; HMDB46705; HMDB46993; HMDB47388; HMDB47710; HMDB49386; HMDB49686; HMDB50000; HMDB50285; HMDB50565; HMDB50853; HMDB51611; HMDB52076; HMDB52092; …	NA	NA	HMDB0046022	18	TG(20:0/22:2(13Z,16Z)/O-18:0)	(2R)-1-(icosanoyloxy)-3-(octadecyloxy)propan-2-yl (13Z,16Z)-docosa-13,16-dienoate	956.913577	957.648	[H][C@@](COCCCCCCCCCCCCCCCCCC)(COC(=O)CCCCCCCCCCCCCCCCCCC)OC(=O)CCCCCCCCCCC\C=C/C\C=C/CCCCC	Lipids and lipid-like molecules	Glycerolipids	Triradylcglycerols	Aliphatic acyclic compounds	-8.609801283	-18.28869445	C02	Organic acids and derivatives	C13 (102)	C13	Carboxylic acids and derivatives	C25	Amino acids, peptides, and analogues	30	TNFatyphi	TNFa	typhi	S. typhi	G-	Salmonella typhi	538
mbx0700	TNFaCand	-0.349573372	5.08E-10	4.49E-07	700	308.0982197	TRUE	0.58270362	9194.830754	0.000484168	C11H19NO9	-H(-)	100	N-Acetylneuraminic acid	HMDB0000230; HMDB0000773; HMDB00230; HMDB00773; HMDB00800	C19909; C19910	CHEBI:45744; CHEBI:61599	HMDB0000230	2	N-Acetylneuraminic acid	β-neu5ac	309.1059812	309.2699	[H][C@]1(O[C@@](O)(C[C@H](O)[C@H]1NC(C)=O)C(O)=O)[C@H](O)[C@H](O)CO	Organic oxygen compounds	Organooxygen compounds	Carbohydrates and carbohydrate conjugates	Aliphatic heteromonocyclic compounds	-12.39826882	-17.44125989	C02	Organic acids and derivatives	C13 (102)	C13	Carboxylic acids and derivatives	C17	Amino acids, peptides, and analogues	30	TNFaCand	TNFa	Cand	C. albicans	Fungal	Candida albicans	685
mbx1177	TNFaEcoli	0.35230972	5.11E-10	4.49E-07	1177	449.2680435	TRUE	0.80688843	7447.683226	0.001688429	C29H38O4	-H(-)	33	Celastrol	HMDB0002385; HMDB02385	NA	CHEBI:63959	HMDB0002385	1	Celastrol	triterpene	450.2770097	450.6096	[H][C@@]12C[C@@](C)(CC[C@]1(C)CC[C@]1(C)C3=CC=C4C(C)=C(O)C(=O)C=C4[C@]3(C)CC[C@@]21C)C(O)=O	Lipids and lipid-like molecules	Prenol lipids	Triterpenoids	Aliphatic homopolycyclic compounds	7.694584746	8.042302376	C01	Lipids and lipid-like molecules	C01 (55)	C01	Organooxygen compounds	C27	Carbohydrates and carbohydrate conjugates	28	TNFaEcoli	TNFa	Ecoli	E. coli	G-	Escherichia coli	637
mbx1317	TNFatyphi	-0.353893883	5.19E-10	4.51E-07	1317	516.3075069	TRUE	0.872339365	3697.803375	0.002054296	C26H48NO7P	-H(-)	18	LysoPC(18:3(6Z,9Z,12Z))	HMDB0010387; HMDB0010388; HMDB10387; HMDB10388	C04230	NA	HMDB0010387	2	LysoPC(18:3(6Z,9Z,12Z)/0:0)	(2-{[(2R)-2-hydroxy-3-[(6Z,9Z,12Z)-octadeca-6,9,12-trienoyloxy]propyl phosphonato]oxy}ethyl)trimethylazanium	517.3168394	517.6356	CCCCC\C=C/C\C=C/C\C=C/CCCCC(=O)OC[C@](O)([H])COP([O-])(=O)OCC[N+](C)(C)C	Lipids and lipid-like molecules	Glycerophospholipids	Glycerophosphocholines	Aliphatic acyclic compounds	11.5746267	-7.385976517	C01	Lipids and lipid-like molecules	C10 (56)	C10	Glycerophospholipids	C29	Glycerophosphoethanolamines	16	TNFatyphi	TNFa	typhi	S. typhi	G-	Salmonella typhi	538
mbx0650	TNFaLPS	0.35029635	5.32E-10	4.57E-07	650	297.1347594	TRUE	0.79805315	32457.31423	-0.000398323	C15H22O6	-H(-)	100	Toxin T2 tetrol	HMDB0036159; HMDB0037560; HMDB36159; HMDB37560	NA	NA	HMDB0036159	2	Toxin T2 tetrol	2'-(hydroxymethyl)-1',5'-dimethyl-8'-oxaspiro[oxirane-2,12'-tricyclo[7.2.1.0²,⁷]dodecan]-5'-ene-4',10',11'-triol	298.1416384	298.3316	CC1=CC2OC3C(O)C(O)C(C)(C33CO3)C2(CO)CC1O	Lipids and lipid-like molecules	Prenol lipids	Sesquiterpenoids	Aliphatic heteropolycyclic compounds	5.442551237	10.22064249	C01	Lipids and lipid-like molecules	C01 (55)	C01	Organooxygen compounds	C27	Carbohydrates and carbohydrate conjugates	25	TNFaLPS	TNFa	LPS	LPS	G-	Lipopolysaccharides	628
mbx0316	TNFatyphi	0.353225084	5.62E-10	4.77E-07	316	205.1598225	TRUE	0.728360505	55160.48711	-3.44E-05	C14H22O	-H(-)	100	4-(1,1,3,3-Tetramethylbutyl)-phenol	HMDB0013825; HMDB0031737; HMDB0031738; HMDB0032397; HMDB0032528; HMDB0035245; HMDB0035631; HMDB0036023; HMDB0036024; HMDB0038130; HMDB0061831; HMDB0133179; HMDB13825; HMDB31737; HMDB31738; HMDB32397; HMDB32528; HMDB35245; HMDB35631; HMDB36023; HMDB36024; HMDB38130; HMDB61831	C09690; C14205	CHEBI:10284; CHEBI:88618; CHEBI:88921	HMDB0013825	12	4-(1,1,3,3-Tetramethylbutyl)-phenol	4-tert-octylphenol	206.1670653	206.3239	CC(C)(C)CC(C)(C)C1=CC=C(O)C=C1	Benzenoids	Benzene and substituted derivatives	Phenylpropanes	Aromatic homomonocyclic compounds	3.923981567	5.205333799	C01	Lipids and lipid-like molecules	C07 (58)	C07	Carboxylic acids and derivatives	C08	Glycerophosphoserines	24	TNFatyphi	TNFa	typhi	S. typhi	G-	Salmonella typhi	538
mbx1182	TNFaCand	0.348575836	5.73E-10	4.81E-07	1182	451.2468604	TRUE	0.82931173	3756.915194	-0.0002336	C21H41O8P	-H(-)	100	PA(10:0/8:0)	HMDB0114778; HMDB0115482	NA	NA	HMDB0114778	2	PA(10:0/8:0)	(2R)-3-(decanoyloxy)-2-(octanoyloxy)propoxyphosphonic acid	452.2539053	452.525	[H][C@@](COC(=O)CCCCCCCCC)(COP(O)(O)=O)OC(=O)CCCCCCC	Lipids and lipid-like molecules	Glycerophospholipids	Glycerophosphates	Aliphatic acyclic compounds	8.021648722	9.310788417	C01	Lipids and lipid-like molecules	C01 (55)	C01	Organooxygen compounds	C27	Carbohydrates and carbohydrate conjugates	28	TNFaCand	TNFa	Cand	C. albicans	Fungal	Candida albicans	685
mbx0716	TNFaaureus	-0.346812079	5.82E-10	4.83E-07	716	313.0658299	TRUE	0.800091295	1904767.711	-0.000593914	C16H14N2O3S	-H(-)	50	Valdecoxib	HMDB0005033; HMDB05033	NA	CHEBI:63634	HMDB0005033	1	Valdecoxib	valdecoxib	314.072513	314.359	CC1=C(C(=NO1)C1=CC=CC=C1)C1=CC=C(C=C1)S(N)(=O)=O	Benzenoids	Benzene and substituted derivatives	Benzenesulfonamides	Aromatic heteromonocyclic compounds	-6.978609124	-21.71474408	C02	Organic acids and derivatives	C13 (102)	C13	Carboxylic acids and derivatives	C25	Amino acids, peptides, and analogues	29	TNFaaureus	TNFa	aureus	S. aureus	G+	Staphylococcus aureus	543
mbx0365	TNFaEcoli	-0.351114501	5.90E-10	4.85E-07	365	221.0450378	TRUE	0.64806816	5508.528512	0.000508687	C11H10O5	-H(-)	100	3-(6-hydroxy-7-methoxy-2H-1,3-benzodioxol-5-yl)prop-2-enal	HMDB0128662; HMDB0128663; HMDB0132247; HMDB0132248; HMDB0136673	NA	NA	HMDB0128662	5	3-(6-hydroxy-7-methoxy-2H-1,3-benzodioxol-5-yl)prop-2-enal	3-(6-hydroxy-7-methoxy-2H-1,3-benzodioxol-5-yl)prop-2-enal	222.0528234	222.196	COC1=C(O)C(C=CC=O)=CC2=C1OCO2	Organoheterocyclic compounds	Benzodioxoles		Aromatic heteropolycyclic compounds	-16.14387673	-16.64052162	C02	Organic acids and derivatives	C22 (81)	C22	Organooxygen compounds	C17	Amino acids, peptides, and analogues	28	TNFaEcoli	TNFa	Ecoli	E. coli	G-	Escherichia coli	637
mbx1253	TNFatyphi	-0.352643147	6.03E-10	4.87E-07	1253	480.3099961	TRUE	0.94469455	377932.363	-0.000434851	C23H48NO7P	-H(-)	100	LysoPC(15:0)	HMDB0010381; HMDB0011129; HMDB0011130; HMDB10381; HMDB11129; HMDB11130	C04230	CHEBI:133144; CHEBI:580912; CHEBI:75036	HMDB0010381	3	LysoPC(15:0/0:0)	(2-{[(2R)-2-hydroxy-3-(pentadecanoyloxy)propyl phosphono]oxy}ethyl)trimethylazanium	481.3168394	481.6035	[H][C@@](O)(COC(=O)CCCCCCCCCCCCCC)COP([O-])(=O)OCC[N+](C)(C)C	Lipids and lipid-like molecules	Glycerophospholipids	Glycerophosphocholines	Aliphatic acyclic compounds	9.684157685	-10.04568938	C02	Organic acids and derivatives	C10 (56)	C10	Glycerophospholipids	C29	Glycerophosphoethanolamines	18	TNFatyphi	TNFa	typhi	S. typhi	G-	Salmonella typhi	538
mbx1143	TNFaEcoli	0.350858952	6.09E-10	4.87E-07	1143	435.179429	TRUE	0.89984274	2100.948373	0.001882106	C26H28O6	-H(-)	24	Artocarpin	HMDB0030849; HMDB0033806; HMDB0041212; HMDB0129645; HMDB0134743; HMDB30849; HMDB33806; HMDB41212	NA	CHEBI:65439	HMDB0030849	5	Artocarpin	2-(2,4-dihydroxyphenyl)-5-hydroxy-7-methoxy-6-[(1E)-3-methylbut-1-en-1-yl]-3-(3-methylbut-2-en-1-yl)chromen-4-one	436.1885886	436.4969	COC1=CC2=C(C(O)=C1\C=C\C(C)C)C(=O)C(CC=C(C)C)=C(O2)C1=C(O)C=C(O)C=C1	Phenylpropanoids and polyketides	Flavonoids	Flavones	Aromatic heteropolycyclic compounds	-2.409032362	17.44082715	C01	Lipids and lipid-like molecules	C01 (55)	C01	Organooxygen compounds	C32	1-benzopyrans	28	TNFaEcoli	TNFa	Ecoli	E. coli	G-	Escherichia coli	637
mbx1181	TNFaCand	0.348025722	6.12E-10	4.87E-07	1181	451.070719	TRUE	0.88901174	1999.304552	-0.000278827	C20H20O10S	-H(-)	100	Torvanol A	HMDB0038789; HMDB0125974; HMDB38789	NA	NA	HMDB0038789	2	Torvanol A	(2E)-3-{4-hydroxy-3-methoxy-5-[6-methoxy-4-(sulfooxy)-3,4-dihydro-2H-1-benzopyran-3-yl]phenyl}prop-2-enoic acid	452.0777176	452.432	COC1=CC2=C(OCC(C2OS(O)(=O)=O)C2=C(O)C(OC)=CC(\C=C\C(O)=O)=C2)C=C1	Phenylpropanoids and polyketides	Isoflavonoids	O-methylated isoflavonoids	Aromatic heteropolycyclic compounds	-13.96661572	19.09309692	C01	Lipids and lipid-like molecules	C03 (138)	C03	Fatty Acyls	C26	Amino acids, peptides, and analogues	27	TNFaCand	TNFa	Cand	C. albicans	Fungal	Candida albicans	685
mbx0350	IFNgtyphi	-0.345696588	6.24E-10	4.91E-07	350	216.1242021	TRUE	0.7870546	1704.932112	-7.12E-05	C10H19NO4	-H(-)	100	Propionylcarnitine	HMDB0000824; HMDB0062514; HMDB00824; HMDB62514	C03017	CHEBI:28867; CHEBI:53210	HMDB0000824	2	Propionylcarnitine	O-propanoylcarnitine	217.1314081	217.265	CCC(=O)O[C@H](CC([O-])=O)C[N+](C)(C)C	Lipids and lipid-like molecules	Fatty Acyls	Fatty acid esters	Aliphatic acyclic compounds	-28.31114497	-4.453729993	C02	Organic acids and derivatives	C04 (105)	C04	Carboxylic acids and derivatives	C04	Amino acids, peptides, and analogues	24	IFNgtyphi	IFNg	typhi	S. typhi	G-	Salmonella typhi	408
mbx0422	TNFaaureus	-0.346097932	6.34E-10	4.94E-07	422	235.034486	TRUE	0.64770287	2323.768561	0.00242686	C11H12N2S2	-H(-)	10	Brassinin	HMDB0033350; HMDB33350	NA	CHEBI:38119	HMDB0033350	1	Brassinin	brassinin	236.0441898	236.356	CSC(=S)NCC1=CNC2=C1C=CC=C2	Organoheterocyclic compounds	Indoles and derivatives	Indoles	Aromatic heteropolycyclic compounds	-11.55592698	-15.71856199	C02	Organic acids and derivatives	C13 (102)	C13	Carboxylic acids and derivatives	C17	Amino acids, peptides, and analogues	25	TNFaaureus	TNFa	aureus	S. aureus	G+	Staphylococcus aureus	543
mbx1143	TNFaLPS	0.348672773	6.47E-10	4.99E-07	1143	435.179429	TRUE	0.89984274	2100.948373	0.001882106	C26H28O6	-H(-)	24	Artocarpin	HMDB0030849; HMDB0033806; HMDB0041212; HMDB0129645; HMDB0134743; HMDB30849; HMDB33806; HMDB41212	NA	CHEBI:65439	HMDB0030849	5	Artocarpin	2-(2,4-dihydroxyphenyl)-5-hydroxy-7-methoxy-6-[(1E)-3-methylbut-1-en-1-yl]-3-(3-methylbut-2-en-1-yl)chromen-4-one	436.1885886	436.4969	COC1=CC2=C(C(O)=C1\C=C\C(C)C)C(=O)C(CC=C(C)C)=C(O2)C1=C(O)C=C(O)C=C1	Phenylpropanoids and polyketides	Flavonoids	Flavones	Aromatic heteropolycyclic compounds	-2.409032362	17.44082715	C01	Lipids and lipid-like molecules	C01 (55)	C01	Organooxygen compounds	C32	1-benzopyrans	28	TNFaLPS	TNFa	LPS	LPS	G-	Lipopolysaccharides	628
mbx1597	TNFaLPS	-0.348278377	6.78E-10	5.14E-07	1597	955.9060396	TRUE	0.25297818	17866.62953	0.000256919	C63H120O5	-H(-)	100	TG(20:0/22:2(13Z,16Z)/o-18:0)	HMDB0046022; HMDB0046247; HMDB0046705; HMDB0046993; HMDB0047388; HMDB0047710; HMDB0049386; HMDB0049686; HMDB0050000; HMDB0050285; HMDB0050565; HMDB0050853; HMDB0051611; HMDB0052076; HMDB0052092; HMDB0052500; HMDB0053341; HMDB0054390; HMDB46022; HMDB46247; HMDB46705; HMDB46993; HMDB47388; HMDB47710; HMDB49386; HMDB49686; HMDB50000; HMDB50285; HMDB50565; HMDB50853; HMDB51611; HMDB52076; HMDB52092; …	NA	NA	HMDB0046022	18	TG(20:0/22:2(13Z,16Z)/O-18:0)	(2R)-1-(icosanoyloxy)-3-(octadecyloxy)propan-2-yl (13Z,16Z)-docosa-13,16-dienoate	956.913577	957.648	[H][C@@](COCCCCCCCCCCCCCCCCCC)(COC(=O)CCCCCCCCCCCCCCCCCCC)OC(=O)CCCCCCCCCCC\C=C/C\C=C/CCCCC	Lipids and lipid-like molecules	Glycerolipids	Triradylcglycerols	Aliphatic acyclic compounds	-8.609801283	-18.28869445	C02	Organic acids and derivatives	C13 (102)	C13	Carboxylic acids and derivatives	C25	Amino acids, peptides, and analogues	30	TNFaLPS	TNFa	LPS	LPS	G-	Lipopolysaccharides	628
mbx0290	TNFaEcoli	-0.349922532	6.81E-10	5.14E-07	290	201.0228045	TRUE	0.79035935	10514.21713	-0.00010191	C8H10O4S	-H(-)	100	4-ethylphenylsulfate	HMDB0062551; HMDB0062721; HMDB62551; HMDB62721	NA	CHEBI:82932; CHEBI:82935	HMDB0062551	2	4-Ethylphenylsulfate	(4-ethylphenyl)oxidanesulfonic acid	202.02998	202.22	CCC1=CC=C(OS(O)(=O)=O)C=C1	Organic acids and derivatives	Organic sulfuric acids and derivatives	Arylsulfates	Aromatic homomonocyclic compounds	-11.64202976	-7.234843441	C02	Organic acids and derivatives	C23 (82)	C23	Organic sulfuric acids and derivatives	C17	Amino acids, peptides, and analogues	21	TNFaEcoli	TNFa	Ecoli	E. coli	G-	Escherichia coli	637
mbx0365	TNFapneu	-0.352457296	7.06E-10	5.28E-07	365	221.0450378	TRUE	0.64806816	5508.528512	0.000508687	C11H10O5	-H(-)	100	3-(6-hydroxy-7-methoxy-2H-1,3-benzodioxol-5-yl)prop-2-enal	HMDB0128662; HMDB0128663; HMDB0132247; HMDB0132248; HMDB0136673	NA	NA	HMDB0128662	5	3-(6-hydroxy-7-methoxy-2H-1,3-benzodioxol-5-yl)prop-2-enal	3-(6-hydroxy-7-methoxy-2H-1,3-benzodioxol-5-yl)prop-2-enal	222.0528234	222.196	COC1=C(O)C(C=CC=O)=CC2=C1OCO2	Organoheterocyclic compounds	Benzodioxoles		Aromatic heteropolycyclic compounds	-16.14387673	-16.64052162	C02	Organic acids and derivatives	C22 (81)	C22	Organooxygen compounds	C17	Amino acids, peptides, and analogues	28	TNFapneu	TNFa	pneu	S. pneumoniae	G+	Streptococcus pneumoniae	530
mbx0337	TNFaenteri	-0.353393499	7.24E-10	5.34E-07	337	212.9825744	TRUE	0.398346515	3061.896869	-0.001997583	C4H7O8P	-H(-)	20	2-Oxo-3-hydroxy-4-phosphobutanoic acid	HMDB0006801; HMDB06801	C06054	CHEBI:27951	HMDB0006801	1	2-Oxo-3-hydroxy-4-phosphobutanoic acid	(3R)-3-hydroxy-2-oxo-4-(phosphonooxy)butanoic acid	213.9878537	214.0673	O[C@H](COP(O)(O)=O)C(=O)C(O)=O	Organic acids and derivatives	Keto acids and derivatives	Short-chain keto acids and derivatives	Aliphatic acyclic compounds	-13.03460577	-15.64704243	C02	Organic acids and derivatives	C13 (102)	C13	Carboxylic acids and derivatives	C17	Amino acids, peptides, and analogues	30	TNFaenteri	TNFa	enteri	S. enteritidis	G-	Salmonella enterica	587
mbx0072	TNFaenteri	-0.353344319	7.29E-10	5.34E-07	72	129.0193986	TRUE	0.7465589	23213.37214	-6.67E-05	C5H6O4	-H(-)	100	Itaconate	HMDB0000620; HMDB0000634; HMDB0000749; HMDB0002092; HMDB0013233; HMDB0033809; HMDB0059743; HMDB0060365; HMDB0061185; HMDB00620; HMDB00634; HMDB00749; HMDB01657; HMDB02092; HMDB13233; HMDB33809; HMDB59743; HMDB60365; HMDB61185	C00490; C01732; C02214; C02226; C02800	CHEBI:15670; CHEBI:16600; CHEBI:17204; CHEBI:17415; CHEBI:17626; CHEBI:30838; CHEBI:74524	HMDB0000620	9	Glutaconic acid	glutaconic acid	130.0266087	130.0987	OC(=O)C\C=C\C(O)=O	Organic acids and derivatives	Carboxylic acids and derivatives	Dicarboxylic acids and derivatives	Aliphatic acyclic compounds	-25.73014798	-8.84520233	C02	Organic acids and derivatives	C04 (105)	C04	Carboxylic acids and derivatives	C19	Amino acids, peptides, and analogues	28	TNFaenteri	TNFa	enteri	S. enteritidis	G-	Salmonella enterica	587
mbx0362	IL6LPS	-0.349272726	7.35E-10	5.34E-07	362	220.0286897	TRUE	0.82022977	10025.78597	-0.000173512	C7H11NO5S	-H(-)	100	S-(3-oxo-3-carboxy-n-propyl)cysteine	HMDB0002135; HMDB02135	NA	NA	HMDB0002135	1	S-(3-Oxo-3-carboxy-n-propyl)cysteine	4-{[(2R)-2-amino-2-carboxyethyl]sulfanyl}-2-oxobutanoic acid	221.0357936	221.23	N[C@@H](CSCCC(=O)C(O)=O)C(O)=O	Organic acids and derivatives	Carboxylic acids and derivatives	Amino acids, peptides, and analogues	Aliphatic acyclic compounds	-17.88821968	-10.3985357	C02	Organic acids and derivatives	C13 (102)	C13	Carboxylic acids and derivatives	C19	Amino acids, peptides, and analogues	27	IL6LPS	IL6	LPS	LPS	G-	Lipopolysaccharides	434
mbx1177	TNFapneu	0.35193357	7.51E-10	5.35E-07	1177	449.2680435	TRUE	0.80688843	7447.683226	0.001688429	C29H38O4	-H(-)	33	Celastrol	HMDB0002385; HMDB02385	NA	CHEBI:63959	HMDB0002385	1	Celastrol	triterpene	450.2770097	450.6096	[H][C@@]12C[C@@](C)(CC[C@]1(C)CC[C@]1(C)C3=CC=C4C(C)=C(O)C(=O)C=C4[C@]3(C)CC[C@@]21C)C(O)=O	Lipids and lipid-like molecules	Prenol lipids	Triterpenoids	Aliphatic homopolycyclic compounds	7.694584746	8.042302376	C01	Lipids and lipid-like molecules	C01 (55)	C01	Organooxygen compounds	C27	Carbohydrates and carbohydrate conjugates	28	TNFapneu	TNFa	pneu	S. pneumoniae	G+	Streptococcus pneumoniae	530
mbx0337	TNFaLPS	-0.347369883	7.56E-10	5.35E-07	337	212.9825744	TRUE	0.398346515	3061.896869	-0.001997583	C4H7O8P	-H(-)	20	2-Oxo-3-hydroxy-4-phosphobutanoic acid	HMDB0006801; HMDB06801	C06054	CHEBI:27951	HMDB0006801	1	2-Oxo-3-hydroxy-4-phosphobutanoic acid	(3R)-3-hydroxy-2-oxo-4-(phosphonooxy)butanoic acid	213.9878537	214.0673	O[C@H](COP(O)(O)=O)C(=O)C(O)=O	Organic acids and derivatives	Keto acids and derivatives	Short-chain keto acids and derivatives	Aliphatic acyclic compounds	-13.03460577	-15.64704243	C02	Organic acids and derivatives	C13 (102)	C13	Carboxylic acids and derivatives	C17	Amino acids, peptides, and analogues	30	TNFaLPS	TNFa	LPS	LPS	G-	Lipopolysaccharides	628
mbx0626	TNFaCand	-0.346245112	7.58E-10	5.35E-07	626	291.0225029	TRUE	0.805496155	9021.053876	-0.001324622	C10H13ClN2O4S	-H(-)	15	2-Hydroxychlorpropamide	HMDB0014024; HMDB0014025; HMDB14024; HMDB14025	NA	NA	HMDB0014024	2	2-Hydroxychlorpropamide	1-(4-chloro-2-hydroxybenzenesulfonyl)-3-propylurea	292.0284553	292.739	CCCNC(=O)NS(=O)(=O)C1=C(O)C=C(Cl)C=C1	Benzenoids	Benzene and substituted derivatives	Benzenesulfonamides	Aromatic homomonocyclic compounds	-7.134746033	-19.57556679	C02	Organic acids and derivatives	C13 (102)	C13	Carboxylic acids and derivatives	C25	Amino acids, peptides, and analogues	28	TNFaCand	TNFa	Cand	C. albicans	Fungal	Candida albicans	685
mbx0282	TNFatyphi	0.350403826	7.86E-10	5.50E-07	282	199.0380279	TRUE	0.70260823	27056.49308	-0.000214136	C7H13KO4	-H(-)	25	Potassium 2-(1''-ethoxy) ethoxypropanoate	HMDB0037192; HMDB37192	NA	NA	HMDB0037192	1	NA	NA	NA	NA	NA	NA	NA	NA	NA	5.808178289	8.993645136	C01	Lipids and lipid-like molecules	C01 (55)	C01	Organooxygen compounds	C27	Carbohydrates and carbohydrate conjugates	26	TNFatyphi	TNFa	typhi	S. typhi	G-	Salmonella typhi	538
mbx0572	TNFaLPS	-0.346439572	8.45E-10	5.83E-07	572	277.0031605	TRUE	0.815718175	3972.247728	-0.000799491	C9H10O8S	-H(-)	100	2-hydroxy-3-[4-hydroxy-3-(sulfooxy)phenyl]propanoic acid	HMDB0124971; HMDB0124972; HMDB0128014; HMDB0131461	NA	NA	HMDB0124971	4	2-hydroxy-3-[4-hydroxy-3-(sulfooxy)phenyl]propanoic acid	2-hydroxy-3-[4-hydroxy-3-(sulfooxy)phenyl]propanoic acid	278.0096385	278.23	OC(CC1=CC(OS(O)(=O)=O)=C(O)C=C1)C(O)=O	Organic acids and derivatives	Organic sulfuric acids and derivatives	Arylsulfates	Aromatic homomonocyclic compounds	-7.128133409	-2.433959573	C02	Organic acids and derivatives	C23 (82)	C23	Organic sulfuric acids and derivatives	C20	Arylsulfates	23	TNFaLPS	TNFa	LPS	LPS	G-	Lipopolysaccharides	628
mbx0072	TNFaEcoli	-0.34806383	8.49E-10	5.83E-07	72	129.0193986	TRUE	0.7465589	23213.37214	-6.67E-05	C5H6O4	-H(-)	100	Itaconate	HMDB0000620; HMDB0000634; HMDB0000749; HMDB0002092; HMDB0013233; HMDB0033809; HMDB0059743; HMDB0060365; HMDB0061185; HMDB00620; HMDB00634; HMDB00749; HMDB01657; HMDB02092; HMDB13233; HMDB33809; HMDB59743; HMDB60365; HMDB61185	C00490; C01732; C02214; C02226; C02800	CHEBI:15670; CHEBI:16600; CHEBI:17204; CHEBI:17415; CHEBI:17626; CHEBI:30838; CHEBI:74524	HMDB0000620	9	Glutaconic acid	glutaconic acid	130.0266087	130.0987	OC(=O)C\C=C\C(O)=O	Organic acids and derivatives	Carboxylic acids and derivatives	Dicarboxylic acids and derivatives	Aliphatic acyclic compounds	-25.73014798	-8.84520233	C02	Organic acids and derivatives	C04 (105)	C04	Carboxylic acids and derivatives	C19	Amino acids, peptides, and analogues	28	TNFaEcoli	TNFa	Ecoli	E. coli	G-	Escherichia coli	637
mbx0297	TNFaLPS	-0.346083394	8.81E-10	5.90E-07	297	202.0181127	TRUE	0.791926175	2771.707468	-0.000161129	C7H9NO4S	-H(-)	100	Cystathionine ketimine	HMDB0002015; HMDB02015	NA	NA	HMDB0002015	1	Cystathionine ketimine	cystathionine ketimine	203.0252285	203.216	OC(=O)[C@H]1CCSCC(=N1)C(O)=O	Organic acids and derivatives	Carboxylic acids and derivatives	Amino acids, peptides, and analogues	Aliphatic heteromonocyclic compounds	-18.16239716	-9.485910166	C02	Organic acids and derivatives	C23 (82)	C23	Organic sulfuric acids and derivatives	C17	Amino acids, peptides, and analogues	26	TNFaLPS	TNFa	LPS	LPS	G-	Lipopolysaccharides	628
mbx0146	TNFaenteri	-0.351698601	8.84E-10	5.90E-07	146	160.0255053	TRUE	0.63819954	2077.604092	0.000508635	C6H11NS2	-H(-)	100	Erucin	HMDB0033764; HMDB0038446; HMDB33764; HMDB38446	NA	NA	HMDB0033764	2	Erucin	1-isothiocyanato-4-(methylsulfanyl)butane	161.0332907	161.288	CSCCCCN=C=S	Organosulfur compounds	Isothiocyanates		Aliphatic acyclic compounds	-8.475442536	-18.52196524	C02	Organic acids and derivatives	C13 (102)	C13	Carboxylic acids and derivatives	C25	Amino acids, peptides, and analogues	27	TNFaenteri	TNFa	enteri	S. enteritidis	G-	Salmonella enterica	587
mbx0012	TNFaCand	-0.344917889	8.88E-10	5.90E-07	12	86.02456307	TRUE	0.59459484	5538.945428	0.000188633	C3H5NO2	-H(-)	100	Dehydroalanine	HMDB0003609; HMDB0039426; HMDB03609; HMDB06356; HMDB39426	C02218	CHEBI:17123	HMDB0003609	2	2-Aminoacrylic acid	dehydroalanine	87.03202841	87.0773	NC(=C)C(O)=O	Organic acids and derivatives	Carboxylic acids and derivatives	Amino acids, peptides, and analogues	Aliphatic acyclic compounds	-7.163938556	-22.25010447	C02	Organic acids and derivatives	C13 (102)	C13	Carboxylic acids and derivatives	C25	Amino acids, peptides, and analogues	28	TNFaCand	TNFa	Cand	C. albicans	Fungal	Candida albicans	685
mbx1588	TNFaCand	0.344892539	8.91E-10	5.90E-07	1588	926.6878969	TRUE	0.28428096	4627.787368	-0.002341903	C52H98NO10P	-H(-)	12	PS(22:1(13Z)/24:1(15Z))	HMDB0112760; HMDB0112786; HMDB0112903; HMDB0112929	NA	NA	HMDB0112760	4	PS(22:1(13Z)/24:1(15Z))	(2S)-2-amino-3-{[(2R)-3-[(13Z)-docos-13-enoyloxy]-2-[(15Z)-tetracos-15-enoyloxy]propoxy(hydroxy)phosphoryl]oxy}propanoic acid	927.6928354	928.327	[H][C@](N)(COP(O)(=O)OC[C@@]([H])(COC(=O)CCCCCCCCCCC\C=C/CCCCCCCC)OC(=O)CCCCCCCCCCCCC\C=C/CCCCCCCC)C(O)=O	Lipids and lipid-like molecules	Glycerophospholipids	Glycerophosphoserines	Aliphatic acyclic compounds	5.214145664	4.739574468	C01	Lipids and lipid-like molecules	C07 (58)	C07	Carboxylic acids and derivatives	C08	Glycerophosphoserines	27	TNFaCand	TNFa	Cand	C. albicans	Fungal	Candida albicans	685
mbx0352	IL6LPS	-0.347014724	9.61E-10	6.31E-07	352	217.0166107	TRUE	0.53488255	68057.57823	0.00100653	C8H10O5S	-H(-)	99	Tyrosol 4-sulfate	HMDB0041785; HMDB0124986; HMDB41785	NA	NA	HMDB0041785	2	Tyrosol 4-sulfate	[4-(2-hydroxyethyl)phenyl]oxidanesulfonic acid	218.0248941	218.227	OCCC1=CC=C(OS(O)(=O)=O)C=C1	Organic acids and derivatives	Organic sulfuric acids and derivatives	Arylsulfates	Aromatic homomonocyclic compounds	-9.825886563	-18.1432382	C02	Organic acids and derivatives	C13 (102)	C13	Carboxylic acids and derivatives	C17	Amino acids, peptides, and analogues	30	IL6LPS	IL6	LPS	LPS	G-	Lipopolysaccharides	434
mbx0548	TNFaEcoli	-0.346903973	9.73E-10	6.34E-07	548	269.088026	TRUE	0.65205604	80523.69336	-0.000221055	C9H18O9	-H(-)	100	D-erythro-L-galacto-Nonulose	HMDB0029955; HMDB29955	NA	NA	HMDB0029955	1	D-erythro-L-galacto-Nonulose	2-(hydroxymethyl)-6-(1,2,3-trihydroxypropyl)oxane-2,3,4,5-tetrol	270.0950822	270.2338	OCC(O)C(O)C1OC(O)(CO)C(O)C(O)C1O	Organic oxygen compounds	Organooxygen compounds	Carbohydrates and carbohydrate conjugates	Aliphatic heteromonocyclic compounds	-14.89594215	-18.53802225	C02	Organic acids and derivatives	C13 (102)	C13	Carboxylic acids and derivatives	C17	Amino acids, peptides, and analogues	26	TNFaEcoli	TNFa	Ecoli	E. coli	G-	Escherichia coli	637
mbx0337	IFNgtyphi	-0.341754495	1.00E-09	6.42E-07	337	212.9825744	TRUE	0.398346515	3061.896869	-0.001997583	C4H7O8P	-H(-)	20	2-Oxo-3-hydroxy-4-phosphobutanoic acid	HMDB0006801; HMDB06801	C06054	CHEBI:27951	HMDB0006801	1	2-Oxo-3-hydroxy-4-phosphobutanoic acid	(3R)-3-hydroxy-2-oxo-4-(phosphonooxy)butanoic acid	213.9878537	214.0673	O[C@H](COP(O)(O)=O)C(=O)C(O)=O	Organic acids and derivatives	Keto acids and derivatives	Short-chain keto acids and derivatives	Aliphatic acyclic compounds	-13.03460577	-15.64704243	C02	Organic acids and derivatives	C13 (102)	C13	Carboxylic acids and derivatives	C17	Amino acids, peptides, and analogues	30	IFNgtyphi	IFNg	typhi	S. typhi	G-	Salmonella typhi	408
mbx1135	TNFaEcoli	0.346650296	1.00E-09	6.42E-07	1135	433.1132934	TRUE	0.89439729	1706.379049	0.000726069	C21H22O10	-H(-)	100	2-O-Caffeoylarbutin	HMDB0031347; HMDB0033739; HMDB0037480; HMDB0038775; HMDB0039935; HMDB0040536; HMDB0040832; HMDB0041150; HMDB0060772; HMDB0124767; HMDB0128100; HMDB0128101; HMDB0130017; HMDB0130018; HMDB0134585; HMDB0134586; HMDB0135129; HMDB0135130; HMDB0135368; HMDB0135369; HMDB0135371; HMDB0135372; HMDB0135373; HMDB0135375; HMDB0135376; HMDB0135377; HMDB0135379; HMDB0135380; HMDB0135381; HMDB0135382; HMDB01353…	NA	NA	HMDB0031347	54	2-O-Caffeoylarbutin	4,5-dihydroxy-6-(hydroxymethyl)-2-(4-hydroxyphenoxy)oxan-3-yl (2E)-3-(3,4-dihydroxyphenyl)prop-2-enoate	434.1212969	434.3934	OCC1OC(OC2=CC=C(O)C=C2)C(OC(=O)\C=C\C2=CC(O)=C(O)C=C2)C(O)C1O	Organic oxygen compounds	Organooxygen compounds	Carbohydrates and carbohydrate conjugates	Aromatic heteromonocyclic compounds	6.955661968	7.81051384	C01	Lipids and lipid-like molecules	C01 (55)	C01	Organooxygen compounds	C27	Carbohydrates and carbohydrate conjugates	25	TNFaEcoli	TNFa	Ecoli	E. coli	G-	Escherichia coli	637
mbx0082	TNFaCand	-0.343733202	1.02E-09	6.49E-07	82	132.0303569	TRUE	0.709942135	10614.56041	-0.000125977	C4H7NO4	-H(-)	100	Aspartate	HMDB0000191; HMDB0006483; HMDB0011753; HMDB00191; HMDB0062186; HMDB06483; HMDB11753; HMDB62186	C00049; C00402; C16433; C19911	CHEBI:17053; CHEBI:17364; CHEBI:22660; CHEBI:24786	HMDB0000191	4	L-Aspartic acid	L-aspartic acid	133.0375077	133.1027	N[C@@H](CC(O)=O)C(O)=O	Organic acids and derivatives	Carboxylic acids and derivatives	Amino acids, peptides, and analogues	Aliphatic acyclic compounds	-7.68960993	-21.49538052	C02	Organic acids and derivatives	C13 (102)	C13	Carboxylic acids and derivatives	C25	Amino acids, peptides, and analogues	24	TNFaCand	TNFa	Cand	C. albicans	Fungal	Candida albicans	685
mbx1349	TNFatyphi	-0.347903686	1.05E-09	6.63E-07	1349	535.3409691	TRUE	0.51918328	50945.51267	-0.000442323	C27H53O8P	-H(-)	100	PA(8:0/16:0)	HMDB0115487; HMDB0115613; HMDB0115689; HMDB0115781	NA	NA	HMDB0115487	4	PA(8:0/16:0)	(2R)-2-(hexadecanoyloxy)-3-(octanoyloxy)propoxyphosphonic acid	536.3478057	536.687	[H][C@@](COC(=O)CCCCCCC)(COP(O)(O)=O)OC(=O)CCCCCCCCCCCCCCC	Lipids and lipid-like molecules	Glycerophospholipids	Glycerophosphates	Aliphatic acyclic compounds	7.096407168	-11.206321	C02	Organic acids and derivatives	C13 (102)	C13	Carboxylic acids and derivatives	C17	Amino acids, peptides, and analogues	26	TNFatyphi	TNFa	typhi	S. typhi	G-	Salmonella typhi	538
mbx1531	TNFatyphi	-0.347849557	1.06E-09	6.63E-07	1531	772.1846732	TRUE	0.67598909	4060.527876	0.000952749	C36H37O19	-H(-)	100	Cyanidin 3-(6-caffeoylglucoside) 5-glucoside	HMDB0037983; HMDB0038000; HMDB0125196; HMDB0125197; HMDB37983; HMDB38000	C08653	NA	HMDB0037983	4	Cyanidin 3-(6-caffeoylglucoside) 5-glucoside	2-(3,4-dihydroxyphenyl)-3-{[6-({[(2E)-3-(3,4-dihydroxyphenyl)prop-2-enoyl]oxy}methyl)-3,4,5-trihydroxyoxan-2-yl]oxy}-7-hydroxy-5-{[3,4,5-trihydroxy-6-(hydroxymethyl)oxan-2-yl]oxy}-1λ⁴-chromen-1-ylium	773.192904	773.6676	OCC1OC(OC2=CC(O)=CC3=[O+]C(=C(OC4OC(COC(=O)\C=C\C5=CC(O)=C(O)C=C5)C(O)C(O)C4O)C=C23)C2=CC(O)=C(O)C=C2)C(O)C(O)C1O	Phenylpropanoids and polyketides	Flavonoids	Flavonoid glycosides		9.257150819	-10.44452959	C02	Organic acids and derivatives	C10 (56)	C10	Glycerophospholipids	C29	Glycerophosphoethanolamines	14	TNFatyphi	TNFa	typhi	S. typhi	G-	Salmonella typhi	538
mbx0282	TNFaCand	0.343311932	1.07E-09	6.65E-07	282	199.0380279	TRUE	0.70260823	27056.49308	-0.000214136	C7H13KO4	-H(-)	25	Potassium 2-(1''-ethoxy) ethoxypropanoate	HMDB0037192; HMDB37192	NA	NA	HMDB0037192	1	NA	NA	NA	NA	NA	NA	NA	NA	NA	5.808178289	8.993645136	C01	Lipids and lipid-like molecules	C01 (55)	C01	Organooxygen compounds	C27	Carbohydrates and carbohydrate conjugates	26	TNFaCand	TNFa	Cand	C. albicans	Fungal	Candida albicans	685
mbx0377	TNFaCand	-0.343230391	1.09E-09	6.66E-07	377	225.0518059	TRUE	0.85508919	8044.948721	-0.000111364	C9H10N2O5	-H(-)	100	3-Nitrotyrosine	HMDB0001904; HMDB01904	NA	CHEBI:44454	HMDB0001904	1	3-Nitrotyrosine	nitrotyrosine	226.0589714	226.1861	N[C@@H](CC1=CC=C(O)C(=C1)[N+]([O-])=O)C(O)=O	Organic acids and derivatives	Carboxylic acids and derivatives	Amino acids, peptides, and analogues	Aromatic homomonocyclic compounds	-9.162501712	-16.44987318	C02	Organic acids and derivatives	C13 (102)	C13	Carboxylic acids and derivatives	C17	Amino acids, peptides, and analogues	27	TNFaCand	TNFa	Cand	C. albicans	Fungal	Candida albicans	685
mbx0146	TNFaLPS	-0.344160293	1.11E-09	6.74E-07	146	160.0255053	TRUE	0.63819954	2077.604092	0.000508635	C6H11NS2	-H(-)	100	Erucin	HMDB0033764; HMDB0038446; HMDB33764; HMDB38446	NA	NA	HMDB0033764	2	Erucin	1-isothiocyanato-4-(methylsulfanyl)butane	161.0332907	161.288	CSCCCCN=C=S	Organosulfur compounds	Isothiocyanates		Aliphatic acyclic compounds	-8.475442536	-18.52196524	C02	Organic acids and derivatives	C13 (102)	C13	Carboxylic acids and derivatives	C25	Amino acids, peptides, and analogues	27	TNFaLPS	TNFa	LPS	LPS	G-	Lipopolysaccharides	628
mbx1379	TNFaCand	0.342799147	1.14E-09	6.90E-07	1379	559.1683698	TRUE	0.28150487	2244.824352	-0.001527275	C24H32O15	-H(-)	43	5''''-(4-Hydroxy-(E)-cinnamoyl) alpha-L-arabinofuranosyl-(1->3)-beta-D-xylopyranosyl-(1->4)-D-xylopyranoside	HMDB0041489; HMDB41489	NA	NA	HMDB0041489	1	5''-(4-Hydroxy-(E)-cinnamoyl) alpha-L-arabinofuranosyl-(1->3)-beta-D-xylopyranosyl-(1->4)-D-xylopyranoside	[5-({3,5-dihydroxy-2-[(4,5,6-trihydroxyoxan-3-yl)oxy]oxan-4-yl}oxy)-3,4-dihydroxyoxolan-2-yl]methyl (2E)-3-(4-hydroxyphenyl)prop-2-enoate	560.1741204	560.5019	OC1C(COC(=O)\C=C\C2=CC=C(O)C=C2)OC(OC2C(O)COC(OC3COC(O)C(O)C3O)C2O)C1O	Organic oxygen compounds	Organooxygen compounds	Carbohydrates and carbohydrate conjugates	Aromatic heteromonocyclic compounds	7.221419881	7.237026093	C01	Lipids and lipid-like molecules	C01 (55)	C01	Organooxygen compounds	C27	Carbohydrates and carbohydrate conjugates	26	TNFaCand	TNFa	Cand	C. albicans	Fungal	Candida albicans	685
mbx1007	TNFaaureus	-0.340877106	1.18E-09	7.09E-07	1007	393.2069127	TRUE	0.78064948	6039.041876	0.000219208	C25H30O4	-H(-)	100	(R)-2'',4'',7-Trihydroxy-3'',8-diprenylisoflavan	HMDB0029793; HMDB0035074; HMDB0035317; HMDB0133050; HMDB0133093; HMDB29793; HMDB35074; HMDB35317	NA	CHEBI:3136	HMDB0029793	5	(R)-2',4',7-Trihydroxy-3',8-diprenylisoflavan	4-[7-hydroxy-8-(3-methylbut-2-en-1-yl)-3,4-dihydro-2H-1-benzopyran-3-yl]-2-(3-methylbut-2-en-1-yl)benzene-1,3-diol	394.2144094	394.5033	CC(C)=CCC1=C(O)C=CC(C2COC3=C(CC=C(C)C)C(O)=CC=C3C2)=C1O	Phenylpropanoids and polyketides	Isoflavonoids	Isoflavans	Aromatic heteropolycyclic compounds	-3.206425363	-21.56091144	C02	Organic acids and derivatives	C10 (56)	C10	Glycerophospholipids	C29	Glycerophosphoethanolamines	20	TNFaaureus	TNFa	aureus	S. aureus	G+	Staphylococcus aureus	543
mbx0986	TNFaEcoli	0.345184032	1.19E-09	7.09E-07	986	387.1669283	TRUE	0.804808735	4287.297312	-0.000873383	C18H28O9	-H(-)	100	beta-D-Glucopyranosyl-11-hydroxyjasmonic acid	HMDB0039964; HMDB0040706; HMDB0041552; HMDB39964; HMDB40706; HMDB41552	NA	NA	HMDB0039964	3	beta-D-Glucopyranosyl-11-hydroxyjasmonic acid	{3-oxo-2-[(2E)-4-{[3,4,5-trihydroxy-6-(hydroxymethyl)oxan-2-yl]oxy}pent-2-en-1-yl]cyclopentyl}acetic acid	388.1733325	388.4095	CC(OC1OC(CO)C(O)C(O)C1O)\C=C\CC1C(CC(O)=O)CCC1=O	Lipids and lipid-like molecules	Fatty Acyls	Fatty acyl glycosides	Aliphatic heteromonocyclic compounds	5.601037419	10.21779364	C01	Lipids and lipid-like molecules	C01 (55)	C01	Organooxygen compounds	C27	Carbohydrates and carbohydrate conjugates	21	TNFaEcoli	TNFa	Ecoli	E. coli	G-	Escherichia coli	637
mbx1264	TNFaLPS	0.343308898	1.22E-09	7.22E-07	1264	489.1402794	TRUE	0.92080024	1750.623909	-4.53E-05	C24H26O11	-H(-)	100	4'',5,6-Trimethylscutellarein 7-glucoside	HMDB0040512; HMDB40512	NA	NA	HMDB0040512	1	4',5,6-Trimethylscutellarein 7-glucoside	5,6-dimethoxy-2-(4-methoxyphenyl)-7-{[3,4,5-trihydroxy-6-(hydroxymethyl)oxan-2-yl]oxy}chromen-4-one	490.1475117	490.4566	COC1=CC=C(C=C1)C1=CC(=O)C2=C(OC)C(OC)=C(OC3OC(CO)C(O)C(O)C3O)C=C2O1	Phenylpropanoids and polyketides	Flavonoids	Flavonoid glycosides	Aromatic heteropolycyclic compounds	5.396546097	6.72716491	C01	Lipids and lipid-like molecules	C01 (55)	C01	Organooxygen compounds	C27	Carbohydrates and carbohydrate conjugates	26	TNFaLPS	TNFa	LPS	LPS	G-	Lipopolysaccharides	628
mbx0626	TNFaEcoli	-0.344144515	1.35E-09	7.84E-07	626	291.0225029	TRUE	0.805496155	9021.053876	-0.001324622	C10H13ClN2O4S	-H(-)	15	2-Hydroxychlorpropamide	HMDB0014024; HMDB0014025; HMDB14024; HMDB14025	NA	NA	HMDB0014024	2	2-Hydroxychlorpropamide	1-(4-chloro-2-hydroxybenzenesulfonyl)-3-propylurea	292.0284553	292.739	CCCNC(=O)NS(=O)(=O)C1=C(O)C=C(Cl)C=C1	Benzenoids	Benzene and substituted derivatives	Benzenesulfonamides	Aromatic homomonocyclic compounds	-7.134746033	-19.57556679	C02	Organic acids and derivatives	C13 (102)	C13	Carboxylic acids and derivatives	C25	Amino acids, peptides, and analogues	28	TNFaEcoli	TNFa	Ecoli	E. coli	G-	Escherichia coli	637
mbx0542	TNFaLPS	-0.342457107	1.35E-09	7.84E-07	542	267.0725684	TRUE	0.51015812	10691.76839	0.000924122	C10H12N4O5	-H(-)	100	Inosine	HMDB0000195; HMDB0000481; HMDB0003040; HMDB00195; HMDB00481; HMDB03040	C00294	CHEBI:17596; CHEBI:705435; CHEBI:74074	HMDB0000195	3	Inosine	inosine	268.0807695	268.2261	OC[C@H]1O[C@H]([C@H](O)[C@@H]1O)N1C=NC2=C(O)N=CN=C12	Nucleosides, nucleotides, and analogues	Purine nucleosides		Aromatic heteropolycyclic compounds	-13.97730583	-18.18775203	C02	Organic acids and derivatives	C13 (102)	C13	Carboxylic acids and derivatives	C17	Amino acids, peptides, and analogues	31	TNFaLPS	TNFa	LPS	LPS	G-	Lipopolysaccharides	628
mbx0072	TNFaLPS	-0.342317439	1.37E-09	7.84E-07	72	129.0193986	TRUE	0.7465589	23213.37214	-6.67E-05	C5H6O4	-H(-)	100	Itaconate	HMDB0000620; HMDB0000634; HMDB0000749; HMDB0002092; HMDB0013233; HMDB0033809; HMDB0059743; HMDB0060365; HMDB0061185; HMDB00620; HMDB00634; HMDB00749; HMDB01657; HMDB02092; HMDB13233; HMDB33809; HMDB59743; HMDB60365; HMDB61185	C00490; C01732; C02214; C02226; C02800	CHEBI:15670; CHEBI:16600; CHEBI:17204; CHEBI:17415; CHEBI:17626; CHEBI:30838; CHEBI:74524	HMDB0000620	9	Glutaconic acid	glutaconic acid	130.0266087	130.0987	OC(=O)C\C=C\C(O)=O	Organic acids and derivatives	Carboxylic acids and derivatives	Dicarboxylic acids and derivatives	Aliphatic acyclic compounds	-25.73014798	-8.84520233	C02	Organic acids and derivatives	C04 (105)	C04	Carboxylic acids and derivatives	C19	Amino acids, peptides, and analogues	28	TNFaLPS	TNFa	LPS	LPS	G-	Lipopolysaccharides	628
mbx1140	TNFaCand	0.341199154	1.38E-09	7.84E-07	1140	433.4043082	TRUE	0.837150065	1614.15049	0.000794533	C29H54O2	-H(-)	100	Ximenoylacetone	HMDB0035952; HMDB35952	NA	NA	HMDB0035952	1	Ximenoylacetone	(20Z)-nonacos-20-ene-2,4-dione	434.412381	434.7379	CCCCCCCC\C=C/CCCCCCCCCCCCCCCC(=O)CC(C)=O	Organic oxygen compounds	Organooxygen compounds	Carbonyl compounds	Aliphatic acyclic compounds	8.254621816	5.317613828	C01	Lipids and lipid-like molecules	C01 (55)	C01	Organooxygen compounds	C27	Carbohydrates and carbohydrate conjugates	26	TNFaCand	TNFa	Cand	C. albicans	Fungal	Candida albicans	685
mbx0878	TNFaCand	-0.341192632	1.38E-09	7.84E-07	878	358.1302917	TRUE	0.769930035	2216.916672	-0.000681553	C19H21NO6	-H(-)	100	N-[2-hydroxy-2-(4-hydroxy-3-methoxyphenyl)ethyl]-3-(4-hydroxy-3-methoxyphenyl)prop-2-enimidic acid	HMDB0136453	NA	NA	HMDB0136453	1	N-[2-hydroxy-2-(4-hydroxy-3-methoxyphenyl)ethyl]-3-(4-hydroxy-3-methoxyphenyl)prop-2-enimidic acid	N-[2-hydroxy-2-(4-hydroxy-3-methoxyphenyl)ethyl]-3-(4-hydroxy-3-methoxyphenyl)prop-2-enimidic acid	359.1368874	359.378	COC1=C(O)C=CC(C=CC(O)=NCC(O)C2=CC(OC)=C(O)C=C2)=C1	Phenylpropanoids and polyketides	Cinnamic acids and derivatives	Hydroxycinnamic acids and derivatives	Aromatic homomonocyclic compounds	-20.1096748	-17.98296484	C02	Organic acids and derivatives	C13 (102)	C13	Carboxylic acids and derivatives	C19	Amino acids, peptides, and analogues	27	TNFaCand	TNFa	Cand	C. albicans	Fungal	Candida albicans	685
mbx0700	TNFaenteri	-0.347792352	1.39E-09	7.84E-07	700	308.0982197	TRUE	0.58270362	9194.830754	0.000484168	C11H19NO9	-H(-)	100	N-Acetylneuraminic acid	HMDB0000230; HMDB0000773; HMDB00230; HMDB00773; HMDB00800	C19909; C19910	CHEBI:45744; CHEBI:61599	HMDB0000230	2	N-Acetylneuraminic acid	β-neu5ac	309.1059812	309.2699	[H][C@]1(O[C@@](O)(C[C@H](O)[C@H]1NC(C)=O)C(O)=O)[C@H](O)[C@H](O)CO	Organic oxygen compounds	Organooxygen compounds	Carbohydrates and carbohydrate conjugates	Aliphatic heteromonocyclic compounds	-12.39826882	-17.44125989	C02	Organic acids and derivatives	C13 (102)	C13	Carboxylic acids and derivatives	C17	Amino acids, peptides, and analogues	30	TNFaenteri	TNFa	enteri	S. enteritidis	G-	Salmonella enterica	587
mbx0772	TNFaCand	-0.341059093	1.40E-09	7.84E-07	772	330.0557297	TRUE	0.63676673	14053.94623	-0.000330081	C15H13N3O4S	-H(-)	100	Piroxicam	HMDB0014694; HMDB14694	C01608	CHEBI:8249	HMDB0014694	1	Piroxicam	piroxicam	331.0626766	331.346	CN1C(C(=O)NC2=NC=CC=C2)=C(O)C2=C(C=CC=C2)S1(=O)=O	Organoheterocyclic compounds	Benzothiazines		Aromatic heteropolycyclic compounds	0.119542876	-6.188025322	C02	Organic acids and derivatives	C03 (138)	C03	Fatty Acyls	C20	Arylsulfates	28	TNFaCand	TNFa	Cand	C. albicans	Fungal	Candida albicans	685
mbx0986	TNFaenteri	0.347482834	1.44E-09	8.01E-07	986	387.1669283	TRUE	0.804808735	4287.297312	-0.000873383	C18H28O9	-H(-)	100	beta-D-Glucopyranosyl-11-hydroxyjasmonic acid	HMDB0039964; HMDB0040706; HMDB0041552; HMDB39964; HMDB40706; HMDB41552	NA	NA	HMDB0039964	3	beta-D-Glucopyranosyl-11-hydroxyjasmonic acid	{3-oxo-2-[(2E)-4-{[3,4,5-trihydroxy-6-(hydroxymethyl)oxan-2-yl]oxy}pent-2-en-1-yl]cyclopentyl}acetic acid	388.1733325	388.4095	CC(OC1OC(CO)C(O)C(O)C1O)\C=C\CC1C(CC(O)=O)CCC1=O	Lipids and lipid-like molecules	Fatty Acyls	Fatty acyl glycosides	Aliphatic heteromonocyclic compounds	5.601037419	10.21779364	C01	Lipids and lipid-like molecules	C01 (55)	C01	Organooxygen compounds	C27	Carbohydrates and carbohydrate conjugates	21	TNFaenteri	TNFa	enteri	S. enteritidis	G-	Salmonella enterica	587
mbx0626	TNFaLPS	-0.341791821	1.46E-09	8.05E-07	626	291.0225029	TRUE	0.805496155	9021.053876	-0.001324622	C10H13ClN2O4S	-H(-)	15	2-Hydroxychlorpropamide	HMDB0014024; HMDB0014025; HMDB14024; HMDB14025	NA	NA	HMDB0014024	2	2-Hydroxychlorpropamide	1-(4-chloro-2-hydroxybenzenesulfonyl)-3-propylurea	292.0284553	292.739	CCCNC(=O)NS(=O)(=O)C1=C(O)C=C(Cl)C=C1	Benzenoids	Benzene and substituted derivatives	Benzenesulfonamides	Aromatic homomonocyclic compounds	-7.134746033	-19.57556679	C02	Organic acids and derivatives	C13 (102)	C13	Carboxylic acids and derivatives	C25	Amino acids, peptides, and analogues	28	TNFaLPS	TNFa	LPS	LPS	G-	Lipopolysaccharides	628
mbx0088	TNFaenteri	0.347145176	1.50E-09	8.21E-07	88	133.0658526	TRUE	0.75277233	10626.40051	3.55E-05	C9H10O	-H(-)	100	Indan-1-ol	HMDB0029639; HMDB0029697; HMDB0029698; HMDB0030839; HMDB0031626; HMDB0032024; HMDB0032142; HMDB0032608; HMDB0032623; HMDB0033716; HMDB0034107; HMDB0034563; HMDB0036441; HMDB0059601; HMDB0059895; HMDB29639; HMDB29697; HMDB29698; HMDB30839; HMDB31626; HMDB32024; HMDB32142; HMDB32608; HMDB32623; HMDB33716; HMDB34107; HMDB34563; HMDB36441; HMDB59601; HMDB59895	C01710; C02394; C16930	CHEBI:16697; CHEBI:33226; CHEBI:33227; CHEBI:425902; CHEBI:50158	HMDB0029639	15	(4-Methylphenyl)acetaldehyde	benzeneacetaldehyde, 4-methyl-	134.0731649	134.1751	CC1=CC=C(CC=O)C=C1	Benzenoids	Benzene and substituted derivatives	Phenylacetaldehydes	Aromatic homomonocyclic compounds	5.982823086	7.060622698	C01	Lipids and lipid-like molecules	C01 (55)	C01	Organooxygen compounds	C27	Carbohydrates and carbohydrate conjugates	25	TNFaenteri	TNFa	enteri	S. enteritidis	G-	Salmonella enterica	587
mbx0031	TNFaLPS	-0.341229175	1.56E-09	8.48E-07	31	111.0086917	TRUE	0.67158234	70398.59964	7.56E-05	C5H4O3	-H(-)	100	Furoic acid	HMDB0000444; HMDB0000617; HMDB0032994; HMDB0039437; HMDB00444; HMDB00617; HMDB32994; HMDB39437	C01546	CHEBI:30845; CHEBI:30846	HMDB0000444	4	3-Furoic acid	3-furoic acid	112.016044	112.0835	OC(=O)C1=COC=C1	Organoheterocyclic compounds	Furans	Furoic acid and derivatives	Aromatic heteromonocyclic compounds	-17.82050973	-13.09928655	C02	Organic acids and derivatives	C13 (102)	C13	Carboxylic acids and derivatives	C19	Amino acids, peptides, and analogues	30	TNFaLPS	TNFa	LPS	LPS	G-	Lipopolysaccharides	628
mbx1031	TNFapneu	0.345358671	1.62E-09	8.72E-07	1031	403.2483397	TRUE	0.81947121	2588.11574	0.000656773	C24H36O5	-H(-)	100	7a,12a-Dihydroxy-3-oxo-4-cholenoic acid	HMDB0000447; HMDB0014372; HMDB0038152; HMDB00447; HMDB14372; HMDB38152	C07074; C15568	CHEBI:40303; CHEBI:49269	HMDB0000447	3	7a,12a-Dihydroxy-3-oxo-4-cholenoic acid	(4R)-4-[(1S,2R,9R,10R,11S,14R,15R,16S)-9,16-dihydroxy-2,15-dimethyl-5-oxotetracyclo[8.7.0.0²,⁷.0¹¹,¹⁵]heptadec-6-en-14-yl]pentanoic acid	404.2562743	404.5396	[H][C@@]12CC[C@H]([C@H](C)CCC(O)=O)[C@@]1(C)[C@@H](O)C[C@@]1([H])[C@@]2([H])[C@H](O)CC2=CC(=O)CC[C@]12C	Lipids and lipid-like molecules	Steroids and steroid derivatives	Bile acids, alcohols and derivatives	Aliphatic homopolycyclic compounds	19.776546	8.842248583	C01	Lipids and lipid-like molecules	C12 (101)	C12	Steroids and steroid derivatives	C10	Triterpenoids	22	TNFapneu	TNFa	pneu	S. pneumoniae	G+	Streptococcus pneumoniae	530
mbx0365	TNFaCand	-0.339612518	1.66E-09	8.81E-07	365	221.0450378	TRUE	0.64806816	5508.528512	0.000508687	C11H10O5	-H(-)	100	3-(6-hydroxy-7-methoxy-2H-1,3-benzodioxol-5-yl)prop-2-enal	HMDB0128662; HMDB0128663; HMDB0132247; HMDB0132248; HMDB0136673	NA	NA	HMDB0128662	5	3-(6-hydroxy-7-methoxy-2H-1,3-benzodioxol-5-yl)prop-2-enal	3-(6-hydroxy-7-methoxy-2H-1,3-benzodioxol-5-yl)prop-2-enal	222.0528234	222.196	COC1=C(O)C(C=CC=O)=CC2=C1OCO2	Organoheterocyclic compounds	Benzodioxoles		Aromatic heteropolycyclic compounds	-16.14387673	-16.64052162	C02	Organic acids and derivatives	C22 (81)	C22	Organooxygen compounds	C17	Amino acids, peptides, and analogues	28	TNFaCand	TNFa	Cand	C. albicans	Fungal	Candida albicans	685
mbx0178	TNFaCand	-0.339607902	1.66E-09	8.81E-07	178	169.0142311	TRUE	0.712019505	6776.601534	0.000883787	C8H10S2	-H(-)	100	Benzyl methyl disulfide	HMDB0040590; HMDB40590	NA	NA	HMDB0040590	1	Benzyl methyl disulfide	disulfide, methyl phenylmethyl	170.0223917	170.295	CSSCC1=CC=CC=C1	Benzenoids	Benzene and substituted derivatives		Aromatic homomonocyclic compounds	-11.46562164	-21.66252501	C02	Organic acids and derivatives	C13 (102)	C13	Carboxylic acids and derivatives	C17	Amino acids, peptides, and analogues	27	TNFaCand	TNFa	Cand	C. albicans	Fungal	Candida albicans	685
mbx1575	TNFaCand	0.339569904	1.67E-09	8.81E-07	1575	888.6476936	TRUE	0.44241056	7971.969494	0.001082196	C52H92NO8P	-H(-)	88	PC(20:5(5Z,8Z,11Z,14Z,17Z)/24:1(15Z))	HMDB0008520; HMDB0008551; HMDB0008581; HMDB0008582; HMDB0008613; HMDB0008645; HMDB0008677; HMDB0008710; HMDB0008742; HMDB0008807; HMDB0113645; HMDB0113672; HMDB0113699; HMDB0113752; HMDB0113753; HMDB0116740; HMDB08520; HMDB08551; HMDB08581; HMDB08582; HMDB08613; HMDB08645; HMDB08677; HMDB08710; HMDB08742; HMDB08807	C00157	NA	HMDB0008520	16	PC(20:5(5Z,8Z,11Z,14Z,17Z)/24:1(15Z))	lecithin	889.6560554	890.2625	CCCCCCCC\C=C/CCCCCCCCCCCCCC(=O)O[C@]([H])(COC(=O)CCC\C=C/C\C=C/C\C=C/C\C=C/C\C=C/CC)COP([O-])(=O)OCC[N+](C)(C)C	Lipids and lipid-like molecules	Glycerophospholipids	Glycerophosphocholines	Aliphatic acyclic compounds	5.20873873	4.409244794	C01	Lipids and lipid-like molecules	C07 (58)	C07	Carboxylic acids and derivatives	C08	Glycerophosphoserines	26	TNFaCand	TNFa	Cand	C. albicans	Fungal	Candida albicans	685
mbx0365	TNFaenteri	-0.346084883	1.69E-09	8.89E-07	365	221.0450378	TRUE	0.64806816	5508.528512	0.000508687	C11H10O5	-H(-)	100	3-(6-hydroxy-7-methoxy-2H-1,3-benzodioxol-5-yl)prop-2-enal	HMDB0128662; HMDB0128663; HMDB0132247; HMDB0132248; HMDB0136673	NA	NA	HMDB0128662	5	3-(6-hydroxy-7-methoxy-2H-1,3-benzodioxol-5-yl)prop-2-enal	3-(6-hydroxy-7-methoxy-2H-1,3-benzodioxol-5-yl)prop-2-enal	222.0528234	222.196	COC1=C(O)C(C=CC=O)=CC2=C1OCO2	Organoheterocyclic compounds	Benzodioxoles		Aromatic heteropolycyclic compounds	-16.14387673	-16.64052162	C02	Organic acids and derivatives	C22 (81)	C22	Organooxygen compounds	C17	Amino acids, peptides, and analogues	28	TNFaenteri	TNFa	enteri	S. enteritidis	G-	Salmonella enterica	587
mbx0253	TNFaLPS	-0.34031921	1.73E-09	9.04E-07	253	191.0197786	TRUE	0.670375705	677138.4422	-5.29E-05	C6H8O7	-H(-)	100	(Iso)Citrate	HMDB0000094; HMDB0000193; HMDB0001874; HMDB0005971; HMDB0006511; HMDB00094; HMDB00193; HMDB0033717; HMDB0041862; HMDB01874; HMDB05971; HMDB06511; HMDB33717; HMDB41862	C00158; C00311; C00451; C04575; C04617	CHEBI:151; CHEBI:15622; CHEBI:160; CHEBI:30769; CHEBI:30887; CHEBI:85805	HMDB0000094	7	Citric acid	citric acid	192.0270026	192.1235	OC(=O)CC(O)(CC(O)=O)C(O)=O	Organic acids and derivatives	Carboxylic acids and derivatives	Tricarboxylic acids and derivatives	Aliphatic acyclic compounds	-17.85395396	-13.10966272	C02	Organic acids and derivatives	C13 (102)	C13	Carboxylic acids and derivatives	C19	Amino acids, peptides, and analogues	30	TNFaLPS	TNFa	LPS	LPS	G-	Lipopolysaccharides	628
mbx0072	TNFatyphi	-0.3434194	1.78E-09	9.16E-07	72	129.0193986	TRUE	0.7465589	23213.37214	-6.67E-05	C5H6O4	-H(-)	100	Itaconate	HMDB0000620; HMDB0000634; HMDB0000749; HMDB0002092; HMDB0013233; HMDB0033809; HMDB0059743; HMDB0060365; HMDB0061185; HMDB00620; HMDB00634; HMDB00749; HMDB01657; HMDB02092; HMDB13233; HMDB33809; HMDB59743; HMDB60365; HMDB61185	C00490; C01732; C02214; C02226; C02800	CHEBI:15670; CHEBI:16600; CHEBI:17204; CHEBI:17415; CHEBI:17626; CHEBI:30838; CHEBI:74524	HMDB0000620	9	Glutaconic acid	glutaconic acid	130.0266087	130.0987	OC(=O)C\C=C\C(O)=O	Organic acids and derivatives	Carboxylic acids and derivatives	Dicarboxylic acids and derivatives	Aliphatic acyclic compounds	-25.73014798	-8.84520233	C02	Organic acids and derivatives	C04 (105)	C04	Carboxylic acids and derivatives	C19	Amino acids, peptides, and analogues	28	TNFatyphi	TNFa	typhi	S. typhi	G-	Salmonella typhi	538
mbx1188	TNFaEcoli	0.341721475	1.78E-09	9.16E-07	1188	453.1554199	TRUE	0.860013425	1807.379623	7.04E-05	C25H26O8	-H(-)	100	KB 2	HMDB0033666; HMDB0133920; HMDB0133922; HMDB0133924; HMDB0133926; HMDB0133928; HMDB0133934; HMDB33666	C02347	NA	HMDB0033666	7	KB 2	5-hydroxy-3-(3-hydroxy-3-methylbutyl)-8,8-dimethyl-2-(2,4,5-trihydroxyphenyl)pyrano[2,3-h]chromen-4-one	454.1627678	454.4691	CC(C)(O)CCC1=C(OC2=C(C(O)=CC3=C2C=CC(C)(C)O3)C1=O)C1=CC(O)=C(O)C=C1O	Phenylpropanoids and polyketides	Flavonoids	Flavones	Aromatic heteropolycyclic compounds	7.959824333	7.846380375	C01	Lipids and lipid-like molecules	C01 (55)	C01	Organooxygen compounds	C27	Carbohydrates and carbohydrate conjugates	29	TNFaEcoli	TNFa	Ecoli	E. coli	G-	Escherichia coli	637
mbx0455	TNFaaureus	-0.337163617	1.83E-09	9.36E-07	455	243.0490432	TRUE	0.872149915	6389.12144	0.001982477	C10H12O7	-H(-)	21	1-O-Galloylglycerol	HMDB0039177; HMDB39177	NA	NA	HMDB0039177	1	1-O-Galloylglycerol	2,3-dihydroxypropyl 3,4,5-trihydroxybenzoate	244.0583027	244.1981	OCC(O)COC(=O)C1=CC(O)=C(O)C(O)=C1	Benzenoids	Benzene and substituted derivatives	Benzoic acids and derivatives	Aromatic homomonocyclic compounds	-8.933879412	-17.43134568	C02	Organic acids and derivatives	C13 (102)	C13	Carboxylic acids and derivatives	C17	Amino acids, peptides, and analogues	26	TNFaaureus	TNFa	aureus	S. aureus	G+	Staphylococcus aureus	543
mbx0548	IFNgaureus	-0.33523003	1.91E-09	9.69E-07	548	269.088026	TRUE	0.65205604	80523.69336	-0.000221055	C9H18O9	-H(-)	100	D-erythro-L-galacto-Nonulose	HMDB0029955; HMDB29955	NA	NA	HMDB0029955	1	D-erythro-L-galacto-Nonulose	2-(hydroxymethyl)-6-(1,2,3-trihydroxypropyl)oxane-2,3,4,5-tetrol	270.0950822	270.2338	OCC(O)C(O)C1OC(O)(CO)C(O)C(O)C1O	Organic oxygen compounds	Organooxygen compounds	Carbohydrates and carbohydrate conjugates	Aliphatic heteromonocyclic compounds	-14.89594215	-18.53802225	C02	Organic acids and derivatives	C13 (102)	C13	Carboxylic acids and derivatives	C17	Amino acids, peptides, and analogues	26	IFNgaureus	IFNg	aureus	S. aureus	G+	Staphylococcus aureus	407
mbx0362	TNFaLPS	-0.338989933	2.02E-09	1.02E-06	362	220.0286897	TRUE	0.82022977	10025.78597	-0.000173512	C7H11NO5S	-H(-)	100	S-(3-oxo-3-carboxy-n-propyl)cysteine	HMDB0002135; HMDB02135	NA	NA	HMDB0002135	1	S-(3-Oxo-3-carboxy-n-propyl)cysteine	4-{[(2R)-2-amino-2-carboxyethyl]sulfanyl}-2-oxobutanoic acid	221.0357936	221.23	N[C@@H](CSCCC(=O)C(O)=O)C(O)=O	Organic acids and derivatives	Carboxylic acids and derivatives	Amino acids, peptides, and analogues	Aliphatic acyclic compounds	-17.88821968	-10.3985357	C02	Organic acids and derivatives	C13 (102)	C13	Carboxylic acids and derivatives	C19	Amino acids, peptides, and analogues	27	TNFaLPS	TNFa	LPS	LPS	G-	Lipopolysaccharides	628
mbx0032	IFNgCox	-0.339326549	2.07E-09	1.03E-06	32	111.0195535	TRUE	0.450047865	12528.26597	0.000447193	C4H4N2O2	-H(-)	100	Uracil	HMDB0000300; HMDB00300; HMDB0060760; HMDB60760	C00106	CHEBI:17568	HMDB0000300	2	Uracil	uracil	112.0272774	112.0868	O=C1NC=CC(=O)N1	Organoheterocyclic compounds	Diazines	Pyrimidines and pyrimidine derivatives	Aromatic heteromonocyclic compounds	-18.75771624	-12.63157288	C02	Organic acids and derivatives	C22 (81)	C22	Organooxygen compounds	C19	Amino acids, peptides, and analogues	19	IFNgCox	IFNg	Cox	C. burnetii	G-	Coxiella burnetii	315
mbx1143	TNFaenteri	0.344299868	2.08E-09	1.03E-06	1143	435.179429	TRUE	0.89984274	2100.948373	0.001882106	C26H28O6	-H(-)	24	Artocarpin	HMDB0030849; HMDB0033806; HMDB0041212; HMDB0129645; HMDB0134743; HMDB30849; HMDB33806; HMDB41212	NA	CHEBI:65439	HMDB0030849	5	Artocarpin	2-(2,4-dihydroxyphenyl)-5-hydroxy-7-methoxy-6-[(1E)-3-methylbut-1-en-1-yl]-3-(3-methylbut-2-en-1-yl)chromen-4-one	436.1885886	436.4969	COC1=CC2=C(C(O)=C1\C=C\C(C)C)C(=O)C(CC=C(C)C)=C(O2)C1=C(O)C=C(O)C=C1	Phenylpropanoids and polyketides	Flavonoids	Flavones	Aromatic heteropolycyclic compounds	-2.409032362	17.44082715	C01	Lipids and lipid-like molecules	C01 (55)	C01	Organooxygen compounds	C32	1-benzopyrans	28	TNFaenteri	TNFa	enteri	S. enteritidis	G-	Salmonella enterica	587
mbx1148	TNFaCand	0.337549137	2.11E-09	1.03E-06	1148	435.4201489	TRUE	0.90707743	1758.356832	0.000603808	C29H56O2	-H(-)	100	14,16-Nonacosanedione	HMDB0035234; HMDB0035536; HMDB0035537; HMDB0037327; HMDB0037328; HMDB35234; HMDB35536; HMDB35537; HMDB37327; HMDB37328	NA	NA	HMDB0035234	5	14,16-Nonacosanedione	nonacosane-14,16-dione	436.428031	436.7537	CCCCCCCCCCCCCC(=O)CC(=O)CCCCCCCCCCCCC	Organic oxygen compounds	Organooxygen compounds	Carbonyl compounds	Aliphatic acyclic compounds	7.990126313	5.20572593	C01	Lipids and lipid-like molecules	C01 (55)	C01	Organooxygen compounds	C27	Carbohydrates and carbohydrate conjugates	27	TNFaCand	TNFa	Cand	C. albicans	Fungal	Candida albicans	685
mbx0267	TNFaenteri	-0.344109537	2.12E-09	1.03E-06	267	194.9969655	TRUE	0.740460935	1930.527335	-8.37E-05	C5H8O6S	-H(-)	100	3-methyl-4-(sulfooxy)but-2-enoic acid	HMDB0128930; HMDB0129117; HMDB0129120	NA	NA	HMDB0128930	3	3-methyl-4-(sulfooxy)but-2-enoic acid	3-methyl-4-(sulfooxy)but-2-enoic acid	196.0041592	196.17	CC(COS(O)(=O)=O)=CC(O)=O	Lipids and lipid-like molecules	Fatty Acyls	Fatty acids and conjugates	Aliphatic acyclic compounds	-12.00232809	-15.4209178	C02	Organic acids and derivatives	C13 (102)	C13	Carboxylic acids and derivatives	C17	Amino acids, peptides, and analogues	24	TNFaenteri	TNFa	enteri	S. enteritidis	G-	Salmonella enterica	587
mbx0767	TNFatyphi	-0.341850927	2.13E-09	1.03E-06	767	329.000922	TRUE	0.981591435	17330.50082	-0.000479124	C12H11ClN2O5S	-H(-)	25	Furosemide	HMDB0001933; HMDB01933	C07017	CHEBI:5198	HMDB0001933	1	Furosemide	furosemide	330.0077199	330.744	NS(=O)(=O)C1=C(Cl)C=C(NCC2=CC=CO2)C(=C1)C(O)=O	Homogeneous non-metal compounds	Other non-metal organides	Other non-metal oxides		-14.93122114	18.91336318	C02	Organic acids and derivatives	C13 (102)	C13	Carboxylic acids and derivatives	C17	Amino acids, peptides, and analogues	30	TNFatyphi	TNFa	typhi	S. typhi	G-	Salmonella typhi	538
mbx1143	TNFaMtb	0.338556583	2.13E-09	1.03E-06	1143	435.179429	TRUE	0.89984274	2100.948373	0.001882106	C26H28O6	-H(-)	24	Artocarpin	HMDB0030849; HMDB0033806; HMDB0041212; HMDB0129645; HMDB0134743; HMDB30849; HMDB33806; HMDB41212	NA	CHEBI:65439	HMDB0030849	5	Artocarpin	2-(2,4-dihydroxyphenyl)-5-hydroxy-7-methoxy-6-[(1E)-3-methylbut-1-en-1-yl]-3-(3-methylbut-2-en-1-yl)chromen-4-one	436.1885886	436.4969	COC1=CC2=C(C(O)=C1\C=C\C(C)C)C(=O)C(CC=C(C)C)=C(O2)C1=C(O)C=C(O)C=C1	Phenylpropanoids and polyketides	Flavonoids	Flavones	Aromatic heteropolycyclic compounds	-2.409032362	17.44082715	C01	Lipids and lipid-like molecules	C01 (55)	C01	Organooxygen compounds	C32	1-benzopyrans	28	TNFaMtb	TNFa	Mtb	M. tuberculosis	G+	Mycobacterium tuberculosis	456
mbx1264	TNFaenteri	0.344025791	2.14E-09	1.03E-06	1264	489.1402794	TRUE	0.92080024	1750.623909	-4.53E-05	C24H26O11	-H(-)	100	4'',5,6-Trimethylscutellarein 7-glucoside	HMDB0040512; HMDB40512	NA	NA	HMDB0040512	1	4',5,6-Trimethylscutellarein 7-glucoside	5,6-dimethoxy-2-(4-methoxyphenyl)-7-{[3,4,5-trihydroxy-6-(hydroxymethyl)oxan-2-yl]oxy}chromen-4-one	490.1475117	490.4566	COC1=CC=C(C=C1)C1=CC(=O)C2=C(OC)C(OC)=C(OC3OC(CO)C(O)C(O)C3O)C=C2O1	Phenylpropanoids and polyketides	Flavonoids	Flavonoid glycosides	Aromatic heteropolycyclic compounds	5.396546097	6.72716491	C01	Lipids and lipid-like molecules	C01 (55)	C01	Organooxygen compounds	C27	Carbohydrates and carbohydrate conjugates	26	TNFaenteri	TNFa	enteri	S. enteritidis	G-	Salmonella enterica	587
mbx1188	IFNgCand	0.335269554	2.15E-09	1.03E-06	1188	453.1554199	TRUE	0.860013425	1807.379623	7.04E-05	C25H26O8	-H(-)	100	KB 2	HMDB0033666; HMDB0133920; HMDB0133922; HMDB0133924; HMDB0133926; HMDB0133928; HMDB0133934; HMDB33666	C02347	NA	HMDB0033666	7	KB 2	5-hydroxy-3-(3-hydroxy-3-methylbutyl)-8,8-dimethyl-2-(2,4,5-trihydroxyphenyl)pyrano[2,3-h]chromen-4-one	454.1627678	454.4691	CC(C)(O)CCC1=C(OC2=C(C(O)=CC3=C2C=CC(C)(C)O3)C1=O)C1=CC(O)=C(O)C=C1O	Phenylpropanoids and polyketides	Flavonoids	Flavones	Aromatic heteropolycyclic compounds	7.959824333	7.846380375	C01	Lipids and lipid-like molecules	C01 (55)	C01	Organooxygen compounds	C27	Carbohydrates and carbohydrate conjugates	29	IFNgCand	IFNg	Cand	C. albicans	Fungal	Candida albicans	490
mbx0337	TNFaCand	-0.337139577	2.21E-09	1.05E-06	337	212.9825744	TRUE	0.398346515	3061.896869	-0.001997583	C4H7O8P	-H(-)	20	2-Oxo-3-hydroxy-4-phosphobutanoic acid	HMDB0006801; HMDB06801	C06054	CHEBI:27951	HMDB0006801	1	2-Oxo-3-hydroxy-4-phosphobutanoic acid	(3R)-3-hydroxy-2-oxo-4-(phosphonooxy)butanoic acid	213.9878537	214.0673	O[C@H](COP(O)(O)=O)C(=O)C(O)=O	Organic acids and derivatives	Keto acids and derivatives	Short-chain keto acids and derivatives	Aliphatic acyclic compounds	-13.03460577	-15.64704243	C02	Organic acids and derivatives	C13 (102)	C13	Carboxylic acids and derivatives	C17	Amino acids, peptides, and analogues	30	TNFaCand	TNFa	Cand	C. albicans	Fungal	Candida albicans	685
mbx0489	TNFaCand	-0.337100755	2.22E-09	1.05E-06	489	251.0562555	TRUE	0.78188744	3876.79962	-0.000144373	C12H12O6	-H(-)	100	2-O-(Z-p-Hydroxycinnamoyl)-(x)-glyceric acid	HMDB0041195; HMDB0128660; HMDB0128661; HMDB0128664; HMDB0137274; HMDB41195	NA	NA	HMDB0041195	5	2-O-(Z-p-Hydroxycinnamoyl)-(x)-glyceric acid	3-hydroxy-2-{[(2E)-3-(4-hydroxyphenyl)prop-2-enoyl]oxy}propanoic acid	252.0633881	252.2201	OCC(OC(=O)\C=C\C1=CC=C(O)C=C1)C(O)=O	Phenylpropanoids and polyketides	Cinnamic acids and derivatives	Hydroxycinnamic acids and derivatives	Aromatic homomonocyclic compounds	-10.76026371	-14.31496833	C02	Organic acids and derivatives	C13 (102)	C13	Carboxylic acids and derivatives	C17	Amino acids, peptides, and analogues	20	TNFaCand	TNFa	Cand	C. albicans	Fungal	Candida albicans	685
mbx0521	TNFaenteri	-0.343393644	2.30E-09	1.08E-06	521	258.9901027	TRUE	0.78239763	10587.93529	0.001693664	C9H8O7S	-H(-)	33	Caffeic acid 3-sulfate	HMDB0041706; HMDB0041708; HMDB0125409; HMDB0125831; HMDB0127962; HMDB0134087; HMDB0135272; HMDB41706; HMDB41708	NA	CHEBI:90242	HMDB0041706	7	Caffeic acid 3-O-sulfate	(2E)-3-[4-hydroxy-3-(sulfooxy)phenyl]prop-2-enoic acid	259.9990733	260.221	OC(=O)\C=C\C1=CC(OS(O)(=O)=O)=C(O)C=C1	Phenylpropanoids and polyketides	Cinnamic acids and derivatives	Hydroxycinnamic acids and derivatives	Aromatic homomonocyclic compounds	-18.40828141	-9.434777415	C02	Organic acids and derivatives	C23 (82)	C23	Organic sulfuric acids and derivatives	C17	Amino acids, peptides, and analogues	25	TNFaenteri	TNFa	enteri	S. enteritidis	G-	Salmonella enterica	587
mbx0337	TNFapneu	-0.342255251	2.31E-09	1.08E-06	337	212.9825744	TRUE	0.398346515	3061.896869	-0.001997583	C4H7O8P	-H(-)	20	2-Oxo-3-hydroxy-4-phosphobutanoic acid	HMDB0006801; HMDB06801	C06054	CHEBI:27951	HMDB0006801	1	2-Oxo-3-hydroxy-4-phosphobutanoic acid	(3R)-3-hydroxy-2-oxo-4-(phosphonooxy)butanoic acid	213.9878537	214.0673	O[C@H](COP(O)(O)=O)C(=O)C(O)=O	Organic acids and derivatives	Keto acids and derivatives	Short-chain keto acids and derivatives	Aliphatic acyclic compounds	-13.03460577	-15.64704243	C02	Organic acids and derivatives	C13 (102)	C13	Carboxylic acids and derivatives	C17	Amino acids, peptides, and analogues	30	TNFapneu	TNFa	pneu	S. pneumoniae	G+	Streptococcus pneumoniae	530
mbx0474	TNFaCand	-0.33645942	2.39E-09	1.11E-06	474	247.0940678	TRUE	0.547029885	67540.20377	-0.000508742	C9H16N2O6	-H(-)	100	Glutamylthreonine	HMDB0028829; HMDB0029159; HMDB28829; HMDB29159	NA	CHEBI:133747; CHEBI:73510	HMDB0028829	2	Glutamylthreonine	(4S)-4-amino-4-{[(1S,2R)-1-carboxy-2-hydroxypropyl]carbamoyl}butanoic acid	248.1008362	248.235	C[C@@H](O)[C@H](NC(=O)[C@@H](N)CCC(O)=O)C(O)=O	Organic acids and derivatives	Carboxylic acids and derivatives	Amino acids, peptides, and analogues	Aliphatic acyclic compounds	-5.864234915	-21.45581002	C02	Organic acids and derivatives	C13 (102)	C13	Carboxylic acids and derivatives	C25	Amino acids, peptides, and analogues	26	TNFaCand	TNFa	Cand	C. albicans	Fungal	Candida albicans	685
mbx0497	TNFaCand	-0.336413136	2.41E-09	1.11E-06	497	253.0040241	TRUE	0.805930765	2064.461297	-0.001663056	C7H10O8S	-H(-)	34	3,4-dihydroxy-5-(sulfooxy)cyclohex-1-ene-1-carboxylic acid	HMDB0130162; HMDB0130163; HMDB0130164	NA	NA	HMDB0130162	3	3,4-dihydroxy-5-(sulfooxy)cyclohex-1-ene-1-carboxylic acid	3,4-dihydroxy-5-(sulfooxy)cyclohex-1-ene-1-carboxylic acid	254.0096385	254.21	OC1C=C(CC(OS(O)(=O)=O)C1O)C(O)=O	Organic acids and derivatives	Organic sulfuric acids and derivatives	Sulfuric acid esters	Aliphatic homomonocyclic compounds	-11.41270293	-15.55193043	C02	Organic acids and derivatives	C13 (102)	C13	Carboxylic acids and derivatives	C17	Amino acids, peptides, and analogues	26	TNFaCand	TNFa	Cand	C. albicans	Fungal	Candida albicans	685
mbx0222	TNFapneu	-0.341758084	2.44E-09	1.12E-06	222	183.0298542	TRUE	0.71646708	6012.9546	4.23E-05	C8H8O5	-H(-)	100	3,4-Dihydroxymandelate	HMDB0001866; HMDB0013198; HMDB0029650; HMDB0125522; HMDB0125542; HMDB0126480; HMDB0130405; HMDB0130407; HMDB0130408; HMDB0130482; HMDB0140912; HMDB01866; HMDB13198; HMDB29650	C05580	CHEBI:27637; CHEBI:297061	HMDB0001866	11	3,4-Dihydroxymandelic acid	dihydroxymandelic acid	184.0371734	184.1461	OC(C(O)=O)C1=CC=C(O)C(O)=C1	Benzenoids	Phenols	Benzenediols	Aromatic homomonocyclic compounds	-15.35309671	-18.21802671	C02	Organic acids and derivatives	C13 (102)	C13	Carboxylic acids and derivatives	C17	Amino acids, peptides, and analogues	30	TNFapneu	TNFa	pneu	S. pneumoniae	G+	Streptococcus pneumoniae	530
mbx1140	TNFaLPS	0.33727864	2.47E-09	1.12E-06	1140	433.4043082	TRUE	0.837150065	1614.15049	0.000794533	C29H54O2	-H(-)	100	Ximenoylacetone	HMDB0035952; HMDB35952	NA	NA	HMDB0035952	1	Ximenoylacetone	(20Z)-nonacos-20-ene-2,4-dione	434.412381	434.7379	CCCCCCCC\C=C/CCCCCCCCCCCCCCCC(=O)CC(C)=O	Organic oxygen compounds	Organooxygen compounds	Carbonyl compounds	Aliphatic acyclic compounds	8.254621816	5.317613828	C01	Lipids and lipid-like molecules	C01 (55)	C01	Organooxygen compounds	C27	Carbohydrates and carbohydrate conjugates	26	TNFaLPS	TNFa	LPS	LPS	G-	Lipopolysaccharides	628
mbx1276	TNFaaureus	-0.334441413	2.52E-09	1.14E-06	1276	494.3253835	TRUE	0.897663925	14137.12939	-0.000172303	C24H50NO7P	-H(-)	100	LysoPC(16:0)	HMDB0010382; HMDB10382	C04230	NA	HMDB0010382	1	LysoPC(16:0/0:0)	(2-{[(2R)-3-(hexadecanoyloxy)-2-hydroxypropyl phosphono]oxy}ethyl)trimethylazanium	495.3324895	495.6301	CCCCCCCCCCCCCCCC(=O)OC[C@@H](O)COP([O-])(=O)OCC[N+](C)(C)C	Lipids and lipid-like molecules	Glycerophospholipids	Glycerophosphocholines	Aliphatic acyclic compounds	9.903058351	-9.459755919	C02	Organic acids and derivatives	C10 (56)	C10	Glycerophospholipids	C29	Glycerophosphoethanolamines	22	TNFaaureus	TNFa	aureus	S. aureus	G+	Staphylococcus aureus	543
mbx0542	TNFaCand	-0.335639357	2.63E-09	1.18E-06	542	267.0725684	TRUE	0.51015812	10691.76839	0.000924122	C10H12N4O5	-H(-)	100	Inosine	HMDB0000195; HMDB0000481; HMDB0003040; HMDB00195; HMDB00481; HMDB03040	C00294	CHEBI:17596; CHEBI:705435; CHEBI:74074	HMDB0000195	3	Inosine	inosine	268.0807695	268.2261	OC[C@H]1O[C@H]([C@H](O)[C@@H]1O)N1C=NC2=C(O)N=CN=C12	Nucleosides, nucleotides, and analogues	Purine nucleosides		Aromatic heteropolycyclic compounds	-13.97730583	-18.18775203	C02	Organic acids and derivatives	C13 (102)	C13	Carboxylic acids and derivatives	C17	Amino acids, peptides, and analogues	31	TNFaCand	TNFa	Cand	C. albicans	Fungal	Candida albicans	685
mbx0633	TNFaCand	-0.335632305	2.63E-09	1.18E-06	633	293.0724467	TRUE	0.886319815	6930.212979	-0.001062727	C12H14N4O3S	-H(-)	90	Sulfacytine	HMDB0015412; HMDB15412	NA	CHEBI:775007	HMDB0015412	1	Sulfacytine	sulfacytine	294.078661	294.33	CCN1C=CC(NS(=O)(=O)C2=CC=C(N)C=C2)=NC1=O	Benzenoids	Benzene and substituted derivatives	Benzenesulfonamides	Aromatic heteromonocyclic compounds	-7.211308719	-19.10981498	C02	Organic acids and derivatives	C13 (102)	C13	Carboxylic acids and derivatives	C25	Amino acids, peptides, and analogues	27	TNFaCand	TNFa	Cand	C. albicans	Fungal	Candida albicans	685
mbx1597	TNFaMtb	-0.336636296	2.65E-09	1.18E-06	1597	955.9060396	TRUE	0.25297818	17866.62953	0.000256919	C63H120O5	-H(-)	100	TG(20:0/22:2(13Z,16Z)/o-18:0)	HMDB0046022; HMDB0046247; HMDB0046705; HMDB0046993; HMDB0047388; HMDB0047710; HMDB0049386; HMDB0049686; HMDB0050000; HMDB0050285; HMDB0050565; HMDB0050853; HMDB0051611; HMDB0052076; HMDB0052092; HMDB0052500; HMDB0053341; HMDB0054390; HMDB46022; HMDB46247; HMDB46705; HMDB46993; HMDB47388; HMDB47710; HMDB49386; HMDB49686; HMDB50000; HMDB50285; HMDB50565; HMDB50853; HMDB51611; HMDB52076; HMDB52092; …	NA	NA	HMDB0046022	18	TG(20:0/22:2(13Z,16Z)/O-18:0)	(2R)-1-(icosanoyloxy)-3-(octadecyloxy)propan-2-yl (13Z,16Z)-docosa-13,16-dienoate	956.913577	957.648	[H][C@@](COCCCCCCCCCCCCCCCCCC)(COC(=O)CCCCCCCCCCCCCCCCCCC)OC(=O)CCCCCCCCCCC\C=C/C\C=C/CCCCC	Lipids and lipid-like molecules	Glycerolipids	Triradylcglycerols	Aliphatic acyclic compounds	-8.609801283	-18.28869445	C02	Organic acids and derivatives	C13 (102)	C13	Carboxylic acids and derivatives	C25	Amino acids, peptides, and analogues	30	TNFaMtb	TNFa	Mtb	M. tuberculosis	G+	Mycobacterium tuberculosis	456
mbx1192	TNFaMtb	0.33657049	2.68E-09	1.18E-06	1192	455.1859885	TRUE	0.89664799	3404.558812	0.001093487	C22H28N6O3S	-H(-)	86	Delavirdine	HMDB0014843; HMDB14843	C06941	CHEBI:119573	HMDB0014843	1	Delavirdine	delavirdine	456.1943595	456.561	CC(C)NC1=C(N=CC=C1)N1CCN(CC1)C(=O)C1=CC2=C(N1)C=CC(NS(C)(=O)=O)=C2	Organoheterocyclic compounds	Tetrapyrroles and derivatives	Porphyrins	Aromatic heteropolycyclic compounds	6.56871513	7.304059378	C01	Lipids and lipid-like molecules	C01 (55)	C01	Organooxygen compounds	C27	Carbohydrates and carbohydrate conjugates	26	TNFaMtb	TNFa	Mtb	M. tuberculosis	G+	Mycobacterium tuberculosis	456
mbx1188	TNFaenteri	0.342058625	2.68E-09	1.18E-06	1188	453.1554199	TRUE	0.860013425	1807.379623	7.04E-05	C25H26O8	-H(-)	100	KB 2	HMDB0033666; HMDB0133920; HMDB0133922; HMDB0133924; HMDB0133926; HMDB0133928; HMDB0133934; HMDB33666	C02347	NA	HMDB0033666	7	KB 2	5-hydroxy-3-(3-hydroxy-3-methylbutyl)-8,8-dimethyl-2-(2,4,5-trihydroxyphenyl)pyrano[2,3-h]chromen-4-one	454.1627678	454.4691	CC(C)(O)CCC1=C(OC2=C(C(O)=CC3=C2C=CC(C)(C)O3)C1=O)C1=CC(O)=C(O)C=C1O	Phenylpropanoids and polyketides	Flavonoids	Flavones	Aromatic heteropolycyclic compounds	7.959824333	7.846380375	C01	Lipids and lipid-like molecules	C01 (55)	C01	Organooxygen compounds	C27	Carbohydrates and carbohydrate conjugates	29	TNFaenteri	TNFa	enteri	S. enteritidis	G-	Salmonella enterica	587
mbx1597	TNFaCand	-0.335335045	2.73E-09	1.19E-06	1597	955.9060396	TRUE	0.25297818	17866.62953	0.000256919	C63H120O5	-H(-)	100	TG(20:0/22:2(13Z,16Z)/o-18:0)	HMDB0046022; HMDB0046247; HMDB0046705; HMDB0046993; HMDB0047388; HMDB0047710; HMDB0049386; HMDB0049686; HMDB0050000; HMDB0050285; HMDB0050565; HMDB0050853; HMDB0051611; HMDB0052076; HMDB0052092; HMDB0052500; HMDB0053341; HMDB0054390; HMDB46022; HMDB46247; HMDB46705; HMDB46993; HMDB47388; HMDB47710; HMDB49386; HMDB49686; HMDB50000; HMDB50285; HMDB50565; HMDB50853; HMDB51611; HMDB52076; HMDB52092; …	NA	NA	HMDB0046022	18	TG(20:0/22:2(13Z,16Z)/O-18:0)	(2R)-1-(icosanoyloxy)-3-(octadecyloxy)propan-2-yl (13Z,16Z)-docosa-13,16-dienoate	956.913577	957.648	[H][C@@](COCCCCCCCCCCCCCCCCCC)(COC(=O)CCCCCCCCCCCCCCCCCCC)OC(=O)CCCCCCCCCCC\C=C/C\C=C/CCCCC	Lipids and lipid-like molecules	Glycerolipids	Triradylcglycerols	Aliphatic acyclic compounds	-8.609801283	-18.28869445	C02	Organic acids and derivatives	C13 (102)	C13	Carboxylic acids and derivatives	C25	Amino acids, peptides, and analogues	30	TNFaCand	TNFa	Cand	C. albicans	Fungal	Candida albicans	685
mbx1486	TNFaCand	0.335304889	2.74E-09	1.19E-06	1486	694.4817516	TRUE	0.530084075	3113.425238	-4.04E-05	C39H70NO7P	-H(-)	100	PE(18:4(6Z,9Z,12Z,15Z)/P-16:0)	HMDB0009213; HMDB0011346; HMDB09213; HMDB11346	C00350	NA	HMDB0009213	2	PE(18:4(6Z,9Z,12Z,15Z)/P-16:0)	2-aminoethoxy(2R)-2-[(1Z)-hexadec-1-en-1-yloxy]-3-[(6Z,9Z,12Z,15Z)-octadeca-6,9,12,15-tetraenoyloxy]propoxyphosphinic acid	695.4889901	695.9494	[H][C@@](COC(=O)CCCC\C=C/C\C=C/C\C=C/C\C=C/CC)(COP(O)(=O)OCCN)O\C=C/CCCCCCCCCCCCCC	Lipids and lipid-like molecules	Glycerophospholipids	Glycerophosphoethanolamines	Aliphatic acyclic compounds	18.59628177	-8.480023998	C01	Lipids and lipid-like molecules	C19 (55)	C19	Glycerolipids	C15	Triradylcglycerols	26	TNFaCand	TNFa	Cand	C. albicans	Fungal	Candida albicans	685
mbx0633	TNFaEcoli	-0.337960232	2.75E-09	1.19E-06	633	293.0724467	TRUE	0.886319815	6930.212979	-0.001062727	C12H14N4O3S	-H(-)	90	Sulfacytine	HMDB0015412; HMDB15412	NA	CHEBI:775007	HMDB0015412	1	Sulfacytine	sulfacytine	294.078661	294.33	CCN1C=CC(NS(=O)(=O)C2=CC=C(N)C=C2)=NC1=O	Benzenoids	Benzene and substituted derivatives	Benzenesulfonamides	Aromatic heteromonocyclic compounds	-7.211308719	-19.10981498	C02	Organic acids and derivatives	C13 (102)	C13	Carboxylic acids and derivatives	C25	Amino acids, peptides, and analogues	27	TNFaEcoli	TNFa	Ecoli	E. coli	G-	Escherichia coli	637
mbx1354	IFNgtyphi	-0.332918851	2.82E-09	1.21E-06	1354	537.0892649	TRUE	0.851623445	10130.50891	-0.000672396	C23H22O15	-H(-)	100	6-{[3,7-dihydroxy-2-(1-hydroxy-3-methoxy-4-oxocyclohexa-2,5-dien-1-yl)-6-methoxy-4-oxo-4H-chromen-5-yl]oxy}-3,4,5-trihydroxyoxane-2-carboxylic acid	HMDB0128780; HMDB0128781; HMDB0128782	NA	NA	HMDB0128780	3	6-{[3,7-dihydroxy-2-(1-hydroxy-3-methoxy-4-oxocyclohexa-2,5-dien-1-yl)-6-methoxy-4-oxo-4H-chromen-5-yl]oxy}-3,4,5-trihydroxyoxane-2-carboxylic acid	6-{[3,7-dihydroxy-2-(1-hydroxy-3-methoxy-4-oxocyclohexa-2,5-dien-1-yl)-6-methoxy-4-oxochromen-5-yl]oxy}-3,4,5-trihydroxyoxane-2-carboxylic acid	538.09587	538.414	COC1=CC(O)(C=CC1=O)C1=C(O)C(=O)C2=C(O1)C=C(O)C(OC)=C2OC1OC(C(O)C(O)C1O)C(O)=O	Organic oxygen compounds	Organooxygen compounds	Carbohydrates and carbohydrate conjugates	Aromatic heteropolycyclic compounds	-15.45704765	-19.24855022	C02	Organic acids and derivatives	C13 (102)	C13	Carboxylic acids and derivatives	C17	Amino acids, peptides, and analogues	30	IFNgtyphi	IFNg	typhi	S. typhi	G-	Salmonella typhi	408
mbx1177	TNFaenteri	0.341351118	2.90E-09	1.24E-06	1177	449.2680435	TRUE	0.80688843	7447.683226	0.001688429	C29H38O4	-H(-)	33	Celastrol	HMDB0002385; HMDB02385	NA	CHEBI:63959	HMDB0002385	1	Celastrol	triterpene	450.2770097	450.6096	[H][C@@]12C[C@@](C)(CC[C@]1(C)CC[C@]1(C)C3=CC=C4C(C)=C(O)C(=O)C=C4[C@]3(C)CC[C@@]21C)C(O)=O	Lipids and lipid-like molecules	Prenol lipids	Triterpenoids	Aliphatic homopolycyclic compounds	7.694584746	8.042302376	C01	Lipids and lipid-like molecules	C01 (55)	C01	Organooxygen compounds	C27	Carbohydrates and carbohydrate conjugates	28	TNFaenteri	TNFa	enteri	S. enteritidis	G-	Salmonella enterica	587
mbx0222	IFNgCand	-0.332064443	3.12E-09	1.32E-06	222	183.0298542	TRUE	0.71646708	6012.9546	4.23E-05	C8H8O5	-H(-)	100	3,4-Dihydroxymandelate	HMDB0001866; HMDB0013198; HMDB0029650; HMDB0125522; HMDB0125542; HMDB0126480; HMDB0130405; HMDB0130407; HMDB0130408; HMDB0130482; HMDB0140912; HMDB01866; HMDB13198; HMDB29650	C05580	CHEBI:27637; CHEBI:297061	HMDB0001866	11	3,4-Dihydroxymandelic acid	dihydroxymandelic acid	184.0371734	184.1461	OC(C(O)=O)C1=CC=C(O)C(O)=C1	Benzenoids	Phenols	Benzenediols	Aromatic homomonocyclic compounds	-15.35309671	-18.21802671	C02	Organic acids and derivatives	C13 (102)	C13	Carboxylic acids and derivatives	C17	Amino acids, peptides, and analogues	30	IFNgCand	IFNg	Cand	C. albicans	Fungal	Candida albicans	490
mbx0031	TNFaEcoli	-0.336834614	3.12E-09	1.32E-06	31	111.0086917	TRUE	0.67158234	70398.59964	7.56E-05	C5H4O3	-H(-)	100	Furoic acid	HMDB0000444; HMDB0000617; HMDB0032994; HMDB0039437; HMDB00444; HMDB00617; HMDB32994; HMDB39437	C01546	CHEBI:30845; CHEBI:30846	HMDB0000444	4	3-Furoic acid	3-furoic acid	112.016044	112.0835	OC(=O)C1=COC=C1	Organoheterocyclic compounds	Furans	Furoic acid and derivatives	Aromatic heteromonocyclic compounds	-17.82050973	-13.09928655	C02	Organic acids and derivatives	C13 (102)	C13	Carboxylic acids and derivatives	C19	Amino acids, peptides, and analogues	30	TNFaEcoli	TNFa	Ecoli	E. coli	G-	Escherichia coli	637
mbx1264	TNFaEcoli	0.336420765	3.27E-09	1.37E-06	1264	489.1402794	TRUE	0.92080024	1750.623909	-4.53E-05	C24H26O11	-H(-)	100	4'',5,6-Trimethylscutellarein 7-glucoside	HMDB0040512; HMDB40512	NA	NA	HMDB0040512	1	4',5,6-Trimethylscutellarein 7-glucoside	5,6-dimethoxy-2-(4-methoxyphenyl)-7-{[3,4,5-trihydroxy-6-(hydroxymethyl)oxan-2-yl]oxy}chromen-4-one	490.1475117	490.4566	COC1=CC=C(C=C1)C1=CC(=O)C2=C(OC)C(OC)=C(OC3OC(CO)C(O)C(O)C3O)C=C2O1	Phenylpropanoids and polyketides	Flavonoids	Flavonoid glycosides	Aromatic heteropolycyclic compounds	5.396546097	6.72716491	C01	Lipids and lipid-like molecules	C01 (55)	C01	Organooxygen compounds	C27	Carbohydrates and carbohydrate conjugates	26	TNFaEcoli	TNFa	Ecoli	E. coli	G-	Escherichia coli	637
mbx1138	TNFaCand	0.333458874	3.38E-09	1.41E-06	1138	433.311471	TRUE	0.87650466	6275.100237	-0.000268324	C30H42O2	-H(-)	100	beta-Citraurol	HMDB0035685; HMDB35685	NA	NA	HMDB0035685	1	beta-Citraurol	4-[(1E,3Z,5E,7E,9E,11E,13E,15E)-17-hydroxy-3,7,12,16-tetramethylheptadeca-1,3,5,7,9,11,13,15-octaen-1-yl]-3,5,5-trimethylcyclohex-3-en-1-ol	434.3184806	434.6533	C\C(CO)=C/C=C/C(/C)=C/C=C/C=C(\C)/C=C/C=C(/C)\C=C\C1=C(C)CC(O)CC1(C)C	Lipids and lipid-like molecules	Prenol lipids	Triterpenoids	Aliphatic homomonocyclic compounds	9.457997314	7.322571157	C01	Lipids and lipid-like molecules	C12 (101)	C12	Steroids and steroid derivatives	C10	Triterpenoids	24	TNFaCand	TNFa	Cand	C. albicans	Fungal	Candida albicans	685
mbx0626	TNFaenteri	-0.339888488	3.42E-09	1.42E-06	626	291.0225029	TRUE	0.805496155	9021.053876	-0.001324622	C10H13ClN2O4S	-H(-)	15	2-Hydroxychlorpropamide	HMDB0014024; HMDB0014025; HMDB14024; HMDB14025	NA	NA	HMDB0014024	2	2-Hydroxychlorpropamide	1-(4-chloro-2-hydroxybenzenesulfonyl)-3-propylurea	292.0284553	292.739	CCCNC(=O)NS(=O)(=O)C1=C(O)C=C(Cl)C=C1	Benzenoids	Benzene and substituted derivatives	Benzenesulfonamides	Aromatic homomonocyclic compounds	-7.134746033	-19.57556679	C02	Organic acids and derivatives	C13 (102)	C13	Carboxylic acids and derivatives	C25	Amino acids, peptides, and analogues	28	TNFaenteri	TNFa	enteri	S. enteritidis	G-	Salmonella enterica	587
mbx1591	TNFapneu	-0.338642405	3.47E-09	1.43E-06	1591	941.5101566	TRUE	0.018931958	8956.384886	0.001379736	C48H78O18	-H(-)	54	Soyasaponin I	HMDB0034649; HMDB0039074; HMDB0039406; HMDB0039413; HMDB0041030; HMDB0041244; HMDB34649; HMDB39074; HMDB39406; HMDB39413; HMDB41030; HMDB41244	C08923; C08983	NA	HMDB0034649	6	Soyasaponin I	5-{[4,5-dihydroxy-6-(hydroxymethyl)-3-[(3,4,5-trihydroxy-6-methyloxan-2-yl)oxy]oxan-2-yl]oxy}-3,4-dihydroxy-6-{[9-hydroxy-4-(hydroxymethyl)-4,6a,6b,8a,11,11,14b-heptamethyl-1,2,3,4a,5,6,7,8,9,10,12,12a,14,14a-tetradecahydropicen-3-yl]oxy}oxane-2-carboxylic acid	942.5188157	943.1221	CC1OC(OC2C(O)C(O)C(CO)OC2OC2C(O)C(O)C(OC2OC2CCC3(C)C(CCC4(C)C3CC=C3C5CC(C)(C)CC(O)C5(C)CCC43C)C2(C)CO)C(O)=O)C(O)C(O)C1O	Lipids and lipid-like molecules	Prenol lipids	Terpene glycosides	Aliphatic heteropolycyclic compounds	22.34102508	-20.87711546	C02	Organic acids and derivatives	C22 (81)	C22	Organooxygen compounds	C28	Amino acids, peptides, and analogues	21	TNFapneu	TNFa	pneu	S. pneumoniae	G+	Streptococcus pneumoniae	530
mbx1136	IFNgCand	0.331102038	3.48E-09	1.43E-06	1136	433.2360549	TRUE	0.922137945	17684.95485	7.31E-06	C21H39O7P	-H(-)	100	LPA(0:0/18:2(9Z,12Z))	HMDB0007852; HMDB0007856; HMDB07852; HMDB07856	C00416	CHEBI:62834	HMDB0007852	2	LysoPA(0:0/18:2(9Z,12Z))	3-hydroxy-2-[(9Z,12Z)-octadeca-9,12-dienoyloxy]propoxyphosphonic acid	434.2433406	434.51	CCCCC\C=C/C\C=C/CCCCCCCC(=O)OC(CO)COP(O)(O)=O	Lipids and lipid-like molecules	Glycerophospholipids	Glycerophosphates	Aliphatic acyclic compounds	6.323779417	7.395170458	C01	Lipids and lipid-like molecules	C01 (55)	C01	Organooxygen compounds	C27	Carbohydrates and carbohydrate conjugates	25	IFNgCand	IFNg	Cand	C. albicans	Fungal	Candida albicans	490
mbx0245	TNFatyphi	-0.337311413	3.56E-09	1.46E-06	245	188.9568735	TRUE	0.443852525	2087.189616	-0.001208245	C6H7BrO2	-H(-)	18	Bromobenzene-2,3-dihydrodiol	HMDB0060445; HMDB0060447; HMDB60445; HMDB60447	NA	CHEBI:34586; CHEBI:34588	HMDB0060445	2	Bromobenzene-2,3-dihydrodiol	C6H7BrO2	189.9629421	191.023	OC1C=CC=C(Br)C1O	Organohalogen compounds	Halohydrins	Bromohydrins	Aliphatic homomonocyclic compounds	-9.675984421	-18.01872954	C02	Organic acids and derivatives	C13 (102)	C13	Carboxylic acids and derivatives	C17	Amino acids, peptides, and analogues	27	TNFatyphi	TNFa	typhi	S. typhi	G-	Salmonella typhi	538
mbx0337	TNFaMtb	-0.333969421	3.60E-09	1.46E-06	337	212.9825744	TRUE	0.398346515	3061.896869	-0.001997583	C4H7O8P	-H(-)	20	2-Oxo-3-hydroxy-4-phosphobutanoic acid	HMDB0006801; HMDB06801	C06054	CHEBI:27951	HMDB0006801	1	2-Oxo-3-hydroxy-4-phosphobutanoic acid	(3R)-3-hydroxy-2-oxo-4-(phosphonooxy)butanoic acid	213.9878537	214.0673	O[C@H](COP(O)(O)=O)C(=O)C(O)=O	Organic acids and derivatives	Keto acids and derivatives	Short-chain keto acids and derivatives	Aliphatic acyclic compounds	-13.03460577	-15.64704243	C02	Organic acids and derivatives	C13 (102)	C13	Carboxylic acids and derivatives	C17	Amino acids, peptides, and analogues	30	TNFaMtb	TNFa	Mtb	M. tuberculosis	G+	Mycobacterium tuberculosis	456
mbx1177	TNFatyphi	0.336876537	3.74E-09	1.51E-06	1177	449.2680435	TRUE	0.80688843	7447.683226	0.001688429	C29H38O4	-H(-)	33	Celastrol	HMDB0002385; HMDB02385	NA	CHEBI:63959	HMDB0002385	1	Celastrol	triterpene	450.2770097	450.6096	[H][C@@]12C[C@@](C)(CC[C@]1(C)CC[C@]1(C)C3=CC=C4C(C)=C(O)C(=O)C=C4[C@]3(C)CC[C@@]21C)C(O)=O	Lipids and lipid-like molecules	Prenol lipids	Triterpenoids	Aliphatic homopolycyclic compounds	7.694584746	8.042302376	C01	Lipids and lipid-like molecules	C01 (55)	C01	Organooxygen compounds	C27	Carbohydrates and carbohydrate conjugates	28	TNFatyphi	TNFa	typhi	S. typhi	G-	Salmonella typhi	538
mbx1354	IL6LPS	-0.335205691	3.76E-09	1.51E-06	1354	537.0892649	TRUE	0.851623445	10130.50891	-0.000672396	C23H22O15	-H(-)	100	6-{[3,7-dihydroxy-2-(1-hydroxy-3-methoxy-4-oxocyclohexa-2,5-dien-1-yl)-6-methoxy-4-oxo-4H-chromen-5-yl]oxy}-3,4,5-trihydroxyoxane-2-carboxylic acid	HMDB0128780; HMDB0128781; HMDB0128782	NA	NA	HMDB0128780	3	6-{[3,7-dihydroxy-2-(1-hydroxy-3-methoxy-4-oxocyclohexa-2,5-dien-1-yl)-6-methoxy-4-oxo-4H-chromen-5-yl]oxy}-3,4,5-trihydroxyoxane-2-carboxylic acid	6-{[3,7-dihydroxy-2-(1-hydroxy-3-methoxy-4-oxocyclohexa-2,5-dien-1-yl)-6-methoxy-4-oxochromen-5-yl]oxy}-3,4,5-trihydroxyoxane-2-carboxylic acid	538.09587	538.414	COC1=CC(O)(C=CC1=O)C1=C(O)C(=O)C2=C(O1)C=C(O)C(OC)=C2OC1OC(C(O)C(O)C1O)C(O)=O	Organic oxygen compounds	Organooxygen compounds	Carbohydrates and carbohydrate conjugates	Aromatic heteropolycyclic compounds	-15.45704765	-19.24855022	C02	Organic acids and derivatives	C13 (102)	C13	Carboxylic acids and derivatives	C17	Amino acids, peptides, and analogues	30	IL6LPS	IL6	LPS	LPS	G-	Lipopolysaccharides	434
mbx1379	TNFaenteri	0.338986781	3.79E-09	1.51E-06	1379	559.1683698	TRUE	0.28150487	2244.824352	-0.001527275	C24H32O15	-H(-)	43	5''''-(4-Hydroxy-(E)-cinnamoyl) alpha-L-arabinofuranosyl-(1->3)-beta-D-xylopyranosyl-(1->4)-D-xylopyranoside	HMDB0041489; HMDB41489	NA	NA	HMDB0041489	1	5''-(4-Hydroxy-(E)-cinnamoyl) alpha-L-arabinofuranosyl-(1->3)-beta-D-xylopyranosyl-(1->4)-D-xylopyranoside	[5-({3,5-dihydroxy-2-[(4,5,6-trihydroxyoxan-3-yl)oxy]oxan-4-yl}oxy)-3,4-dihydroxyoxolan-2-yl]methyl (2E)-3-(4-hydroxyphenyl)prop-2-enoate	560.1741204	560.5019	OC1C(COC(=O)\C=C\C2=CC=C(O)C=C2)OC(OC2C(O)COC(OC3COC(O)C(O)C3O)C2O)C1O	Organic oxygen compounds	Organooxygen compounds	Carbohydrates and carbohydrate conjugates	Aromatic heteromonocyclic compounds	7.221419881	7.237026093	C01	Lipids and lipid-like molecules	C01 (55)	C01	Organooxygen compounds	C27	Carbohydrates and carbohydrate conjugates	26	TNFaenteri	TNFa	enteri	S. enteritidis	G-	Salmonella enterica	587
mbx1192	TNFaLPS	0.333512891	3.79E-09	1.51E-06	1192	455.1859885	TRUE	0.89664799	3404.558812	0.001093487	C22H28N6O3S	-H(-)	86	Delavirdine	HMDB0014843; HMDB14843	C06941	CHEBI:119573	HMDB0014843	1	Delavirdine	delavirdine	456.1943595	456.561	CC(C)NC1=C(N=CC=C1)N1CCN(CC1)C(=O)C1=CC2=C(N1)C=CC(NS(C)(=O)=O)=C2	Organoheterocyclic compounds	Tetrapyrroles and derivatives	Porphyrins	Aromatic heteropolycyclic compounds	6.56871513	7.304059378	C01	Lipids and lipid-like molecules	C01 (55)	C01	Organooxygen compounds	C27	Carbohydrates and carbohydrate conjugates	26	TNFaLPS	TNFa	LPS	LPS	G-	Lipopolysaccharides	628
mbx1149	TNFaLPS	0.333476132	3.81E-09	1.51E-06	1149	436.2121714	TRUE	0.73268795	2256.456591	0.000774066	C26H31NO5	-H(-)	100	Lagerstroemine	HMDB0030229; HMDB30229	NA	NA	HMDB0030229	1	Lagerstroemine	9-hydroxy-5,6-dimethoxy-16-oxa-24-azapentacyclo[15.7.1.1⁸,¹².0²,⁷.0¹⁹,²⁴]hexacosa-2,4,6,8,10,12(26)-hexaen-15-one	437.2202231	437.528	COC1=CC=C2C3CC(CC4CCCCN34)OC(=O)CCC3=CC(=C(O)C=C3)C2=C1OC	Phenylpropanoids and polyketides	Macrolides and analogues			5.984642672	7.018724096	C01	Lipids and lipid-like molecules	C01 (55)	C01	Organooxygen compounds	C27	Carbohydrates and carbohydrate conjugates	24	TNFaLPS	TNFa	LPS	LPS	G-	Lipopolysaccharides	628
mbx0767	TNFaMtb	-0.333384712	3.85E-09	1.51E-06	767	329.000922	TRUE	0.981591435	17330.50082	-0.000479124	C12H11ClN2O5S	-H(-)	25	Furosemide	HMDB0001933; HMDB01933	C07017	CHEBI:5198	HMDB0001933	1	Furosemide	furosemide	330.0077199	330.744	NS(=O)(=O)C1=C(Cl)C=C(NCC2=CC=CO2)C(=C1)C(O)=O	Homogeneous non-metal compounds	Other non-metal organides	Other non-metal oxides		-14.93122114	18.91336318	C02	Organic acids and derivatives	C13 (102)	C13	Carboxylic acids and derivatives	C17	Amino acids, peptides, and analogues	30	TNFaMtb	TNFa	Mtb	M. tuberculosis	G+	Mycobacterium tuberculosis	456
mbx0352	TNFapneu	-0.33760777	3.90E-09	1.53E-06	352	217.0166107	TRUE	0.53488255	68057.57823	0.00100653	C8H10O5S	-H(-)	99	Tyrosol 4-sulfate	HMDB0041785; HMDB0124986; HMDB41785	NA	NA	HMDB0041785	2	Tyrosol 4-sulfate	[4-(2-hydroxyethyl)phenyl]oxidanesulfonic acid	218.0248941	218.227	OCCC1=CC=C(OS(O)(=O)=O)C=C1	Organic acids and derivatives	Organic sulfuric acids and derivatives	Arylsulfates	Aromatic homomonocyclic compounds	-9.825886563	-18.1432382	C02	Organic acids and derivatives	C13 (102)	C13	Carboxylic acids and derivatives	C17	Amino acids, peptides, and analogues	30	TNFapneu	TNFa	pneu	S. pneumoniae	G+	Streptococcus pneumoniae	530
mbx1354	IFNgCand	-0.330073618	3.92E-09	1.53E-06	1354	537.0892649	TRUE	0.851623445	10130.50891	-0.000672396	C23H22O15	-H(-)	100	6-{[3,7-dihydroxy-2-(1-hydroxy-3-methoxy-4-oxocyclohexa-2,5-dien-1-yl)-6-methoxy-4-oxo-4H-chromen-5-yl]oxy}-3,4,5-trihydroxyoxane-2-carboxylic acid	HMDB0128780; HMDB0128781; HMDB0128782	NA	NA	HMDB0128780	3	6-{[3,7-dihydroxy-2-(1-hydroxy-3-methoxy-4-oxocyclohexa-2,5-dien-1-yl)-6-methoxy-4-oxo-4H-chromen-5-yl]oxy}-3,4,5-trihydroxyoxane-2-carboxylic acid	6-{[3,7-dihydroxy-2-(1-hydroxy-3-methoxy-4-oxocyclohexa-2,5-dien-1-yl)-6-methoxy-4-oxochromen-5-yl]oxy}-3,4,5-trihydroxyoxane-2-carboxylic acid	538.09587	538.414	COC1=CC(O)(C=CC1=O)C1=C(O)C(=O)C2=C(O1)C=C(O)C(OC)=C2OC1OC(C(O)C(O)C1O)C(O)=O	Organic oxygen compounds	Organooxygen compounds	Carbohydrates and carbohydrate conjugates	Aromatic heteropolycyclic compounds	-15.45704765	-19.24855022	C02	Organic acids and derivatives	C13 (102)	C13	Carboxylic acids and derivatives	C17	Amino acids, peptides, and analogues	30	IFNgCand	IFNg	Cand	C. albicans	Fungal	Candida albicans	490
mbx0253	TNFaEcoli	-0.334753734	3.95E-09	1.53E-06	253	191.0197786	TRUE	0.670375705	677138.4422	-5.29E-05	C6H8O7	-H(-)	100	(Iso)Citrate	HMDB0000094; HMDB0000193; HMDB0001874; HMDB0005971; HMDB0006511; HMDB00094; HMDB00193; HMDB0033717; HMDB0041862; HMDB01874; HMDB05971; HMDB06511; HMDB33717; HMDB41862	C00158; C00311; C00451; C04575; C04617	CHEBI:151; CHEBI:15622; CHEBI:160; CHEBI:30769; CHEBI:30887; CHEBI:85805	HMDB0000094	7	Citric acid	citric acid	192.0270026	192.1235	OC(=O)CC(O)(CC(O)=O)C(O)=O	Organic acids and derivatives	Carboxylic acids and derivatives	Tricarboxylic acids and derivatives	Aliphatic acyclic compounds	-17.85395396	-13.10966272	C02	Organic acids and derivatives	C13 (102)	C13	Carboxylic acids and derivatives	C19	Amino acids, peptides, and analogues	30	TNFaEcoli	TNFa	Ecoli	E. coli	G-	Escherichia coli	637
mbx0700	TNFatyphi	-0.336355228	3.97E-09	1.53E-06	700	308.0982197	TRUE	0.58270362	9194.830754	0.000484168	C11H19NO9	-H(-)	100	N-Acetylneuraminic acid	HMDB0000230; HMDB0000773; HMDB00230; HMDB00773; HMDB00800	C19909; C19910	CHEBI:45744; CHEBI:61599	HMDB0000230	2	N-Acetylneuraminic acid	β-neu5ac	309.1059812	309.2699	[H][C@]1(O[C@@](O)(C[C@H](O)[C@H]1NC(C)=O)C(O)=O)[C@H](O)[C@H](O)CO	Organic oxygen compounds	Organooxygen compounds	Carbohydrates and carbohydrate conjugates	Aliphatic heteromonocyclic compounds	-12.39826882	-17.44125989	C02	Organic acids and derivatives	C13 (102)	C13	Carboxylic acids and derivatives	C17	Amino acids, peptides, and analogues	30	TNFatyphi	TNFa	typhi	S. typhi	G-	Salmonella typhi	538
mbx0422	TNFaCand	-0.331866084	4.05E-09	1.55E-06	422	235.034486	TRUE	0.64770287	2323.768561	0.00242686	C11H12N2S2	-H(-)	10	Brassinin	HMDB0033350; HMDB33350	NA	CHEBI:38119	HMDB0033350	1	Brassinin	brassinin	236.0441898	236.356	CSC(=S)NCC1=CNC2=C1C=CC=C2	Organoheterocyclic compounds	Indoles and derivatives	Indoles	Aromatic heteropolycyclic compounds	-11.55592698	-15.71856199	C02	Organic acids and derivatives	C13 (102)	C13	Carboxylic acids and derivatives	C17	Amino acids, peptides, and analogues	25	TNFaCand	TNFa	Cand	C. albicans	Fungal	Candida albicans	685
mbx1031	TNFaCand	0.331620361	4.17E-09	1.59E-06	1031	403.2483397	TRUE	0.81947121	2588.11574	0.000656773	C24H36O5	-H(-)	100	7a,12a-Dihydroxy-3-oxo-4-cholenoic acid	HMDB0000447; HMDB0014372; HMDB0038152; HMDB00447; HMDB14372; HMDB38152	C07074; C15568	CHEBI:40303; CHEBI:49269	HMDB0000447	3	7a,12a-Dihydroxy-3-oxo-4-cholenoic acid	(4R)-4-[(1S,2R,9R,10R,11S,14R,15R,16S)-9,16-dihydroxy-2,15-dimethyl-5-oxotetracyclo[8.7.0.0²,⁷.0¹¹,¹⁵]heptadec-6-en-14-yl]pentanoic acid	404.2562743	404.5396	[H][C@@]12CC[C@H]([C@H](C)CCC(O)=O)[C@@]1(C)[C@@H](O)C[C@@]1([H])[C@@]2([H])[C@H](O)CC2=CC(=O)CC[C@]12C	Lipids and lipid-like molecules	Steroids and steroid derivatives	Bile acids, alcohols and derivatives	Aliphatic homopolycyclic compounds	19.776546	8.842248583	C01	Lipids and lipid-like molecules	C12 (101)	C12	Steroids and steroid derivatives	C10	Triterpenoids	22	TNFaCand	TNFa	Cand	C. albicans	Fungal	Candida albicans	685
mbx0117	TNFaEcoli	-0.333907554	4.35E-09	1.65E-06	117	148.9909992	TRUE	0.186968655	23271.27308	0.000403354	C4H6O4S	-H(-)	100	Thiodiacetic acid	HMDB0042032; HMDB42032	C14872	CHEBI:35012	HMDB0042032	1	Thiodiacetic acid	thiodiglycolic acid	149.9986794	150.153	OC(=O)CSCC(O)=O	Organic acids and derivatives	Carboxylic acids and derivatives	Dicarboxylic acids and derivatives	Aliphatic acyclic compounds	-15.93329941	-17.34631396	C02	Organic acids and derivatives	C22 (81)	C22	Organooxygen compounds	C17	Amino acids, peptides, and analogues	29	TNFaEcoli	TNFa	Ecoli	E. coli	G-	Escherichia coli	637
mbx1584	TNFaCand	0.330883494	4.53E-09	1.71E-06	1584	916.6539964	TRUE	0.12590741	5705.523219	0.001307353	C50H95NO11S	-H(-)	61	3-O-Sulfogalactosylceramide (d18:1/26:1(17Z))	HMDB0012319; HMDB12319	C06125	NA	HMDB0012319	1	3-O-Sulfogalactosylceramide (d18:1/26:1(17Z))	[(2R,5S,6R)-2-{[(2S,3R,4E)-2-[(17Z)-hexacos-17-enamido]-3-hydroxyoctadec-4-en-1-yl]oxy}-3,5-dihydroxy-6-(hydroxymethyl)oxan-4-yl]oxidanesulfonic acid	917.6625836	918.354	CCCCCCCCCCCCC\C=C\[C@](O)([H])[C@]([H])(CO[C@@H]1O[C@H](CO)[C@H](O)C(OS(=O)(O)=O)C1O)NC(=O)CCCCCCCCCCCCCCC\C=C/CCCCCCCC	Lipids and lipid-like molecules	Sphingolipids	Glycosphingolipids		5.098696053	4.450699402	C01	Lipids and lipid-like molecules	C07 (58)	C07	Carboxylic acids and derivatives	C08	Glycerophosphoserines	25	TNFaCand	TNFa	Cand	C. albicans	Fungal	Candida albicans	685
mbx0634	TNFaCand	-0.330737434	4.61E-09	1.72E-06	634	293.0989336	TRUE	0.839661035	12546.51233	0.000104723	C10H18N2O8	-H(-)	100	Distichonic acid A	HMDB0038752; HMDB0038753; HMDB38752; HMDB38753	NA	NA	HMDB0038752	2	Distichonic acid A	2-[(3-carboxy-3-hydroxypropyl)amino]-4-[(carboxymethyl)amino]-3-hydroxybutanoic acid	294.1063156	294.2585	OC(CNCC(O)=O)C(NCCC(O)C(O)=O)C(O)=O	Organic acids and derivatives	Carboxylic acids and derivatives	Amino acids, peptides, and analogues	Aliphatic acyclic compounds	-5.724983061	-21.5250196	C02	Organic acids and derivatives	C13 (102)	C13	Carboxylic acids and derivatives	C25	Amino acids, peptides, and analogues	26	TNFaCand	TNFa	Cand	C. albicans	Fungal	Candida albicans	685
mbx0267	TNFaEcoli	-0.333369852	4.62E-09	1.72E-06	267	194.9969655	TRUE	0.740460935	1930.527335	-8.37E-05	C5H8O6S	-H(-)	100	3-methyl-4-(sulfooxy)but-2-enoic acid	HMDB0128930; HMDB0129117; HMDB0129120	NA	NA	HMDB0128930	3	3-methyl-4-(sulfooxy)but-2-enoic acid	3-methyl-4-(sulfooxy)but-2-enoic acid	196.0041592	196.17	CC(COS(O)(=O)=O)=CC(O)=O	Lipids and lipid-like molecules	Fatty Acyls	Fatty acids and conjugates	Aliphatic acyclic compounds	-12.00232809	-15.4209178	C02	Organic acids and derivatives	C13 (102)	C13	Carboxylic acids and derivatives	C17	Amino acids, peptides, and analogues	24	TNFaEcoli	TNFa	Ecoli	E. coli	G-	Escherichia coli	637
mbx0504	IL1bEcoli	0.332290066	4.63E-09	1.72E-06	504	254.0579154	TRUE	0.88592324	1886.548474	0.000541482	C15H11O4	-H(-)	100	3,5,7-trihydroxy-2-phenyl-1λ⁴-chromen-1-ylium	HMDB0125091	NA	NA	HMDB0125091	1	3,5,7-trihydroxy-2-phenyl-1λ⁴-chromen-1-ylium	3,5,7-trihydroxy-2-phenyl-1lambda4-chromen-1-ylium	255.0651853	255.248	OC1=CC2=[O+]C(=C(O)C=C2C(O)=C1)C1=CC=CC=C1	Phenylpropanoids and polyketides	Flavonoids	Hydroxyflavonoids	Aromatic heteropolycyclic compounds	-9.304613612	-13.72914861	C02	Organic acids and derivatives	C08 (83)	C08	Carboxylic acids and derivatives	C17	Amino acids, peptides, and analogues	6	IL1bEcoli	IL1b	Ecoli	E. coli	G-	Escherichia coli	364
mbx0548	TNFatyphi	-0.334847061	4.70E-09	1.73E-06	548	269.088026	TRUE	0.65205604	80523.69336	-0.000221055	C9H18O9	-H(-)	100	D-erythro-L-galacto-Nonulose	HMDB0029955; HMDB29955	NA	NA	HMDB0029955	1	D-erythro-L-galacto-Nonulose	2-(hydroxymethyl)-6-(1,2,3-trihydroxypropyl)oxane-2,3,4,5-tetrol	270.0950822	270.2338	OCC(O)C(O)C1OC(O)(CO)C(O)C(O)C1O	Organic oxygen compounds	Organooxygen compounds	Carbohydrates and carbohydrate conjugates	Aliphatic heteromonocyclic compounds	-14.89594215	-18.53802225	C02	Organic acids and derivatives	C13 (102)	C13	Carboxylic acids and derivatives	C17	Amino acids, peptides, and analogues	26	TNFatyphi	TNFa	typhi	S. typhi	G-	Salmonella typhi	538
mbx0877	TNFaCand	-0.330557503	4.70E-09	1.73E-06	877	358.1146541	TRUE	0.685931205	6077.933748	-0.000300235	C15H21NO9	-H(-)	100	Epinephrine glucuronide	HMDB0010336; HMDB0029452; HMDB10336; HMDB29452	NA	NA	HMDB0010336	2	Epinephrine glucuronide	(2S,3S,4S,5R,6S)-3,4,5-trihydroxy-6-{2-hydroxy-4-[(1R)-1-hydroxy-2-(methylamino)ethyl]phenoxy}oxane-2-carboxylic acid	359.1216313	359.3285	CNC[C@H](O)C1=CC=C(O[C@@H]2O[C@@H]([C@@H](O)[C@H](O)[C@H]2O)C(O)=O)C(O)=C1	Organic oxygen compounds	Organooxygen compounds	Carbohydrates and carbohydrate conjugates	Aromatic heteromonocyclic compounds	-20.06408407	-17.84418819	C02	Organic acids and derivatives	C23 (82)	C23	Organic sulfuric acids and derivatives	C19	Amino acids, peptides, and analogues	29	TNFaCand	TNFa	Cand	C. albicans	Fungal	Candida albicans	685
mbx0692	TNFaLPS	-0.331545389	4.74E-09	1.73E-06	692	307.0665928	TRUE	0.76730764	2878.808992	0.0004767	C11H16O10	-H(-)	100	D-Erythroascorbic acid 1''-a-D-glucoside	HMDB0033627; HMDB33627	NA	NA	HMDB0033627	1	D-Erythroascorbic acid 1'-a-D-glucoside	3,4-dihydroxy-5-({[3,4,5-trihydroxy-6-(hydroxymethyl)oxan-2-yl]oxy}methyl)-5H-furan-2-one	308.0743467	308.2387	OCC1OC(OCC2OC(=O)C(O)=C2O)C(O)C(O)C1O	Organic oxygen compounds	Organooxygen compounds	Carbohydrates and carbohydrate conjugates	Aliphatic heteromonocyclic compounds	-11.27615502	-10.62420804	C02	Organic acids and derivatives	C23 (82)	C23	Organic sulfuric acids and derivatives	C19	Amino acids, peptides, and analogues	29	TNFaLPS	TNFa	LPS	LPS	G-	Lipopolysaccharides	628
mbx0245	TNFaenteri	-0.336960773	4.75E-09	1.73E-06	245	188.9568735	TRUE	0.443852525	2087.189616	-0.001208245	C6H7BrO2	-H(-)	18	Bromobenzene-2,3-dihydrodiol	HMDB0060445; HMDB0060447; HMDB60445; HMDB60447	NA	CHEBI:34586; CHEBI:34588	HMDB0060445	2	Bromobenzene-2,3-dihydrodiol	C6H7BrO2	189.9629421	191.023	OC1C=CC=C(Br)C1O	Organohalogen compounds	Halohydrins	Bromohydrins	Aliphatic homomonocyclic compounds	-9.675984421	-18.01872954	C02	Organic acids and derivatives	C13 (102)	C13	Carboxylic acids and derivatives	C17	Amino acids, peptides, and analogues	27	TNFaenteri	TNFa	enteri	S. enteritidis	G-	Salmonella enterica	587
mbx1575	TNFaenteri	0.336736314	4.87E-09	1.76E-06	1575	888.6476936	TRUE	0.44241056	7971.969494	0.001082196	C52H92NO8P	-H(-)	88	PC(20:5(5Z,8Z,11Z,14Z,17Z)/24:1(15Z))	HMDB0008520; HMDB0008551; HMDB0008581; HMDB0008582; HMDB0008613; HMDB0008645; HMDB0008677; HMDB0008710; HMDB0008742; HMDB0008807; HMDB0113645; HMDB0113672; HMDB0113699; HMDB0113752; HMDB0113753; HMDB0116740; HMDB08520; HMDB08551; HMDB08581; HMDB08582; HMDB08613; HMDB08645; HMDB08677; HMDB08710; HMDB08742; HMDB08807	C00157	NA	HMDB0008520	16	PC(20:5(5Z,8Z,11Z,14Z,17Z)/24:1(15Z))	lecithin	889.6560554	890.2625	CCCCCCCC\C=C/CCCCCCCCCCCCCC(=O)O[C@]([H])(COC(=O)CCC\C=C/C\C=C/C\C=C/C\C=C/C\C=C/CC)COP([O-])(=O)OCC[N+](C)(C)C	Lipids and lipid-like molecules	Glycerophospholipids	Glycerophosphocholines	Aliphatic acyclic compounds	5.20873873	4.409244794	C01	Lipids and lipid-like molecules	C07 (58)	C07	Carboxylic acids and derivatives	C08	Glycerophosphoserines	26	TNFaenteri	TNFa	enteri	S. enteritidis	G-	Salmonella enterica	587
mbx0238	TNFaCand	-0.330241826	4.87E-09	1.76E-06	238	187.0717514	TRUE	0.70403576	53337.82093	0.000678452	C7H12N2O4	-H(-)	100	N-Acetylglutamine	HMDB0006029; HMDB0011173; HMDB0028842; HMDB06029; HMDB11173; HMDB28842	NA	CHEBI:73685	HMDB0006029	3	N-Acetylglutamine	N-acetyl-L-glutamine	188.0797069	188.1812	CC(=O)N[C@@H](CCC(N)=O)C(O)=O	Organic acids and derivatives	Carboxylic acids and derivatives	Amino acids, peptides, and analogues	Aliphatic acyclic compounds	-7.014883217	-22.27433158	C02	Organic acids and derivatives	C13 (102)	C13	Carboxylic acids and derivatives	C25	Amino acids, peptides, and analogues	25	TNFaCand	TNFa	Cand	C. albicans	Fungal	Candida albicans	685
mbx0650	TNFaEcoli	0.332881615	4.88E-09	1.76E-06	650	297.1347594	TRUE	0.79805315	32457.31423	-0.000398323	C15H22O6	-H(-)	100	Toxin T2 tetrol	HMDB0036159; HMDB0037560; HMDB36159; HMDB37560	NA	NA	HMDB0036159	2	Toxin T2 tetrol	2'-(hydroxymethyl)-1',5'-dimethyl-8'-oxaspiro[oxirane-2,12'-tricyclo[7.2.1.0²,⁷]dodecan]-5'-ene-4',10',11'-triol	298.1416384	298.3316	CC1=CC2OC3C(O)C(O)C(C)(C33CO3)C2(CO)CC1O	Lipids and lipid-like molecules	Prenol lipids	Sesquiterpenoids	Aliphatic heteropolycyclic compounds	5.442551237	10.22064249	C01	Lipids and lipid-like molecules	C01 (55)	C01	Organooxygen compounds	C27	Carbohydrates and carbohydrate conjugates	25	TNFaEcoli	TNFa	Ecoli	E. coli	G-	Escherichia coli	637
mbx0088	TNFaEcoli	0.332823099	4.91E-09	1.76E-06	88	133.0658526	TRUE	0.75277233	10626.40051	3.55E-05	C9H10O	-H(-)	100	Indan-1-ol	HMDB0029639; HMDB0029697; HMDB0029698; HMDB0030839; HMDB0031626; HMDB0032024; HMDB0032142; HMDB0032608; HMDB0032623; HMDB0033716; HMDB0034107; HMDB0034563; HMDB0036441; HMDB0059601; HMDB0059895; HMDB29639; HMDB29697; HMDB29698; HMDB30839; HMDB31626; HMDB32024; HMDB32142; HMDB32608; HMDB32623; HMDB33716; HMDB34107; HMDB34563; HMDB36441; HMDB59601; HMDB59895	C01710; C02394; C16930	CHEBI:16697; CHEBI:33226; CHEBI:33227; CHEBI:425902; CHEBI:50158	HMDB0029639	15	(4-Methylphenyl)acetaldehyde	benzeneacetaldehyde, 4-methyl-	134.0731649	134.1751	CC1=CC=C(CC=O)C=C1	Benzenoids	Benzene and substituted derivatives	Phenylacetaldehydes	Aromatic homomonocyclic compounds	5.982823086	7.060622698	C01	Lipids and lipid-like molecules	C01 (55)	C01	Organooxygen compounds	C27	Carbohydrates and carbohydrate conjugates	25	TNFaEcoli	TNFa	Ecoli	E. coli	G-	Escherichia coli	637
mbx1597	TNFapneu	-0.335459262	4.96E-09	1.77E-06	1597	955.9060396	TRUE	0.25297818	17866.62953	0.000256919	C63H120O5	-H(-)	100	TG(20:0/22:2(13Z,16Z)/o-18:0)	HMDB0046022; HMDB0046247; HMDB0046705; HMDB0046993; HMDB0047388; HMDB0047710; HMDB0049386; HMDB0049686; HMDB0050000; HMDB0050285; HMDB0050565; HMDB0050853; HMDB0051611; HMDB0052076; HMDB0052092; HMDB0052500; HMDB0053341; HMDB0054390; HMDB46022; HMDB46247; HMDB46705; HMDB46993; HMDB47388; HMDB47710; HMDB49386; HMDB49686; HMDB50000; HMDB50285; HMDB50565; HMDB50853; HMDB51611; HMDB52076; HMDB52092; …	NA	NA	HMDB0046022	18	TG(20:0/22:2(13Z,16Z)/O-18:0)	(2R)-1-(icosanoyloxy)-3-(octadecyloxy)propan-2-yl (13Z,16Z)-docosa-13,16-dienoate	956.913577	957.648	[H][C@@](COCCCCCCCCCCCCCCCCCC)(COC(=O)CCCCCCCCCCCCCCCCCCC)OC(=O)CCCCCCCCCCC\C=C/C\C=C/CCCCC	Lipids and lipid-like molecules	Glycerolipids	Triradylcglycerols	Aliphatic acyclic compounds	-8.609801283	-18.28869445	C02	Organic acids and derivatives	C13 (102)	C13	Carboxylic acids and derivatives	C25	Amino acids, peptides, and analogues	30	TNFapneu	TNFa	pneu	S. pneumoniae	G+	Streptococcus pneumoniae	530
mbx0088	TNFaLPS	0.330932666	5.08E-09	1.80E-06	88	133.0658526	TRUE	0.75277233	10626.40051	3.55E-05	C9H10O	-H(-)	100	Indan-1-ol	HMDB0029639; HMDB0029697; HMDB0029698; HMDB0030839; HMDB0031626; HMDB0032024; HMDB0032142; HMDB0032608; HMDB0032623; HMDB0033716; HMDB0034107; HMDB0034563; HMDB0036441; HMDB0059601; HMDB0059895; HMDB29639; HMDB29697; HMDB29698; HMDB30839; HMDB31626; HMDB32024; HMDB32142; HMDB32608; HMDB32623; HMDB33716; HMDB34107; HMDB34563; HMDB36441; HMDB59601; HMDB59895	C01710; C02394; C16930	CHEBI:16697; CHEBI:33226; CHEBI:33227; CHEBI:425902; CHEBI:50158	HMDB0029639	15	(4-Methylphenyl)acetaldehyde	benzeneacetaldehyde, 4-methyl-	134.0731649	134.1751	CC1=CC=C(CC=O)C=C1	Benzenoids	Benzene and substituted derivatives	Phenylacetaldehydes	Aromatic homomonocyclic compounds	5.982823086	7.060622698	C01	Lipids and lipid-like molecules	C01 (55)	C01	Organooxygen compounds	C27	Carbohydrates and carbohydrate conjugates	25	TNFaLPS	TNFa	LPS	LPS	G-	Lipopolysaccharides	628
mbx1454	TNFaCand	-0.329455857	5.32E-09	1.88E-06	1454	642.9617613	TRUE	0.87902927	5755.658323	0.001929447	C12H24O22P4	-H(-)	22	Phosphatidylinositol-3,4,5-trisphosphate	HMDB0004249; HMDB04249	C05981	CHEBI:16618	HMDB0004249	1	Phosphatidylinositol-3,4,5-trisphosphate	[(1S,2S,3S,4S,5R,6S)-3-{[2,2-bis(acetyloxy)ethoxy(hydroxy)phosphoryl]oxy}-2,4-dihydroxy-5,6-bis(phosphonooxy)cyclohexyl]oxyphosphonic acid	643.9709685	644.2008	CC(=O)OC(COP(O)(=O)O[C@@H]1[C@H](O)[C@H](OP(O)(O)=O)[C@@H](OP(O)(O)=O)[C@H](OP(O)(O)=O)[C@H]1O)OC(C)=O	Organic oxygen compounds	Organooxygen compounds	Alcohols and polyols	Aliphatic homomonocyclic compounds	-6.999645162	-20.61400915	C02	Organic acids and derivatives	C13 (102)	C13	Carboxylic acids and derivatives	C25	Amino acids, peptides, and analogues	27	TNFaCand	TNFa	Cand	C. albicans	Fungal	Candida albicans	685
mbx0267	TNFatyphi	-0.333660096	5.37E-09	1.89E-06	267	194.9969655	TRUE	0.740460935	1930.527335	-8.37E-05	C5H8O6S	-H(-)	100	3-methyl-4-(sulfooxy)but-2-enoic acid	HMDB0128930; HMDB0129117; HMDB0129120	NA	NA	HMDB0128930	3	3-methyl-4-(sulfooxy)but-2-enoic acid	3-methyl-4-(sulfooxy)but-2-enoic acid	196.0041592	196.17	CC(COS(O)(=O)=O)=CC(O)=O	Lipids and lipid-like molecules	Fatty Acyls	Fatty acids and conjugates	Aliphatic acyclic compounds	-12.00232809	-15.4209178	C02	Organic acids and derivatives	C13 (102)	C13	Carboxylic acids and derivatives	C17	Amino acids, peptides, and analogues	24	TNFatyphi	TNFa	typhi	S. typhi	G-	Salmonella typhi	538
mbx0337	TNFatyphi	-0.333347172	5.56E-09	1.94E-06	337	212.9825744	TRUE	0.398346515	3061.896869	-0.001997583	C4H7O8P	-H(-)	20	2-Oxo-3-hydroxy-4-phosphobutanoic acid	HMDB0006801; HMDB06801	C06054	CHEBI:27951	HMDB0006801	1	2-Oxo-3-hydroxy-4-phosphobutanoic acid	(3R)-3-hydroxy-2-oxo-4-(phosphonooxy)butanoic acid	213.9878537	214.0673	O[C@H](COP(O)(O)=O)C(=O)C(O)=O	Organic acids and derivatives	Keto acids and derivatives	Short-chain keto acids and derivatives	Aliphatic acyclic compounds	-13.03460577	-15.64704243	C02	Organic acids and derivatives	C13 (102)	C13	Carboxylic acids and derivatives	C17	Amino acids, peptides, and analogues	30	TNFatyphi	TNFa	typhi	S. typhi	G-	Salmonella typhi	538
mbx0542	IFNgaureus	-0.325969354	5.56E-09	1.94E-06	542	267.0725684	TRUE	0.51015812	10691.76839	0.000924122	C10H12N4O5	-H(-)	100	Inosine	HMDB0000195; HMDB0000481; HMDB0003040; HMDB00195; HMDB00481; HMDB03040	C00294	CHEBI:17596; CHEBI:705435; CHEBI:74074	HMDB0000195	3	Inosine	inosine	268.0807695	268.2261	OC[C@H]1O[C@H]([C@H](O)[C@@H]1O)N1C=NC2=C(O)N=CN=C12	Nucleosides, nucleotides, and analogues	Purine nucleosides		Aromatic heteropolycyclic compounds	-13.97730583	-18.18775203	C02	Organic acids and derivatives	C13 (102)	C13	Carboxylic acids and derivatives	C17	Amino acids, peptides, and analogues	31	IFNgaureus	IFNg	aureus	S. aureus	G+	Staphylococcus aureus	407
mbx0245	TNFaLPS	-0.329962767	5.66E-09	1.96E-06	245	188.9568735	TRUE	0.443852525	2087.189616	-0.001208245	C6H7BrO2	-H(-)	18	Bromobenzene-2,3-dihydrodiol	HMDB0060445; HMDB0060447; HMDB60445; HMDB60447	NA	CHEBI:34586; CHEBI:34588	HMDB0060445	2	Bromobenzene-2,3-dihydrodiol	C6H7BrO2	189.9629421	191.023	OC1C=CC=C(Br)C1O	Organohalogen compounds	Halohydrins	Bromohydrins	Aliphatic homomonocyclic compounds	-9.675984421	-18.01872954	C02	Organic acids and derivatives	C13 (102)	C13	Carboxylic acids and derivatives	C17	Amino acids, peptides, and analogues	27	TNFaLPS	TNFa	LPS	LPS	G-	Lipopolysaccharides	628
mbx0947	TNFaenteri	0.335178927	5.79E-09	2.00E-06	947	377.3066556	TRUE	0.5320375	2790.30349	-0.000538333	C24H42O3	-H(-)	100	3,​4-​Dimethyl-​5-​pentyl-2-​furantridecanoic acid	HMDB0061649; HMDB0112080; HMDB61649	NA	NA	HMDB0061649	2	3,​4-​Dimethyl-​5-​pentyl-2-​furantridecanoic acid	13-(3,4-dimethyl-5-pentylfuran-2-yl)tridecanoic acid	378.3133952	378.5885	CCCCCC1=C(C)C(C)=C(CCCCCCCCCCCCC(O)=O)O1	Lipids and lipid-like molecules	Fatty Acyls	Fatty acids and conjugates	Aromatic heteromonocyclic compounds	-0.186432028	5.938587574	C01	Lipids and lipid-like molecules	C07 (58)	C07	Carboxylic acids and derivatives	C08	Glycerophosphoserines	21	TNFaenteri	TNFa	enteri	S. enteritidis	G-	Salmonella enterica	587
mbx0197	TNFaenteri	0.33500917	5.90E-09	2.02E-06	197	175.0748905	TRUE	0.471716315	4044.314922	0.001562194	C11H12O2	-H(-)	40	Ethyl cinnamate	HMDB0029699; HMDB0033834; HMDB0036905; HMDB0037142; HMDB0037145; HMDB0126379; HMDB0126467; HMDB0132267; HMDB0132973; HMDB0133466; HMDB0133677; HMDB0133678; HMDB0133679; HMDB0133680; HMDB0133681; HMDB29699; HMDB33834; HMDB36905; HMDB37142; HMDB37145	C12299	NA	HMDB0029699	15	Cinnamyl acetate	(2Z)-3-phenylprop-2-en-1-yl acetate	176.0837296	176.2118	CC(=O)OC\C=C/C1=CC=CC=C1	Benzenoids	Benzene and substituted derivatives	Styrenes	Aromatic homomonocyclic compounds	-18.65517133	5.271104247	C02	Organic acids and derivatives	C07 (58)	C07	Carboxylic acids and derivatives	C08	Glycerophosphoserines	21	TNFaenteri	TNFa	enteri	S. enteritidis	G-	Salmonella enterica	587
mbx1192	IFNgCand	0.326462945	5.90E-09	2.02E-06	1192	455.1859885	TRUE	0.89664799	3404.558812	0.001093487	C22H28N6O3S	-H(-)	86	Delavirdine	HMDB0014843; HMDB14843	C06941	CHEBI:119573	HMDB0014843	1	Delavirdine	delavirdine	456.1943595	456.561	CC(C)NC1=C(N=CC=C1)N1CCN(CC1)C(=O)C1=CC2=C(N1)C=CC(NS(C)(=O)=O)=C2	Organoheterocyclic compounds	Tetrapyrroles and derivatives	Porphyrins	Aromatic heteropolycyclic compounds	6.56871513	7.304059378	C01	Lipids and lipid-like molecules	C01 (55)	C01	Organooxygen compounds	C27	Carbohydrates and carbohydrate conjugates	26	IFNgCand	IFNg	Cand	C. albicans	Fungal	Candida albicans	490
mbx0455	TNFaEcoli	-0.330860627	6.12E-09	2.08E-06	455	243.0490432	TRUE	0.872149915	6389.12144	0.001982477	C10H12O7	-H(-)	21	1-O-Galloylglycerol	HMDB0039177; HMDB39177	NA	NA	HMDB0039177	1	1-O-Galloylglycerol	2,3-dihydroxypropyl 3,4,5-trihydroxybenzoate	244.0583027	244.1981	OCC(O)COC(=O)C1=CC(O)=C(O)C(O)=C1	Benzenoids	Benzene and substituted derivatives	Benzoic acids and derivatives	Aromatic homomonocyclic compounds	-8.933879412	-17.43134568	C02	Organic acids and derivatives	C13 (102)	C13	Carboxylic acids and derivatives	C17	Amino acids, peptides, and analogues	26	TNFaEcoli	TNFa	Ecoli	E. coli	G-	Escherichia coli	637
mbx1454	TNFaaureus	-0.326449076	6.27E-09	2.12E-06	1454	642.9617613	TRUE	0.87902927	5755.658323	0.001929447	C12H24O22P4	-H(-)	22	Phosphatidylinositol-3,4,5-trisphosphate	HMDB0004249; HMDB04249	C05981	CHEBI:16618	HMDB0004249	1	Phosphatidylinositol-3,4,5-trisphosphate	[(1S,2S,3S,4S,5R,6S)-3-{[2,2-bis(acetyloxy)ethoxy(hydroxy)phosphoryl]oxy}-2,4-dihydroxy-5,6-bis(phosphonooxy)cyclohexyl]oxyphosphonic acid	643.9709685	644.2008	CC(=O)OC(COP(O)(=O)O[C@@H]1[C@H](O)[C@H](OP(O)(O)=O)[C@@H](OP(O)(O)=O)[C@H](OP(O)(O)=O)[C@H]1O)OC(C)=O	Organic oxygen compounds	Organooxygen compounds	Alcohols and polyols	Aliphatic homomonocyclic compounds	-6.999645162	-20.61400915	C02	Organic acids and derivatives	C13 (102)	C13	Carboxylic acids and derivatives	C25	Amino acids, peptides, and analogues	27	TNFaaureus	TNFa	aureus	S. aureus	G+	Staphylococcus aureus	543
mbx0316	TNFaaureus	0.326340994	6.34E-09	2.13E-06	316	205.1598225	TRUE	0.728360505	55160.48711	-3.44E-05	C14H22O	-H(-)	100	4-(1,1,3,3-Tetramethylbutyl)-phenol	HMDB0013825; HMDB0031737; HMDB0031738; HMDB0032397; HMDB0032528; HMDB0035245; HMDB0035631; HMDB0036023; HMDB0036024; HMDB0038130; HMDB0061831; HMDB0133179; HMDB13825; HMDB31737; HMDB31738; HMDB32397; HMDB32528; HMDB35245; HMDB35631; HMDB36023; HMDB36024; HMDB38130; HMDB61831	C09690; C14205	CHEBI:10284; CHEBI:88618; CHEBI:88921	HMDB0013825	12	4-(1,1,3,3-Tetramethylbutyl)-phenol	4-tert-octylphenol	206.1670653	206.3239	CC(C)(C)CC(C)(C)C1=CC=C(O)C=C1	Benzenoids	Benzene and substituted derivatives	Phenylpropanes	Aromatic homomonocyclic compounds	3.923981567	5.205333799	C01	Lipids and lipid-like molecules	C07 (58)	C07	Carboxylic acids and derivatives	C08	Glycerophosphoserines	24	TNFaaureus	TNFa	aureus	S. aureus	G+	Staphylococcus aureus	543
mbx0019	IL6LPS	-0.330537822	6.34E-09	2.13E-06	19	101.0230926	TRUE	0.13481887	29842.35862	0.001324673	C4H6O3	-H(-)	59	Oxobutanoic acid	HMDB0000005; HMDB0000060; HMDB00005; HMDB0001172; HMDB0001259; HMDB0002217; HMDB0003381; HMDB00060; HMDB0031646; HMDB01172; HMDB01259; HMDB02217; HMDB03381; HMDB06544; HMDB31646	C00109; C00164; C00232; C00349; C06002	CHEBI:15344; CHEBI:16256; CHEBI:16265; CHEBI:27821; CHEBI:30831; CHEBI:36610; CHEBI:553775	HMDB0000005	7	2-Ketobutyric acid	2-oxobutanoic acid	102.0316941	102.0886	CCC(=O)C(O)=O	Organic acids and derivatives	Keto acids and derivatives	Short-chain keto acids and derivatives	Aliphatic acyclic compounds	-16.34638387	-15.8338299	C02	Organic acids and derivatives	C22 (81)	C22	Organooxygen compounds	C17	Amino acids, peptides, and analogues	28	IL6LPS	IL6	LPS	LPS	G-	Lipopolysaccharides	434
mbx0365	IL6LPS	-0.330496699	6.37E-09	2.13E-06	365	221.0450378	TRUE	0.64806816	5508.528512	0.000508687	C11H10O5	-H(-)	100	3-(6-hydroxy-7-methoxy-2H-1,3-benzodioxol-5-yl)prop-2-enal	HMDB0128662; HMDB0128663; HMDB0132247; HMDB0132248; HMDB0136673	NA	NA	HMDB0128662	5	3-(6-hydroxy-7-methoxy-2H-1,3-benzodioxol-5-yl)prop-2-enal	3-(6-hydroxy-7-methoxy-2H-1,3-benzodioxol-5-yl)prop-2-enal	222.0528234	222.196	COC1=C(O)C(C=CC=O)=CC2=C1OCO2	Organoheterocyclic compounds	Benzodioxoles		Aromatic heteropolycyclic compounds	-16.14387673	-16.64052162	C02	Organic acids and derivatives	C22 (81)	C22	Organooxygen compounds	C17	Amino acids, peptides, and analogues	28	IL6LPS	IL6	LPS	LPS	G-	Lipopolysaccharides	434
mbx1135	TNFaLPS	0.328712579	6.51E-09	2.17E-06	1135	433.1132934	TRUE	0.89439729	1706.379049	0.000726069	C21H22O10	-H(-)	100	2-O-Caffeoylarbutin	HMDB0031347; HMDB0033739; HMDB0037480; HMDB0038775; HMDB0039935; HMDB0040536; HMDB0040832; HMDB0041150; HMDB0060772; HMDB0124767; HMDB0128100; HMDB0128101; HMDB0130017; HMDB0130018; HMDB0134585; HMDB0134586; HMDB0135129; HMDB0135130; HMDB0135368; HMDB0135369; HMDB0135371; HMDB0135372; HMDB0135373; HMDB0135375; HMDB0135376; HMDB0135377; HMDB0135379; HMDB0135380; HMDB0135381; HMDB0135382; HMDB01353…	NA	NA	HMDB0031347	54	2-O-Caffeoylarbutin	4,5-dihydroxy-6-(hydroxymethyl)-2-(4-hydroxyphenoxy)oxan-3-yl (2E)-3-(3,4-dihydroxyphenyl)prop-2-enoate	434.1212969	434.3934	OCC1OC(OC2=CC=C(O)C=C2)C(OC(=O)\C=C\C2=CC(O)=C(O)C=C2)C(O)C1O	Organic oxygen compounds	Organooxygen compounds	Carbohydrates and carbohydrate conjugates	Aromatic heteromonocyclic compounds	6.955661968	7.81051384	C01	Lipids and lipid-like molecules	C01 (55)	C01	Organooxygen compounds	C27	Carbohydrates and carbohydrate conjugates	25	TNFaLPS	TNFa	LPS	LPS	G-	Lipopolysaccharides	628
mbx0360	IL6LPS	-0.330161187	6.61E-09	2.19E-06	360	219.0341327	TRUE	0.70966548	18998.88631	2.89E-06	C9H16S3	-H(-)	100	1-Propenyl 1-(1-propenylthio)propyl disulfide	HMDB0038967; HMDB38967	NA	NA	HMDB0038967	1	1-Propenyl 1-(1-propenylthio)propyl disulfide	(1E)-1-({1-[(1Z)-prop-1-en-1-ylsulfanyl]propyl}disulfanyl)prop-1-ene	220.0414126	220.418	CCC(SS\C=C\C)S\C=C/C	Organosulfur compounds	Thioethers	Thioenol ethers	Aliphatic acyclic compounds	-16.39855095	-18.95252948	C02	Organic acids and derivatives	C08 (83)	C08	Carboxylic acids and derivatives	C34	Amino acids, peptides, and analogues	25	IL6LPS	IL6	LPS	LPS	G-	Lipopolysaccharides	434
mbx0521	TNFatyphi	-0.331476609	6.84E-09	2.25E-06	521	258.9901027	TRUE	0.78239763	10587.93529	0.001693664	C9H8O7S	-H(-)	33	Caffeic acid 3-sulfate	HMDB0041706; HMDB0041708; HMDB0125409; HMDB0125831; HMDB0127962; HMDB0134087; HMDB0135272; HMDB41706; HMDB41708	NA	CHEBI:90242	HMDB0041706	7	Caffeic acid 3-O-sulfate	(2E)-3-[4-hydroxy-3-(sulfooxy)phenyl]prop-2-enoic acid	259.9990733	260.221	OC(=O)\C=C\C1=CC(OS(O)(=O)=O)=C(O)C=C1	Phenylpropanoids and polyketides	Cinnamic acids and derivatives	Hydroxycinnamic acids and derivatives	Aromatic homomonocyclic compounds	-18.40828141	-9.434777415	C02	Organic acids and derivatives	C23 (82)	C23	Organic sulfuric acids and derivatives	C17	Amino acids, peptides, and analogues	25	TNFatyphi	TNFa	typhi	S. typhi	G-	Salmonella typhi	538
mbx0245	TNFaaureus	-0.325638847	6.86E-09	2.25E-06	245	188.9568735	TRUE	0.443852525	2087.189616	-0.001208245	C6H7BrO2	-H(-)	18	Bromobenzene-2,3-dihydrodiol	HMDB0060445; HMDB0060447; HMDB60445; HMDB60447	NA	CHEBI:34586; CHEBI:34588	HMDB0060445	2	Bromobenzene-2,3-dihydrodiol	C6H7BrO2	189.9629421	191.023	OC1C=CC=C(Br)C1O	Organohalogen compounds	Halohydrins	Bromohydrins	Aliphatic homomonocyclic compounds	-9.675984421	-18.01872954	C02	Organic acids and derivatives	C13 (102)	C13	Carboxylic acids and derivatives	C17	Amino acids, peptides, and analogues	27	TNFaaureus	TNFa	aureus	S. aureus	G+	Staphylococcus aureus	543
mbx0346	IL6LPS	-0.329806824	6.88E-09	2.25E-06	346	215.1146674	TRUE	0.92962694	6753.955634	0.000295903	C8H16N4O3	-H(-)	100	N-a-Acetyl-L-arginine	HMDB0004620; HMDB04620	NA	CHEBI:40521	HMDB0004620	1	N-a-Acetyl-L-arginine	N~2~-acetyl-L-arginine	216.1222404	216.2376	CC(=O)N[C@@H](CCCNC(N)=N)C(O)=O	Organic acids and derivatives	Carboxylic acids and derivatives	Amino acids, peptides, and analogues	Aliphatic acyclic compounds	-21.29540755	-17.74157615	C02	Organic acids and derivatives	C04 (105)	C04	Carboxylic acids and derivatives	C19	Amino acids, peptides, and analogues	25	IL6LPS	IL6	LPS	LPS	G-	Lipopolysaccharides	434
mbx0088	TNFaCand	0.326794133	7.17E-09	2.34E-06	88	133.0658526	TRUE	0.75277233	10626.40051	3.55E-05	C9H10O	-H(-)	100	Indan-1-ol	HMDB0029639; HMDB0029697; HMDB0029698; HMDB0030839; HMDB0031626; HMDB0032024; HMDB0032142; HMDB0032608; HMDB0032623; HMDB0033716; HMDB0034107; HMDB0034563; HMDB0036441; HMDB0059601; HMDB0059895; HMDB29639; HMDB29697; HMDB29698; HMDB30839; HMDB31626; HMDB32024; HMDB32142; HMDB32608; HMDB32623; HMDB33716; HMDB34107; HMDB34563; HMDB36441; HMDB59601; HMDB59895	C01710; C02394; C16930	CHEBI:16697; CHEBI:33226; CHEBI:33227; CHEBI:425902; CHEBI:50158	HMDB0029639	15	(4-Methylphenyl)acetaldehyde	benzeneacetaldehyde, 4-methyl-	134.0731649	134.1751	CC1=CC=C(CC=O)C=C1	Benzenoids	Benzene and substituted derivatives	Phenylacetaldehydes	Aromatic homomonocyclic compounds	5.982823086	7.060622698	C01	Lipids and lipid-like molecules	C01 (55)	C01	Organooxygen compounds	C27	Carbohydrates and carbohydrate conjugates	25	TNFaCand	TNFa	Cand	C. albicans	Fungal	Candida albicans	685
mbx0427	TNFaaureus	-0.325039753	7.34E-09	2.37E-06	427	237.0279388	TRUE	0.45335667	2578.275831	0.000256812	C6H11N2O6P	-H(-)	100	D-Erythro-imidazole-glycerol-phosphate	HMDB0012208; HMDB12208	C04666	CHEBI:17805	HMDB0012208	1	D-Erythro-imidazole-glycerol-phosphate	(2R,3S)-2,3-dihydroxy-3-(1H-imidazol-4-yl)propoxyphosphonic acid	238.0354726	238.1351	O[C@H](COP(O)(O)=O)[C@@H](O)C1=CNC=N1	Organic acids and derivatives	Organic phosphoric acids and derivatives	Phosphate esters	Aromatic heteromonocyclic compounds	-9.053627541	-14.03632326	C02	Organic acids and derivatives	C23 (82)	C23	Organic sulfuric acids and derivatives	C17	Amino acids, peptides, and analogues	18	TNFaaureus	TNFa	aureus	S. aureus	G+	Staphylococcus aureus	543
mbx0018	TNFaCand	-0.326577097	7.35E-09	2.37E-06	18	100.0403342	TRUE	0.376684425	5279.445195	6.75E-05	C4H7NO2	-H(-)	100	Homoserine lactone	HMDB0029387; HMDB0029615; HMDB0036458; HMDB29387; HMDB29615; HMDB36458	C01234; C02926	CHEBI:17289; CHEBI:18053; CHEBI:38108	HMDB0029387	3	L-3-Aminodihydro-2(3H)-furanone	HSLs	101.0476785	101.1039	NC1CCOC1=O	Organic acids and derivatives	Carboxylic acids and derivatives	Amino acids, peptides, and analogues	Aliphatic heteromonocyclic compounds	-7.85258876	-22.75424062	C02	Organic acids and derivatives	C13 (102)	C13	Carboxylic acids and derivatives	C25	Amino acids, peptides, and analogues	25	TNFaCand	TNFa	Cand	C. albicans	Fungal	Candida albicans	685
mbx1144	IL1bCox	0.324414249	7.43E-09	2.39E-06	1144	435.2526263	TRUE	0.92655969	25257.88377	-0.000914077	C21H41O7P	-H(-)	100	LPA(0:0/18:1(9Z))	HMDB0007851; HMDB0007855; HMDB0011133; HMDB00443; HMDB07851; HMDB07855; HMDB11133	C00416; C03805	CHEBI:36476; CHEBI:62837	HMDB0007851	3	LysoPA(0:0/18:1(9Z))	3-hydroxy-2-[(9Z)-octadec-9-enoyloxy]propoxyphosphonic acid	436.2589907	436.526	CCCCCCCC\C=C/CCCCCCCC(=O)OC(CO)COP(O)(O)=O	Lipids and lipid-like molecules	Glycerophospholipids	Glycerophosphates	Aliphatic acyclic compounds	8.553445677	-9.54368383	C02	Organic acids and derivatives	C10 (56)	C10	Glycerophospholipids	C29	Glycerophosphoethanolamines	16	IL1bCox	IL1b	Cox	C. burnetii	G-	Coxiella burnetii	413
mbx0377	TNFaaureus	-0.324730352	7.60E-09	2.43E-06	377	225.0518059	TRUE	0.85508919	8044.948721	-0.000111364	C9H10N2O5	-H(-)	100	3-Nitrotyrosine	HMDB0001904; HMDB01904	NA	CHEBI:44454	HMDB0001904	1	3-Nitrotyrosine	nitrotyrosine	226.0589714	226.1861	N[C@@H](CC1=CC=C(O)C(=C1)[N+]([O-])=O)C(O)=O	Organic acids and derivatives	Carboxylic acids and derivatives	Amino acids, peptides, and analogues	Aromatic homomonocyclic compounds	-9.162501712	-16.44987318	C02	Organic acids and derivatives	C13 (102)	C13	Carboxylic acids and derivatives	C17	Amino acids, peptides, and analogues	27	TNFaaureus	TNFa	aureus	S. aureus	G+	Staphylococcus aureus	543
mbx0942	TNFaaureus	-0.324581458	7.73E-09	2.46E-06	942	377.1386358	TRUE	0.90147573	3069.627987	0.000810744	C23H22O5	-H(-)	100	Demethylcalabaxanthone	HMDB0030656; HMDB0040350; HMDB30656; HMDB40350	NA	CHEBI:657230	HMDB0030656	2	Demethylcalabaxanthone	5,8-dihydroxy-2,2-dimethyl-7-(3-methylbut-2-en-1-yl)-1,11-dioxatetracen-6-one	378.1467238	378.4178	CC(C)=CCC1=C(O)C=CC2=C1C(=O)C1=C(O2)C=C2OC(C)(C)C=CC2=C1O	Organoheterocyclic compounds	Benzopyrans	1-benzopyrans	Aromatic heteropolycyclic compounds	-11.04139627	25.82119705	C02	Organic acids and derivatives	C09 (30)	C09	Prenol lipids	C16	Sesquiterpenoids	15	TNFaaureus	TNFa	aureus	S. aureus	G+	Staphylococcus aureus	543
mbx1182	TNFaLPS	0.327065488	7.82E-09	2.48E-06	1182	451.2468604	TRUE	0.82931173	3756.915194	-0.0002336	C21H41O8P	-H(-)	100	PA(10:0/8:0)	HMDB0114778; HMDB0115482	NA	NA	HMDB0114778	2	PA(10:0/8:0)	(2R)-3-(decanoyloxy)-2-(octanoyloxy)propoxyphosphonic acid	452.2539053	452.525	[H][C@@](COC(=O)CCCCCCCCC)(COP(O)(O)=O)OC(=O)CCCCCCC	Lipids and lipid-like molecules	Glycerophospholipids	Glycerophosphates	Aliphatic acyclic compounds	8.021648722	9.310788417	C01	Lipids and lipid-like molecules	C01 (55)	C01	Organooxygen compounds	C27	Carbohydrates and carbohydrate conjugates	28	TNFaLPS	TNFa	LPS	LPS	G-	Lipopolysaccharides	628
mbx1458	TNFaaureus	-0.324393865	7.89E-09	2.49E-06	1458	649.1403051	TRUE	0.76883894	5641.492544	0.000716619	C29H30O17	-H(-)	100	6''''-Malonylapiin	HMDB0037601; HMDB0039312; HMDB37601; HMDB39312	NA	NA	HMDB0037601	2	6''-Malonylapiin	3-[(5-{[3,4-dihydroxy-4-(hydroxymethyl)oxolan-2-yl]oxy}-3,4-dihydroxy-6-{[5-hydroxy-2-(4-hydroxyphenyl)-4-oxochromen-7-yl]oxy}oxan-2-yl)methoxy]-3-oxopropanoic acid	650.1482995	650.5383	OCC1(O)COC(OC2C(O)C(O)C(COC(=O)CC(O)=O)OC2OC2=CC(O)=C3C(=O)C=C(OC3=C2)C2=CC=C(O)C=C2)C1O	Phenylpropanoids and polyketides	Flavonoids	Flavonoid glycosides	Aromatic heteropolycyclic compounds	-3.717086501	-21.63787991	C01	Lipids and lipid-like molecules	C19 (55)	C19	Glycerolipids	C25	Amino acids, peptides, and analogues	23	TNFaaureus	TNFa	aureus	S. aureus	G+	Staphylococcus aureus	543
mbx0877	TNFapneu	-0.331209103	7.94E-09	2.49E-06	877	358.1146541	TRUE	0.685931205	6077.933748	-0.000300235	C15H21NO9	-H(-)	100	Epinephrine glucuronide	HMDB0010336; HMDB0029452; HMDB10336; HMDB29452	NA	NA	HMDB0010336	2	Epinephrine glucuronide	(2S,3S,4S,5R,6S)-3,4,5-trihydroxy-6-{2-hydroxy-4-[(1R)-1-hydroxy-2-(methylamino)ethyl]phenoxy}oxane-2-carboxylic acid	359.1216313	359.3285	CNC[C@H](O)C1=CC=C(O[C@@H]2O[C@@H]([C@@H](O)[C@H](O)[C@H]2O)C(O)=O)C(O)=C1	Organic oxygen compounds	Organooxygen compounds	Carbohydrates and carbohydrate conjugates	Aromatic heteromonocyclic compounds	-20.06408407	-17.84418819	C02	Organic acids and derivatives	C23 (82)	C23	Organic sulfuric acids and derivatives	C19	Amino acids, peptides, and analogues	29	TNFapneu	TNFa	pneu	S. pneumoniae	G+	Streptococcus pneumoniae	530
mbx0267	TNFaLPS	-0.32692703	7.94E-09	2.49E-06	267	194.9969655	TRUE	0.740460935	1930.527335	-8.37E-05	C5H8O6S	-H(-)	100	3-methyl-4-(sulfooxy)but-2-enoic acid	HMDB0128930; HMDB0129117; HMDB0129120	NA	NA	HMDB0128930	3	3-methyl-4-(sulfooxy)but-2-enoic acid	3-methyl-4-(sulfooxy)but-2-enoic acid	196.0041592	196.17	CC(COS(O)(=O)=O)=CC(O)=O	Lipids and lipid-like molecules	Fatty Acyls	Fatty acids and conjugates	Aliphatic acyclic compounds	-12.00232809	-15.4209178	C02	Organic acids and derivatives	C13 (102)	C13	Carboxylic acids and derivatives	C17	Amino acids, peptides, and analogues	24	TNFaLPS	TNFa	LPS	LPS	G-	Lipopolysaccharides	628
mbx1587	IL1bCand	0.324259986	8.01E-09	2.50E-06	1587	922.6520524	TRUE	0.4548637	6346.057182	0.002202647	C52H94NO10P	-H(-)	14	PS(22:4(7Z,10Z,13Z,16Z)/24:0)	HMDB0112813; HMDB0112904	NA	NA	HMDB0112813	2	PS(22:4(7Z,10Z,13Z,16Z)/24:0)	(2S)-2-amino-3-{[(2R)-3-[(7Z,10Z,13Z,16Z)-docosa-7,10,13,16-tetraenoyloxy]-2-(tetracosanoyloxy)propoxy(hydroxy)phosphoryl]oxy}propanoic acid	923.6615352	924.295	[H][C@](N)(COP(O)(=O)OC[C@@]([H])(COC(=O)CCCCC\C=C/C\C=C/C\C=C/C\C=C/CCCCC)OC(=O)CCCCCCCCCCCCCCCCCCCCCCC)C(O)=O	Lipids and lipid-like molecules	Glycerophospholipids	Glycerophosphoserines	Aliphatic acyclic compounds	5.568918073	4.998090552	C01	Lipids and lipid-like molecules	C01 (55)	C01	Organooxygen compounds	C08	Glycerophosphoserines	27	IL1bCand	IL1b	Cand	C. albicans	Fungal	Candida albicans	344
mbx0922	TNFaenteri	0.332179334	8.05E-09	2.50E-06	922	371.1139429	TRUE	0.76236871	2791.048427	-0.000317232	C20H20O7	-H(-)	100	Tangeritin	HMDB0030539; HMDB0033270; HMDB0034278; HMDB0036633; HMDB0037456; HMDB0037508; HMDB0037599; HMDB0037750; HMDB0039775; HMDB0040323; HMDB0125959; HMDB0125960; HMDB0125961; HMDB0125962; HMDB0125963; HMDB0126470; HMDB0126474; HMDB0126477; HMDB0126484; HMDB0126488; HMDB0126494; HMDB0132519; HMDB30539; HMDB33270; HMDB34278; HMDB36633; HMDB37456; HMDB37508; HMDB37599; HMDB37750; HMDB39775; HMDB40323	C10186; C10190	CHEBI:9159; CHEBI:9400	HMDB0030539	22	Tangeritin	tangeretin	372.120903	372.3686	COC1=CC=C(C=C1)C1=CC(=O)C2=C(OC)C(OC)=C(OC)C(OC)=C2O1	Phenylpropanoids and polyketides	Flavonoids	O-methylated flavonoids	Aromatic heteropolycyclic compounds	7.260659877	7.510886014	C01	Lipids and lipid-like molecules	C01 (55)	C01	Organooxygen compounds	C27	Carbohydrates and carbohydrate conjugates	27	TNFaenteri	TNFa	enteri	S. enteritidis	G-	Salmonella enterica	587
mbx0146	TNFaEcoli	-0.328172106	8.24E-09	2.55E-06	146	160.0255053	TRUE	0.63819954	2077.604092	0.000508635	C6H11NS2	-H(-)	100	Erucin	HMDB0033764; HMDB0038446; HMDB33764; HMDB38446	NA	NA	HMDB0033764	2	Erucin	1-isothiocyanato-4-(methylsulfanyl)butane	161.0332907	161.288	CSCCCCN=C=S	Organosulfur compounds	Isothiocyanates		Aliphatic acyclic compounds	-8.475442536	-18.52196524	C02	Organic acids and derivatives	C13 (102)	C13	Carboxylic acids and derivatives	C25	Amino acids, peptides, and analogues	27	TNFaEcoli	TNFa	Ecoli	E. coli	G-	Escherichia coli	637
mbx1458	TNFaCand	-0.325487802	8.30E-09	2.56E-06	1458	649.1403051	TRUE	0.76883894	5641.492544	0.000716619	C29H30O17	-H(-)	100	6''''-Malonylapiin	HMDB0037601; HMDB0039312; HMDB37601; HMDB39312	NA	NA	HMDB0037601	2	6''-Malonylapiin	3-[(5-{[3,4-dihydroxy-4-(hydroxymethyl)oxolan-2-yl]oxy}-3,4-dihydroxy-6-{[5-hydroxy-2-(4-hydroxyphenyl)-4-oxochromen-7-yl]oxy}oxan-2-yl)methoxy]-3-oxopropanoic acid	650.1482995	650.5383	OCC1(O)COC(OC2C(O)C(O)C(COC(=O)CC(O)=O)OC2OC2=CC(O)=C3C(=O)C=C(OC3=C2)C2=CC=C(O)C=C2)C1O	Phenylpropanoids and polyketides	Flavonoids	Flavonoid glycosides	Aromatic heteropolycyclic compounds	-3.717086501	-21.63787991	C01	Lipids and lipid-like molecules	C19 (55)	C19	Glycerolipids	C25	Amino acids, peptides, and analogues	23	TNFaCand	TNFa	Cand	C. albicans	Fungal	Candida albicans	685
mbx0048	TNFaLPS	-0.32645235	8.37E-09	2.57E-06	48	117.01924	TRUE	0.27551964	11852.83582	9.19E-05	C4H6O4	-H(-)	100	Succinate	HMDB0000202; HMDB0000254; HMDB0000349; HMDB0000940; HMDB00202; HMDB00254; HMDB0031204; HMDB00349; HMDB0039324; HMDB00940; HMDB0130020; HMDB02475; HMDB31204; HMDB39324	C00042; C02170	CHEBI:15741; CHEBI:290972; CHEBI:30860; CHEBI:71176	HMDB0000202	7	Methylmalonic acid	methylmalonic acid	118.0266087	118.088	CC(C(O)=O)C(O)=O	Organic acids and derivatives	Carboxylic acids and derivatives	Dicarboxylic acids and derivatives	Aliphatic acyclic compounds	-13.46022388	-15.59384006	C02	Organic acids and derivatives	C13 (102)	C13	Carboxylic acids and derivatives	C17	Amino acids, peptides, and analogues	28	TNFaLPS	TNFa	LPS	LPS	G-	Lipopolysaccharides	628
mbx0297	TNFaEcoli	-0.328007699	8.39E-09	2.57E-06	297	202.0181127	TRUE	0.791926175	2771.707468	-0.000161129	C7H9NO4S	-H(-)	100	Cystathionine ketimine	HMDB0002015; HMDB02015	NA	NA	HMDB0002015	1	Cystathionine ketimine	cystathionine ketimine	203.0252285	203.216	OC(=O)[C@H]1CCSCC(=N1)C(O)=O	Organic acids and derivatives	Carboxylic acids and derivatives	Amino acids, peptides, and analogues	Aliphatic heteromonocyclic compounds	-18.16239716	-9.485910166	C02	Organic acids and derivatives	C23 (82)	C23	Organic sulfuric acids and derivatives	C17	Amino acids, peptides, and analogues	26	TNFaEcoli	TNFa	Ecoli	E. coli	G-	Escherichia coli	637
mbx1568	TNFaCand	0.325329323	8.44E-09	2.57E-06	1568	874.6677976	TRUE	0.55349636	9331.616442	0.001713563	C52H94NO7P	-H(-)	32	PC(o-22:0/22:6(4Z,7Z,10Z,13Z,16Z,19Z))	HMDB0013450; HMDB0013457; HMDB13450; HMDB13457	NA	NA	HMDB0013450	2	PC(O-22:0/22:6(4Z,7Z,10Z,13Z,16Z,19Z))	(2-{[(2R)-2-[(4Z,7Z,10Z,13Z,16Z,19Z)-docosa-4,7,10,13,16,19-hexaenoyloxy]-3-(docosyloxy)propyl phosphonato]oxy}ethyl)trimethylazanium	875.6767909	876.279	CCCCCCCCCCCCCCCCCCCCCCOC[C@]([H])(COP([O-])(=O)OCC[N+](C)(C)C)OC(=O)CC\C=C/C\C=C/C\C=C/C\C=C/C\C=C/C\C=C/CC	Lipids and lipid-like molecules	Glycerophospholipids	Glycerophosphocholines	Aliphatic acyclic compounds	5.077553133	4.373175003	C01	Lipids and lipid-like molecules	C07 (58)	C07	Carboxylic acids and derivatives	C08	Glycerophosphoserines	25	TNFaCand	TNFa	Cand	C. albicans	Fungal	Candida albicans	685
mbx0013	TNFaLPS	-0.326242215	8.57E-09	2.59E-06	13	87.00864017	TRUE	0.76087606	10473.17597	0.000127126	C3H4O3	-H(-)	100	Pyruvate	HMDB0000243; HMDB0011111; HMDB00243; HMDB0040261; HMDB0062676; HMDB11111; HMDB11666; HMDB40261; HMDB62676	C00022; C00222	CHEBI:17960; CHEBI:32816; CHEBI:86354	HMDB0000243	4	Pyruvic acid	pyruvic acid	88.01604399	88.0621	CC(=O)C(O)=O	Organic acids and derivatives	Keto acids and derivatives	Alpha-keto acids and derivatives	Aliphatic acyclic compounds	-14.09814703	-18.18269862	C02	Organic acids and derivatives	C13 (102)	C13	Carboxylic acids and derivatives	C17	Amino acids, peptides, and analogues	28	TNFaLPS	TNFa	LPS	LPS	G-	Lipopolysaccharides	628
mbx0277	TNFaCand	-0.325184418	8.58E-09	2.59E-06	277	197.0460477	TRUE	0.62704712	4592.697806	-0.000501228	C9H10O5	-H(-)	100	Vanillylmandelic acid	HMDB0000291; HMDB0002085; HMDB0003503; HMDB00291; HMDB0029170; HMDB0033836; HMDB0041662; HMDB0125024; HMDB0125529; HMDB0126478; HMDB0126489; HMDB0130476; HMDB0131426; HMDB0133489; HMDB0137136; HMDB0137823; HMDB0140947; HMDB0142084; HMDB0142087; HMDB02085; HMDB03503; HMDB29170; HMDB33836; HMDB41662	C01207; C05584; C10833	CHEBI:1127735; CHEBI:17807; CHEBI:454990; CHEBI:87247	HMDB0000291	18	Vanillylmandelic acid	(S)-hydroxy(4-hydroxy-3-methoxyphenyl)acetic acid	198.0528234	198.1727	COC1=C(O)C=CC(=C1)[C@H](O)C(O)=O	Benzenoids	Phenols	Methoxyphenols	Aromatic homomonocyclic compounds	-26.42413745	-5.551377049	C02	Organic acids and derivatives	C04 (105)	C04	Carboxylic acids and derivatives	C04	Amino acids, peptides, and analogues	9	TNFaCand	TNFa	Cand	C. albicans	Fungal	Candida albicans	685
mbx0627	TNFaEcoli	-0.32774527	8.64E-09	2.60E-06	627	291.0671147	TRUE	0.948129475	140351.8719	-0.000832839	C18H12O4	-H(-)	100	3-Hydroxy-9-(4-hydroxyphenyl)-1H,3H-naphtho[1,8-cd]pyran-1-one	HMDB0039404; HMDB0039405; HMDB39404; HMDB39405	NA	NA	HMDB0039404	2	3-Hydroxy-9-(4-hydroxyphenyl)-1H,3H-naphtho[1,8-cd]pyran-1-one	4-hydroxy-12-(4-hydroxyphenyl)-3-oxatricyclo[7.3.1.0⁵,¹³]trideca-1(12),5,7,9(13),10-pentaen-2-one	292.0735589	292.2855	OC1OC(=O)C2=C(C=CC3=C2C1=CC=C3)C1=CC=C(O)C=C1	Benzenoids	Naphthalenes	Phenylnaphthalenes		-7.131681362	-19.24022411	C02	Organic acids and derivatives	C13 (102)	C13	Carboxylic acids and derivatives	C25	Amino acids, peptides, and analogues	30	TNFaEcoli	TNFa	Ecoli	E. coli	G-	Escherichia coli	637
mbx1349	TNFaCand	-0.324976252	8.78E-09	2.63E-06	1349	535.3409691	TRUE	0.51918328	50945.51267	-0.000442323	C27H53O8P	-H(-)	100	PA(8:0/16:0)	HMDB0115487; HMDB0115613; HMDB0115689; HMDB0115781	NA	NA	HMDB0115487	4	PA(8:0/16:0)	(2R)-2-(hexadecanoyloxy)-3-(octanoyloxy)propoxyphosphonic acid	536.3478057	536.687	[H][C@@](COC(=O)CCCCCCC)(COP(O)(O)=O)OC(=O)CCCCCCCCCCCCCCC	Lipids and lipid-like molecules	Glycerophospholipids	Glycerophosphates	Aliphatic acyclic compounds	7.096407168	-11.206321	C02	Organic acids and derivatives	C13 (102)	C13	Carboxylic acids and derivatives	C17	Amino acids, peptides, and analogues	26	TNFaCand	TNFa	Cand	C. albicans	Fungal	Candida albicans	685
mbx0547	TNFaCand	-0.3249552	8.80E-09	2.63E-06	547	269.0460502	TRUE	0.78063068	5818.630078	-0.000503747	C15H10O5	-H(-)	100	Apigenin	HMDB0002124; HMDB0003217; HMDB0029372; HMDB0029521; HMDB0030829; HMDB0031715; HMDB0033790; HMDB0033860; HMDB0034004; HMDB0034409; HMDB0035214; HMDB0039449; HMDB0041655; HMDB0126019; HMDB0129338; HMDB0129963; HMDB0130170; HMDB0130780; HMDB0132880; HMDB0133311; HMDB0133316; HMDB0133990; HMDB0134890; HMDB0137513; HMDB0137514; HMDB0137515; HMDB0137516; HMDB0137517; HMDB0140468; HMDB02124; HMDB03217; …	C01477; C02495; C06563; C10037; C10044; C10294; C10343; C10379; C14313; C14314	CHEBI:161756; CHEBI:18388; CHEBI:27479; CHEBI:28088; CHEBI:42223; CHEBI:50399; CHEBI:5262; CHEBI:7635	HMDB0002124	29	Apigenin	chamomile	270.0528234	270.2369	OC1=CC=C(C=C1)C1=CC(=O)C2=C(O)C=C(O)C=C2O1	Phenylpropanoids and polyketides	Flavonoids	Flavones	Aromatic heteropolycyclic compounds	-9.874507853	-15.18356839	C02	Organic acids and derivatives	C13 (102)	C13	Carboxylic acids and derivatives	C17	Amino acids, peptides, and analogues	24	TNFaCand	TNFa	Cand	C. albicans	Fungal	Candida albicans	685
mbx0020	IFNgCox	-0.326462054	8.86E-09	2.63E-06	20	102.0201434	TRUE	0.010741595	2316.352192	-0.000477123	C3H5NO3	-H(-)	100	Pyruvate oxime	HMDB0002455; HMDB0011602; HMDB02455; HMDB11602	NA	CHEBI:17740	HMDB0002455	2	Pyruvatoxime	pyruvic oxime	103.026943	103.0767	C\C(=N/O)C(O)=O	Organic nitrogen compounds	Organonitrogen compounds	Oximes	Aliphatic acyclic compounds	-16.74665969	-15.1624045	C02	Organic acids and derivatives	C22 (81)	C22	Organooxygen compounds	C28	Amino acids, peptides, and analogues	24	IFNgCox	IFNg	Cox	C. burnetii	G-	Coxiella burnetii	315
mbx0427	TNFaEcoli	-0.327449654	8.93E-09	2.64E-06	427	237.0279388	TRUE	0.45335667	2578.275831	0.000256812	C6H11N2O6P	-H(-)	100	D-Erythro-imidazole-glycerol-phosphate	HMDB0012208; HMDB12208	C04666	CHEBI:17805	HMDB0012208	1	D-Erythro-imidazole-glycerol-phosphate	(2R,3S)-2,3-dihydroxy-3-(1H-imidazol-4-yl)propoxyphosphonic acid	238.0354726	238.1351	O[C@H](COP(O)(O)=O)[C@@H](O)C1=CNC=N1	Organic acids and derivatives	Organic phosphoric acids and derivatives	Phosphate esters	Aromatic heteromonocyclic compounds	-9.053627541	-14.03632326	C02	Organic acids and derivatives	C23 (82)	C23	Organic sulfuric acids and derivatives	C17	Amino acids, peptides, and analogues	18	TNFaEcoli	TNFa	Ecoli	E. coli	G-	Escherichia coli	637
mbx1135	TNFaCand	0.324804406	8.95E-09	2.64E-06	1135	433.1132934	TRUE	0.89439729	1706.379049	0.000726069	C21H22O10	-H(-)	100	2-O-Caffeoylarbutin	HMDB0031347; HMDB0033739; HMDB0037480; HMDB0038775; HMDB0039935; HMDB0040536; HMDB0040832; HMDB0041150; HMDB0060772; HMDB0124767; HMDB0128100; HMDB0128101; HMDB0130017; HMDB0130018; HMDB0134585; HMDB0134586; HMDB0135129; HMDB0135130; HMDB0135368; HMDB0135369; HMDB0135371; HMDB0135372; HMDB0135373; HMDB0135375; HMDB0135376; HMDB0135377; HMDB0135379; HMDB0135380; HMDB0135381; HMDB0135382; HMDB01353…	NA	NA	HMDB0031347	54	2-O-Caffeoylarbutin	4,5-dihydroxy-6-(hydroxymethyl)-2-(4-hydroxyphenoxy)oxan-3-yl (2E)-3-(3,4-dihydroxyphenyl)prop-2-enoate	434.1212969	434.3934	OCC1OC(OC2=CC=C(O)C=C2)C(OC(=O)\C=C\C2=CC(O)=C(O)C=C2)C(O)C1O	Organic oxygen compounds	Organooxygen compounds	Carbohydrates and carbohydrate conjugates	Aromatic heteromonocyclic compounds	6.955661968	7.81051384	C01	Lipids and lipid-like molecules	C01 (55)	C01	Organooxygen compounds	C27	Carbohydrates and carbohydrate conjugates	25	TNFaCand	TNFa	Cand	C. albicans	Fungal	Candida albicans	685
mbx1354	IFNgaureus	-0.321672932	9.02E-09	2.65E-06	1354	537.0892649	TRUE	0.851623445	10130.50891	-0.000672396	C23H22O15	-H(-)	100	6-{[3,7-dihydroxy-2-(1-hydroxy-3-methoxy-4-oxocyclohexa-2,5-dien-1-yl)-6-methoxy-4-oxo-4H-chromen-5-yl]oxy}-3,4,5-trihydroxyoxane-2-carboxylic acid	HMDB0128780; HMDB0128781; HMDB0128782	NA	NA	HMDB0128780	3	6-{[3,7-dihydroxy-2-(1-hydroxy-3-methoxy-4-oxocyclohexa-2,5-dien-1-yl)-6-methoxy-4-oxo-4H-chromen-5-yl]oxy}-3,4,5-trihydroxyoxane-2-carboxylic acid	6-{[3,7-dihydroxy-2-(1-hydroxy-3-methoxy-4-oxocyclohexa-2,5-dien-1-yl)-6-methoxy-4-oxochromen-5-yl]oxy}-3,4,5-trihydroxyoxane-2-carboxylic acid	538.09587	538.414	COC1=CC(O)(C=CC1=O)C1=C(O)C(=O)C2=C(O1)C=C(O)C(OC)=C2OC1OC(C(O)C(O)C1O)C(O)=O	Organic oxygen compounds	Organooxygen compounds	Carbohydrates and carbohydrate conjugates	Aromatic heteropolycyclic compounds	-15.45704765	-19.24855022	C02	Organic acids and derivatives	C13 (102)	C13	Carboxylic acids and derivatives	C17	Amino acids, peptides, and analogues	30	IFNgaureus	IFNg	aureus	S. aureus	G+	Staphylococcus aureus	407
mbx0290	IFNgLPS	-0.326054456	9.27E-09	2.71E-06	290	201.0228045	TRUE	0.79035935	10514.21713	-0.00010191	C8H10O4S	-H(-)	100	4-ethylphenylsulfate	HMDB0062551; HMDB0062721; HMDB62551; HMDB62721	NA	CHEBI:82932; CHEBI:82935	HMDB0062551	2	4-Ethylphenylsulfate	(4-ethylphenyl)oxidanesulfonic acid	202.02998	202.22	CCC1=CC=C(OS(O)(=O)=O)C=C1	Organic acids and derivatives	Organic sulfuric acids and derivatives	Arylsulfates	Aromatic homomonocyclic compounds	-11.64202976	-7.234843441	C02	Organic acids and derivatives	C23 (82)	C23	Organic sulfuric acids and derivatives	C17	Amino acids, peptides, and analogues	21	IFNgLPS	IFNg	LPS	LPS	G-	Lipopolysaccharides	353
mbx0250	TNFatyphi	0.328670975	9.31E-09	2.71E-06	250	189.090339	TRUE	0.5501501	6310.811443	0.001763661	C12H14O2	-H(-)	29	C15:5	HMDB0030905; HMDB0032027; HMDB0032064; HMDB0032177; HMDB0032488; HMDB0033033; HMDB0034277; HMDB0037627; HMDB0037700; HMDB0037701; HMDB0041315; HMDB0132934; HMDB0132983; HMDB30905; HMDB32027; HMDB32064; HMDB32177; HMDB32488; HMDB33033; HMDB34277; HMDB37627; HMDB37700; HMDB37701; HMDB41315	C03885; C06360; C17854	NA	HMDB0030905	13	1-(4-Methoxyphenyl)-1-penten-3-one	(1E)-1-(4-methoxyphenyl)pent-1-en-3-one	190.0993797	190.2384	CCC(=O)\C=C\C1=CC=C(OC)C=C1	Benzenoids	Phenol ethers	Anisoles	Aromatic homomonocyclic compounds	5.829359119	6.759294277	C01	Lipids and lipid-like molecules	C01 (55)	C01	Organooxygen compounds	C27	Carbohydrates and carbohydrate conjugates	26	TNFatyphi	TNFa	typhi	S. typhi	G-	Salmonella typhi	538
mbx0788	TNFaLPS	-0.325486272	9.31E-09	2.71E-06	788	336.0125507	TRUE	0.66588479	30316.14357	-0.000730449	C13H11N3O4S2	-H(-)	100	Tenoxicam	HMDB0014612; HMDB14612	NA	CHEBI:553047	HMDB0014612	1	Tenoxicam	tenoxicam	337.0190972	337.374	CN1\C(=C(/O)NC2=CC=CC=N2)C(=O)C2=C(C=CS2)S1(=O)=O	Organoheterocyclic compounds	Thienothiazines		Aromatic heteropolycyclic compounds	-10.12468393	10.21335285	C02	Organic acids and derivatives	C17 (6)	C17	Thienothiazines	C26	Amino acids, peptides, and analogues	29	TNFaLPS	TNFa	LPS	LPS	G-	Lipopolysaccharides	628
mbx1188	IL6LPS	0.326960782	9.42E-09	2.73E-06	1188	453.1554199	TRUE	0.860013425	1807.379623	7.04E-05	C25H26O8	-H(-)	100	KB 2	HMDB0033666; HMDB0133920; HMDB0133922; HMDB0133924; HMDB0133926; HMDB0133928; HMDB0133934; HMDB33666	C02347	NA	HMDB0033666	7	KB 2	5-hydroxy-3-(3-hydroxy-3-methylbutyl)-8,8-dimethyl-2-(2,4,5-trihydroxyphenyl)pyrano[2,3-h]chromen-4-one	454.1627678	454.4691	CC(C)(O)CCC1=C(OC2=C(C(O)=CC3=C2C=CC(C)(C)O3)C1=O)C1=CC(O)=C(O)C=C1O	Phenylpropanoids and polyketides	Flavonoids	Flavones	Aromatic heteropolycyclic compounds	7.959824333	7.846380375	C01	Lipids and lipid-like molecules	C01 (55)	C01	Organooxygen compounds	C27	Carbohydrates and carbohydrate conjugates	29	IL6LPS	IL6	LPS	LPS	G-	Lipopolysaccharides	434
mbx0132	TNFaCand	-0.324206242	9.56E-09	2.76E-06	132	154.9984177	TRUE	0.582050025	3244.256992	0.000178767	C6H4O5	-H(-)	100	2,5-Furandicarboxylic acid	HMDB0004812; HMDB00578; HMDB04812	NA	CHEBI:84212	HMDB0004812	1	2,5-Furandicarboxylic acid	2,5-furandicarboxylic acid	156.0058732	156.093	OC(=O)C1=CC=C(O1)C(O)=O	Organoheterocyclic compounds	Furans	Furoic acid and derivatives	Aromatic heteromonocyclic compounds	-17.09216923	-13.09677775	C02	Organic acids and derivatives	C13 (102)	C13	Carboxylic acids and derivatives	C19	Amino acids, peptides, and analogues	25	TNFaCand	TNFa	Cand	C. albicans	Fungal	Candida albicans	685
mbx1236	TNFaCand	0.324122161	9.65E-09	2.77E-06	1236	473.2172196	TRUE	0.80775568	3140.366363	0.00087074	C26H34O8	-H(-)	100	Austalide B	HMDB0030004; HMDB30004	NA	NA	HMDB0030004	1	Austalide B	2-hydroxy-13,20-dimethoxy-4,7,17,22,22-pentamethyl-5,10,21,23-tetraoxahexacyclo[18.2.1.0¹,¹⁷.0⁴,¹⁶.0⁶,¹⁴.0⁸,¹²]tricosa-6(14),7,12-trien-11-one	474.2253681	474.5434	COC1=C2C(=O)OCC2=C(C)C2=C1CC1C(C)(CC(O)C34OC(CCC13C)(OC)OC4(C)C)O2	Organic oxygen compounds	Organooxygen compounds	Ethers	Aliphatic heteropolycyclic compounds	5.881827861	7.015225116	C01	Lipids and lipid-like molecules	C01 (55)	C01	Organooxygen compounds	C27	Carbohydrates and carbohydrate conjugates	26	TNFaCand	TNFa	Cand	C. albicans	Fungal	Candida albicans	685
mbx0583	TNFaEcoli	-0.326604775	9.79E-09	2.80E-06	583	279.0561904	TRUE	0.89083242	10295.88772	-0.000456432	C11H12N4O3S	-H(-)	100	Sulfametopyrazine	HMDB0014802; HMDB14802	C12616	CHEBI:1049710	HMDB0014802	1	Sulfametopyrazine	longum	280.063011	280.303	COC1=NC=CN=C1NS(=O)(=O)C1=CC=C(N)C=C1	Benzenoids	Benzene and substituted derivatives	Benzenesulfonamides	Aromatic heteromonocyclic compounds	-14.21695034	12.84026806	C02	Organic acids and derivatives	C16 (7)	C16	Organooxygen compounds	C20	Arylsulfates	19	TNFaEcoli	TNFa	Ecoli	E. coli	G-	Escherichia coli	637
mbx0290	TNFaLPS	-0.324595202	1.03E-08	2.93E-06	290	201.0228045	TRUE	0.79035935	10514.21713	-0.00010191	C8H10O4S	-H(-)	100	4-ethylphenylsulfate	HMDB0062551; HMDB0062721; HMDB62551; HMDB62721	NA	CHEBI:82932; CHEBI:82935	HMDB0062551	2	4-Ethylphenylsulfate	(4-ethylphenyl)oxidanesulfonic acid	202.02998	202.22	CCC1=CC=C(OS(O)(=O)=O)C=C1	Organic acids and derivatives	Organic sulfuric acids and derivatives	Arylsulfates	Aromatic homomonocyclic compounds	-11.64202976	-7.234843441	C02	Organic acids and derivatives	C23 (82)	C23	Organic sulfuric acids and derivatives	C17	Amino acids, peptides, and analogues	21	TNFaLPS	TNFa	LPS	LPS	G-	Lipopolysaccharides	628
mbx0692	TNFaEcoli	-0.326080094	1.04E-08	2.95E-06	692	307.0665928	TRUE	0.76730764	2878.808992	0.0004767	C11H16O10	-H(-)	100	D-Erythroascorbic acid 1''-a-D-glucoside	HMDB0033627; HMDB33627	NA	NA	HMDB0033627	1	D-Erythroascorbic acid 1'-a-D-glucoside	3,4-dihydroxy-5-({[3,4,5-trihydroxy-6-(hydroxymethyl)oxan-2-yl]oxy}methyl)-5H-furan-2-one	308.0743467	308.2387	OCC1OC(OCC2OC(=O)C(O)=C2O)C(O)C(O)C1O	Organic oxygen compounds	Organooxygen compounds	Carbohydrates and carbohydrate conjugates	Aliphatic heteromonocyclic compounds	-11.27615502	-10.62420804	C02	Organic acids and derivatives	C23 (82)	C23	Organic sulfuric acids and derivatives	C19	Amino acids, peptides, and analogues	29	TNFaEcoli	TNFa	Ecoli	E. coli	G-	Escherichia coli	637
mbx0634	TNFaaureus	-0.321841651	1.05E-08	2.96E-06	634	293.0989336	TRUE	0.839661035	12546.51233	0.000104723	C10H18N2O8	-H(-)	100	Distichonic acid A	HMDB0038752; HMDB0038753; HMDB38752; HMDB38753	NA	NA	HMDB0038752	2	Distichonic acid A	2-[(3-carboxy-3-hydroxypropyl)amino]-4-[(carboxymethyl)amino]-3-hydroxybutanoic acid	294.1063156	294.2585	OC(CNCC(O)=O)C(NCCC(O)C(O)=O)C(O)=O	Organic acids and derivatives	Carboxylic acids and derivatives	Amino acids, peptides, and analogues	Aliphatic acyclic compounds	-5.724983061	-21.5250196	C02	Organic acids and derivatives	C13 (102)	C13	Carboxylic acids and derivatives	C25	Amino acids, peptides, and analogues	26	TNFaaureus	TNFa	aureus	S. aureus	G+	Staphylococcus aureus	543
mbx1154	TNFaaureus	-0.321697223	1.06E-08	3.00E-06	1154	437.2672905	TRUE	0.894898385	9395.852265	7.17E-05	C21H43O7P	-H(-)	100	LPA(0:0/18:0)	HMDB0007850; HMDB0007854; HMDB07850; HMDB07854	C00416	NA	HMDB0007850	2	LysoPA(0:0/18:0)	3-hydroxy-2-(octadecanoyloxy)propoxyphosphonic acid	438.2746402	438.5357	CCCCCCCCCCCCCCCCCC(=O)OC(CO)COP(O)(O)=O	Lipids and lipid-like molecules	Glycerophospholipids	Glycerophosphates	Aliphatic acyclic compounds	9.097240538	-8.471386128	C02	Organic acids and derivatives	C10 (56)	C10	Glycerophospholipids	C29	Glycerophosphoethanolamines	18	TNFaaureus	TNFa	aureus	S. aureus	G+	Staphylococcus aureus	543
mbx0034	IFNgCox	-0.324656531	1.08E-08	3.03E-06	34	112.0231815	TRUE	0.544331315	1040.551804	-0.00053825	C5H7NS	-H(-)	100	2,4-Dimethylthiazole	HMDB0032974; HMDB0032975; HMDB0032976; HMDB0033867; HMDB0038460; HMDB0040036; HMDB32974; HMDB32975; HMDB32976; HMDB33867; HMDB38460; HMDB40036	NA	NA	HMDB0032974	6	2,4-Dimethylthiazole	2,4-dimethylthiazole	113.0299199	113.181	CC1=NC(C)=CS1	Organoheterocyclic compounds	Azoles	Thiazoles	Aromatic heteromonocyclic compounds	-2.732205194	1.590473321	C02	Organic acids and derivatives	C03 (138)	C03	Fatty Acyls	C20	Arylsulfates	13	IFNgCox	IFNg	Cox	C. burnetii	G-	Coxiella burnetii	315
mbx0214	TNFaCand	-0.323032452	1.09E-08	3.04E-06	214	181.0364324	TRUE	0.78381085	23054.56269	0.000280937	C6H6N4O3	-H(-)	100	3-Methyluric acid	HMDB0001970; HMDB0001973; HMDB0003099; HMDB0011107; HMDB01970; HMDB01973; HMDB03099; HMDB11107	C16355; C16359	CHEBI:149031; CHEBI:149558; CHEBI:149744	HMDB0001970	4	3-Methyluric acid	3-methyluric acid	182.0439901	182.1368	CN1C2=C(NC(=O)N2)C(=O)NC1=O	Organoheterocyclic compounds	Imidazopyrimidines	Purines and purine derivatives	Aromatic heteropolycyclic compounds	-27.75480719	-6.771353235	C02	Organic acids and derivatives	C04 (105)	C04	Carboxylic acids and derivatives	C04	Amino acids, peptides, and analogues	23	TNFaCand	TNFa	Cand	C. albicans	Fungal	Candida albicans	685
mbx0222	TNFaCand	-0.322822062	1.11E-08	3.10E-06	222	183.0298542	TRUE	0.71646708	6012.9546	4.23E-05	C8H8O5	-H(-)	100	3,4-Dihydroxymandelate	HMDB0001866; HMDB0013198; HMDB0029650; HMDB0125522; HMDB0125542; HMDB0126480; HMDB0130405; HMDB0130407; HMDB0130408; HMDB0130482; HMDB0140912; HMDB01866; HMDB13198; HMDB29650	C05580	CHEBI:27637; CHEBI:297061	HMDB0001866	11	3,4-Dihydroxymandelic acid	dihydroxymandelic acid	184.0371734	184.1461	OC(C(O)=O)C1=CC=C(O)C(O)=C1	Benzenoids	Phenols	Benzenediols	Aromatic homomonocyclic compounds	-15.35309671	-18.21802671	C02	Organic acids and derivatives	C13 (102)	C13	Carboxylic acids and derivatives	C17	Amino acids, peptides, and analogues	30	TNFaCand	TNFa	Cand	C. albicans	Fungal	Candida albicans	685
mbx0146	TNFatyphi	-0.32697973	1.12E-08	3.11E-06	146	160.0255053	TRUE	0.63819954	2077.604092	0.000508635	C6H11NS2	-H(-)	100	Erucin	HMDB0033764; HMDB0038446; HMDB33764; HMDB38446	NA	NA	HMDB0033764	2	Erucin	1-isothiocyanato-4-(methylsulfanyl)butane	161.0332907	161.288	CSCCCCN=C=S	Organosulfur compounds	Isothiocyanates		Aliphatic acyclic compounds	-8.475442536	-18.52196524	C02	Organic acids and derivatives	C13 (102)	C13	Carboxylic acids and derivatives	C25	Amino acids, peptides, and analogues	27	TNFatyphi	TNFa	typhi	S. typhi	G-	Salmonella typhi	538
mbx1176	TNFaLPS	0.323775401	1.12E-08	3.11E-06	1176	449.1745751	TRUE	0.716403005	263365.9844	-0.000936278	C24H31ClO6	-H(-)	11	Arnamiol	HMDB0035062; HMDB35062	NA	NA	HMDB0035062	1	Arnamiol	4-hydroxy-3-(hydroxymethyl)-6,6,7b-trimethyl-1H,2H,4H,4aH,5H,7H,7aH-cyclobuta[e]inden-2-yl 3-chloro-6-hydroxy-4-methoxy-2-methylbenzoate	450.1809164	450.952	COC1=C(Cl)C(C)=C(C(=O)OC2CC3(C)C4CC(C)(C)CC4C(O)C(CO)=C23)C(O)=C1	Lipids and lipid-like molecules	Prenol lipids	Sesquiterpenoids	Aromatic homopolycyclic compounds	7.045176991	7.326183425	C01	Lipids and lipid-like molecules	C01 (55)	C01	Organooxygen compounds	C27	Carbohydrates and carbohydrate conjugates	27	TNFaLPS	TNFa	LPS	LPS	G-	Lipopolysaccharides	628
mbx0784	IFNgtyphi	0.320453059	1.16E-08	3.18E-06	784	335.109081	TRUE	0.887608115	31586.20478	0.000521902	C12H20N2O9	-H(-)	100	3-Hydroxymugineic acid	HMDB0033927; HMDB33927	NA	CHEBI:38158	HMDB0033927	1	3-Hydroxymugineic acid	1-{3-carboxy-3-[(3-carboxy-3-hydroxypropyl)amino]-2-hydroxypropyl}-3-hydroxyazetidine-2-carboxylic acid	336.1168802	336.2952	OC(CN1CC(O)C1C(O)=O)C(NCCC(O)C(O)=O)C(O)=O	Organic acids and derivatives	Carboxylic acids and derivatives	Amino acids, peptides, and analogues	Aliphatic heteromonocyclic compounds	5.58392465	10.27844568	C01	Lipids and lipid-like molecules	C01 (55)	C01	Organooxygen compounds	C27	Carbohydrates and carbohydrate conjugates	21	IFNgtyphi	IFNg	typhi	S. typhi	G-	Salmonella typhi	408
mbx0128	TNFaCand	-0.322408564	1.17E-08	3.20E-06	128	153.0025071	TRUE	0.82285607	3691.060588	-0.000933703	C7H6O2S	-H(-)	100	1-(2-Thienyl)-1,2-propanedione	HMDB0040002; HMDB40002	NA	NA	HMDB0040002	1	1-(2-Thienyl)-1,2-propanedione	1-(thiophen-2-yl)propane-1,2-dione	154.0088501	154.186	CC(=O)C(=O)C1=CC=CS1	Organic oxygen compounds	Organooxygen compounds	Carbonyl compounds	Aromatic heteromonocyclic compounds	-13.63550893	-14.16291126	C02	Organic acids and derivatives	C22 (81)	C22	Organooxygen compounds	C17	Amino acids, peptides, and analogues	24	TNFaCand	TNFa	Cand	C. albicans	Fungal	Candida albicans	685
mbx0626	TNFatyphi	-0.326413551	1.19E-08	3.26E-06	626	291.0225029	TRUE	0.805496155	9021.053876	-0.001324622	C10H13ClN2O4S	-H(-)	15	2-Hydroxychlorpropamide	HMDB0014024; HMDB0014025; HMDB14024; HMDB14025	NA	NA	HMDB0014024	2	2-Hydroxychlorpropamide	1-(4-chloro-2-hydroxybenzenesulfonyl)-3-propylurea	292.0284553	292.739	CCCNC(=O)NS(=O)(=O)C1=C(O)C=C(Cl)C=C1	Benzenoids	Benzene and substituted derivatives	Benzenesulfonamides	Aromatic homomonocyclic compounds	-7.134746033	-19.57556679	C02	Organic acids and derivatives	C13 (102)	C13	Carboxylic acids and derivatives	C25	Amino acids, peptides, and analogues	28	TNFatyphi	TNFa	typhi	S. typhi	G-	Salmonella typhi	538
mbx0019	TNFapneu	-0.327435178	1.20E-08	3.26E-06	19	101.0230926	TRUE	0.13481887	29842.35862	0.001324673	C4H6O3	-H(-)	59	Oxobutanoic acid	HMDB0000005; HMDB0000060; HMDB00005; HMDB0001172; HMDB0001259; HMDB0002217; HMDB0003381; HMDB00060; HMDB0031646; HMDB01172; HMDB01259; HMDB02217; HMDB03381; HMDB06544; HMDB31646	C00109; C00164; C00232; C00349; C06002	CHEBI:15344; CHEBI:16256; CHEBI:16265; CHEBI:27821; CHEBI:30831; CHEBI:36610; CHEBI:553775	HMDB0000005	7	2-Ketobutyric acid	2-oxobutanoic acid	102.0316941	102.0886	CCC(=O)C(O)=O	Organic acids and derivatives	Keto acids and derivatives	Short-chain keto acids and derivatives	Aliphatic acyclic compounds	-16.34638387	-15.8338299	C02	Organic acids and derivatives	C22 (81)	C22	Organooxygen compounds	C17	Amino acids, peptides, and analogues	28	TNFapneu	TNFa	pneu	S. pneumoniae	G+	Streptococcus pneumoniae	530
mbx0548	IFNgtyphi	-0.320111805	1.20E-08	3.26E-06	548	269.088026	TRUE	0.65205604	80523.69336	-0.000221055	C9H18O9	-H(-)	100	D-erythro-L-galacto-Nonulose	HMDB0029955; HMDB29955	NA	NA	HMDB0029955	1	D-erythro-L-galacto-Nonulose	2-(hydroxymethyl)-6-(1,2,3-trihydroxypropyl)oxane-2,3,4,5-tetrol	270.0950822	270.2338	OCC(O)C(O)C1OC(O)(CO)C(O)C(O)C1O	Organic oxygen compounds	Organooxygen compounds	Carbohydrates and carbohydrate conjugates	Aliphatic heteromonocyclic compounds	-14.89594215	-18.53802225	C02	Organic acids and derivatives	C13 (102)	C13	Carboxylic acids and derivatives	C17	Amino acids, peptides, and analogues	26	IFNgtyphi	IFNg	typhi	S. typhi	G-	Salmonella typhi	408
mbx0986	TNFatyphi	0.326252645	1.21E-08	3.28E-06	986	387.1669283	TRUE	0.804808735	4287.297312	-0.000873383	C18H28O9	-H(-)	100	beta-D-Glucopyranosyl-11-hydroxyjasmonic acid	HMDB0039964; HMDB0040706; HMDB0041552; HMDB39964; HMDB40706; HMDB41552	NA	NA	HMDB0039964	3	beta-D-Glucopyranosyl-11-hydroxyjasmonic acid	{3-oxo-2-[(2E)-4-{[3,4,5-trihydroxy-6-(hydroxymethyl)oxan-2-yl]oxy}pent-2-en-1-yl]cyclopentyl}acetic acid	388.1733325	388.4095	CC(OC1OC(CO)C(O)C(O)C1O)\C=C\CC1C(CC(O)=O)CCC1=O	Lipids and lipid-like molecules	Fatty Acyls	Fatty acyl glycosides	Aliphatic heteromonocyclic compounds	5.601037419	10.21779364	C01	Lipids and lipid-like molecules	C01 (55)	C01	Organooxygen compounds	C27	Carbohydrates and carbohydrate conjugates	21	TNFatyphi	TNFa	typhi	S. typhi	G-	Salmonella typhi	538
mbx0150	IL6LPS	-0.324609559	1.22E-08	3.29E-06	150	161.0455228	TRUE	0.343862995	39669.76549	0.000892125	C7H14S2	-H(-)	100	(-)-1-Methylpropyl 1-propenyl disulfide	HMDB0034426; HMDB34426	NA	NA	HMDB0034426	1	(-)-1-Methylpropyl 1-propenyl disulfide	2-[(1E)-prop-1-en-1-yldisulfanyl]butane	162.0536918	162.316	CCC(C)SS\C=C\C	Organosulfur compounds	Organic disulfides		Aliphatic acyclic compounds	-17.11980195	-17.76689938	C02	Organic acids and derivatives	C22 (81)	C22	Organooxygen compounds	C28	Amino acids, peptides, and analogues	29	IL6LPS	IL6	LPS	LPS	G-	Lipopolysaccharides	434
mbx1236	TNFaEcoli	0.324535225	1.23E-08	3.30E-06	1236	473.2172196	TRUE	0.80775568	3140.366363	0.00087074	C26H34O8	-H(-)	100	Austalide B	HMDB0030004; HMDB30004	NA	NA	HMDB0030004	1	Austalide B	2-hydroxy-13,20-dimethoxy-4,7,17,22,22-pentamethyl-5,10,21,23-tetraoxahexacyclo[18.2.1.0¹,¹⁷.0⁴,¹⁶.0⁶,¹⁴.0⁸,¹²]tricosa-6(14),7,12-trien-11-one	474.2253681	474.5434	COC1=C2C(=O)OCC2=C(C)C2=C1CC1C(C)(CC(O)C34OC(CCC13C)(OC)OC4(C)C)O2	Organic oxygen compounds	Organooxygen compounds	Ethers	Aliphatic heteropolycyclic compounds	5.881827861	7.015225116	C01	Lipids and lipid-like molecules	C01 (55)	C01	Organooxygen compounds	C27	Carbohydrates and carbohydrate conjugates	26	TNFaEcoli	TNFa	Ecoli	E. coli	G-	Escherichia coli	637
mbx1354	IL1bCand	-0.320348841	1.24E-08	3.30E-06	1354	537.0892649	TRUE	0.851623445	10130.50891	-0.000672396	C23H22O15	-H(-)	100	6-{[3,7-dihydroxy-2-(1-hydroxy-3-methoxy-4-oxocyclohexa-2,5-dien-1-yl)-6-methoxy-4-oxo-4H-chromen-5-yl]oxy}-3,4,5-trihydroxyoxane-2-carboxylic acid	HMDB0128780; HMDB0128781; HMDB0128782	NA	NA	HMDB0128780	3	6-{[3,7-dihydroxy-2-(1-hydroxy-3-methoxy-4-oxocyclohexa-2,5-dien-1-yl)-6-methoxy-4-oxo-4H-chromen-5-yl]oxy}-3,4,5-trihydroxyoxane-2-carboxylic acid	6-{[3,7-dihydroxy-2-(1-hydroxy-3-methoxy-4-oxocyclohexa-2,5-dien-1-yl)-6-methoxy-4-oxochromen-5-yl]oxy}-3,4,5-trihydroxyoxane-2-carboxylic acid	538.09587	538.414	COC1=CC(O)(C=CC1=O)C1=C(O)C(=O)C2=C(O1)C=C(O)C(OC)=C2OC1OC(C(O)C(O)C1O)C(O)=O	Organic oxygen compounds	Organooxygen compounds	Carbohydrates and carbohydrate conjugates	Aromatic heteropolycyclic compounds	-15.45704765	-19.24855022	C02	Organic acids and derivatives	C13 (102)	C13	Carboxylic acids and derivatives	C17	Amino acids, peptides, and analogues	30	IL1bCand	IL1b	Cand	C. albicans	Fungal	Candida albicans	344
mbx1303	TNFatyphi	-0.326064918	1.24E-08	3.30E-06	1303	508.3409841	TRUE	0.9339115	95018.54141	-0.00012286	C25H52NO7P	-H(-)	100	LysoPE(0:0/20:0)	HMDB0011481; HMDB0011511; HMDB0012108; HMDB11481; HMDB11511; HMDB12108	C04230	CHEBI:131690; CHEBI:131691; CHEBI:580913	HMDB0011481	3	LysoPE(0:0/20:0)	2-aminoethoxy(2R)-3-hydroxy-2-(icosanoyloxy)propoxyphosphinic acid	509.3481395	509.6566	[H][C@@](CO)(COP(O)(=O)OCCN)OC(=O)CCCCCCCCCCCCCCCCCCC	Lipids and lipid-like molecules	Glycerophospholipids	Glycerophosphoethanolamines	Aliphatic acyclic compounds	10.02996496	-9.18955628	C02	Organic acids and derivatives	C10 (56)	C10	Glycerophospholipids	C29	Glycerophosphoethanolamines	19	TNFatyphi	TNFa	typhi	S. typhi	G-	Salmonella typhi	538
mbx0627	TNFaenteri	-0.328156717	1.24E-08	3.30E-06	627	291.0671147	TRUE	0.948129475	140351.8719	-0.000832839	C18H12O4	-H(-)	100	3-Hydroxy-9-(4-hydroxyphenyl)-1H,3H-naphtho[1,8-cd]pyran-1-one	HMDB0039404; HMDB0039405; HMDB39404; HMDB39405	NA	NA	HMDB0039404	2	3-Hydroxy-9-(4-hydroxyphenyl)-1H,3H-naphtho[1,8-cd]pyran-1-one	4-hydroxy-12-(4-hydroxyphenyl)-3-oxatricyclo[7.3.1.0⁵,¹³]trideca-1(12),5,7,9(13),10-pentaen-2-one	292.0735589	292.2855	OC1OC(=O)C2=C(C=CC3=C2C1=CC=C3)C1=CC=C(O)C=C1	Benzenoids	Naphthalenes	Phenylnaphthalenes		-7.131681362	-19.24022411	C02	Organic acids and derivatives	C13 (102)	C13	Carboxylic acids and derivatives	C25	Amino acids, peptides, and analogues	30	TNFaenteri	TNFa	enteri	S. enteritidis	G-	Salmonella enterica	587
mbx0922	TNFaLPS	0.322829351	1.25E-08	3.30E-06	922	371.1139429	TRUE	0.76236871	2791.048427	-0.000317232	C20H20O7	-H(-)	100	Tangeritin	HMDB0030539; HMDB0033270; HMDB0034278; HMDB0036633; HMDB0037456; HMDB0037508; HMDB0037599; HMDB0037750; HMDB0039775; HMDB0040323; HMDB0125959; HMDB0125960; HMDB0125961; HMDB0125962; HMDB0125963; HMDB0126470; HMDB0126474; HMDB0126477; HMDB0126484; HMDB0126488; HMDB0126494; HMDB0132519; HMDB30539; HMDB33270; HMDB34278; HMDB36633; HMDB37456; HMDB37508; HMDB37599; HMDB37750; HMDB39775; HMDB40323	C10186; C10190	CHEBI:9159; CHEBI:9400	HMDB0030539	22	Tangeritin	tangeretin	372.120903	372.3686	COC1=CC=C(C=C1)C1=CC(=O)C2=C(OC)C(OC)=C(OC)C(OC)=C2O1	Phenylpropanoids and polyketides	Flavonoids	O-methylated flavonoids	Aromatic heteropolycyclic compounds	7.260659877	7.510886014	C01	Lipids and lipid-like molecules	C01 (55)	C01	Organooxygen compounds	C27	Carbohydrates and carbohydrate conjugates	27	TNFaLPS	TNFa	LPS	LPS	G-	Lipopolysaccharides	628
mbx1349	TNFaenteri	-0.328120971	1.25E-08	3.30E-06	1349	535.3409691	TRUE	0.51918328	50945.51267	-0.000442323	C27H53O8P	-H(-)	100	PA(8:0/16:0)	HMDB0115487; HMDB0115613; HMDB0115689; HMDB0115781	NA	NA	HMDB0115487	4	PA(8:0/16:0)	(2R)-2-(hexadecanoyloxy)-3-(octanoyloxy)propoxyphosphonic acid	536.3478057	536.687	[H][C@@](COC(=O)CCCCCCC)(COP(O)(O)=O)OC(=O)CCCCCCCCCCCCCCC	Lipids and lipid-like molecules	Glycerophospholipids	Glycerophosphates	Aliphatic acyclic compounds	7.096407168	-11.206321	C02	Organic acids and derivatives	C13 (102)	C13	Carboxylic acids and derivatives	C17	Amino acids, peptides, and analogues	26	TNFaenteri	TNFa	enteri	S. enteritidis	G-	Salmonella enterica	587
mbx0650	TNFaenteri	0.328077989	1.26E-08	3.30E-06	650	297.1347594	TRUE	0.79805315	32457.31423	-0.000398323	C15H22O6	-H(-)	100	Toxin T2 tetrol	HMDB0036159; HMDB0037560; HMDB36159; HMDB37560	NA	NA	HMDB0036159	2	Toxin T2 tetrol	2'-(hydroxymethyl)-1',5'-dimethyl-8'-oxaspiro[oxirane-2,12'-tricyclo[7.2.1.0²,⁷]dodecan]-5'-ene-4',10',11'-triol	298.1416384	298.3316	CC1=CC2OC3C(O)C(O)C(C)(C33CO3)C2(CO)CC1O	Lipids and lipid-like molecules	Prenol lipids	Sesquiterpenoids	Aliphatic heteropolycyclic compounds	5.442551237	10.22064249	C01	Lipids and lipid-like molecules	C01 (55)	C01	Organooxygen compounds	C27	Carbohydrates and carbohydrate conjugates	25	TNFaenteri	TNFa	enteri	S. enteritidis	G-	Salmonella enterica	587
mbx0586	TNFaenteri	0.328007051	1.26E-08	3.32E-06	586	279.1458525	TRUE	0.094904936	2621.481841	0.001753368	C15H22NO4	-H(-)	30	Feruloylcholine	HMDB0032800; HMDB32800	NA	NA	HMDB0032800	1	Feruloylcholine	(2-{[(2E)-3-(4-hydroxy-3-methoxyphenyl)prop-2-enoyl]oxy}ethyl)trimethylazanium	280.1548832	280.3395	COC1=C(O)C=CC(\C=C\C(=O)OCC[N+](C)(C)C)=C1	Phenylpropanoids and polyketides	Cinnamic acids and derivatives	Hydroxycinnamic acids and derivatives		6.076124359	6.244019538	C01	Lipids and lipid-like molecules	C01 (55)	C01	Organooxygen compounds	C27	Carbohydrates and carbohydrate conjugates	28	TNFaenteri	TNFa	enteri	S. enteritidis	G-	Salmonella enterica	587
mbx0779	TNFaenteri	-0.32796005	1.27E-08	3.32E-06	779	333.0085281	TRUE	0.85420918	3196.581043	-0.001081738	C15H10O7S	-H(-)	88	[3-(7-hydroxy-4-oxo-4H-chromen-2-yl)phenyl]oxidanesulfonic acid	HMDB0133344; HMDB0134560; HMDB0137537	NA	NA	HMDB0133344	3	[3-(7-hydroxy-4-oxo-4H-chromen-2-yl)phenyl]oxidanesulfonic acid	[3-(7-hydroxy-4-oxochromen-2-yl)phenyl]oxidanesulfonic acid	334.0147238	334.3	OC1=CC2=C(C=C1)C(=O)C=C(O2)C1=CC(OS(O)(=O)=O)=CC=C1	Phenylpropanoids and polyketides	Flavonoids	Flavones	Aromatic heteropolycyclic compounds	-8.808056387	-17.76398172	C02	Organic acids and derivatives	C13 (102)	C13	Carboxylic acids and derivatives	C17	Amino acids, peptides, and analogues	26	TNFaenteri	TNFa	enteri	S. enteritidis	G-	Salmonella enterica	587
mbx0352	TNFaaureus	-0.320023013	1.28E-08	3.34E-06	352	217.0166107	TRUE	0.53488255	68057.57823	0.00100653	C8H10O5S	-H(-)	99	Tyrosol 4-sulfate	HMDB0041785; HMDB0124986; HMDB41785	NA	NA	HMDB0041785	2	Tyrosol 4-sulfate	[4-(2-hydroxyethyl)phenyl]oxidanesulfonic acid	218.0248941	218.227	OCCC1=CC=C(OS(O)(=O)=O)C=C1	Organic acids and derivatives	Organic sulfuric acids and derivatives	Arylsulfates	Aromatic homomonocyclic compounds	-9.825886563	-18.1432382	C02	Organic acids and derivatives	C13 (102)	C13	Carboxylic acids and derivatives	C17	Amino acids, peptides, and analogues	30	TNFaaureus	TNFa	aureus	S. aureus	G+	Staphylococcus aureus	543
mbx0131	TNFaEcoli	0.32392831	1.31E-08	3.40E-06	131	154.0621395	TRUE	0.37510258	437934.4565	6.02E-05	C6H9N3O2	-H(-)	100	Histidine	HMDB0000177; HMDB00177; HMDB0034267; HMDB03412; HMDB34267	C00135	CHEBI:15971	HMDB0000177	2	L-Histidine	L-histidine	155.0694765	155.1546	N[C@@H](CC1=CN=CN1)C(O)=O	Organic acids and derivatives	Carboxylic acids and derivatives	Amino acids, peptides, and analogues	Aromatic heteromonocyclic compounds	3.228814708	3.971232743	C01	Lipids and lipid-like molecules	C07 (58)	C07	Carboxylic acids and derivatives	C08	Glycerophosphoserines	22	TNFaEcoli	TNFa	Ecoli	E. coli	G-	Escherichia coli	637
mbx0117	IFNgCand	-0.31914825	1.33E-08	3.45E-06	117	148.9909992	TRUE	0.186968655	23271.27308	0.000403354	C4H6O4S	-H(-)	100	Thiodiacetic acid	HMDB0042032; HMDB42032	C14872	CHEBI:35012	HMDB0042032	1	Thiodiacetic acid	thiodiglycolic acid	149.9986794	150.153	OC(=O)CSCC(O)=O	Organic acids and derivatives	Carboxylic acids and derivatives	Dicarboxylic acids and derivatives	Aliphatic acyclic compounds	-15.93329941	-17.34631396	C02	Organic acids and derivatives	C22 (81)	C22	Organooxygen compounds	C17	Amino acids, peptides, and analogues	29	IFNgCand	IFNg	Cand	C. albicans	Fungal	Candida albicans	490
mbx0428	TNFaCand	-0.32110162	1.35E-08	3.47E-06	428	237.0337694	TRUE	0.836238685	2805.104662	0.000166572	C10H10N2O3S	-H(-)	100	6-(2-amino-2-carboxyethyl)-4-hydroxybenzothiazole	HMDB0062793; HMDB62793	NA	CHEBI:84343	HMDB0062793	1	6-(2-amino-2-carboxyethyl)-4-hydroxybenzothiazole	2-amino-3-(4-hydroxy-1,3-benzothiazol-6-yl)propanoic acid	238.0412134	238.26	NC(CC1=CC(O)=C2N=CSC2=C1)C(O)=O	Organic acids and derivatives	Carboxylic acids and derivatives	Amino acids, peptides, and analogues	Aromatic heteropolycyclic compounds	-9.251318045	-14.75598324	C02	Organic acids and derivatives	C13 (102)	C13	Carboxylic acids and derivatives	C17	Amino acids, peptides, and analogues	21	TNFaCand	TNFa	Cand	C. albicans	Fungal	Candida albicans	685
mbx1135	TNFaenteri	0.327394382	1.35E-08	3.47E-06	1135	433.1132934	TRUE	0.89439729	1706.379049	0.000726069	C21H22O10	-H(-)	100	2-O-Caffeoylarbutin	HMDB0031347; HMDB0033739; HMDB0037480; HMDB0038775; HMDB0039935; HMDB0040536; HMDB0040832; HMDB0041150; HMDB0060772; HMDB0124767; HMDB0128100; HMDB0128101; HMDB0130017; HMDB0130018; HMDB0134585; HMDB0134586; HMDB0135129; HMDB0135130; HMDB0135368; HMDB0135369; HMDB0135371; HMDB0135372; HMDB0135373; HMDB0135375; HMDB0135376; HMDB0135377; HMDB0135379; HMDB0135380; HMDB0135381; HMDB0135382; HMDB01353…	NA	NA	HMDB0031347	54	2-O-Caffeoylarbutin	4,5-dihydroxy-6-(hydroxymethyl)-2-(4-hydroxyphenoxy)oxan-3-yl (2E)-3-(3,4-dihydroxyphenyl)prop-2-enoate	434.1212969	434.3934	OCC1OC(OC2=CC=C(O)C=C2)C(OC(=O)\C=C\C2=CC(O)=C(O)C=C2)C(O)C1O	Organic oxygen compounds	Organooxygen compounds	Carbohydrates and carbohydrate conjugates	Aromatic heteromonocyclic compounds	6.955661968	7.81051384	C01	Lipids and lipid-like molecules	C01 (55)	C01	Organooxygen compounds	C27	Carbohydrates and carbohydrate conjugates	25	TNFaenteri	TNFa	enteri	S. enteritidis	G-	Salmonella enterica	587
mbx1188	IFNgtyphi	0.318923167	1.37E-08	3.50E-06	1188	453.1554199	TRUE	0.860013425	1807.379623	7.04E-05	C25H26O8	-H(-)	100	KB 2	HMDB0033666; HMDB0133920; HMDB0133922; HMDB0133924; HMDB0133926; HMDB0133928; HMDB0133934; HMDB33666	C02347	NA	HMDB0033666	7	KB 2	5-hydroxy-3-(3-hydroxy-3-methylbutyl)-8,8-dimethyl-2-(2,4,5-trihydroxyphenyl)pyrano[2,3-h]chromen-4-one	454.1627678	454.4691	CC(C)(O)CCC1=C(OC2=C(C(O)=CC3=C2C=CC(C)(C)O3)C1=O)C1=CC(O)=C(O)C=C1O	Phenylpropanoids and polyketides	Flavonoids	Flavones	Aromatic heteropolycyclic compounds	7.959824333	7.846380375	C01	Lipids and lipid-like molecules	C01 (55)	C01	Organooxygen compounds	C27	Carbohydrates and carbohydrate conjugates	29	IFNgtyphi	IFNg	typhi	S. typhi	G-	Salmonella typhi	408
mbx1215	TNFatyphi	-0.325113524	1.37E-08	3.50E-06	1215	463.2845455	TRUE	0.85336196	7855.713721	-0.001533286	C23H45O7P	-H(-)	42	1-(11Z-eicosenoyl)-glycero-3-phosphate	HMDB0062305; HMDB62305	NA	NA	HMDB0062305	1	1-(11Z-eicosenoyl)-glycero-3-phosphate	(2R)-2-hydroxy-3-[(11Z)-icos-11-enoyloxy]propoxyphosphonic acid	464.2902908	464.58	[H]\C(CCCCCCCC)=C(/[H])CCCCCCCCCC(=O)OC[C@@]([H])(O)COP(O)(O)=O	Lipids and lipid-like molecules	Glycerophospholipids	Glycerophosphates	Aliphatic acyclic compounds	9.963288709	-9.021755598	C02	Organic acids and derivatives	C10 (56)	C10	Glycerophospholipids	C29	Glycerophosphoethanolamines	19	TNFatyphi	TNFa	typhi	S. typhi	G-	Salmonella typhi	538
mbx0222	IFNgLPS	-0.32206054	1.43E-08	3.65E-06	222	183.0298542	TRUE	0.71646708	6012.9546	4.23E-05	C8H8O5	-H(-)	100	3,4-Dihydroxymandelate	HMDB0001866; HMDB0013198; HMDB0029650; HMDB0125522; HMDB0125542; HMDB0126480; HMDB0130405; HMDB0130407; HMDB0130408; HMDB0130482; HMDB0140912; HMDB01866; HMDB13198; HMDB29650	C05580	CHEBI:27637; CHEBI:297061	HMDB0001866	11	3,4-Dihydroxymandelic acid	dihydroxymandelic acid	184.0371734	184.1461	OC(C(O)=O)C1=CC=C(O)C(O)=C1	Benzenoids	Phenols	Benzenediols	Aromatic homomonocyclic compounds	-15.35309671	-18.21802671	C02	Organic acids and derivatives	C13 (102)	C13	Carboxylic acids and derivatives	C17	Amino acids, peptides, and analogues	30	IFNgLPS	IFNg	LPS	LPS	G-	Lipopolysaccharides	353
mbx0150	TNFapneu	-0.32558128	1.46E-08	3.70E-06	150	161.0455228	TRUE	0.343862995	39669.76549	0.000892125	C7H14S2	-H(-)	100	(-)-1-Methylpropyl 1-propenyl disulfide	HMDB0034426; HMDB34426	NA	NA	HMDB0034426	1	(-)-1-Methylpropyl 1-propenyl disulfide	2-[(1E)-prop-1-en-1-yldisulfanyl]butane	162.0536918	162.316	CCC(C)SS\C=C\C	Organosulfur compounds	Organic disulfides		Aliphatic acyclic compounds	-17.11980195	-17.76689938	C02	Organic acids and derivatives	C22 (81)	C22	Organooxygen compounds	C28	Amino acids, peptides, and analogues	29	TNFapneu	TNFa	pneu	S. pneumoniae	G+	Streptococcus pneumoniae	530
mbx0878	TNFaaureus	-0.318762615	1.47E-08	3.71E-06	878	358.1302917	TRUE	0.769930035	2216.916672	-0.000681553	C19H21NO6	-H(-)	100	N-[2-hydroxy-2-(4-hydroxy-3-methoxyphenyl)ethyl]-3-(4-hydroxy-3-methoxyphenyl)prop-2-enimidic acid	HMDB0136453	NA	NA	HMDB0136453	1	N-[2-hydroxy-2-(4-hydroxy-3-methoxyphenyl)ethyl]-3-(4-hydroxy-3-methoxyphenyl)prop-2-enimidic acid	N-[2-hydroxy-2-(4-hydroxy-3-methoxyphenyl)ethyl]-3-(4-hydroxy-3-methoxyphenyl)prop-2-enimidic acid	359.1368874	359.378	COC1=C(O)C=CC(C=CC(O)=NCC(O)C2=CC(OC)=C(O)C=C2)=C1	Phenylpropanoids and polyketides	Cinnamic acids and derivatives	Hydroxycinnamic acids and derivatives	Aromatic homomonocyclic compounds	-20.1096748	-17.98296484	C02	Organic acids and derivatives	C13 (102)	C13	Carboxylic acids and derivatives	C19	Amino acids, peptides, and analogues	27	TNFaaureus	TNFa	aureus	S. aureus	G+	Staphylococcus aureus	543
mbx0117	TNFapneu	-0.325508695	1.47E-08	3.71E-06	117	148.9909992	TRUE	0.186968655	23271.27308	0.000403354	C4H6O4S	-H(-)	100	Thiodiacetic acid	HMDB0042032; HMDB42032	C14872	CHEBI:35012	HMDB0042032	1	Thiodiacetic acid	thiodiglycolic acid	149.9986794	150.153	OC(=O)CSCC(O)=O	Organic acids and derivatives	Carboxylic acids and derivatives	Dicarboxylic acids and derivatives	Aliphatic acyclic compounds	-15.93329941	-17.34631396	C02	Organic acids and derivatives	C22 (81)	C22	Organooxygen compounds	C17	Amino acids, peptides, and analogues	29	TNFapneu	TNFa	pneu	S. pneumoniae	G+	Streptococcus pneumoniae	530
mbx1379	TNFaLPS	0.321148029	1.50E-08	3.76E-06	1379	559.1683698	TRUE	0.28150487	2244.824352	-0.001527275	C24H32O15	-H(-)	43	5''''-(4-Hydroxy-(E)-cinnamoyl) alpha-L-arabinofuranosyl-(1->3)-beta-D-xylopyranosyl-(1->4)-D-xylopyranoside	HMDB0041489; HMDB41489	NA	NA	HMDB0041489	1	5''-(4-Hydroxy-(E)-cinnamoyl) alpha-L-arabinofuranosyl-(1->3)-beta-D-xylopyranosyl-(1->4)-D-xylopyranoside	[5-({3,5-dihydroxy-2-[(4,5,6-trihydroxyoxan-3-yl)oxy]oxan-4-yl}oxy)-3,4-dihydroxyoxolan-2-yl]methyl (2E)-3-(4-hydroxyphenyl)prop-2-enoate	560.1741204	560.5019	OC1C(COC(=O)\C=C\C2=CC=C(O)C=C2)OC(OC2C(O)COC(OC3COC(O)C(O)C3O)C2O)C1O	Organic oxygen compounds	Organooxygen compounds	Carbohydrates and carbohydrate conjugates	Aromatic heteromonocyclic compounds	7.221419881	7.237026093	C01	Lipids and lipid-like molecules	C01 (55)	C01	Organooxygen compounds	C27	Carbohydrates and carbohydrate conjugates	26	TNFaLPS	TNFa	LPS	LPS	G-	Lipopolysaccharides	628
mbx1188	IL1bCand	0.318569083	1.50E-08	3.76E-06	1188	453.1554199	TRUE	0.860013425	1807.379623	7.04E-05	C25H26O8	-H(-)	100	KB 2	HMDB0033666; HMDB0133920; HMDB0133922; HMDB0133924; HMDB0133926; HMDB0133928; HMDB0133934; HMDB33666	C02347	NA	HMDB0033666	7	KB 2	5-hydroxy-3-(3-hydroxy-3-methylbutyl)-8,8-dimethyl-2-(2,4,5-trihydroxyphenyl)pyrano[2,3-h]chromen-4-one	454.1627678	454.4691	CC(C)(O)CCC1=C(OC2=C(C(O)=CC3=C2C=CC(C)(C)O3)C1=O)C1=CC(O)=C(O)C=C1O	Phenylpropanoids and polyketides	Flavonoids	Flavones	Aromatic heteropolycyclic compounds	7.959824333	7.846380375	C01	Lipids and lipid-like molecules	C01 (55)	C01	Organooxygen compounds	C27	Carbohydrates and carbohydrate conjugates	29	IL1bCand	IL1b	Cand	C. albicans	Fungal	Candida albicans	344
mbx0350	IFNgLPS	-0.32154463	1.52E-08	3.78E-06	350	216.1242021	TRUE	0.7870546	1704.932112	-7.12E-05	C10H19NO4	-H(-)	100	Propionylcarnitine	HMDB0000824; HMDB0062514; HMDB00824; HMDB62514	C03017	CHEBI:28867; CHEBI:53210	HMDB0000824	2	Propionylcarnitine	O-propanoylcarnitine	217.1314081	217.265	CCC(=O)O[C@H](CC([O-])=O)C[N+](C)(C)C	Lipids and lipid-like molecules	Fatty Acyls	Fatty acid esters	Aliphatic acyclic compounds	-28.31114497	-4.453729993	C02	Organic acids and derivatives	C04 (105)	C04	Carboxylic acids and derivatives	C04	Amino acids, peptides, and analogues	24	IFNgLPS	IFNg	LPS	LPS	G-	Lipopolysaccharides	353
mbx0752	TNFaCand	-0.319846877	1.54E-08	3.82E-06	752	325.036422	TRUE	0.057492826	7667.960334	-0.001046284	C17H10O7	-H(-)	93	13,14-dihydroxy-9-oxo-8,17-dioxatetracyclo[8.7.0.0²,⁷.0¹¹,¹⁶]heptadeca-1(10),2(7),3,5,11(16),12,14-heptaen-5-yl acetate	HMDB0128433; HMDB0128434; HMDB0128436; HMDB0140672; HMDB0140673; HMDB0140674	NA	NA	HMDB0128433	6	13,14-dihydroxy-9-oxo-8,17-dioxatetracyclo[8.7.0.0²,⁷.0¹¹,¹⁶]heptadeca-1(10),2(7),3,5,11(16),12,14-heptaen-5-yl acetate	13,14-dihydroxy-9-oxo-8,17-dioxatetracyclo[8.7.0.0^{2,7}.0^{11,16}]heptadeca-1(10),2(7),3,5,11(16),12,14-heptaen-5-yl acetate	326.0426527	326.26	CC(=O)OC1=CC2=C(C=C1)C1=C(C3=C(O1)C=C(O)C(O)=C3)C(=O)O2	Phenylpropanoids and polyketides	Isoflavonoids	Coumestans	Aromatic heteropolycyclic compounds	-14.99567548	-14.50817709	C02	Organic acids and derivatives	C22 (81)	C22	Organooxygen compounds	C17	Amino acids, peptides, and analogues	26	TNFaCand	TNFa	Cand	C. albicans	Fungal	Candida albicans	685
mbx0222	IL6LPS	-0.322409202	1.55E-08	3.82E-06	222	183.0298542	TRUE	0.71646708	6012.9546	4.23E-05	C8H8O5	-H(-)	100	3,4-Dihydroxymandelate	HMDB0001866; HMDB0013198; HMDB0029650; HMDB0125522; HMDB0125542; HMDB0126480; HMDB0130405; HMDB0130407; HMDB0130408; HMDB0130482; HMDB0140912; HMDB01866; HMDB13198; HMDB29650	C05580	CHEBI:27637; CHEBI:297061	HMDB0001866	11	3,4-Dihydroxymandelic acid	dihydroxymandelic acid	184.0371734	184.1461	OC(C(O)=O)C1=CC=C(O)C(O)=C1	Benzenoids	Phenols	Benzenediols	Aromatic homomonocyclic compounds	-15.35309671	-18.21802671	C02	Organic acids and derivatives	C13 (102)	C13	Carboxylic acids and derivatives	C17	Amino acids, peptides, and analogues	30	IL6LPS	IL6	LPS	LPS	G-	Lipopolysaccharides	434
mbx1597	TNFaaureus	-0.318272197	1.55E-08	3.82E-06	1597	955.9060396	TRUE	0.25297818	17866.62953	0.000256919	C63H120O5	-H(-)	100	TG(20:0/22:2(13Z,16Z)/o-18:0)	HMDB0046022; HMDB0046247; HMDB0046705; HMDB0046993; HMDB0047388; HMDB0047710; HMDB0049386; HMDB0049686; HMDB0050000; HMDB0050285; HMDB0050565; HMDB0050853; HMDB0051611; HMDB0052076; HMDB0052092; HMDB0052500; HMDB0053341; HMDB0054390; HMDB46022; HMDB46247; HMDB46705; HMDB46993; HMDB47388; HMDB47710; HMDB49386; HMDB49686; HMDB50000; HMDB50285; HMDB50565; HMDB50853; HMDB51611; HMDB52076; HMDB52092; …	NA	NA	HMDB0046022	18	TG(20:0/22:2(13Z,16Z)/O-18:0)	(2R)-1-(icosanoyloxy)-3-(octadecyloxy)propan-2-yl (13Z,16Z)-docosa-13,16-dienoate	956.913577	957.648	[H][C@@](COCCCCCCCCCCCCCCCCCC)(COC(=O)CCCCCCCCCCCCCCCCCCC)OC(=O)CCCCCCCCCCC\C=C/C\C=C/CCCCC	Lipids and lipid-like molecules	Glycerolipids	Triradylcglycerols	Aliphatic acyclic compounds	-8.609801283	-18.28869445	C02	Organic acids and derivatives	C13 (102)	C13	Carboxylic acids and derivatives	C25	Amino acids, peptides, and analogues	30	TNFaaureus	TNFa	aureus	S. aureus	G+	Staphylococcus aureus	543
mbx0045	TNFatyphi	-0.32392217	1.56E-08	3.82E-06	45	116.0352605	TRUE	0.056908797	7156.141397	5.58E-05	C4H7NO3	-H(-)	100	Aspartate semialdehyde	HMDB0000532; HMDB0006454; HMDB0012249; HMDB00532; HMDB06454; HMDB12249	C00441; C03508	CHEBI:18051; CHEBI:40410; CHEBI:40673	HMDB0000532	3	Acetylglycine	aceturate	117.0425931	117.1033	CC(=O)NCC(O)=O	Organic acids and derivatives	Carboxylic acids and derivatives	Amino acids, peptides, and analogues	Aliphatic acyclic compounds	-18.730254	-12.03401366	C02	Organic acids and derivatives	C22 (81)	C22	Organooxygen compounds	C19	Amino acids, peptides, and analogues	28	TNFatyphi	TNFa	typhi	S. typhi	G-	Salmonella typhi	538
mbx0521	TNFaLPS	-0.320775731	1.56E-08	3.82E-06	521	258.9901027	TRUE	0.78239763	10587.93529	0.001693664	C9H8O7S	-H(-)	33	Caffeic acid 3-sulfate	HMDB0041706; HMDB0041708; HMDB0125409; HMDB0125831; HMDB0127962; HMDB0134087; HMDB0135272; HMDB41706; HMDB41708	NA	CHEBI:90242	HMDB0041706	7	Caffeic acid 3-O-sulfate	(2E)-3-[4-hydroxy-3-(sulfooxy)phenyl]prop-2-enoic acid	259.9990733	260.221	OC(=O)\C=C\C1=CC(OS(O)(=O)=O)=C(O)C=C1	Phenylpropanoids and polyketides	Cinnamic acids and derivatives	Hydroxycinnamic acids and derivatives	Aromatic homomonocyclic compounds	-18.40828141	-9.434777415	C02	Organic acids and derivatives	C23 (82)	C23	Organic sulfuric acids and derivatives	C17	Amino acids, peptides, and analogues	25	TNFaLPS	TNFa	LPS	LPS	G-	Lipopolysaccharides	628
mbx0497	TNFaenteri	-0.325734285	1.61E-08	3.94E-06	497	253.0040241	TRUE	0.805930765	2064.461297	-0.001663056	C7H10O8S	-H(-)	34	3,4-dihydroxy-5-(sulfooxy)cyclohex-1-ene-1-carboxylic acid	HMDB0130162; HMDB0130163; HMDB0130164	NA	NA	HMDB0130162	3	3,4-dihydroxy-5-(sulfooxy)cyclohex-1-ene-1-carboxylic acid	3,4-dihydroxy-5-(sulfooxy)cyclohex-1-ene-1-carboxylic acid	254.0096385	254.21	OC1C=C(CC(OS(O)(=O)=O)C1O)C(O)=O	Organic acids and derivatives	Organic sulfuric acids and derivatives	Sulfuric acid esters	Aliphatic homomonocyclic compounds	-11.41270293	-15.55193043	C02	Organic acids and derivatives	C13 (102)	C13	Carboxylic acids and derivatives	C17	Amino acids, peptides, and analogues	26	TNFaenteri	TNFa	enteri	S. enteritidis	G-	Salmonella enterica	587
mbx0878	TNFatyphi	-0.323568137	1.62E-08	3.94E-06	878	358.1302917	TRUE	0.769930035	2216.916672	-0.000681553	C19H21NO6	-H(-)	100	N-[2-hydroxy-2-(4-hydroxy-3-methoxyphenyl)ethyl]-3-(4-hydroxy-3-methoxyphenyl)prop-2-enimidic acid	HMDB0136453	NA	NA	HMDB0136453	1	N-[2-hydroxy-2-(4-hydroxy-3-methoxyphenyl)ethyl]-3-(4-hydroxy-3-methoxyphenyl)prop-2-enimidic acid	N-[2-hydroxy-2-(4-hydroxy-3-methoxyphenyl)ethyl]-3-(4-hydroxy-3-methoxyphenyl)prop-2-enimidic acid	359.1368874	359.378	COC1=C(O)C=CC(C=CC(O)=NCC(O)C2=CC(OC)=C(O)C=C2)=C1	Phenylpropanoids and polyketides	Cinnamic acids and derivatives	Hydroxycinnamic acids and derivatives	Aromatic homomonocyclic compounds	-20.1096748	-17.98296484	C02	Organic acids and derivatives	C13 (102)	C13	Carboxylic acids and derivatives	C19	Amino acids, peptides, and analogues	27	TNFatyphi	TNFa	typhi	S. typhi	G-	Salmonella typhi	538
mbx1326	TNFaaureus	-0.317825605	1.63E-08	3.96E-06	1326	521.2523967	TRUE	0.87845314	2600.083025	0.002079003	C31H38O7	-H(-)	18	2-(2,4-dihydroxy-5-methoxyphenyl)-3-(3,7-dimethylocta-2,6-dien-1-yl)-5,7-dihydroxy-6-(3-methylbut-2-en-1-yl)-3,4-dihydro-2H-1-benzopyran-4-one	HMDB0129835	NA	NA	HMDB0129835	1	2-(2,4-dihydroxy-5-methoxyphenyl)-3-(3,7-dimethylocta-2,6-dien-1-yl)-5,7-dihydroxy-6-(3-methylbut-2-en-1-yl)-3,4-dihydro-2H-1-benzopyran-4-one	2-(2,4-dihydroxy-5-methoxyphenyl)-3-(3,7-dimethylocta-2,6-dien-1-yl)-5,7-dihydroxy-6-(3-methylbut-2-en-1-yl)-2,3-dihydro-1-benzopyran-4-one	522.2617536	522.638	COC1=C(O)C=C(O)C(=C1)C1OC2=C(C(=O)C1CC=C(C)CCC=C(C)C)C(O)=C(CC=C(C)C)C(O)=C2	Phenylpropanoids and polyketides	Flavonoids	Flavans	Aromatic heteropolycyclic compounds	9.728439769	-4.925321405	C02	Organic acids and derivatives	C10 (56)	C10	Glycerophospholipids	C22	Steroid lactones	16	TNFaaureus	TNFa	aureus	S. aureus	G+	Staphylococcus aureus	543
mbx0604	TNFaaureus	-0.317790369	1.64E-08	3.96E-06	604	285.049306	TRUE	0.77279156	14331.23148	1.88E-05	C7H15N2O8P	-H(-)	100	Glycineamideribotide	HMDB0002022; HMDB02022	C03838	CHEBI:18349	HMDB0002022	1	Glycineamideribotide	glycineamide ribonucleotide	286.056602	286.1764	NCC(=O)N[C@@H]1O[C@H](COP(O)(O)=O)[C@@H](O)[C@H]1O	Nucleosides, nucleotides, and analogues	Glycinamide ribonucleotides		Aliphatic heteromonocyclic compounds	-7.571382589	-22.88094891	C02	Organic acids and derivatives	C13 (102)	C13	Carboxylic acids and derivatives	C25	Amino acids, peptides, and analogues	28	TNFaaureus	TNFa	aureus	S. aureus	G+	Staphylococcus aureus	543
mbx1379	TNFaEcoli	0.321837941	1.64E-08	3.97E-06	1379	559.1683698	TRUE	0.28150487	2244.824352	-0.001527275	C24H32O15	-H(-)	43	5''''-(4-Hydroxy-(E)-cinnamoyl) alpha-L-arabinofuranosyl-(1->3)-beta-D-xylopyranosyl-(1->4)-D-xylopyranoside	HMDB0041489; HMDB41489	NA	NA	HMDB0041489	1	5''-(4-Hydroxy-(E)-cinnamoyl) alpha-L-arabinofuranosyl-(1->3)-beta-D-xylopyranosyl-(1->4)-D-xylopyranoside	[5-({3,5-dihydroxy-2-[(4,5,6-trihydroxyoxan-3-yl)oxy]oxan-4-yl}oxy)-3,4-dihydroxyoxolan-2-yl]methyl (2E)-3-(4-hydroxyphenyl)prop-2-enoate	560.1741204	560.5019	OC1C(COC(=O)\C=C\C2=CC=C(O)C=C2)OC(OC2C(O)COC(OC3COC(O)C(O)C3O)C2O)C1O	Organic oxygen compounds	Organooxygen compounds	Carbohydrates and carbohydrate conjugates	Aromatic heteromonocyclic compounds	7.221419881	7.237026093	C01	Lipids and lipid-like molecules	C01 (55)	C01	Organooxygen compounds	C27	Carbohydrates and carbohydrate conjugates	26	TNFaEcoli	TNFa	Ecoli	E. coli	G-	Escherichia coli	637
mbx0635	TNFaCand	-0.319216455	1.65E-08	3.97E-06	635	293.114128	TRUE	0.814527925	5216.177701	0.000166519	C14H18N2O5	-H(-)	100	gamma-Glutamylphenylalanine	HMDB0000594; HMDB0001894; HMDB0028826; HMDB0028875; HMDB0029106; HMDB0029156; HMDB0029562; HMDB0031865; HMDB0038514; HMDB00594; HMDB01894; HMDB28826; HMDB28875; HMDB29106; HMDB29156; HMDB29562; HMDB31865; HMDB38514	C11045	CHEBI:2877; CHEBI:89582	HMDB0000594	9	gamma-Glutamylphenylalanine	gamma-glutamylphenylalanine	294.1215717	294.3031	N[C@@H](CCC(=O)N[C@@H](CC1=CC=CC=C1)C(O)=O)C(O)=O	Organic acids and derivatives	Carboxylic acids and derivatives	Amino acids, peptides, and analogues	Aromatic homomonocyclic compounds	-5.486409093	-21.61518207	C02	Organic acids and derivatives	C13 (102)	C13	Carboxylic acids and derivatives	C25	Amino acids, peptides, and analogues	21	TNFaCand	TNFa	Cand	C. albicans	Fungal	Candida albicans	685
mbx0088	TNFatyphi	0.323271171	1.67E-08	4.00E-06	88	133.0658526	TRUE	0.75277233	10626.40051	3.55E-05	C9H10O	-H(-)	100	Indan-1-ol	HMDB0029639; HMDB0029697; HMDB0029698; HMDB0030839; HMDB0031626; HMDB0032024; HMDB0032142; HMDB0032608; HMDB0032623; HMDB0033716; HMDB0034107; HMDB0034563; HMDB0036441; HMDB0059601; HMDB0059895; HMDB29639; HMDB29697; HMDB29698; HMDB30839; HMDB31626; HMDB32024; HMDB32142; HMDB32608; HMDB32623; HMDB33716; HMDB34107; HMDB34563; HMDB36441; HMDB59601; HMDB59895	C01710; C02394; C16930	CHEBI:16697; CHEBI:33226; CHEBI:33227; CHEBI:425902; CHEBI:50158	HMDB0029639	15	(4-Methylphenyl)acetaldehyde	benzeneacetaldehyde, 4-methyl-	134.0731649	134.1751	CC1=CC=C(CC=O)C=C1	Benzenoids	Benzene and substituted derivatives	Phenylacetaldehydes	Aromatic homomonocyclic compounds	5.982823086	7.060622698	C01	Lipids and lipid-like molecules	C01 (55)	C01	Organooxygen compounds	C27	Carbohydrates and carbohydrate conjugates	25	TNFatyphi	TNFa	typhi	S. typhi	G-	Salmonella typhi	538
mbx0362	TNFaEcoli	-0.321674636	1.67E-08	4.00E-06	362	220.0286897	TRUE	0.82022977	10025.78597	-0.000173512	C7H11NO5S	-H(-)	100	S-(3-oxo-3-carboxy-n-propyl)cysteine	HMDB0002135; HMDB02135	NA	NA	HMDB0002135	1	S-(3-Oxo-3-carboxy-n-propyl)cysteine	4-{[(2R)-2-amino-2-carboxyethyl]sulfanyl}-2-oxobutanoic acid	221.0357936	221.23	N[C@@H](CSCCC(=O)C(O)=O)C(O)=O	Organic acids and derivatives	Carboxylic acids and derivatives	Amino acids, peptides, and analogues	Aliphatic acyclic compounds	-17.88821968	-10.3985357	C02	Organic acids and derivatives	C13 (102)	C13	Carboxylic acids and derivatives	C19	Amino acids, peptides, and analogues	27	TNFaEcoli	TNFa	Ecoli	E. coli	G-	Escherichia coli	637
mbx1578	TNFaenteri	0.325330647	1.68E-08	4.01E-06	1578	896.6367515	TRUE	0.424151435	9511.461788	0.00185348	C50H92NO10P	-H(-)	25	PS(20:2(11Z,14Z)/24:1(15Z))	HMDB0112592; HMDB0112619; HMDB0112634; HMDB0112756; HMDB0112780; HMDB0112896; HMDB0112897; HMDB0112923	NA	NA	HMDB0112592	8	PS(20:2(11Z,14Z)/24:1(15Z))	(2S)-2-amino-3-{[hydroxy((2R)-3-[(11Z,14Z)-icosa-11,14-dienoyloxy]-2-[(15Z)-tetracos-15-enoyloxy]propoxy)phosphoryl]oxy}propanoic acid	897.6458852	898.257	[H][C@](N)(COP(O)(=O)OC[C@@]([H])(COC(=O)CCCCCCCCC\C=C/C\C=C/CCCCC)OC(=O)CCCCCCCCCCCCC\C=C/CCCCCCCC)C(O)=O	Lipids and lipid-like molecules	Glycerophospholipids	Glycerophosphoserines	Aliphatic acyclic compounds	5.457711979	4.930314168	C01	Lipids and lipid-like molecules	C01 (55)	C01	Organooxygen compounds	C08	Glycerophosphoserines	26	TNFaenteri	TNFa	enteri	S. enteritidis	G-	Salmonella enterica	587
mbx0877	TNFaLPS	-0.319695769	1.75E-08	4.16E-06	877	358.1146541	TRUE	0.685931205	6077.933748	-0.000300235	C15H21NO9	-H(-)	100	Epinephrine glucuronide	HMDB0010336; HMDB0029452; HMDB10336; HMDB29452	NA	NA	HMDB0010336	2	Epinephrine glucuronide	(2S,3S,4S,5R,6S)-3,4,5-trihydroxy-6-{2-hydroxy-4-[(1R)-1-hydroxy-2-(methylamino)ethyl]phenoxy}oxane-2-carboxylic acid	359.1216313	359.3285	CNC[C@H](O)C1=CC=C(O[C@@H]2O[C@@H]([C@@H](O)[C@H](O)[C@H]2O)C(O)=O)C(O)=C1	Organic oxygen compounds	Organooxygen compounds	Carbohydrates and carbohydrate conjugates	Aromatic heteromonocyclic compounds	-20.06408407	-17.84418819	C02	Organic acids and derivatives	C23 (82)	C23	Organic sulfuric acids and derivatives	C19	Amino acids, peptides, and analogues	29	TNFaLPS	TNFa	LPS	LPS	G-	Lipopolysaccharides	628
mbx0422	TNFaEcoli	-0.321138936	1.77E-08	4.20E-06	422	235.034486	TRUE	0.64770287	2323.768561	0.00242686	C11H12N2S2	-H(-)	10	Brassinin	HMDB0033350; HMDB33350	NA	CHEBI:38119	HMDB0033350	1	Brassinin	brassinin	236.0441898	236.356	CSC(=S)NCC1=CNC2=C1C=CC=C2	Organoheterocyclic compounds	Indoles and derivatives	Indoles	Aromatic heteropolycyclic compounds	-11.55592698	-15.71856199	C02	Organic acids and derivatives	C13 (102)	C13	Carboxylic acids and derivatives	C17	Amino acids, peptides, and analogues	25	TNFaEcoli	TNFa	Ecoli	E. coli	G-	Escherichia coli	637
mbx0117	TNFaenteri	-0.324630764	1.81E-08	4.26E-06	117	148.9909992	TRUE	0.186968655	23271.27308	0.000403354	C4H6O4S	-H(-)	100	Thiodiacetic acid	HMDB0042032; HMDB42032	C14872	CHEBI:35012	HMDB0042032	1	Thiodiacetic acid	thiodiglycolic acid	149.9986794	150.153	OC(=O)CSCC(O)=O	Organic acids and derivatives	Carboxylic acids and derivatives	Dicarboxylic acids and derivatives	Aliphatic acyclic compounds	-15.93329941	-17.34631396	C02	Organic acids and derivatives	C22 (81)	C22	Organooxygen compounds	C17	Amino acids, peptides, and analogues	29	TNFaenteri	TNFa	enteri	S. enteritidis	G-	Salmonella enterica	587
mbx0801	TNFaEcoli	0.320915528	1.82E-08	4.26E-06	801	339.1229974	TRUE	0.79177031	2556.455743	0.000799111	C20H20O5	-H(-)	100	Dolichin B	HMDB0029468; HMDB0029866; HMDB0030610; HMDB0034026; HMDB0034214; HMDB0037247; HMDB0037585; HMDB0037916; HMDB0038755; HMDB0040306; HMDB0041251; HMDB0124802; HMDB0129258; HMDB0129260; HMDB0129262; HMDB0129264; HMDB0129266; HMDB0133497; HMDB0133502; HMDB0133503; HMDB0135875; HMDB0135876; HMDB0135877; HMDB0135878; HMDB0135879; HMDB0135880; HMDB0140711; HMDB0140712; HMDB0140713; HMDB0140715; HMDB01407…	C09832; C10418; C16416	CHEBI:565777; CHEBI:588051; CHEBI:66460; CHEBI:69098	HMDB0029468	32	Dolichin B	15-(2-hydroxy-3-methylbut-3-en-1-yl)-8,17-dioxatetracyclo[8.7.0.0²,⁷.0¹¹,¹⁶]heptadeca-2(7),3,5,11(16),12,14-hexaene-5,14-diol	340.1310738	340.3698	CC(=C)C(O)CC1=C(O)C=CC2=C1OC1C2COC2=C1C=CC(O)=C2	Phenylpropanoids and polyketides	Isoflavonoids	Furanoisoflavonoids		5.373412915	10.17291178	C01	Lipids and lipid-like molecules	C01 (55)	C01	Organooxygen compounds	C27	Carbohydrates and carbohydrate conjugates	23	TNFaEcoli	TNFa	Ecoli	E. coli	G-	Escherichia coli	637
mbx0146	IL6LPS	-0.320910582	1.82E-08	4.26E-06	146	160.0255053	TRUE	0.63819954	2077.604092	0.000508635	C6H11NS2	-H(-)	100	Erucin	HMDB0033764; HMDB0038446; HMDB33764; HMDB38446	NA	NA	HMDB0033764	2	Erucin	1-isothiocyanato-4-(methylsulfanyl)butane	161.0332907	161.288	CSCCCCN=C=S	Organosulfur compounds	Isothiocyanates		Aliphatic acyclic compounds	-8.475442536	-18.52196524	C02	Organic acids and derivatives	C13 (102)	C13	Carboxylic acids and derivatives	C25	Amino acids, peptides, and analogues	27	IL6LPS	IL6	LPS	LPS	G-	Lipopolysaccharides	434
mbx0132	TNFaenteri	-0.324216056	1.90E-08	4.43E-06	132	154.9984177	TRUE	0.582050025	3244.256992	0.000178767	C6H4O5	-H(-)	100	2,5-Furandicarboxylic acid	HMDB0004812; HMDB00578; HMDB04812	NA	CHEBI:84212	HMDB0004812	1	2,5-Furandicarboxylic acid	2,5-furandicarboxylic acid	156.0058732	156.093	OC(=O)C1=CC=C(O1)C(O)=O	Organoheterocyclic compounds	Furans	Furoic acid and derivatives	Aromatic heteromonocyclic compounds	-17.09216923	-13.09677775	C02	Organic acids and derivatives	C13 (102)	C13	Carboxylic acids and derivatives	C19	Amino acids, peptides, and analogues	25	TNFaenteri	TNFa	enteri	S. enteritidis	G-	Salmonella enterica	587
mbx0127	TNFaCand	-0.317923457	1.90E-08	4.43E-06	127	152.9864604	TRUE	0.75965041	2988.293617	0.000725233	C4H10S3	-H(-)	100	Methyl propyl trisulfide	HMDB0031871; HMDB0032547; HMDB0033047; HMDB0039524; HMDB0040239; HMDB31871; HMDB32547; HMDB33047; HMDB39524; HMDB40239	NA	NA	HMDB0031871	5	Methyl propyl trisulfide	1-methyl-3-propyltrisulfane	153.9944624	154.317	CCCSSSC	Organosulfur compounds	Organic trisulfides		Aliphatic acyclic compounds	-13.29353996	-14.5978045	C02	Organic acids and derivatives	C13 (102)	C13	Carboxylic acids and derivatives	C17	Amino acids, peptides, and analogues	28	TNFaCand	TNFa	Cand	C. albicans	Fungal	Candida albicans	685
mbx0100	IL6LPS	-0.320287078	1.94E-08	4.51E-06	100	143.0351151	TRUE	0.27295703	21879.32952	-0.000133211	C6H8O4	-H(-)	100	2,3-Dimethylmaleate	HMDB0000393; HMDB0000522; HMDB0002266; HMDB0013311; HMDB0029171; HMDB0031257; HMDB0036232; HMDB00393; HMDB0040207; HMDB00522; HMDB02266; HMDB03520; HMDB13311; HMDB29171; HMDB31257; HMDB36232; HMDB40207	C00922	CHEBI:23812; CHEBI:35460; CHEBI:37245; CHEBI:49296; CHEBI:86952	HMDB0000393	8	3-Hexenedioic acid	3-hexenedioic acid	144.0422587	144.1253	OC(=O)C\C=C\CC(O)=O	Lipids and lipid-like molecules	Fatty Acyls	Fatty acids and conjugates	Aliphatic acyclic compounds	-16.93696628	-18.04173467	C02	Organic acids and derivatives	C22 (81)	C22	Organooxygen compounds	C34	Amino acids, peptides, and analogues	28	IL6LPS	IL6	LPS	LPS	G-	Lipopolysaccharides	434
mbx0548	TNFaenteri	-0.323906893	1.96E-08	4.54E-06	548	269.088026	TRUE	0.65205604	80523.69336	-0.000221055	C9H18O9	-H(-)	100	D-erythro-L-galacto-Nonulose	HMDB0029955; HMDB29955	NA	NA	HMDB0029955	1	D-erythro-L-galacto-Nonulose	2-(hydroxymethyl)-6-(1,2,3-trihydroxypropyl)oxane-2,3,4,5-tetrol	270.0950822	270.2338	OCC(O)C(O)C1OC(O)(CO)C(O)C(O)C1O	Organic oxygen compounds	Organooxygen compounds	Carbohydrates and carbohydrate conjugates	Aliphatic heteromonocyclic compounds	-14.89594215	-18.53802225	C02	Organic acids and derivatives	C13 (102)	C13	Carboxylic acids and derivatives	C17	Amino acids, peptides, and analogues	26	TNFaenteri	TNFa	enteri	S. enteritidis	G-	Salmonella enterica	587
mbx0222	TNFaaureus	-0.315993114	1.99E-08	4.59E-06	222	183.0298542	TRUE	0.71646708	6012.9546	4.23E-05	C8H8O5	-H(-)	100	3,4-Dihydroxymandelate	HMDB0001866; HMDB0013198; HMDB0029650; HMDB0125522; HMDB0125542; HMDB0126480; HMDB0130405; HMDB0130407; HMDB0130408; HMDB0130482; HMDB0140912; HMDB01866; HMDB13198; HMDB29650	C05580	CHEBI:27637; CHEBI:297061	HMDB0001866	11	3,4-Dihydroxymandelic acid	dihydroxymandelic acid	184.0371734	184.1461	OC(C(O)=O)C1=CC=C(O)C(O)=C1	Benzenoids	Phenols	Benzenediols	Aromatic homomonocyclic compounds	-15.35309671	-18.21802671	C02	Organic acids and derivatives	C13 (102)	C13	Carboxylic acids and derivatives	C17	Amino acids, peptides, and analogues	30	TNFaaureus	TNFa	aureus	S. aureus	G+	Staphylococcus aureus	543
mbx0813	TNFaCand	-0.317343526	2.02E-08	4.66E-06	813	343.0679123	TRUE	0.80619031	2322.267461	-0.000842771	C14H16O10	-H(-)	100	Theogallin	HMDB0039287; HMDB0125148; HMDB0125149; HMDB0125150; HMDB0127989; HMDB0127990; HMDB0128033; HMDB0128034; HMDB0130459; HMDB0130460; HMDB0140927; HMDB39287	NA	NA	HMDB0039287	11	Theogallin	1,3,4-trihydroxy-5-(3,4,5-trihydroxybenzoyloxy)cyclohexane-1-carboxylic acid	344.0743467	344.2708	OC1CC(O)(CC(OC(=O)C2=CC(O)=C(O)C(O)=C2)C1O)C(O)=O	Organic oxygen compounds	Organooxygen compounds	Alcohols and polyols	Aromatic homomonocyclic compounds	-7.76134982	-16.14253273	C02	Organic acids and derivatives	C13 (102)	C13	Carboxylic acids and derivatives	C17	Amino acids, peptides, and analogues	22	TNFaCand	TNFa	Cand	C. albicans	Fungal	Candida albicans	685
mbx1223	TNFaEcoli	0.319834071	2.04E-08	4.68E-06	1223	467.1695811	TRUE	0.83465144	3920.244011	0.001559178	C26H28O8	-H(-)	41	Dukunolide D	HMDB0035732; HMDB0038158; HMDB35732; HMDB38158	NA	NA	HMDB0035732	2	Dukunolide D	17-(furan-3-yl)-2,10-dihydroxy-3,8,8,16-tetramethyl-4,18-dioxapentacyclo[10.7.1.0²,¹⁰.0³,⁷.0¹⁶,²⁰]icosa-1(20),12-diene-5,9,19-trione	468.1784179	468.4957	CC12OC(=O)CC1C(C)(C)C(=O)C1(O)CC3=CCCC4(C)C(OC(=O)C(=C34)C21O)C1=COC=C1	Organoheterocyclic compounds	Naphthopyrans		Aromatic heteropolycyclic compounds	0.299505517	20.81361692	C01	Lipids and lipid-like molecules	C05 (147)	C05	Fatty Acyls	C32	1-benzopyrans	22	TNFaEcoli	TNFa	Ecoli	E. coli	G-	Escherichia coli	637
mbx1180	TNFaLPS	0.318199724	2.06E-08	4.71E-06	1180	450.177935	TRUE	0.71375322	63704.90316	0.000356526	C23H25N5O5	-H(-)	100	Doxazosin	HMDB0014728; HMDB14728	C06970	CHEBI:4708	HMDB0014728	1	Doxazosin	doxazosin	451.1855689	451.4751	COC1=C(OC)C=C2C(N)=NC(=NC2=C1)N1CCN(CC1)C(=O)C1COC2=CC=CC=C2O1	Organoheterocyclic compounds	Diazinanes	Piperazines	Aromatic heteropolycyclic compounds	7.019136943	7.289980382	C01	Lipids and lipid-like molecules	C01 (55)	C01	Organooxygen compounds	C27	Carbohydrates and carbohydrate conjugates	27	TNFaLPS	TNFa	LPS	LPS	G-	Lipopolysaccharides	628
mbx0250	TNFaenteri	0.323368559	2.08E-08	4.73E-06	250	189.090339	TRUE	0.5501501	6310.811443	0.001763661	C12H14O2	-H(-)	29	C15:5	HMDB0030905; HMDB0032027; HMDB0032064; HMDB0032177; HMDB0032488; HMDB0033033; HMDB0034277; HMDB0037627; HMDB0037700; HMDB0037701; HMDB0041315; HMDB0132934; HMDB0132983; HMDB30905; HMDB32027; HMDB32064; HMDB32177; HMDB32488; HMDB33033; HMDB34277; HMDB37627; HMDB37700; HMDB37701; HMDB41315	C03885; C06360; C17854	NA	HMDB0030905	13	1-(4-Methoxyphenyl)-1-penten-3-one	(1E)-1-(4-methoxyphenyl)pent-1-en-3-one	190.0993797	190.2384	CCC(=O)\C=C\C1=CC=C(OC)C=C1	Benzenoids	Phenol ethers	Anisoles	Aromatic homomonocyclic compounds	5.829359119	6.759294277	C01	Lipids and lipid-like molecules	C01 (55)	C01	Organooxygen compounds	C27	Carbohydrates and carbohydrate conjugates	26	TNFaenteri	TNFa	enteri	S. enteritidis	G-	Salmonella enterica	587
mbx1236	TNFaLPS	0.3180852	2.08E-08	4.74E-06	1236	473.2172196	TRUE	0.80775568	3140.366363	0.00087074	C26H34O8	-H(-)	100	Austalide B	HMDB0030004; HMDB30004	NA	NA	HMDB0030004	1	Austalide B	2-hydroxy-13,20-dimethoxy-4,7,17,22,22-pentamethyl-5,10,21,23-tetraoxahexacyclo[18.2.1.0¹,¹⁷.0⁴,¹⁶.0⁶,¹⁴.0⁸,¹²]tricosa-6(14),7,12-trien-11-one	474.2253681	474.5434	COC1=C2C(=O)OCC2=C(C)C2=C1CC1C(C)(CC(O)C34OC(CCC13C)(OC)OC4(C)C)O2	Organic oxygen compounds	Organooxygen compounds	Ethers	Aliphatic heteropolycyclic compounds	5.881827861	7.015225116	C01	Lipids and lipid-like molecules	C01 (55)	C01	Organooxygen compounds	C27	Carbohydrates and carbohydrate conjugates	26	TNFaLPS	TNFa	LPS	LPS	G-	Lipopolysaccharides	628
mbx0245	TNFaMtb	-0.317833966	2.14E-08	4.86E-06	245	188.9568735	TRUE	0.443852525	2087.189616	-0.001208245	C6H7BrO2	-H(-)	18	Bromobenzene-2,3-dihydrodiol	HMDB0060445; HMDB0060447; HMDB60445; HMDB60447	NA	CHEBI:34586; CHEBI:34588	HMDB0060445	2	Bromobenzene-2,3-dihydrodiol	C6H7BrO2	189.9629421	191.023	OC1C=CC=C(Br)C1O	Organohalogen compounds	Halohydrins	Bromohydrins	Aliphatic homomonocyclic compounds	-9.675984421	-18.01872954	C02	Organic acids and derivatives	C13 (102)	C13	Carboxylic acids and derivatives	C17	Amino acids, peptides, and analogues	27	TNFaMtb	TNFa	Mtb	M. tuberculosis	G+	Mycobacterium tuberculosis	456
mbx1143	TNFaCand	0.316767099	2.15E-08	4.87E-06	1143	435.179429	TRUE	0.89984274	2100.948373	0.001882106	C26H28O6	-H(-)	24	Artocarpin	HMDB0030849; HMDB0033806; HMDB0041212; HMDB0129645; HMDB0134743; HMDB30849; HMDB33806; HMDB41212	NA	CHEBI:65439	HMDB0030849	5	Artocarpin	2-(2,4-dihydroxyphenyl)-5-hydroxy-7-methoxy-6-[(1E)-3-methylbut-1-en-1-yl]-3-(3-methylbut-2-en-1-yl)chromen-4-one	436.1885886	436.4969	COC1=CC2=C(C(O)=C1\C=C\C(C)C)C(=O)C(CC=C(C)C)=C(O2)C1=C(O)C=C(O)C=C1	Phenylpropanoids and polyketides	Flavonoids	Flavones	Aromatic heteropolycyclic compounds	-2.409032362	17.44082715	C01	Lipids and lipid-like molecules	C01 (55)	C01	Organooxygen compounds	C32	1-benzopyrans	28	TNFaCand	TNFa	Cand	C. albicans	Fungal	Candida albicans	685
mbx0922	IL1bCand	0.315019057	2.21E-08	4.98E-06	922	371.1139429	TRUE	0.76236871	2791.048427	-0.000317232	C20H20O7	-H(-)	100	Tangeritin	HMDB0030539; HMDB0033270; HMDB0034278; HMDB0036633; HMDB0037456; HMDB0037508; HMDB0037599; HMDB0037750; HMDB0039775; HMDB0040323; HMDB0125959; HMDB0125960; HMDB0125961; HMDB0125962; HMDB0125963; HMDB0126470; HMDB0126474; HMDB0126477; HMDB0126484; HMDB0126488; HMDB0126494; HMDB0132519; HMDB30539; HMDB33270; HMDB34278; HMDB36633; HMDB37456; HMDB37508; HMDB37599; HMDB37750; HMDB39775; HMDB40323	C10186; C10190	CHEBI:9159; CHEBI:9400	HMDB0030539	22	Tangeritin	tangeretin	372.120903	372.3686	COC1=CC=C(C=C1)C1=CC(=O)C2=C(OC)C(OC)=C(OC)C(OC)=C2O1	Phenylpropanoids and polyketides	Flavonoids	O-methylated flavonoids	Aromatic heteropolycyclic compounds	7.260659877	7.510886014	C01	Lipids and lipid-like molecules	C01 (55)	C01	Organooxygen compounds	C27	Carbohydrates and carbohydrate conjugates	27	IL1bCand	IL1b	Cand	C. albicans	Fungal	Candida albicans	344
mbx0214	TNFaaureus	-0.314945487	2.23E-08	4.99E-06	214	181.0364324	TRUE	0.78381085	23054.56269	0.000280937	C6H6N4O3	-H(-)	100	3-Methyluric acid	HMDB0001970; HMDB0001973; HMDB0003099; HMDB0011107; HMDB01970; HMDB01973; HMDB03099; HMDB11107	C16355; C16359	CHEBI:149031; CHEBI:149558; CHEBI:149744	HMDB0001970	4	3-Methyluric acid	3-methyluric acid	182.0439901	182.1368	CN1C2=C(NC(=O)N2)C(=O)NC1=O	Organoheterocyclic compounds	Imidazopyrimidines	Purines and purine derivatives	Aromatic heteropolycyclic compounds	-27.75480719	-6.771353235	C02	Organic acids and derivatives	C04 (105)	C04	Carboxylic acids and derivatives	C04	Amino acids, peptides, and analogues	23	TNFaaureus	TNFa	aureus	S. aureus	G+	Staphylococcus aureus	543
mbx0048	TNFaEcoli	-0.318988956	2.23E-08	4.99E-06	48	117.01924	TRUE	0.27551964	11852.83582	9.19E-05	C4H6O4	-H(-)	100	Succinate	HMDB0000202; HMDB0000254; HMDB0000349; HMDB0000940; HMDB00202; HMDB00254; HMDB0031204; HMDB00349; HMDB0039324; HMDB00940; HMDB0130020; HMDB02475; HMDB31204; HMDB39324	C00042; C02170	CHEBI:15741; CHEBI:290972; CHEBI:30860; CHEBI:71176	HMDB0000202	7	Methylmalonic acid	methylmalonic acid	118.0266087	118.088	CC(C(O)=O)C(O)=O	Organic acids and derivatives	Carboxylic acids and derivatives	Dicarboxylic acids and derivatives	Aliphatic acyclic compounds	-13.46022388	-15.59384006	C02	Organic acids and derivatives	C13 (102)	C13	Carboxylic acids and derivatives	C17	Amino acids, peptides, and analogues	28	TNFaEcoli	TNFa	Ecoli	E. coli	G-	Escherichia coli	637
mbx0686	TNFaCand	-0.316425311	2.23E-08	4.99E-06	686	305.0820833	TRUE	0.16178516	2344.643631	-0.000151395	C19H14O4	-H(-)	100	2,3-Dihydro-2,3-dihydroxy-4-(4-hydroxyphenyl)-1H-phenalen-1-one	HMDB0032848; HMDB0037111; HMDB0060575; HMDB32848; HMDB37111; HMDB60575	NA	NA	HMDB0032848	3	2,3-Dihydro-2,3-dihydroxy-4-(4-hydroxyphenyl)-1H-phenalen-1-one	2,3-dihydroxy-4-(4-hydroxyphenyl)-2,3-dihydrophenalen-1-one	306.0892089	306.3121	OC1C(O)C2=C(C=CC3=C2C(=CC=C3)C1=O)C1=CC=C(O)C=C1	Benzenoids	Naphthalenes	Phenylnaphthalenes	Aromatic homopolycyclic compounds	-21.03231417	-5.524856421	C02	Organic acids and derivatives	C23 (82)	C23	Organic sulfuric acids and derivatives	C19	Amino acids, peptides, and analogues	18	TNFaCand	TNFa	Cand	C. albicans	Fungal	Candida albicans	685
mbx0365	IL6Ecoli	-0.322077999	2.25E-08	5.00E-06	365	221.0450378	TRUE	0.64806816	5508.528512	0.000508687	C11H10O5	-H(-)	100	3-(6-hydroxy-7-methoxy-2H-1,3-benzodioxol-5-yl)prop-2-enal	HMDB0128662; HMDB0128663; HMDB0132247; HMDB0132248; HMDB0136673	NA	NA	HMDB0128662	5	3-(6-hydroxy-7-methoxy-2H-1,3-benzodioxol-5-yl)prop-2-enal	3-(6-hydroxy-7-methoxy-2H-1,3-benzodioxol-5-yl)prop-2-enal	222.0528234	222.196	COC1=C(O)C(C=CC=O)=CC2=C1OCO2	Organoheterocyclic compounds	Benzodioxoles		Aromatic heteropolycyclic compounds	-16.14387673	-16.64052162	C02	Organic acids and derivatives	C22 (81)	C22	Organooxygen compounds	C17	Amino acids, peptides, and analogues	28	IL6Ecoli	IL6	Ecoli	E. coli	G-	Escherichia coli	389
mbx0542	IFNgtyphi	-0.314350782	2.25E-08	5.00E-06	542	267.0725684	TRUE	0.51015812	10691.76839	0.000924122	C10H12N4O5	-H(-)	100	Inosine	HMDB0000195; HMDB0000481; HMDB0003040; HMDB00195; HMDB00481; HMDB03040	C00294	CHEBI:17596; CHEBI:705435; CHEBI:74074	HMDB0000195	3	Inosine	inosine	268.0807695	268.2261	OC[C@H]1O[C@H]([C@H](O)[C@@H]1O)N1C=NC2=C(O)N=CN=C12	Nucleosides, nucleotides, and analogues	Purine nucleosides		Aromatic heteropolycyclic compounds	-13.97730583	-18.18775203	C02	Organic acids and derivatives	C13 (102)	C13	Carboxylic acids and derivatives	C17	Amino acids, peptides, and analogues	31	IFNgtyphi	IFNg	typhi	S. typhi	G-	Salmonella typhi	408
mbx1196	IL1bCox	0.314236719	2.28E-08	5.04E-06	1196	457.2351451	TRUE	0.842182845	8311.116373	0.000917068	C23H39O7P	-H(-)	100	1-(5Z,8Z,11Z,14Z-eicosatetraenoyl)-sn-glycero-3-phosphate	HMDB0062312; HMDB0114742; HMDB62312	NA	CHEBI:73792	HMDB0062312	2	1-(5Z,8Z,11Z,14Z-eicosatetraenoyl)-sn-glycero-3-phosphate	(2R)-2-hydroxy-3-[(5Z,8Z,11Z,14Z)-icosa-5,8,11,14-tetraenoyloxy]propoxyphosphonic acid	458.2433406	458.532	[H]\C(CCCCC)=C(/[H])C\C([H])=C(\[H])C\C([H])=C(\[H])C\C([H])=C(\[H])CCCC(=O)OC[C@@]([H])(O)COP(O)(O)=O	Lipids and lipid-like molecules	Glycerophospholipids	Glycerophosphates	Aliphatic acyclic compounds	8.795219041	-9.789619679	C02	Organic acids and derivatives	C10 (56)	C10	Glycerophospholipids	C29	Glycerophosphoethanolamines	21	IL1bCox	IL1b	Cox	C. burnetii	G-	Coxiella burnetii	413
mbx0352	IFNgCand	-0.314187846	2.29E-08	5.06E-06	352	217.0166107	TRUE	0.53488255	68057.57823	0.00100653	C8H10O5S	-H(-)	99	Tyrosol 4-sulfate	HMDB0041785; HMDB0124986; HMDB41785	NA	NA	HMDB0041785	2	Tyrosol 4-sulfate	[4-(2-hydroxyethyl)phenyl]oxidanesulfonic acid	218.0248941	218.227	OCCC1=CC=C(OS(O)(=O)=O)C=C1	Organic acids and derivatives	Organic sulfuric acids and derivatives	Arylsulfates	Aromatic homomonocyclic compounds	-9.825886563	-18.1432382	C02	Organic acids and derivatives	C13 (102)	C13	Carboxylic acids and derivatives	C17	Amino acids, peptides, and analogues	30	IFNgCand	IFNg	Cand	C. albicans	Fungal	Candida albicans	490
mbx0633	TNFaenteri	-0.32236714	2.31E-08	5.08E-06	633	293.0724467	TRUE	0.886319815	6930.212979	-0.001062727	C12H14N4O3S	-H(-)	90	Sulfacytine	HMDB0015412; HMDB15412	NA	CHEBI:775007	HMDB0015412	1	Sulfacytine	sulfacytine	294.078661	294.33	CCN1C=CC(NS(=O)(=O)C2=CC=C(N)C=C2)=NC1=O	Benzenoids	Benzene and substituted derivatives	Benzenesulfonamides	Aromatic heteromonocyclic compounds	-7.211308719	-19.10981498	C02	Organic acids and derivatives	C13 (102)	C13	Carboxylic acids and derivatives	C25	Amino acids, peptides, and analogues	27	TNFaenteri	TNFa	enteri	S. enteritidis	G-	Salmonella enterica	587
mbx1313	TNFaEcoli	-0.318428355	2.37E-08	5.20E-06	1313	514.2847166	TRUE	0.8738676	7327.660907	-0.000321201	C26H45NO7S	-H(-)	100	Taurocholic acid	HMDB0000036; HMDB0000889; HMDB0000922; HMDB0000932; HMDB00036; HMDB0011637; HMDB00889; HMDB00922; HMDB00932; HMDB11637	C05122; C15516	CHEBI:28865	HMDB0000036	5	Taurocholic acid	2-[(4R)-4-[(1S,2S,5R,7S,9R,10R,11S,14R,15R,16S)-5,9,16-trihydroxy-2,15-dimethyltetracyclo[8.7.0.0^{2,7}.0^{11,15}]heptadecan-14-yl]pentanamido]ethanesulfonic acid	515.2916735	515.703	[H][C@@]1(CC[C@@]2([H])[C@]3([H])[C@H](O)C[C@]4([H])C[C@H](O)CC[C@]4(C)[C@@]3([H])C[C@H](O)[C@]12C)[C@H](C)CCC(=O)NCCS(O)(=O)=O	Lipids and lipid-like molecules	Steroids and steroid derivatives	Bile acids, alcohols and derivatives	Aliphatic homopolycyclic compounds	2.674553851	-10.35032684	C02	Organic acids and derivatives	C03 (138)	C03	Fatty Acyls	C20	Arylsulfates	16	TNFaEcoli	TNFa	Ecoli	E. coli	G-	Escherichia coli	637
mbx0788	TNFaenteri	-0.321872629	2.43E-08	5.32E-06	788	336.0125507	TRUE	0.66588479	30316.14357	-0.000730449	C13H11N3O4S2	-H(-)	100	Tenoxicam	HMDB0014612; HMDB14612	NA	CHEBI:553047	HMDB0014612	1	Tenoxicam	tenoxicam	337.0190972	337.374	CN1\C(=C(/O)NC2=CC=CC=N2)C(=O)C2=C(C=CS2)S1(=O)=O	Organoheterocyclic compounds	Thienothiazines		Aromatic heteropolycyclic compounds	-10.12468393	10.21335285	C02	Organic acids and derivatives	C17 (6)	C17	Thienothiazines	C26	Amino acids, peptides, and analogues	29	TNFaenteri	TNFa	enteri	S. enteritidis	G-	Salmonella enterica	587
mbx0767	TNFapneu	-0.320738716	2.45E-08	5.34E-06	767	329.000922	TRUE	0.981591435	17330.50082	-0.000479124	C12H11ClN2O5S	-H(-)	25	Furosemide	HMDB0001933; HMDB01933	C07017	CHEBI:5198	HMDB0001933	1	Furosemide	furosemide	330.0077199	330.744	NS(=O)(=O)C1=C(Cl)C=C(NCC2=CC=CO2)C(=C1)C(O)=O	Homogeneous non-metal compounds	Other non-metal organides	Other non-metal oxides		-14.93122114	18.91336318	C02	Organic acids and derivatives	C13 (102)	C13	Carboxylic acids and derivatives	C17	Amino acids, peptides, and analogues	30	TNFapneu	TNFa	pneu	S. pneumoniae	G+	Streptococcus pneumoniae	530
mbx0993	TNFaCand	-0.315268923	2.53E-08	5.50E-06	993	388.9432943	TRUE	0.43508536	3366.635849	0.0012431	C5H13O14P3	-H(-)	68	Phosphoribosyl pyrophosphate	HMDB0000280; HMDB00280	C00119	CHEBI:17111	HMDB0000280	1	Phosphoribosyl pyrophosphate	phosphoribosylpyrophosphate	389.9518147	390.0696	O[C@H]1[C@@H](O)[C@@H](OP(O)(=O)OP(O)(O)=O)O[C@@H]1COP(O)(O)=O	Organic oxygen compounds	Organooxygen compounds	Carbohydrates and carbohydrate conjugates	Aliphatic heteromonocyclic compounds	-8.826364633	-22.82917434	C02	Organic acids and derivatives	C13 (102)	C13	Carboxylic acids and derivatives	C25	Amino acids, peptides, and analogues	18	TNFaCand	TNFa	Cand	C. albicans	Fungal	Candida albicans	685
mbx0337	IFNgCand	-0.313233062	2.54E-08	5.51E-06	337	212.9825744	TRUE	0.398346515	3061.896869	-0.001997583	C4H7O8P	-H(-)	20	2-Oxo-3-hydroxy-4-phosphobutanoic acid	HMDB0006801; HMDB06801	C06054	CHEBI:27951	HMDB0006801	1	2-Oxo-3-hydroxy-4-phosphobutanoic acid	(3R)-3-hydroxy-2-oxo-4-(phosphonooxy)butanoic acid	213.9878537	214.0673	O[C@H](COP(O)(O)=O)C(=O)C(O)=O	Organic acids and derivatives	Keto acids and derivatives	Short-chain keto acids and derivatives	Aliphatic acyclic compounds	-13.03460577	-15.64704243	C02	Organic acids and derivatives	C13 (102)	C13	Carboxylic acids and derivatives	C17	Amino acids, peptides, and analogues	30	IFNgCand	IFNg	Cand	C. albicans	Fungal	Candida albicans	490
mbx1578	IL1bCand	0.313572077	2.58E-08	5.58E-06	1578	896.6367515	TRUE	0.424151435	9511.461788	0.00185348	C50H92NO10P	-H(-)	25	PS(20:2(11Z,14Z)/24:1(15Z))	HMDB0112592; HMDB0112619; HMDB0112634; HMDB0112756; HMDB0112780; HMDB0112896; HMDB0112897; HMDB0112923	NA	NA	HMDB0112592	8	PS(20:2(11Z,14Z)/24:1(15Z))	(2S)-2-amino-3-{[hydroxy((2R)-3-[(11Z,14Z)-icosa-11,14-dienoyloxy]-2-[(15Z)-tetracos-15-enoyloxy]propoxy)phosphoryl]oxy}propanoic acid	897.6458852	898.257	[H][C@](N)(COP(O)(=O)OC[C@@]([H])(COC(=O)CCCCCCCCC\C=C/C\C=C/CCCCC)OC(=O)CCCCCCCCCCCCC\C=C/CCCCCCCC)C(O)=O	Lipids and lipid-like molecules	Glycerophospholipids	Glycerophosphoserines	Aliphatic acyclic compounds	5.457711979	4.930314168	C01	Lipids and lipid-like molecules	C01 (55)	C01	Organooxygen compounds	C08	Glycerophosphoserines	26	IL1bCand	IL1b	Cand	C. albicans	Fungal	Candida albicans	344
mbx0362	TNFaCox	-0.314468154	2.61E-08	5.63E-06	362	220.0286897	TRUE	0.82022977	10025.78597	-0.000173512	C7H11NO5S	-H(-)	100	S-(3-oxo-3-carboxy-n-propyl)cysteine	HMDB0002135; HMDB02135	NA	NA	HMDB0002135	1	S-(3-Oxo-3-carboxy-n-propyl)cysteine	4-{[(2R)-2-amino-2-carboxyethyl]sulfanyl}-2-oxobutanoic acid	221.0357936	221.23	N[C@@H](CSCCC(=O)C(O)=O)C(O)=O	Organic acids and derivatives	Carboxylic acids and derivatives	Amino acids, peptides, and analogues	Aliphatic acyclic compounds	-17.88821968	-10.3985357	C02	Organic acids and derivatives	C13 (102)	C13	Carboxylic acids and derivatives	C19	Amino acids, peptides, and analogues	27	TNFaCox	TNFa	Cox	C. burnetii	G-	Coxiella burnetii	305
mbx1177	IL6LPS	0.317312797	2.67E-08	5.74E-06	1177	449.2680435	TRUE	0.80688843	7447.683226	0.001688429	C29H38O4	-H(-)	33	Celastrol	HMDB0002385; HMDB02385	NA	CHEBI:63959	HMDB0002385	1	Celastrol	triterpene	450.2770097	450.6096	[H][C@@]12C[C@@](C)(CC[C@]1(C)CC[C@]1(C)C3=CC=C4C(C)=C(O)C(=O)C=C4[C@]3(C)CC[C@@]21C)C(O)=O	Lipids and lipid-like molecules	Prenol lipids	Triterpenoids	Aliphatic homopolycyclic compounds	7.694584746	8.042302376	C01	Lipids and lipid-like molecules	C01 (55)	C01	Organooxygen compounds	C27	Carbohydrates and carbohydrate conjugates	28	IL6LPS	IL6	LPS	LPS	G-	Lipopolysaccharides	434
mbx0350	TNFaLPS	-0.315643547	2.70E-08	5.79E-06	350	216.1242021	TRUE	0.7870546	1704.932112	-7.12E-05	C10H19NO4	-H(-)	100	Propionylcarnitine	HMDB0000824; HMDB0062514; HMDB00824; HMDB62514	C03017	CHEBI:28867; CHEBI:53210	HMDB0000824	2	Propionylcarnitine	O-propanoylcarnitine	217.1314081	217.265	CCC(=O)O[C@H](CC([O-])=O)C[N+](C)(C)C	Lipids and lipid-like molecules	Fatty Acyls	Fatty acid esters	Aliphatic acyclic compounds	-28.31114497	-4.453729993	C02	Organic acids and derivatives	C04 (105)	C04	Carboxylic acids and derivatives	C04	Amino acids, peptides, and analogues	24	TNFaLPS	TNFa	LPS	LPS	G-	Lipopolysaccharides	628
mbx0422	TNFaenteri	-0.320842787	2.71E-08	5.79E-06	422	235.034486	TRUE	0.64770287	2323.768561	0.00242686	C11H12N2S2	-H(-)	10	Brassinin	HMDB0033350; HMDB33350	NA	CHEBI:38119	HMDB0033350	1	Brassinin	brassinin	236.0441898	236.356	CSC(=S)NCC1=CNC2=C1C=CC=C2	Organoheterocyclic compounds	Indoles and derivatives	Indoles	Aromatic heteropolycyclic compounds	-11.55592698	-15.71856199	C02	Organic acids and derivatives	C13 (102)	C13	Carboxylic acids and derivatives	C17	Amino acids, peptides, and analogues	25	TNFaenteri	TNFa	enteri	S. enteritidis	G-	Salmonella enterica	587
mbx1549	TNFaLPS	-0.315437946	2.76E-08	5.89E-06	1549	817.494328	TRUE	0.27453369	10831.98718	0.001164539	C42H74O15	-H(-)	77	Quinquenoside F1	HMDB0039398; HMDB39398	NA	NA	HMDB0039398	1	Quinquenoside F1	2-[(4,5-dihydroxy-2-{[16-hydroxy-2,6,6,10,11-pentamethyl-14-(2,5,6-trihydroxy-6-methylheptan-2-yl)tetracyclo[8.7.0.0²,⁷.0¹¹,¹⁵]heptadecan-5-yl]oxy}-6-(hydroxymethyl)oxan-3-yl)oxy]-6-(hydroxymethyl)oxane-3,4,5-triol	818.5027717	819.028	CC(C)(O)C(O)CCC(C)(O)C1CCC2(C)C1C(O)CC1C3(C)CCC(OC4OC(CO)C(O)C(O)C4OC4OC(CO)C(O)C(O)C4O)C(C)(C)C3CCC21C	Lipids and lipid-like molecules	Prenol lipids	Triterpenoids		19.85273378	-13.91961377	C01	Lipids and lipid-like molecules	C11 (104)	C11	Glycerophospholipids	C06	Glycerophosphoserines	20	TNFaLPS	TNFa	LPS	LPS	G-	Lipopolysaccharides	628
mbx0117	TNFatyphi	-0.318516288	2.77E-08	5.89E-06	117	148.9909992	TRUE	0.186968655	23271.27308	0.000403354	C4H6O4S	-H(-)	100	Thiodiacetic acid	HMDB0042032; HMDB42032	C14872	CHEBI:35012	HMDB0042032	1	Thiodiacetic acid	thiodiglycolic acid	149.9986794	150.153	OC(=O)CSCC(O)=O	Organic acids and derivatives	Carboxylic acids and derivatives	Dicarboxylic acids and derivatives	Aliphatic acyclic compounds	-15.93329941	-17.34631396	C02	Organic acids and derivatives	C22 (81)	C22	Organooxygen compounds	C17	Amino acids, peptides, and analogues	29	TNFatyphi	TNFa	typhi	S. typhi	G-	Salmonella typhi	538
mbx0986	IFNgtyphi	0.312365969	2.78E-08	5.91E-06	986	387.1669283	TRUE	0.804808735	4287.297312	-0.000873383	C18H28O9	-H(-)	100	beta-D-Glucopyranosyl-11-hydroxyjasmonic acid	HMDB0039964; HMDB0040706; HMDB0041552; HMDB39964; HMDB40706; HMDB41552	NA	NA	HMDB0039964	3	beta-D-Glucopyranosyl-11-hydroxyjasmonic acid	{3-oxo-2-[(2E)-4-{[3,4,5-trihydroxy-6-(hydroxymethyl)oxan-2-yl]oxy}pent-2-en-1-yl]cyclopentyl}acetic acid	388.1733325	388.4095	CC(OC1OC(CO)C(O)C(O)C1O)\C=C\CC1C(CC(O)=O)CCC1=O	Lipids and lipid-like molecules	Fatty Acyls	Fatty acyl glycosides	Aliphatic heteromonocyclic compounds	5.601037419	10.21779364	C01	Lipids and lipid-like molecules	C01 (55)	C01	Organooxygen compounds	C27	Carbohydrates and carbohydrate conjugates	21	IFNgtyphi	IFNg	typhi	S. typhi	G-	Salmonella typhi	408
mbx1192	TNFaEcoli	0.316817524	2.81E-08	5.93E-06	1192	455.1859885	TRUE	0.89664799	3404.558812	0.001093487	C22H28N6O3S	-H(-)	86	Delavirdine	HMDB0014843; HMDB14843	C06941	CHEBI:119573	HMDB0014843	1	Delavirdine	delavirdine	456.1943595	456.561	CC(C)NC1=C(N=CC=C1)N1CCN(CC1)C(=O)C1=CC2=C(N1)C=CC(NS(C)(=O)=O)=C2	Organoheterocyclic compounds	Tetrapyrroles and derivatives	Porphyrins	Aromatic heteropolycyclic compounds	6.56871513	7.304059378	C01	Lipids and lipid-like molecules	C01 (55)	C01	Organooxygen compounds	C27	Carbohydrates and carbohydrate conjugates	26	TNFaEcoli	TNFa	Ecoli	E. coli	G-	Escherichia coli	637
mbx1181	TNFaenteri	0.320444039	2.82E-08	5.93E-06	1181	451.070719	TRUE	0.88901174	1999.304552	-0.000278827	C20H20O10S	-H(-)	100	Torvanol A	HMDB0038789; HMDB0125974; HMDB38789	NA	NA	HMDB0038789	2	Torvanol A	(2E)-3-{4-hydroxy-3-methoxy-5-[6-methoxy-4-(sulfooxy)-3,4-dihydro-2H-1-benzopyran-3-yl]phenyl}prop-2-enoic acid	452.0777176	452.432	COC1=CC2=C(OCC(C2OS(O)(=O)=O)C2=C(O)C(OC)=CC(\C=C\C(O)=O)=C2)C=C1	Phenylpropanoids and polyketides	Isoflavonoids	O-methylated isoflavonoids	Aromatic heteropolycyclic compounds	-13.96661572	19.09309692	C01	Lipids and lipid-like molecules	C03 (138)	C03	Fatty Acyls	C26	Amino acids, peptides, and analogues	27	TNFaenteri	TNFa	enteri	S. enteritidis	G-	Salmonella enterica	587
mbx0583	TNFatyphi	-0.318321287	2.83E-08	5.93E-06	583	279.0561904	TRUE	0.89083242	10295.88772	-0.000456432	C11H12N4O3S	-H(-)	100	Sulfametopyrazine	HMDB0014802; HMDB14802	C12616	CHEBI:1049710	HMDB0014802	1	Sulfametopyrazine	longum	280.063011	280.303	COC1=NC=CN=C1NS(=O)(=O)C1=CC=C(N)C=C1	Benzenoids	Benzene and substituted derivatives	Benzenesulfonamides	Aromatic heteromonocyclic compounds	-14.21695034	12.84026806	C02	Organic acids and derivatives	C16 (7)	C16	Organooxygen compounds	C20	Arylsulfates	19	TNFatyphi	TNFa	typhi	S. typhi	G-	Salmonella typhi	538
mbx0878	TNFaEcoli	-0.316760416	2.83E-08	5.93E-06	878	358.1302917	TRUE	0.769930035	2216.916672	-0.000681553	C19H21NO6	-H(-)	100	N-[2-hydroxy-2-(4-hydroxy-3-methoxyphenyl)ethyl]-3-(4-hydroxy-3-methoxyphenyl)prop-2-enimidic acid	HMDB0136453	NA	NA	HMDB0136453	1	N-[2-hydroxy-2-(4-hydroxy-3-methoxyphenyl)ethyl]-3-(4-hydroxy-3-methoxyphenyl)prop-2-enimidic acid	N-[2-hydroxy-2-(4-hydroxy-3-methoxyphenyl)ethyl]-3-(4-hydroxy-3-methoxyphenyl)prop-2-enimidic acid	359.1368874	359.378	COC1=C(O)C=CC(C=CC(O)=NCC(O)C2=CC(OC)=C(O)C=C2)=C1	Phenylpropanoids and polyketides	Cinnamic acids and derivatives	Hydroxycinnamic acids and derivatives	Aromatic homomonocyclic compounds	-20.1096748	-17.98296484	C02	Organic acids and derivatives	C13 (102)	C13	Carboxylic acids and derivatives	C19	Amino acids, peptides, and analogues	27	TNFaEcoli	TNFa	Ecoli	E. coli	G-	Escherichia coli	637
mbx0005	TNFapneu	-0.319157467	2.89E-08	6.05E-06	5	71.01370367	TRUE	0.59433573	11618.75702	0.000149034	C3H4O2	-H(-)	100	Propenoic acid C3:1	HMDB0001167; HMDB0006112; HMDB0031647; HMDB01167; HMDB06112; HMDB31647	C00511; C00546; C19440	CHEBI:17158; CHEBI:18308; CHEBI:566274	HMDB0001167	3	Pyruvaldehyde	methylglyoxal	72.02112937	72.0627	CC(=O)C=O	Organic oxygen compounds	Organooxygen compounds	Carbonyl compounds	Aliphatic acyclic compounds	-16.76303943	-18.43049261	C02	Organic acids and derivatives	C22 (81)	C22	Organooxygen compounds	C34	Amino acids, peptides, and analogues	29	TNFapneu	TNFa	pneu	S. pneumoniae	G+	Streptococcus pneumoniae	530
mbx0073	TNFaaureus	-0.312435642	2.91E-08	6.08E-06	73	129.0388256	TRUE	0.60589337	8968.344972	-0.000866774	C6H10OS	-H(-)	100	2-[(Methylthio)methyl]-2-butenal	HMDB0031370; HMDB0037493; HMDB0040238; HMDB31370; HMDB37493; HMDB40238	NA	NA	HMDB0031370	3	2-[(Methylthio)methyl]-2-butenal	(2E)-2-[(methylsulfanyl)methyl]but-2-enal	130.0452356	130.208	CSC\C(=C\C)C=O	Organic oxygen compounds	Organooxygen compounds	Carbonyl compounds	Aliphatic acyclic compounds	-11.92296973	-17.04098937	C02	Organic acids and derivatives	C13 (102)	C13	Carboxylic acids and derivatives	C17	Amino acids, peptides, and analogues	28	TNFaaureus	TNFa	aureus	S. aureus	G+	Staphylococcus aureus	543
mbx0899	TNFaCand	-0.313752028	2.97E-08	6.17E-06	899	364.9982384	TRUE	0.88364249	2398.818959	-0.000962843	C15H10O9S	-H(-)	100	Luteolin 4''-sulfate	HMDB0038471; HMDB0038472; HMDB0125276; HMDB0126629; HMDB0129994; HMDB0133349; HMDB0133359; HMDB0133369; HMDB0140563; HMDB38471; HMDB38472	NA	NA	HMDB0038471	9	Luteolin 4'-sulfate	luteolin 4'-sulfate	366.0045526	366.3	OC1=CC(O)=C2C(=O)C=C(OC2=C1)C1=CC(O)=C(OS(O)(=O)=O)C=C1	Phenylpropanoids and polyketides	Flavonoids	Flavones	Aromatic heteropolycyclic compounds	-6.913073552	-8.088093665	C02	Organic acids and derivatives	C13 (102)	C13	Carboxylic acids and derivatives	C17	Amino acids, peptides, and analogues	23	TNFaCand	TNFa	Cand	C. albicans	Fungal	Candida albicans	685
mbx1140	IL1bCand	0.312250073	2.97E-08	6.17E-06	1140	433.4043082	TRUE	0.837150065	1614.15049	0.000794533	C29H54O2	-H(-)	100	Ximenoylacetone	HMDB0035952; HMDB35952	NA	NA	HMDB0035952	1	Ximenoylacetone	(20Z)-nonacos-20-ene-2,4-dione	434.412381	434.7379	CCCCCCCC\C=C/CCCCCCCCCCCCCCCC(=O)CC(C)=O	Organic oxygen compounds	Organooxygen compounds	Carbonyl compounds	Aliphatic acyclic compounds	8.254621816	5.317613828	C01	Lipids and lipid-like molecules	C01 (55)	C01	Organooxygen compounds	C27	Carbohydrates and carbohydrate conjugates	26	IL1bCand	IL1b	Cand	C. albicans	Fungal	Candida albicans	344
mbx1354	TNFaenteri	-0.319868069	3.00E-08	6.20E-06	1354	537.0892649	TRUE	0.851623445	10130.50891	-0.000672396	C23H22O15	-H(-)	100	6-{[3,7-dihydroxy-2-(1-hydroxy-3-methoxy-4-oxocyclohexa-2,5-dien-1-yl)-6-methoxy-4-oxo-4H-chromen-5-yl]oxy}-3,4,5-trihydroxyoxane-2-carboxylic acid	HMDB0128780; HMDB0128781; HMDB0128782	NA	NA	HMDB0128780	3	6-{[3,7-dihydroxy-2-(1-hydroxy-3-methoxy-4-oxocyclohexa-2,5-dien-1-yl)-6-methoxy-4-oxo-4H-chromen-5-yl]oxy}-3,4,5-trihydroxyoxane-2-carboxylic acid	6-{[3,7-dihydroxy-2-(1-hydroxy-3-methoxy-4-oxocyclohexa-2,5-dien-1-yl)-6-methoxy-4-oxochromen-5-yl]oxy}-3,4,5-trihydroxyoxane-2-carboxylic acid	538.09587	538.414	COC1=CC(O)(C=CC1=O)C1=C(O)C(=O)C2=C(O1)C=C(O)C(OC)=C2OC1OC(C(O)C(O)C1O)C(O)=O	Organic oxygen compounds	Organooxygen compounds	Carbohydrates and carbohydrate conjugates	Aromatic heteropolycyclic compounds	-15.45704765	-19.24855022	C02	Organic acids and derivatives	C13 (102)	C13	Carboxylic acids and derivatives	C17	Amino acids, peptides, and analogues	30	TNFaenteri	TNFa	enteri	S. enteritidis	G-	Salmonella enterica	587
mbx0222	IL6Ecoli	-0.319313297	3.01E-08	6.20E-06	222	183.0298542	TRUE	0.71646708	6012.9546	4.23E-05	C8H8O5	-H(-)	100	3,4-Dihydroxymandelate	HMDB0001866; HMDB0013198; HMDB0029650; HMDB0125522; HMDB0125542; HMDB0126480; HMDB0130405; HMDB0130407; HMDB0130408; HMDB0130482; HMDB0140912; HMDB01866; HMDB13198; HMDB29650	C05580	CHEBI:27637; CHEBI:297061	HMDB0001866	11	3,4-Dihydroxymandelic acid	dihydroxymandelic acid	184.0371734	184.1461	OC(C(O)=O)C1=CC=C(O)C(O)=C1	Benzenoids	Phenols	Benzenediols	Aromatic homomonocyclic compounds	-15.35309671	-18.21802671	C02	Organic acids and derivatives	C13 (102)	C13	Carboxylic acids and derivatives	C17	Amino acids, peptides, and analogues	30	IL6Ecoli	IL6	Ecoli	E. coli	G-	Escherichia coli	389
mbx0878	TNFapneu	-0.318721986	3.03E-08	6.23E-06	878	358.1302917	TRUE	0.769930035	2216.916672	-0.000681553	C19H21NO6	-H(-)	100	N-[2-hydroxy-2-(4-hydroxy-3-methoxyphenyl)ethyl]-3-(4-hydroxy-3-methoxyphenyl)prop-2-enimidic acid	HMDB0136453	NA	NA	HMDB0136453	1	N-[2-hydroxy-2-(4-hydroxy-3-methoxyphenyl)ethyl]-3-(4-hydroxy-3-methoxyphenyl)prop-2-enimidic acid	N-[2-hydroxy-2-(4-hydroxy-3-methoxyphenyl)ethyl]-3-(4-hydroxy-3-methoxyphenyl)prop-2-enimidic acid	359.1368874	359.378	COC1=C(O)C=CC(C=CC(O)=NCC(O)C2=CC(OC)=C(O)C=C2)=C1	Phenylpropanoids and polyketides	Cinnamic acids and derivatives	Hydroxycinnamic acids and derivatives	Aromatic homomonocyclic compounds	-20.1096748	-17.98296484	C02	Organic acids and derivatives	C13 (102)	C13	Carboxylic acids and derivatives	C19	Amino acids, peptides, and analogues	27	TNFapneu	TNFa	pneu	S. pneumoniae	G+	Streptococcus pneumoniae	530
mbx0700	TNFaEcoli	-0.316083543	3.04E-08	6.23E-06	700	308.0982197	TRUE	0.58270362	9194.830754	0.000484168	C11H19NO9	-H(-)	100	N-Acetylneuraminic acid	HMDB0000230; HMDB0000773; HMDB00230; HMDB00773; HMDB00800	C19909; C19910	CHEBI:45744; CHEBI:61599	HMDB0000230	2	N-Acetylneuraminic acid	β-neu5ac	309.1059812	309.2699	[H][C@]1(O[C@@](O)(C[C@H](O)[C@H]1NC(C)=O)C(O)=O)[C@H](O)[C@H](O)CO	Organic oxygen compounds	Organooxygen compounds	Carbohydrates and carbohydrate conjugates	Aliphatic heteromonocyclic compounds	-12.39826882	-17.44125989	C02	Organic acids and derivatives	C13 (102)	C13	Carboxylic acids and derivatives	C17	Amino acids, peptides, and analogues	30	TNFaEcoli	TNFa	Ecoli	E. coli	G-	Escherichia coli	637
mbx0131	TNFaLPS	0.314506196	3.05E-08	6.25E-06	131	154.0621395	TRUE	0.37510258	437934.4565	6.02E-05	C6H9N3O2	-H(-)	100	Histidine	HMDB0000177; HMDB00177; HMDB0034267; HMDB03412; HMDB34267	C00135	CHEBI:15971	HMDB0000177	2	L-Histidine	L-histidine	155.0694765	155.1546	N[C@@H](CC1=CN=CN1)C(O)=O	Organic acids and derivatives	Carboxylic acids and derivatives	Amino acids, peptides, and analogues	Aromatic heteromonocyclic compounds	3.228814708	3.971232743	C01	Lipids and lipid-like molecules	C07 (58)	C07	Carboxylic acids and derivatives	C08	Glycerophosphoserines	22	TNFaLPS	TNFa	LPS	LPS	G-	Lipopolysaccharides	628
mbx1236	TNFaenteri	0.319446609	3.13E-08	6.40E-06	1236	473.2172196	TRUE	0.80775568	3140.366363	0.00087074	C26H34O8	-H(-)	100	Austalide B	HMDB0030004; HMDB30004	NA	NA	HMDB0030004	1	Austalide B	2-hydroxy-13,20-dimethoxy-4,7,17,22,22-pentamethyl-5,10,21,23-tetraoxahexacyclo[18.2.1.0¹,¹⁷.0⁴,¹⁶.0⁶,¹⁴.0⁸,¹²]tricosa-6(14),7,12-trien-11-one	474.2253681	474.5434	COC1=C2C(=O)OCC2=C(C)C2=C1CC1C(C)(CC(O)C34OC(CCC13C)(OC)OC4(C)C)O2	Organic oxygen compounds	Organooxygen compounds	Ethers	Aliphatic heteropolycyclic compounds	5.881827861	7.015225116	C01	Lipids and lipid-like molecules	C01 (55)	C01	Organooxygen compounds	C27	Carbohydrates and carbohydrate conjugates	26	TNFaenteri	TNFa	enteri	S. enteritidis	G-	Salmonella enterica	587
mbx1177	IFNgCand	0.310997049	3.22E-08	6.56E-06	1177	449.2680435	TRUE	0.80688843	7447.683226	0.001688429	C29H38O4	-H(-)	33	Celastrol	HMDB0002385; HMDB02385	NA	CHEBI:63959	HMDB0002385	1	Celastrol	triterpene	450.2770097	450.6096	[H][C@@]12C[C@@](C)(CC[C@]1(C)CC[C@]1(C)C3=CC=C4C(C)=C(O)C(=O)C=C4[C@]3(C)CC[C@@]21C)C(O)=O	Lipids and lipid-like molecules	Prenol lipids	Triterpenoids	Aliphatic homopolycyclic compounds	7.694584746	8.042302376	C01	Lipids and lipid-like molecules	C01 (55)	C01	Organooxygen compounds	C27	Carbohydrates and carbohydrate conjugates	28	IFNgCand	IFNg	Cand	C. albicans	Fungal	Candida albicans	490
mbx1298	IL1bCox	0.310803993	3.29E-08	6.65E-06	1298	506.3249859	TRUE	0.940228105	72371.52819	0.000225286	C25H50NO7P	-H(-)	100	LysoPE(0:0/20:1(11Z))	HMDB0011482; HMDB0011512; HMDB11482; HMDB11512	NA	NA	HMDB0011482	2	LysoPE(0:0/20:1(11Z))	2-aminoethoxy(2R)-3-hydroxy-2-[(11Z)-icos-11-enoyloxy]propoxyphosphinic acid	507.3324895	507.6408	[H][C@@](CO)(COP(O)(=O)OCCN)OC(=O)CCCCCCCCC\C=C/CCCCCCCC	Lipids and lipid-like molecules	Glycerophospholipids	Glycerophosphoethanolamines	Aliphatic acyclic compounds	10.03664805	-10.69190766	C02	Organic acids and derivatives	C10 (56)	C10	Glycerophospholipids	C29	Glycerophosphoethanolamines	14	IL1bCox	IL1b	Cox	C. burnetii	G-	Coxiella burnetii	413
mbx0345	TNFapneu	-0.317913037	3.29E-08	6.65E-06	345	215.1032763	TRUE	0.92244095	13553.12256	0.000453575	C9H16N2O4	-H(-)	100	Prolyl-Threonine	HMDB0029027; HMDB0029069; HMDB0038239; HMDB29027; HMDB29069; HMDB38239	NA	NA	HMDB0029027	3	Prolyl-Threonine	3-hydroxy-2-(pyrrolidin-2-ylformamido)butanoic acid	216.111007	216.2343	CC(O)C(NC(=O)C1CCCN1)C(O)=O	Organic acids and derivatives	Carboxylic acids and derivatives	Amino acids, peptides, and analogues	Aliphatic heteromonocyclic compounds	-28.30075215	-5.572172606	C02	Organic acids and derivatives	C04 (105)	C04	Carboxylic acids and derivatives	C04	Amino acids, peptides, and analogues	30	TNFapneu	TNFa	pneu	S. pneumoniae	G+	Streptococcus pneumoniae	530
mbx0633	TNFaaureus	-0.311286167	3.29E-08	6.65E-06	633	293.0724467	TRUE	0.886319815	6930.212979	-0.001062727	C12H14N4O3S	-H(-)	90	Sulfacytine	HMDB0015412; HMDB15412	NA	CHEBI:775007	HMDB0015412	1	Sulfacytine	sulfacytine	294.078661	294.33	CCN1C=CC(NS(=O)(=O)C2=CC=C(N)C=C2)=NC1=O	Benzenoids	Benzene and substituted derivatives	Benzenesulfonamides	Aromatic heteromonocyclic compounds	-7.211308719	-19.10981498	C02	Organic acids and derivatives	C13 (102)	C13	Carboxylic acids and derivatives	C25	Amino acids, peptides, and analogues	27	TNFaaureus	TNFa	aureus	S. aureus	G+	Staphylococcus aureus	543
mbx1136	IL1bCand	0.311200218	3.32E-08	6.70E-06	1136	433.2360549	TRUE	0.922137945	17684.95485	7.31E-06	C21H39O7P	-H(-)	100	LPA(0:0/18:2(9Z,12Z))	HMDB0007852; HMDB0007856; HMDB07852; HMDB07856	C00416	CHEBI:62834	HMDB0007852	2	LysoPA(0:0/18:2(9Z,12Z))	3-hydroxy-2-[(9Z,12Z)-octadeca-9,12-dienoyloxy]propoxyphosphonic acid	434.2433406	434.51	CCCCC\C=C/C\C=C/CCCCCCCC(=O)OC(CO)COP(O)(O)=O	Lipids and lipid-like molecules	Glycerophospholipids	Glycerophosphates	Aliphatic acyclic compounds	6.323779417	7.395170458	C01	Lipids and lipid-like molecules	C01 (55)	C01	Organooxygen compounds	C27	Carbohydrates and carbohydrate conjugates	25	IL1bCand	IL1b	Cand	C. albicans	Fungal	Candida albicans	344
mbx0365	TNFatyphi	-0.316739259	3.34E-08	6.70E-06	365	221.0450378	TRUE	0.64806816	5508.528512	0.000508687	C11H10O5	-H(-)	100	3-(6-hydroxy-7-methoxy-2H-1,3-benzodioxol-5-yl)prop-2-enal	HMDB0128662; HMDB0128663; HMDB0132247; HMDB0132248; HMDB0136673	NA	NA	HMDB0128662	5	3-(6-hydroxy-7-methoxy-2H-1,3-benzodioxol-5-yl)prop-2-enal	3-(6-hydroxy-7-methoxy-2H-1,3-benzodioxol-5-yl)prop-2-enal	222.0528234	222.196	COC1=C(O)C(C=CC=O)=CC2=C1OCO2	Organoheterocyclic compounds	Benzodioxoles		Aromatic heteropolycyclic compounds	-16.14387673	-16.64052162	C02	Organic acids and derivatives	C22 (81)	C22	Organooxygen compounds	C17	Amino acids, peptides, and analogues	28	TNFatyphi	TNFa	typhi	S. typhi	G-	Salmonella typhi	538
mbx1177	IFNgtyphi	0.310630326	3.35E-08	6.72E-06	1177	449.2680435	TRUE	0.80688843	7447.683226	0.001688429	C29H38O4	-H(-)	33	Celastrol	HMDB0002385; HMDB02385	NA	CHEBI:63959	HMDB0002385	1	Celastrol	triterpene	450.2770097	450.6096	[H][C@@]12C[C@@](C)(CC[C@]1(C)CC[C@]1(C)C3=CC=C4C(C)=C(O)C(=O)C=C4[C@]3(C)CC[C@@]21C)C(O)=O	Lipids and lipid-like molecules	Prenol lipids	Triterpenoids	Aliphatic homopolycyclic compounds	7.694584746	8.042302376	C01	Lipids and lipid-like molecules	C01 (55)	C01	Organooxygen compounds	C27	Carbohydrates and carbohydrate conjugates	28	IFNgtyphi	IFNg	typhi	S. typhi	G-	Salmonella typhi	408
mbx1196	TNFatyphi	-0.316519472	3.41E-08	6.81E-06	1196	457.2351451	TRUE	0.842182845	8311.116373	0.000917068	C23H39O7P	-H(-)	100	1-(5Z,8Z,11Z,14Z-eicosatetraenoyl)-sn-glycero-3-phosphate	HMDB0062312; HMDB0114742; HMDB62312	NA	CHEBI:73792	HMDB0062312	2	1-(5Z,8Z,11Z,14Z-eicosatetraenoyl)-sn-glycero-3-phosphate	(2R)-2-hydroxy-3-[(5Z,8Z,11Z,14Z)-icosa-5,8,11,14-tetraenoyloxy]propoxyphosphonic acid	458.2433406	458.532	[H]\C(CCCCC)=C(/[H])C\C([H])=C(\[H])C\C([H])=C(\[H])C\C([H])=C(\[H])CCCC(=O)OC[C@@]([H])(O)COP(O)(O)=O	Lipids and lipid-like molecules	Glycerophospholipids	Glycerophosphates	Aliphatic acyclic compounds	8.795219041	-9.789619679	C02	Organic acids and derivatives	C10 (56)	C10	Glycerophospholipids	C29	Glycerophosphoethanolamines	21	TNFatyphi	TNFa	typhi	S. typhi	G-	Salmonella typhi	538
mbx0352	TNFaMtb	-0.313435586	3.42E-08	6.81E-06	352	217.0166107	TRUE	0.53488255	68057.57823	0.00100653	C8H10O5S	-H(-)	99	Tyrosol 4-sulfate	HMDB0041785; HMDB0124986; HMDB41785	NA	NA	HMDB0041785	2	Tyrosol 4-sulfate	[4-(2-hydroxyethyl)phenyl]oxidanesulfonic acid	218.0248941	218.227	OCCC1=CC=C(OS(O)(=O)=O)C=C1	Organic acids and derivatives	Organic sulfuric acids and derivatives	Arylsulfates	Aromatic homomonocyclic compounds	-9.825886563	-18.1432382	C02	Organic acids and derivatives	C13 (102)	C13	Carboxylic acids and derivatives	C17	Amino acids, peptides, and analogues	30	TNFaMtb	TNFa	Mtb	M. tuberculosis	G+	Mycobacterium tuberculosis	456
mbx0650	IFNgtyphi	0.310413759	3.43E-08	6.82E-06	650	297.1347594	TRUE	0.79805315	32457.31423	-0.000398323	C15H22O6	-H(-)	100	Toxin T2 tetrol	HMDB0036159; HMDB0037560; HMDB36159; HMDB37560	NA	NA	HMDB0036159	2	Toxin T2 tetrol	2'-(hydroxymethyl)-1',5'-dimethyl-8'-oxaspiro[oxirane-2,12'-tricyclo[7.2.1.0²,⁷]dodecan]-5'-ene-4',10',11'-triol	298.1416384	298.3316	CC1=CC2OC3C(O)C(O)C(C)(C33CO3)C2(CO)CC1O	Lipids and lipid-like molecules	Prenol lipids	Sesquiterpenoids	Aliphatic heteropolycyclic compounds	5.442551237	10.22064249	C01	Lipids and lipid-like molecules	C01 (55)	C01	Organooxygen compounds	C27	Carbohydrates and carbohydrate conjugates	25	IFNgtyphi	IFNg	typhi	S. typhi	G-	Salmonella typhi	408
mbx1192	IL1bCand	0.310766415	3.48E-08	6.90E-06	1192	455.1859885	TRUE	0.89664799	3404.558812	0.001093487	C22H28N6O3S	-H(-)	86	Delavirdine	HMDB0014843; HMDB14843	C06941	CHEBI:119573	HMDB0014843	1	Delavirdine	delavirdine	456.1943595	456.561	CC(C)NC1=C(N=CC=C1)N1CCN(CC1)C(=O)C1=CC2=C(N1)C=CC(NS(C)(=O)=O)=C2	Organoheterocyclic compounds	Tetrapyrroles and derivatives	Porphyrins	Aromatic heteropolycyclic compounds	6.56871513	7.304059378	C01	Lipids and lipid-like molecules	C01 (55)	C01	Organooxygen compounds	C27	Carbohydrates and carbohydrate conjugates	26	IL1bCand	IL1b	Cand	C. albicans	Fungal	Candida albicans	344
mbx0497	TNFaEcoli	-0.314455144	3.60E-08	7.11E-06	497	253.0040241	TRUE	0.805930765	2064.461297	-0.001663056	C7H10O8S	-H(-)	34	3,4-dihydroxy-5-(sulfooxy)cyclohex-1-ene-1-carboxylic acid	HMDB0130162; HMDB0130163; HMDB0130164	NA	NA	HMDB0130162	3	3,4-dihydroxy-5-(sulfooxy)cyclohex-1-ene-1-carboxylic acid	3,4-dihydroxy-5-(sulfooxy)cyclohex-1-ene-1-carboxylic acid	254.0096385	254.21	OC1C=C(CC(OS(O)(=O)=O)C1O)C(O)=O	Organic acids and derivatives	Organic sulfuric acids and derivatives	Sulfuric acid esters	Aliphatic homomonocyclic compounds	-11.41270293	-15.55193043	C02	Organic acids and derivatives	C13 (102)	C13	Carboxylic acids and derivatives	C17	Amino acids, peptides, and analogues	26	TNFaEcoli	TNFa	Ecoli	E. coli	G-	Escherichia coli	637
mbx1576	TNFaCand	0.311919947	3.61E-08	7.11E-06	1576	890.6381999	TRUE	0.565211325	7854.039777	0.001453868	C48H93NO11S	-H(-)	48	3-O-Sulfogalactosylceramide (d18:1/24:0)	HMDB0000024; HMDB00024	C06125	CHEBI:60361	HMDB0000024	1	3-O-Sulfogalactosylceramide (d18:1/24:0)	C24 sulfatide	891.646934	892.33	[H][C@@](CO[C@@H]1O[C@H](CO)[C@H](O)C(OS(O)(=O)=O)C1O)(NC(=O)CCCCCCCCCCCCCCCCCCCCCCC)[C@]([H])(O)\C=C\CCCCCCCCCCCCC	Lipids and lipid-like molecules	Sphingolipids	Glycosphingolipids	Aliphatic heteromonocyclic compounds	5.202768302	4.274124781	C01	Lipids and lipid-like molecules	C07 (58)	C07	Carboxylic acids and derivatives	C08	Glycerophosphoserines	25	TNFaCand	TNFa	Cand	C. albicans	Fungal	Candida albicans	685
mbx1383	TNFatyphi	-0.315875771	3.65E-08	7.16E-06	1383	563.371988	TRUE	0.5297879	19068.22367	-0.000161208	C29H57O8P	-H(-)	100	PA(8:0/18:0)	HMDB0115489; HMDB0115615; HMDB0115691; HMDB0115698; HMDB0115704; HMDB0115783; HMDB0115794; HMDB0115800; HMDB0115814	NA	NA	HMDB0115489	9	PA(8:0/18:0)	(2R)-2-(octadecanoyloxy)-3-(octanoyloxy)propoxyphosphonic acid	564.3791058	564.741	[H][C@@](COC(=O)CCCCCCC)(COP(O)(O)=O)OC(=O)CCCCCCCCCCCCCCCCC	Lipids and lipid-like molecules	Glycerophospholipids	Glycerophosphates	Aliphatic acyclic compounds	6.926678192	-11.25893042	C02	Organic acids and derivatives	C13 (102)	C13	Carboxylic acids and derivatives	C17	Amino acids, peptides, and analogues	26	TNFatyphi	TNFa	typhi	S. typhi	G-	Salmonella typhi	538
mbx0877	IL6typhi	-0.31229532	3.66E-08	7.16E-06	877	358.1146541	TRUE	0.685931205	6077.933748	-0.000300235	C15H21NO9	-H(-)	100	Epinephrine glucuronide	HMDB0010336; HMDB0029452; HMDB10336; HMDB29452	NA	NA	HMDB0010336	2	Epinephrine glucuronide	(2S,3S,4S,5R,6S)-3,4,5-trihydroxy-6-{2-hydroxy-4-[(1R)-1-hydroxy-2-(methylamino)ethyl]phenoxy}oxane-2-carboxylic acid	359.1216313	359.3285	CNC[C@H](O)C1=CC=C(O[C@@H]2O[C@@H]([C@@H](O)[C@H](O)[C@H]2O)C(O)=O)C(O)=C1	Organic oxygen compounds	Organooxygen compounds	Carbohydrates and carbohydrate conjugates	Aromatic heteromonocyclic compounds	-20.06408407	-17.84418819	C02	Organic acids and derivatives	C23 (82)	C23	Organic sulfuric acids and derivatives	C19	Amino acids, peptides, and analogues	29	IL6typhi	IL6	typhi	S. typhi	G-	Salmonella typhi	409
mbx1189	TNFaCand	0.311781798	3.66E-08	7.16E-06	1189	453.23224	TRUE	0.863052455	3599.771288	0.001894078	C20H38O11	-H(-)	24	Methyl cellulose	HMDB0029925; HMDB0033370; HMDB29925; HMDB33370	NA	NA	HMDB0029925	2	Methyl cellulose	(6S)-3,4,5-trimethoxy-2-(methoxymethyl)-6-{[(3R)-4,5,6-trimethoxy-2-(methoxymethyl)oxan-3-yl]oxy}oxane	454.2414121	454.5091	COCC1O[C@@H](O[C@@H]2C(COC)OC(OC)C(OC)C2OC)C(OC)C(OC)C1OC	Organic oxygen compounds	Organooxygen compounds	Carbohydrates and carbohydrate conjugates	Aliphatic heteromonocyclic compounds	5.974698534	7.912487483	C01	Lipids and lipid-like molecules	C01 (55)	C01	Organooxygen compounds	C27	Carbohydrates and carbohydrate conjugates	20	TNFaCand	TNFa	Cand	C. albicans	Fungal	Candida albicans	685
mbx0100	TNFapneu	-0.316800064	3.70E-08	7.21E-06	100	143.0351151	TRUE	0.27295703	21879.32952	-0.000133211	C6H8O4	-H(-)	100	2,3-Dimethylmaleate	HMDB0000393; HMDB0000522; HMDB0002266; HMDB0013311; HMDB0029171; HMDB0031257; HMDB0036232; HMDB00393; HMDB0040207; HMDB00522; HMDB02266; HMDB03520; HMDB13311; HMDB29171; HMDB31257; HMDB36232; HMDB40207	C00922	CHEBI:23812; CHEBI:35460; CHEBI:37245; CHEBI:49296; CHEBI:86952	HMDB0000393	8	3-Hexenedioic acid	3-hexenedioic acid	144.0422587	144.1253	OC(=O)C\C=C\CC(O)=O	Lipids and lipid-like molecules	Fatty Acyls	Fatty acids and conjugates	Aliphatic acyclic compounds	-16.93696628	-18.04173467	C02	Organic acids and derivatives	C22 (81)	C22	Organooxygen compounds	C34	Amino acids, peptides, and analogues	28	TNFapneu	TNFa	pneu	S. pneumoniae	G+	Streptococcus pneumoniae	530
mbx0589	TNFaCand	0.311658953	3.71E-08	7.21E-06	589	280.1456904	TRUE	0.20497368	2493.535355	-0.000155293	C17H19N3O	-H(-)	100	Phentolamine	HMDB0014830; HMDB0060955; HMDB0060957; HMDB14830; HMDB60955; HMDB60957	NA	CHEBI:120131	HMDB0014830	3	Phentolamine	phentolamine	281.1528122	281.3523	CC1=CC=C(C=C1)N(CC1=NCCN1)C1=CC(O)=CC=C1	Organic nitrogen compounds	Organonitrogen compounds	Amines	Aromatic heteromonocyclic compounds	-24.82567293	11.89613585	C01	Lipids and lipid-like molecules	C21 (97)	C21	Carboxylic acids and derivatives	C31	Amino acids, peptides, and analogues	21	TNFaCand	TNFa	Cand	C. albicans	Fungal	Candida albicans	685
mbx0877	TNFaEcoli	-0.314167662	3.72E-08	7.21E-06	877	358.1146541	TRUE	0.685931205	6077.933748	-0.000300235	C15H21NO9	-H(-)	100	Epinephrine glucuronide	HMDB0010336; HMDB0029452; HMDB10336; HMDB29452	NA	NA	HMDB0010336	2	Epinephrine glucuronide	(2S,3S,4S,5R,6S)-3,4,5-trihydroxy-6-{2-hydroxy-4-[(1R)-1-hydroxy-2-(methylamino)ethyl]phenoxy}oxane-2-carboxylic acid	359.1216313	359.3285	CNC[C@H](O)C1=CC=C(O[C@@H]2O[C@@H]([C@@H](O)[C@H](O)[C@H]2O)C(O)=O)C(O)=C1	Organic oxygen compounds	Organooxygen compounds	Carbohydrates and carbohydrate conjugates	Aromatic heteromonocyclic compounds	-20.06408407	-17.84418819	C02	Organic acids and derivatives	C23 (82)	C23	Organic sulfuric acids and derivatives	C19	Amino acids, peptides, and analogues	29	TNFaEcoli	TNFa	Ecoli	E. coli	G-	Escherichia coli	637
mbx0633	TNFaLPS	-0.312628735	3.72E-08	7.21E-06	633	293.0724467	TRUE	0.886319815	6930.212979	-0.001062727	C12H14N4O3S	-H(-)	90	Sulfacytine	HMDB0015412; HMDB15412	NA	CHEBI:775007	HMDB0015412	1	Sulfacytine	sulfacytine	294.078661	294.33	CCN1C=CC(NS(=O)(=O)C2=CC=C(N)C=C2)=NC1=O	Benzenoids	Benzene and substituted derivatives	Benzenesulfonamides	Aromatic heteromonocyclic compounds	-7.211308719	-19.10981498	C02	Organic acids and derivatives	C13 (102)	C13	Carboxylic acids and derivatives	C25	Amino acids, peptides, and analogues	27	TNFaLPS	TNFa	LPS	LPS	G-	Lipopolysaccharides	628
mbx0350	TNFaEcoli	-0.314098404	3.74E-08	7.22E-06	350	216.1242021	TRUE	0.7870546	1704.932112	-7.12E-05	C10H19NO4	-H(-)	100	Propionylcarnitine	HMDB0000824; HMDB0062514; HMDB00824; HMDB62514	C03017	CHEBI:28867; CHEBI:53210	HMDB0000824	2	Propionylcarnitine	O-propanoylcarnitine	217.1314081	217.265	CCC(=O)O[C@H](CC([O-])=O)C[N+](C)(C)C	Lipids and lipid-like molecules	Fatty Acyls	Fatty acid esters	Aliphatic acyclic compounds	-28.31114497	-4.453729993	C02	Organic acids and derivatives	C04 (105)	C04	Carboxylic acids and derivatives	C04	Amino acids, peptides, and analogues	24	TNFaEcoli	TNFa	Ecoli	E. coli	G-	Escherichia coli	637
mbx0160	TNFaEcoli	-0.314079985	3.75E-08	7.22E-06	160	164.0579898	TRUE	0.89102441	9285.806919	-0.000206719	C6H7N5O	-H(-)	100	Methylguanine	HMDB0000897; HMDB0001566; HMDB0003282; HMDB0006040; HMDB00897; HMDB01566; HMDB03282; HMDB06040	C02230; C02242; C04152; C04153	CHEBI:21803; CHEBI:27564; CHEBI:28664	HMDB0000897	4	7-Methylguanine	2-amino-7-methylhypoxanthine	165.0650599	165.1527	CN1C=NC2=C1C(=O)N=C(N)N2	Organoheterocyclic compounds	Imidazopyrimidines	Purines and purine derivatives	Aromatic heteropolycyclic compounds	-8.897520983	-17.13178099	C02	Organic acids and derivatives	C13 (102)	C13	Carboxylic acids and derivatives	C19	Amino acids, peptides, and analogues	21	TNFaEcoli	TNFa	Ecoli	E. coli	G-	Escherichia coli	637
mbx0150	IFNgtyphi	-0.309515893	3.77E-08	7.25E-06	150	161.0455228	TRUE	0.343862995	39669.76549	0.000892125	C7H14S2	-H(-)	100	(-)-1-Methylpropyl 1-propenyl disulfide	HMDB0034426; HMDB34426	NA	NA	HMDB0034426	1	(-)-1-Methylpropyl 1-propenyl disulfide	2-[(1E)-prop-1-en-1-yldisulfanyl]butane	162.0536918	162.316	CCC(C)SS\C=C\C	Organosulfur compounds	Organic disulfides		Aliphatic acyclic compounds	-17.11980195	-17.76689938	C02	Organic acids and derivatives	C22 (81)	C22	Organooxygen compounds	C28	Amino acids, peptides, and analogues	29	IFNgtyphi	IFNg	typhi	S. typhi	G-	Salmonella typhi	408
mbx0219	TNFaaureus	-0.309949684	3.80E-08	7.28E-06	219	182.0459306	TRUE	0.81103903	14264.81423	-4.97E-05	C8H9NO4	-H(-)	100	4-Pyridoxate	HMDB0000017; HMDB00017	C00847	CHEBI:17405	HMDB0000017	1	4-Pyridoxic acid	pyridoxic acid	183.0531578	183.1614	CC1=NC=C(CO)C(C(O)=O)=C1O	Organoheterocyclic compounds	Pyridines and derivatives	Pyridinecarboxylic acids and derivatives	Aromatic heteromonocyclic compounds	-8.583951478	0.504714578	C02	Organic acids and derivatives	C03 (138)	C03	Fatty Acyls	C20	Arylsulfates	21	TNFaaureus	TNFa	aureus	S. aureus	G+	Staphylococcus aureus	543
mbx1317	IL1bCox	0.30940451	3.82E-08	7.30E-06	1317	516.3075069	TRUE	0.872339365	3697.803375	0.002054296	C26H48NO7P	-H(-)	18	LysoPC(18:3(6Z,9Z,12Z))	HMDB0010387; HMDB0010388; HMDB10387; HMDB10388	C04230	NA	HMDB0010387	2	LysoPC(18:3(6Z,9Z,12Z)/0:0)	(2-{[(2R)-2-hydroxy-3-[(6Z,9Z,12Z)-octadeca-6,9,12-trienoyloxy]propyl phosphonato]oxy}ethyl)trimethylazanium	517.3168394	517.6356	CCCCC\C=C/C\C=C/C\C=C/CCCCC(=O)OC[C@](O)([H])COP([O-])(=O)OCC[N+](C)(C)C	Lipids and lipid-like molecules	Glycerophospholipids	Glycerophosphocholines	Aliphatic acyclic compounds	11.5746267	-7.385976517	C01	Lipids and lipid-like molecules	C10 (56)	C10	Glycerophospholipids	C29	Glycerophosphoethanolamines	16	IL1bCox	IL1b	Cox	C. burnetii	G-	Coxiella burnetii	413
mbx1056	TNFaaureus	-0.309781478	3.86E-08	7.36E-06	1056	411.0401398	TRUE	0.691514045	7334.481602	-0.000999639	C17H16O10S	-H(-)	100	{2,6-dimethoxy-4-[3-oxo-3-(2,4,6-trihydroxyphenyl)prop-1-en-1-yl]phenyl}oxidanesulfonic acid	HMDB0124891	NA	NA	HMDB0124891	1	{2,6-dimethoxy-4-[3-oxo-3-(2,4,6-trihydroxyphenyl)prop-1-en-1-yl]phenyl}oxidanesulfonic acid	{2,6-dimethoxy-4-[3-oxo-3-(2,4,6-trihydroxyphenyl)prop-1-en-1-yl]phenyl}oxidanesulfonic acid	412.0464179	412.37	COC1=CC(C=CC(=O)C2=C(O)C=C(O)C=C2O)=CC(OC)=C1OS(O)(=O)=O	Phenylpropanoids and polyketides	Linear 1,3-diarylpropanoids	Chalcones and dihydrochalcones	Aromatic homomonocyclic compounds	-7.981261193	-19.52724004	C02	Organic acids and derivatives	C13 (102)	C13	Carboxylic acids and derivatives	C25	Amino acids, peptides, and analogues	27	TNFaaureus	TNFa	aureus	S. aureus	G+	Staphylococcus aureus	543
mbx1236	IFNgtyphi	0.309281457	3.87E-08	7.36E-06	1236	473.2172196	TRUE	0.80775568	3140.366363	0.00087074	C26H34O8	-H(-)	100	Austalide B	HMDB0030004; HMDB30004	NA	NA	HMDB0030004	1	Austalide B	2-hydroxy-13,20-dimethoxy-4,7,17,22,22-pentamethyl-5,10,21,23-tetraoxahexacyclo[18.2.1.0¹,¹⁷.0⁴,¹⁶.0⁶,¹⁴.0⁸,¹²]tricosa-6(14),7,12-trien-11-one	474.2253681	474.5434	COC1=C2C(=O)OCC2=C(C)C2=C1CC1C(C)(CC(O)C34OC(CCC13C)(OC)OC4(C)C)O2	Organic oxygen compounds	Organooxygen compounds	Ethers	Aliphatic heteropolycyclic compounds	5.881827861	7.015225116	C01	Lipids and lipid-like molecules	C01 (55)	C01	Organooxygen compounds	C27	Carbohydrates and carbohydrate conjugates	26	IFNgtyphi	IFNg	typhi	S. typhi	G-	Salmonella typhi	408
mbx0572	TNFaEcoli	-0.313555164	3.96E-08	7.51E-06	572	277.0031605	TRUE	0.815718175	3972.247728	-0.000799491	C9H10O8S	-H(-)	100	2-hydroxy-3-[4-hydroxy-3-(sulfooxy)phenyl]propanoic acid	HMDB0124971; HMDB0124972; HMDB0128014; HMDB0131461	NA	NA	HMDB0124971	4	2-hydroxy-3-[4-hydroxy-3-(sulfooxy)phenyl]propanoic acid	2-hydroxy-3-[4-hydroxy-3-(sulfooxy)phenyl]propanoic acid	278.0096385	278.23	OC(CC1=CC(OS(O)(=O)=O)=C(O)C=C1)C(O)=O	Organic acids and derivatives	Organic sulfuric acids and derivatives	Arylsulfates	Aromatic homomonocyclic compounds	-7.128133409	-2.433959573	C02	Organic acids and derivatives	C23 (82)	C23	Organic sulfuric acids and derivatives	C20	Arylsulfates	23	TNFaEcoli	TNFa	Ecoli	E. coli	G-	Escherichia coli	637
mbx0352	IFNgLPS	-0.312512132	3.97E-08	7.51E-06	352	217.0166107	TRUE	0.53488255	68057.57823	0.00100653	C8H10O5S	-H(-)	99	Tyrosol 4-sulfate	HMDB0041785; HMDB0124986; HMDB41785	NA	NA	HMDB0041785	2	Tyrosol 4-sulfate	[4-(2-hydroxyethyl)phenyl]oxidanesulfonic acid	218.0248941	218.227	OCCC1=CC=C(OS(O)(=O)=O)C=C1	Organic acids and derivatives	Organic sulfuric acids and derivatives	Arylsulfates	Aromatic homomonocyclic compounds	-9.825886563	-18.1432382	C02	Organic acids and derivatives	C13 (102)	C13	Carboxylic acids and derivatives	C17	Amino acids, peptides, and analogues	30	IFNgLPS	IFNg	LPS	LPS	G-	Lipopolysaccharides	353
mbx1182	IFNgCand	0.309025033	3.98E-08	7.51E-06	1182	451.2468604	TRUE	0.82931173	3756.915194	-0.0002336	C21H41O8P	-H(-)	100	PA(10:0/8:0)	HMDB0114778; HMDB0115482	NA	NA	HMDB0114778	2	PA(10:0/8:0)	(2R)-3-(decanoyloxy)-2-(octanoyloxy)propoxyphosphonic acid	452.2539053	452.525	[H][C@@](COC(=O)CCCCCCCCC)(COP(O)(O)=O)OC(=O)CCCCCCC	Lipids and lipid-like molecules	Glycerophospholipids	Glycerophosphates	Aliphatic acyclic compounds	8.021648722	9.310788417	C01	Lipids and lipid-like molecules	C01 (55)	C01	Organooxygen compounds	C27	Carbohydrates and carbohydrate conjugates	28	IFNgCand	IFNg	Cand	C. albicans	Fungal	Candida albicans	490
mbx0586	TNFaEcoli	0.313390343	4.03E-08	7.58E-06	586	279.1458525	TRUE	0.094904936	2621.481841	0.001753368	C15H22NO4	-H(-)	30	Feruloylcholine	HMDB0032800; HMDB32800	NA	NA	HMDB0032800	1	Feruloylcholine	(2-{[(2E)-3-(4-hydroxy-3-methoxyphenyl)prop-2-enoyl]oxy}ethyl)trimethylazanium	280.1548832	280.3395	COC1=C(O)C=CC(\C=C\C(=O)OCC[N+](C)(C)C)=C1	Phenylpropanoids and polyketides	Cinnamic acids and derivatives	Hydroxycinnamic acids and derivatives		6.076124359	6.244019538	C01	Lipids and lipid-like molecules	C01 (55)	C01	Organooxygen compounds	C27	Carbohydrates and carbohydrate conjugates	28	TNFaEcoli	TNFa	Ecoli	E. coli	G-	Escherichia coli	637
mbx0727	TNFaCand	-0.310853868	4.04E-08	7.58E-06	727	317.0525341	TRUE	0.636208	2660.187479	-0.001114579	C12H14O10	-H(-)	83	3,4,5-trihydroxy-6-(2,4,6-trihydroxyphenoxy)oxane-2-carboxylic acid	HMDB0125319; HMDB0125320; HMDB0125321	NA	NA	HMDB0125319	3	3,4,5-trihydroxy-6-(2,4,6-trihydroxyphenoxy)oxane-2-carboxylic acid	3,4,5-trihydroxy-6-(2,4,6-trihydroxyphenoxy)oxane-2-carboxylic acid	318.0586967	318.234	OC1C(O)C(OC2=C(O)C=C(O)C=C2O)OC(C1O)C(O)=O	Phenylpropanoids and polyketides	Flavonoids	Flavonoid glycosides	Aromatic heteromonocyclic compounds	-11.36333917	-15.43577359	C02	Organic acids and derivatives	C13 (102)	C13	Carboxylic acids and derivatives	C17	Amino acids, peptides, and analogues	26	TNFaCand	TNFa	Cand	C. albicans	Fungal	Candida albicans	685
mbx1135	TNFaMtb	0.311769687	4.07E-08	7.63E-06	1135	433.1132934	TRUE	0.89439729	1706.379049	0.000726069	C21H22O10	-H(-)	100	2-O-Caffeoylarbutin	HMDB0031347; HMDB0033739; HMDB0037480; HMDB0038775; HMDB0039935; HMDB0040536; HMDB0040832; HMDB0041150; HMDB0060772; HMDB0124767; HMDB0128100; HMDB0128101; HMDB0130017; HMDB0130018; HMDB0134585; HMDB0134586; HMDB0135129; HMDB0135130; HMDB0135368; HMDB0135369; HMDB0135371; HMDB0135372; HMDB0135373; HMDB0135375; HMDB0135376; HMDB0135377; HMDB0135379; HMDB0135380; HMDB0135381; HMDB0135382; HMDB01353…	NA	NA	HMDB0031347	54	2-O-Caffeoylarbutin	4,5-dihydroxy-6-(hydroxymethyl)-2-(4-hydroxyphenoxy)oxan-3-yl (2E)-3-(3,4-dihydroxyphenyl)prop-2-enoate	434.1212969	434.3934	OCC1OC(OC2=CC=C(O)C=C2)C(OC(=O)\C=C\C2=CC(O)=C(O)C=C2)C(O)C1O	Organic oxygen compounds	Organooxygen compounds	Carbohydrates and carbohydrate conjugates	Aromatic heteromonocyclic compounds	6.955661968	7.81051384	C01	Lipids and lipid-like molecules	C01 (55)	C01	Organooxygen compounds	C27	Carbohydrates and carbohydrate conjugates	25	TNFaMtb	TNFa	Mtb	M. tuberculosis	G+	Mycobacterium tuberculosis	456
mbx1196	TNFaaureus	-0.308968382	4.21E-08	7.87E-06	1196	457.2351451	TRUE	0.842182845	8311.116373	0.000917068	C23H39O7P	-H(-)	100	1-(5Z,8Z,11Z,14Z-eicosatetraenoyl)-sn-glycero-3-phosphate	HMDB0062312; HMDB0114742; HMDB62312	NA	CHEBI:73792	HMDB0062312	2	1-(5Z,8Z,11Z,14Z-eicosatetraenoyl)-sn-glycero-3-phosphate	(2R)-2-hydroxy-3-[(5Z,8Z,11Z,14Z)-icosa-5,8,11,14-tetraenoyloxy]propoxyphosphonic acid	458.2433406	458.532	[H]\C(CCCCC)=C(/[H])C\C([H])=C(\[H])C\C([H])=C(\[H])C\C([H])=C(\[H])CCCC(=O)OC[C@@]([H])(O)COP(O)(O)=O	Lipids and lipid-like molecules	Glycerophospholipids	Glycerophosphates	Aliphatic acyclic compounds	8.795219041	-9.789619679	C02	Organic acids and derivatives	C10 (56)	C10	Glycerophospholipids	C29	Glycerophosphoethanolamines	21	TNFaaureus	TNFa	aureus	S. aureus	G+	Staphylococcus aureus	543
mbx0960	TNFaCand	-0.310320127	4.27E-08	7.95E-06	960	380.9917357	TRUE	0.74081257	4458.666078	0.000454538	C15H10O10S	-H(-)	100	8-Hydroxyluteolin 8-sulfate	HMDB0037597; HMDB0041770; HMDB0125318; HMDB0131947; HMDB37597; HMDB41770	NA	NA	HMDB0037597	4	8-Hydroxyluteolin 8-sulfate	[2-(3,4-dihydroxyphenyl)-5,7-dihydroxy-4-oxochromen-8-yl]oxidanesulfonic acid	381.9994672	382.299	OC1=CC(O)=C(OS(O)(=O)=O)C2=C1C(=O)C=C(O2)C1=CC(O)=C(O)C=C1	Phenylpropanoids and polyketides	Flavonoids	Flavones	Aromatic heteropolycyclic compounds	-4.708469314	-15.0255373	C02	Organic acids and derivatives	C08 (83)	C08	Carboxylic acids and derivatives	C17	Amino acids, peptides, and analogues	19	TNFaCand	TNFa	Cand	C. albicans	Fungal	Candida albicans	685
mbx0411	IL6LPS	0.312828039	4.27E-08	7.95E-06	411	231.0987832	TRUE	0.66465604	3470.304196	-0.000138691	C9H16N2O5	-H(-)	100	N2-Succinyl-L-ornithine	HMDB0001199; HMDB0012161; HMDB0028766; HMDB0028873; HMDB0029062; HMDB0029123; HMDB0029393; HMDB01199; HMDB12161; HMDB28766; HMDB28873; HMDB29062; HMDB29123; HMDB29393	C03415; C15767	CHEBI:102630; CHEBI:27574; CHEBI:49260	HMDB0001199	7	N2-Succinyl-L-ornithine	N(2)-succinyl-L-ornithine	232.1059216	232.2337	NCCC[C@H](NC(=O)CCC(O)=O)C(O)=O	Organic acids and derivatives	Carboxylic acids and derivatives	Amino acids, peptides, and analogues	Aliphatic acyclic compounds	5.038475334	7.633210568	C01	Lipids and lipid-like molecules	C01 (55)	C01	Organooxygen compounds	C27	Carbohydrates and carbohydrate conjugates	26	IL6LPS	IL6	LPS	LPS	G-	Lipopolysaccharides	434
mbx0779	TNFaEcoli	-0.312699868	4.33E-08	8.04E-06	779	333.0085281	TRUE	0.85420918	3196.581043	-0.001081738	C15H10O7S	-H(-)	88	[3-(7-hydroxy-4-oxo-4H-chromen-2-yl)phenyl]oxidanesulfonic acid	HMDB0133344; HMDB0134560; HMDB0137537	NA	NA	HMDB0133344	3	[3-(7-hydroxy-4-oxo-4H-chromen-2-yl)phenyl]oxidanesulfonic acid	[3-(7-hydroxy-4-oxochromen-2-yl)phenyl]oxidanesulfonic acid	334.0147238	334.3	OC1=CC2=C(C=C1)C(=O)C=C(O2)C1=CC(OS(O)(=O)=O)=CC=C1	Phenylpropanoids and polyketides	Flavonoids	Flavones	Aromatic heteropolycyclic compounds	-8.808056387	-17.76398172	C02	Organic acids and derivatives	C13 (102)	C13	Carboxylic acids and derivatives	C17	Amino acids, peptides, and analogues	26	TNFaEcoli	TNFa	Ecoli	E. coli	G-	Escherichia coli	637
mbx0250	TNFaEcoli	0.312676706	4.34E-08	8.04E-06	250	189.090339	TRUE	0.5501501	6310.811443	0.001763661	C12H14O2	-H(-)	29	C15:5	HMDB0030905; HMDB0032027; HMDB0032064; HMDB0032177; HMDB0032488; HMDB0033033; HMDB0034277; HMDB0037627; HMDB0037700; HMDB0037701; HMDB0041315; HMDB0132934; HMDB0132983; HMDB30905; HMDB32027; HMDB32064; HMDB32177; HMDB32488; HMDB33033; HMDB34277; HMDB37627; HMDB37700; HMDB37701; HMDB41315	C03885; C06360; C17854	NA	HMDB0030905	13	1-(4-Methoxyphenyl)-1-penten-3-one	(1E)-1-(4-methoxyphenyl)pent-1-en-3-one	190.0993797	190.2384	CCC(=O)\C=C\C1=CC=C(OC)C=C1	Benzenoids	Phenol ethers	Anisoles	Aromatic homomonocyclic compounds	5.829359119	6.759294277	C01	Lipids and lipid-like molecules	C01 (55)	C01	Organooxygen compounds	C27	Carbohydrates and carbohydrate conjugates	26	TNFaEcoli	TNFa	Ecoli	E. coli	G-	Escherichia coli	637
mbx1149	TNFaMtb	0.311135444	4.35E-08	8.04E-06	1149	436.2121714	TRUE	0.73268795	2256.456591	0.000774066	C26H31NO5	-H(-)	100	Lagerstroemine	HMDB0030229; HMDB30229	NA	NA	HMDB0030229	1	Lagerstroemine	9-hydroxy-5,6-dimethoxy-16-oxa-24-azapentacyclo[15.7.1.1⁸,¹².0²,⁷.0¹⁹,²⁴]hexacosa-2,4,6,8,10,12(26)-hexaen-15-one	437.2202231	437.528	COC1=CC=C2C3CC(CC4CCCCN34)OC(=O)CCC3=CC(=C(O)C=C3)C2=C1OC	Phenylpropanoids and polyketides	Macrolides and analogues			5.984642672	7.018724096	C01	Lipids and lipid-like molecules	C01 (55)	C01	Organooxygen compounds	C27	Carbohydrates and carbohydrate conjugates	24	TNFaMtb	TNFa	Mtb	M. tuberculosis	G+	Mycobacterium tuberculosis	456
mbx1149	TNFaEcoli	0.312608493	4.37E-08	8.05E-06	1149	436.2121714	TRUE	0.73268795	2256.456591	0.000774066	C26H31NO5	-H(-)	100	Lagerstroemine	HMDB0030229; HMDB30229	NA	NA	HMDB0030229	1	Lagerstroemine	9-hydroxy-5,6-dimethoxy-16-oxa-24-azapentacyclo[15.7.1.1⁸,¹².0²,⁷.0¹⁹,²⁴]hexacosa-2,4,6,8,10,12(26)-hexaen-15-one	437.2202231	437.528	COC1=CC=C2C3CC(CC4CCCCN34)OC(=O)CCC3=CC(=C(O)C=C3)C2=C1OC	Phenylpropanoids and polyketides	Macrolides and analogues			5.984642672	7.018724096	C01	Lipids and lipid-like molecules	C01 (55)	C01	Organooxygen compounds	C27	Carbohydrates and carbohydrate conjugates	24	TNFaEcoli	TNFa	Ecoli	E. coli	G-	Escherichia coli	637
mbx0801	TNFaLPS	0.310926357	4.45E-08	8.18E-06	801	339.1229974	TRUE	0.79177031	2556.455743	0.000799111	C20H20O5	-H(-)	100	Dolichin B	HMDB0029468; HMDB0029866; HMDB0030610; HMDB0034026; HMDB0034214; HMDB0037247; HMDB0037585; HMDB0037916; HMDB0038755; HMDB0040306; HMDB0041251; HMDB0124802; HMDB0129258; HMDB0129260; HMDB0129262; HMDB0129264; HMDB0129266; HMDB0133497; HMDB0133502; HMDB0133503; HMDB0135875; HMDB0135876; HMDB0135877; HMDB0135878; HMDB0135879; HMDB0135880; HMDB0140711; HMDB0140712; HMDB0140713; HMDB0140715; HMDB01407…	C09832; C10418; C16416	CHEBI:565777; CHEBI:588051; CHEBI:66460; CHEBI:69098	HMDB0029468	32	Dolichin B	15-(2-hydroxy-3-methylbut-3-en-1-yl)-8,17-dioxatetracyclo[8.7.0.0²,⁷.0¹¹,¹⁶]heptadeca-2(7),3,5,11(16),12,14-hexaene-5,14-diol	340.1310738	340.3698	CC(=C)C(O)CC1=C(O)C=CC2=C1OC1C2COC2=C1C=CC(O)=C2	Phenylpropanoids and polyketides	Isoflavonoids	Furanoisoflavonoids		5.373412915	10.17291178	C01	Lipids and lipid-like molecules	C01 (55)	C01	Organooxygen compounds	C27	Carbohydrates and carbohydrate conjugates	23	TNFaLPS	TNFa	LPS	LPS	G-	Lipopolysaccharides	628
mbx1354	IL6typhi	-0.310392754	4.46E-08	8.18E-06	1354	537.0892649	TRUE	0.851623445	10130.50891	-0.000672396	C23H22O15	-H(-)	100	6-{[3,7-dihydroxy-2-(1-hydroxy-3-methoxy-4-oxocyclohexa-2,5-dien-1-yl)-6-methoxy-4-oxo-4H-chromen-5-yl]oxy}-3,4,5-trihydroxyoxane-2-carboxylic acid	HMDB0128780; HMDB0128781; HMDB0128782	NA	NA	HMDB0128780	3	6-{[3,7-dihydroxy-2-(1-hydroxy-3-methoxy-4-oxocyclohexa-2,5-dien-1-yl)-6-methoxy-4-oxo-4H-chromen-5-yl]oxy}-3,4,5-trihydroxyoxane-2-carboxylic acid	6-{[3,7-dihydroxy-2-(1-hydroxy-3-methoxy-4-oxocyclohexa-2,5-dien-1-yl)-6-methoxy-4-oxochromen-5-yl]oxy}-3,4,5-trihydroxyoxane-2-carboxylic acid	538.09587	538.414	COC1=CC(O)(C=CC1=O)C1=C(O)C(=O)C2=C(O1)C=C(O)C(OC)=C2OC1OC(C(O)C(O)C1O)C(O)=O	Organic oxygen compounds	Organooxygen compounds	Carbohydrates and carbohydrate conjugates	Aromatic heteropolycyclic compounds	-15.45704765	-19.24855022	C02	Organic acids and derivatives	C13 (102)	C13	Carboxylic acids and derivatives	C17	Amino acids, peptides, and analogues	30	IL6typhi	IL6	typhi	S. typhi	G-	Salmonella typhi	409
mbx0650	TNFatyphi	0.313837361	4.51E-08	8.26E-06	650	297.1347594	TRUE	0.79805315	32457.31423	-0.000398323	C15H22O6	-H(-)	100	Toxin T2 tetrol	HMDB0036159; HMDB0037560; HMDB36159; HMDB37560	NA	NA	HMDB0036159	2	Toxin T2 tetrol	2'-(hydroxymethyl)-1',5'-dimethyl-8'-oxaspiro[oxirane-2,12'-tricyclo[7.2.1.0²,⁷]dodecan]-5'-ene-4',10',11'-triol	298.1416384	298.3316	CC1=CC2OC3C(O)C(O)C(C)(C33CO3)C2(CO)CC1O	Lipids and lipid-like molecules	Prenol lipids	Sesquiterpenoids	Aliphatic heteropolycyclic compounds	5.442551237	10.22064249	C01	Lipids and lipid-like molecules	C01 (55)	C01	Organooxygen compounds	C27	Carbohydrates and carbohydrate conjugates	25	TNFatyphi	TNFa	typhi	S. typhi	G-	Salmonella typhi	538
mbx0005	IL6LPS	-0.312216586	4.55E-08	8.31E-06	5	71.01370367	TRUE	0.59433573	11618.75702	0.000149034	C3H4O2	-H(-)	100	Propenoic acid C3:1	HMDB0001167; HMDB0006112; HMDB0031647; HMDB01167; HMDB06112; HMDB31647	C00511; C00546; C19440	CHEBI:17158; CHEBI:18308; CHEBI:566274	HMDB0001167	3	Pyruvaldehyde	methylglyoxal	72.02112937	72.0627	CC(=O)C=O	Organic oxygen compounds	Organooxygen compounds	Carbonyl compounds	Aliphatic acyclic compounds	-16.76303943	-18.43049261	C02	Organic acids and derivatives	C22 (81)	C22	Organooxygen compounds	C34	Amino acids, peptides, and analogues	29	IL6LPS	IL6	LPS	LPS	G-	Lipopolysaccharides	434
mbx1182	IL1bCand	0.308166201	4.58E-08	8.34E-06	1182	451.2468604	TRUE	0.82931173	3756.915194	-0.0002336	C21H41O8P	-H(-)	100	PA(10:0/8:0)	HMDB0114778; HMDB0115482	NA	NA	HMDB0114778	2	PA(10:0/8:0)	(2R)-3-(decanoyloxy)-2-(octanoyloxy)propoxyphosphonic acid	452.2539053	452.525	[H][C@@](COC(=O)CCCCCCCCC)(COP(O)(O)=O)OC(=O)CCCCCCC	Lipids and lipid-like molecules	Glycerophospholipids	Glycerophosphates	Aliphatic acyclic compounds	8.021648722	9.310788417	C01	Lipids and lipid-like molecules	C01 (55)	C01	Organooxygen compounds	C27	Carbohydrates and carbohydrate conjugates	28	IL1bCand	IL1b	Cand	C. albicans	Fungal	Candida albicans	344
mbx0922	IFNgCand	0.307644002	4.60E-08	8.35E-06	922	371.1139429	TRUE	0.76236871	2791.048427	-0.000317232	C20H20O7	-H(-)	100	Tangeritin	HMDB0030539; HMDB0033270; HMDB0034278; HMDB0036633; HMDB0037456; HMDB0037508; HMDB0037599; HMDB0037750; HMDB0039775; HMDB0040323; HMDB0125959; HMDB0125960; HMDB0125961; HMDB0125962; HMDB0125963; HMDB0126470; HMDB0126474; HMDB0126477; HMDB0126484; HMDB0126488; HMDB0126494; HMDB0132519; HMDB30539; HMDB33270; HMDB34278; HMDB36633; HMDB37456; HMDB37508; HMDB37599; HMDB37750; HMDB39775; HMDB40323	C10186; C10190	CHEBI:9159; CHEBI:9400	HMDB0030539	22	Tangeritin	tangeretin	372.120903	372.3686	COC1=CC=C(C=C1)C1=CC(=O)C2=C(OC)C(OC)=C(OC)C(OC)=C2O1	Phenylpropanoids and polyketides	Flavonoids	O-methylated flavonoids	Aromatic heteropolycyclic compounds	7.260659877	7.510886014	C01	Lipids and lipid-like molecules	C01 (55)	C01	Organooxygen compounds	C27	Carbohydrates and carbohydrate conjugates	27	IFNgCand	IFNg	Cand	C. albicans	Fungal	Candida albicans	490
mbx0036	TNFapneu	-0.314662418	4.62E-08	8.35E-06	36	113.0243251	TRUE	0.48784722	54367.9617	9.22E-05	C5H6O3	-H(-)	100	2-Hydroxy-2,4-pentadienoic acid	HMDB0031859; HMDB0060461; HMDB31859; HMDB60461	NA	CHEBI:28993; CHEBI:74456	HMDB0031859	2	Norfuraneol	4-hydroxy-5-methyl-2H-furan-3-one	114.0316941	114.0993	CC1=C(O)C(=O)CO1	Organoheterocyclic compounds	Dihydrofurans	Furanones	Aliphatic heteromonocyclic compounds	-16.83211506	-18.31302736	C02	Organic acids and derivatives	C22 (81)	C22	Organooxygen compounds	C34	Amino acids, peptides, and analogues	28	TNFapneu	TNFa	pneu	S. pneumoniae	G+	Streptococcus pneumoniae	530
mbx0618	TNFaCand	-0.309562004	4.62E-08	8.35E-06	618	289.0029862	TRUE	0.74395788	3500.147279	-0.000625202	C10H10O8S	-H(-)	100	3-[3-methoxy-4-(sulfooxy)phenyl]-2-oxopropanoic acid	HMDB0126595; HMDB0127966; HMDB0127977	NA	NA	HMDB0126595	3	3-[3-methoxy-4-(sulfooxy)phenyl]-2-oxopropanoic acid	3-[3-methoxy-4-(sulfooxy)phenyl]-2-oxopropanoic acid	290.0096385	290.24	COC1=C(OS(O)(=O)=O)C=CC(CC(=O)C(O)=O)=C1	Benzenoids	Benzene and substituted derivatives	Phenylpyruvic acid derivatives	Aromatic homomonocyclic compounds	-12.69304484	-14.06343708	C02	Organic acids and derivatives	C08 (83)	C08	Carboxylic acids and derivatives	C17	Amino acids, peptides, and analogues	26	TNFaCand	TNFa	Cand	C. albicans	Fungal	Candida albicans	685
mbx0117	TNFaLPS	-0.310531916	4.64E-08	8.36E-06	117	148.9909992	TRUE	0.186968655	23271.27308	0.000403354	C4H6O4S	-H(-)	100	Thiodiacetic acid	HMDB0042032; HMDB42032	C14872	CHEBI:35012	HMDB0042032	1	Thiodiacetic acid	thiodiglycolic acid	149.9986794	150.153	OC(=O)CSCC(O)=O	Organic acids and derivatives	Carboxylic acids and derivatives	Dicarboxylic acids and derivatives	Aliphatic acyclic compounds	-15.93329941	-17.34631396	C02	Organic acids and derivatives	C22 (81)	C22	Organooxygen compounds	C17	Amino acids, peptides, and analogues	29	TNFaLPS	TNFa	LPS	LPS	G-	Lipopolysaccharides	628
mbx0801	TNFatyphi	0.313420258	4.71E-08	8.48E-06	801	339.1229974	TRUE	0.79177031	2556.455743	0.000799111	C20H20O5	-H(-)	100	Dolichin B	HMDB0029468; HMDB0029866; HMDB0030610; HMDB0034026; HMDB0034214; HMDB0037247; HMDB0037585; HMDB0037916; HMDB0038755; HMDB0040306; HMDB0041251; HMDB0124802; HMDB0129258; HMDB0129260; HMDB0129262; HMDB0129264; HMDB0129266; HMDB0133497; HMDB0133502; HMDB0133503; HMDB0135875; HMDB0135876; HMDB0135877; HMDB0135878; HMDB0135879; HMDB0135880; HMDB0140711; HMDB0140712; HMDB0140713; HMDB0140715; HMDB01407…	C09832; C10418; C16416	CHEBI:565777; CHEBI:588051; CHEBI:66460; CHEBI:69098	HMDB0029468	32	Dolichin B	15-(2-hydroxy-3-methylbut-3-en-1-yl)-8,17-dioxatetracyclo[8.7.0.0²,⁷.0¹¹,¹⁶]heptadeca-2(7),3,5,11(16),12,14-hexaene-5,14-diol	340.1310738	340.3698	CC(=C)C(O)CC1=C(O)C=CC2=C1OC1C2COC2=C1C=CC(O)=C2	Phenylpropanoids and polyketides	Isoflavonoids	Furanoisoflavonoids		5.373412915	10.17291178	C01	Lipids and lipid-like molecules	C01 (55)	C01	Organooxygen compounds	C27	Carbohydrates and carbohydrate conjugates	23	TNFatyphi	TNFa	typhi	S. typhi	G-	Salmonella typhi	538
mbx1188	TNFapneu	0.314412706	4.74E-08	8.50E-06	1188	453.1554199	TRUE	0.860013425	1807.379623	7.04E-05	C25H26O8	-H(-)	100	KB 2	HMDB0033666; HMDB0133920; HMDB0133922; HMDB0133924; HMDB0133926; HMDB0133928; HMDB0133934; HMDB33666	C02347	NA	HMDB0033666	7	KB 2	5-hydroxy-3-(3-hydroxy-3-methylbutyl)-8,8-dimethyl-2-(2,4,5-trihydroxyphenyl)pyrano[2,3-h]chromen-4-one	454.1627678	454.4691	CC(C)(O)CCC1=C(OC2=C(C(O)=CC3=C2C=CC(C)(C)O3)C1=O)C1=CC(O)=C(O)C=C1O	Phenylpropanoids and polyketides	Flavonoids	Flavones	Aromatic heteropolycyclic compounds	7.959824333	7.846380375	C01	Lipids and lipid-like molecules	C01 (55)	C01	Organooxygen compounds	C27	Carbohydrates and carbohydrate conjugates	29	TNFapneu	TNFa	pneu	S. pneumoniae	G+	Streptococcus pneumoniae	530
mbx1383	TNFaCand	-0.309173748	4.81E-08	8.59E-06	1383	563.371988	TRUE	0.5297879	19068.22367	-0.000161208	C29H57O8P	-H(-)	100	PA(8:0/18:0)	HMDB0115489; HMDB0115615; HMDB0115691; HMDB0115698; HMDB0115704; HMDB0115783; HMDB0115794; HMDB0115800; HMDB0115814	NA	NA	HMDB0115489	9	PA(8:0/18:0)	(2R)-2-(octadecanoyloxy)-3-(octanoyloxy)propoxyphosphonic acid	564.3791058	564.741	[H][C@@](COC(=O)CCCCCCC)(COP(O)(O)=O)OC(=O)CCCCCCCCCCCCCCCCC	Lipids and lipid-like molecules	Glycerophospholipids	Glycerophosphates	Aliphatic acyclic compounds	6.926678192	-11.25893042	C02	Organic acids and derivatives	C13 (102)	C13	Carboxylic acids and derivatives	C17	Amino acids, peptides, and analogues	26	TNFaCand	TNFa	Cand	C. albicans	Fungal	Candida albicans	685
mbx0350	IL6LPS	-0.311649757	4.83E-08	8.59E-06	350	216.1242021	TRUE	0.7870546	1704.932112	-7.12E-05	C10H19NO4	-H(-)	100	Propionylcarnitine	HMDB0000824; HMDB0062514; HMDB00824; HMDB62514	C03017	CHEBI:28867; CHEBI:53210	HMDB0000824	2	Propionylcarnitine	O-propanoylcarnitine	217.1314081	217.265	CCC(=O)O[C@H](CC([O-])=O)C[N+](C)(C)C	Lipids and lipid-like molecules	Fatty Acyls	Fatty acid esters	Aliphatic acyclic compounds	-28.31114497	-4.453729993	C02	Organic acids and derivatives	C04 (105)	C04	Carboxylic acids and derivatives	C04	Amino acids, peptides, and analogues	24	IL6LPS	IL6	LPS	LPS	G-	Lipopolysaccharides	434
mbx0922	TNFaMtb	0.310123476	4.84E-08	8.59E-06	922	371.1139429	TRUE	0.76236871	2791.048427	-0.000317232	C20H20O7	-H(-)	100	Tangeritin	HMDB0030539; HMDB0033270; HMDB0034278; HMDB0036633; HMDB0037456; HMDB0037508; HMDB0037599; HMDB0037750; HMDB0039775; HMDB0040323; HMDB0125959; HMDB0125960; HMDB0125961; HMDB0125962; HMDB0125963; HMDB0126470; HMDB0126474; HMDB0126477; HMDB0126484; HMDB0126488; HMDB0126494; HMDB0132519; HMDB30539; HMDB33270; HMDB34278; HMDB36633; HMDB37456; HMDB37508; HMDB37599; HMDB37750; HMDB39775; HMDB40323	C10186; C10190	CHEBI:9159; CHEBI:9400	HMDB0030539	22	Tangeritin	tangeretin	372.120903	372.3686	COC1=CC=C(C=C1)C1=CC(=O)C2=C(OC)C(OC)=C(OC)C(OC)=C2O1	Phenylpropanoids and polyketides	Flavonoids	O-methylated flavonoids	Aromatic heteropolycyclic compounds	7.260659877	7.510886014	C01	Lipids and lipid-like molecules	C01 (55)	C01	Organooxygen compounds	C27	Carbohydrates and carbohydrate conjugates	27	TNFaMtb	TNFa	Mtb	M. tuberculosis	G+	Mycobacterium tuberculosis	456
mbx0411	TNFatyphi	0.313154194	4.85E-08	8.59E-06	411	231.0987832	TRUE	0.66465604	3470.304196	-0.000138691	C9H16N2O5	-H(-)	100	N2-Succinyl-L-ornithine	HMDB0001199; HMDB0012161; HMDB0028766; HMDB0028873; HMDB0029062; HMDB0029123; HMDB0029393; HMDB01199; HMDB12161; HMDB28766; HMDB28873; HMDB29062; HMDB29123; HMDB29393	C03415; C15767	CHEBI:102630; CHEBI:27574; CHEBI:49260	HMDB0001199	7	N2-Succinyl-L-ornithine	N(2)-succinyl-L-ornithine	232.1059216	232.2337	NCCC[C@H](NC(=O)CCC(O)=O)C(O)=O	Organic acids and derivatives	Carboxylic acids and derivatives	Amino acids, peptides, and analogues	Aliphatic acyclic compounds	5.038475334	7.633210568	C01	Lipids and lipid-like molecules	C01 (55)	C01	Organooxygen compounds	C27	Carbohydrates and carbohydrate conjugates	26	TNFatyphi	TNFa	typhi	S. typhi	G-	Salmonella typhi	538
mbx1568	TNFaenteri	0.315232998	4.85E-08	8.59E-06	1568	874.6677976	TRUE	0.55349636	9331.616442	0.001713563	C52H94NO7P	-H(-)	32	PC(o-22:0/22:6(4Z,7Z,10Z,13Z,16Z,19Z))	HMDB0013450; HMDB0013457; HMDB13450; HMDB13457	NA	NA	HMDB0013450	2	PC(O-22:0/22:6(4Z,7Z,10Z,13Z,16Z,19Z))	(2-{[(2R)-2-[(4Z,7Z,10Z,13Z,16Z,19Z)-docosa-4,7,10,13,16,19-hexaenoyloxy]-3-(docosyloxy)propyl phosphonato]oxy}ethyl)trimethylazanium	875.6767909	876.279	CCCCCCCCCCCCCCCCCCCCCCOC[C@]([H])(COP([O-])(=O)OCC[N+](C)(C)C)OC(=O)CC\C=C/C\C=C/C\C=C/C\C=C/C\C=C/C\C=C/CC	Lipids and lipid-like molecules	Glycerophospholipids	Glycerophosphocholines	Aliphatic acyclic compounds	5.077553133	4.373175003	C01	Lipids and lipid-like molecules	C07 (58)	C07	Carboxylic acids and derivatives	C08	Glycerophosphoserines	25	TNFaenteri	TNFa	enteri	S. enteritidis	G-	Salmonella enterica	587
mbx0877	TNFatyphi	-0.312860698	4.99E-08	8.81E-06	877	358.1146541	TRUE	0.685931205	6077.933748	-0.000300235	C15H21NO9	-H(-)	100	Epinephrine glucuronide	HMDB0010336; HMDB0029452; HMDB10336; HMDB29452	NA	NA	HMDB0010336	2	Epinephrine glucuronide	(2S,3S,4S,5R,6S)-3,4,5-trihydroxy-6-{2-hydroxy-4-[(1R)-1-hydroxy-2-(methylamino)ethyl]phenoxy}oxane-2-carboxylic acid	359.1216313	359.3285	CNC[C@H](O)C1=CC=C(O[C@@H]2O[C@@H]([C@@H](O)[C@H](O)[C@H]2O)C(O)=O)C(O)=C1	Organic oxygen compounds	Organooxygen compounds	Carbohydrates and carbohydrate conjugates	Aromatic heteromonocyclic compounds	-20.06408407	-17.84418819	C02	Organic acids and derivatives	C23 (82)	C23	Organic sulfuric acids and derivatives	C19	Amino acids, peptides, and analogues	29	TNFatyphi	TNFa	typhi	S. typhi	G-	Salmonella typhi	538
mbx0031	IFNgtyphi	-0.3068554	5.00E-08	8.81E-06	31	111.0086917	TRUE	0.67158234	70398.59964	7.56E-05	C5H4O3	-H(-)	100	Furoic acid	HMDB0000444; HMDB0000617; HMDB0032994; HMDB0039437; HMDB00444; HMDB00617; HMDB32994; HMDB39437	C01546	CHEBI:30845; CHEBI:30846	HMDB0000444	4	3-Furoic acid	3-furoic acid	112.016044	112.0835	OC(=O)C1=COC=C1	Organoheterocyclic compounds	Furans	Furoic acid and derivatives	Aromatic heteromonocyclic compounds	-17.82050973	-13.09928655	C02	Organic acids and derivatives	C13 (102)	C13	Carboxylic acids and derivatives	C19	Amino acids, peptides, and analogues	30	IFNgtyphi	IFNg	typhi	S. typhi	G-	Salmonella typhi	408
mbx0877	IL6LPS	-0.3113135	5.00E-08	8.81E-06	877	358.1146541	TRUE	0.685931205	6077.933748	-0.000300235	C15H21NO9	-H(-)	100	Epinephrine glucuronide	HMDB0010336; HMDB0029452; HMDB10336; HMDB29452	NA	NA	HMDB0010336	2	Epinephrine glucuronide	(2S,3S,4S,5R,6S)-3,4,5-trihydroxy-6-{2-hydroxy-4-[(1R)-1-hydroxy-2-(methylamino)ethyl]phenoxy}oxane-2-carboxylic acid	359.1216313	359.3285	CNC[C@H](O)C1=CC=C(O[C@@H]2O[C@@H]([C@@H](O)[C@H](O)[C@H]2O)C(O)=O)C(O)=C1	Organic oxygen compounds	Organooxygen compounds	Carbohydrates and carbohydrate conjugates	Aromatic heteromonocyclic compounds	-20.06408407	-17.84418819	C02	Organic acids and derivatives	C23 (82)	C23	Organic sulfuric acids and derivatives	C19	Amino acids, peptides, and analogues	29	IL6LPS	IL6	LPS	LPS	G-	Lipopolysaccharides	434
mbx0801	TNFaenteri	0.314851639	5.04E-08	8.85E-06	801	339.1229974	TRUE	0.79177031	2556.455743	0.000799111	C20H20O5	-H(-)	100	Dolichin B	HMDB0029468; HMDB0029866; HMDB0030610; HMDB0034026; HMDB0034214; HMDB0037247; HMDB0037585; HMDB0037916; HMDB0038755; HMDB0040306; HMDB0041251; HMDB0124802; HMDB0129258; HMDB0129260; HMDB0129262; HMDB0129264; HMDB0129266; HMDB0133497; HMDB0133502; HMDB0133503; HMDB0135875; HMDB0135876; HMDB0135877; HMDB0135878; HMDB0135879; HMDB0135880; HMDB0140711; HMDB0140712; HMDB0140713; HMDB0140715; HMDB01407…	C09832; C10418; C16416	CHEBI:565777; CHEBI:588051; CHEBI:66460; CHEBI:69098	HMDB0029468	32	Dolichin B	15-(2-hydroxy-3-methylbut-3-en-1-yl)-8,17-dioxatetracyclo[8.7.0.0²,⁷.0¹¹,¹⁶]heptadeca-2(7),3,5,11(16),12,14-hexaene-5,14-diol	340.1310738	340.3698	CC(=C)C(O)CC1=C(O)C=CC2=C1OC1C2COC2=C1C=CC(O)=C2	Phenylpropanoids and polyketides	Isoflavonoids	Furanoisoflavonoids		5.373412915	10.17291178	C01	Lipids and lipid-like molecules	C01 (55)	C01	Organooxygen compounds	C27	Carbohydrates and carbohydrate conjugates	23	TNFaenteri	TNFa	enteri	S. enteritidis	G-	Salmonella enterica	587
mbx0727	TNFaenteri	-0.314671042	5.13E-08	9.00E-06	727	317.0525341	TRUE	0.636208	2660.187479	-0.001114579	C12H14O10	-H(-)	83	3,4,5-trihydroxy-6-(2,4,6-trihydroxyphenoxy)oxane-2-carboxylic acid	HMDB0125319; HMDB0125320; HMDB0125321	NA	NA	HMDB0125319	3	3,4,5-trihydroxy-6-(2,4,6-trihydroxyphenoxy)oxane-2-carboxylic acid	3,4,5-trihydroxy-6-(2,4,6-trihydroxyphenoxy)oxane-2-carboxylic acid	318.0586967	318.234	OC1C(O)C(OC2=C(O)C=C(O)C=C2O)OC(C1O)C(O)=O	Phenylpropanoids and polyketides	Flavonoids	Flavonoid glycosides	Aromatic heteromonocyclic compounds	-11.36333917	-15.43577359	C02	Organic acids and derivatives	C13 (102)	C13	Carboxylic acids and derivatives	C17	Amino acids, peptides, and analogues	26	TNFaenteri	TNFa	enteri	S. enteritidis	G-	Salmonella enterica	587
mbx0700	IFNgCand	-0.306499232	5.19E-08	9.05E-06	700	308.0982197	TRUE	0.58270362	9194.830754	0.000484168	C11H19NO9	-H(-)	100	N-Acetylneuraminic acid	HMDB0000230; HMDB0000773; HMDB00230; HMDB00773; HMDB00800	C19909; C19910	CHEBI:45744; CHEBI:61599	HMDB0000230	2	N-Acetylneuraminic acid	β-neu5ac	309.1059812	309.2699	[H][C@]1(O[C@@](O)(C[C@H](O)[C@H]1NC(C)=O)C(O)=O)[C@H](O)[C@H](O)CO	Organic oxygen compounds	Organooxygen compounds	Carbohydrates and carbohydrate conjugates	Aliphatic heteromonocyclic compounds	-12.39826882	-17.44125989	C02	Organic acids and derivatives	C13 (102)	C13	Carboxylic acids and derivatives	C17	Amino acids, peptides, and analogues	30	IFNgCand	IFNg	Cand	C. albicans	Fungal	Candida albicans	490
mbx0036	IL6LPS	-0.310961186	5.19E-08	9.05E-06	36	113.0243251	TRUE	0.48784722	54367.9617	9.22E-05	C5H6O3	-H(-)	100	2-Hydroxy-2,4-pentadienoic acid	HMDB0031859; HMDB0060461; HMDB31859; HMDB60461	NA	CHEBI:28993; CHEBI:74456	HMDB0031859	2	Norfuraneol	4-hydroxy-5-methyl-2H-furan-3-one	114.0316941	114.0993	CC1=C(O)C(=O)CO1	Organoheterocyclic compounds	Dihydrofurans	Furanones	Aliphatic heteromonocyclic compounds	-16.83211506	-18.31302736	C02	Organic acids and derivatives	C22 (81)	C22	Organooxygen compounds	C34	Amino acids, peptides, and analogues	28	IL6LPS	IL6	LPS	LPS	G-	Lipopolysaccharides	434
mbx1177	IL1bCand	0.306831586	5.27E-08	9.14E-06	1177	449.2680435	TRUE	0.80688843	7447.683226	0.001688429	C29H38O4	-H(-)	33	Celastrol	HMDB0002385; HMDB02385	NA	CHEBI:63959	HMDB0002385	1	Celastrol	triterpene	450.2770097	450.6096	[H][C@@]12C[C@@](C)(CC[C@]1(C)CC[C@]1(C)C3=CC=C4C(C)=C(O)C(=O)C=C4[C@]3(C)CC[C@@]21C)C(O)=O	Lipids and lipid-like molecules	Prenol lipids	Triterpenoids	Aliphatic homopolycyclic compounds	7.694584746	8.042302376	C01	Lipids and lipid-like molecules	C01 (55)	C01	Organooxygen compounds	C27	Carbohydrates and carbohydrate conjugates	28	IL1bCand	IL1b	Cand	C. albicans	Fungal	Candida albicans	344
mbx1597	IL6LPS	-0.310804645	5.27E-08	9.14E-06	1597	955.9060396	TRUE	0.25297818	17866.62953	0.000256919	C63H120O5	-H(-)	100	TG(20:0/22:2(13Z,16Z)/o-18:0)	HMDB0046022; HMDB0046247; HMDB0046705; HMDB0046993; HMDB0047388; HMDB0047710; HMDB0049386; HMDB0049686; HMDB0050000; HMDB0050285; HMDB0050565; HMDB0050853; HMDB0051611; HMDB0052076; HMDB0052092; HMDB0052500; HMDB0053341; HMDB0054390; HMDB46022; HMDB46247; HMDB46705; HMDB46993; HMDB47388; HMDB47710; HMDB49386; HMDB49686; HMDB50000; HMDB50285; HMDB50565; HMDB50853; HMDB51611; HMDB52076; HMDB52092; …	NA	NA	HMDB0046022	18	TG(20:0/22:2(13Z,16Z)/O-18:0)	(2R)-1-(icosanoyloxy)-3-(octadecyloxy)propan-2-yl (13Z,16Z)-docosa-13,16-dienoate	956.913577	957.648	[H][C@@](COCCCCCCCCCCCCCCCCCC)(COC(=O)CCCCCCCCCCCCCCCCCCC)OC(=O)CCCCCCCCCCC\C=C/C\C=C/CCCCC	Lipids and lipid-like molecules	Glycerolipids	Triradylcglycerols	Aliphatic acyclic compounds	-8.609801283	-18.28869445	C02	Organic acids and derivatives	C13 (102)	C13	Carboxylic acids and derivatives	C25	Amino acids, peptides, and analogues	30	IL6LPS	IL6	LPS	LPS	G-	Lipopolysaccharides	434
mbx0031	IL6LPS	-0.310802711	5.27E-08	9.14E-06	31	111.0086917	TRUE	0.67158234	70398.59964	7.56E-05	C5H4O3	-H(-)	100	Furoic acid	HMDB0000444; HMDB0000617; HMDB0032994; HMDB0039437; HMDB00444; HMDB00617; HMDB32994; HMDB39437	C01546	CHEBI:30845; CHEBI:30846	HMDB0000444	4	3-Furoic acid	3-furoic acid	112.016044	112.0835	OC(=O)C1=COC=C1	Organoheterocyclic compounds	Furans	Furoic acid and derivatives	Aromatic heteromonocyclic compounds	-17.82050973	-13.09928655	C02	Organic acids and derivatives	C13 (102)	C13	Carboxylic acids and derivatives	C19	Amino acids, peptides, and analogues	30	IL6LPS	IL6	LPS	LPS	G-	Lipopolysaccharides	434
mbx0365	TNFaMtb	-0.309224135	5.31E-08	9.18E-06	365	221.0450378	TRUE	0.64806816	5508.528512	0.000508687	C11H10O5	-H(-)	100	3-(6-hydroxy-7-methoxy-2H-1,3-benzodioxol-5-yl)prop-2-enal	HMDB0128662; HMDB0128663; HMDB0132247; HMDB0132248; HMDB0136673	NA	NA	HMDB0128662	5	3-(6-hydroxy-7-methoxy-2H-1,3-benzodioxol-5-yl)prop-2-enal	3-(6-hydroxy-7-methoxy-2H-1,3-benzodioxol-5-yl)prop-2-enal	222.0528234	222.196	COC1=C(O)C(C=CC=O)=CC2=C1OCO2	Organoheterocyclic compounds	Benzodioxoles		Aromatic heteropolycyclic compounds	-16.14387673	-16.64052162	C02	Organic acids and derivatives	C22 (81)	C22	Organooxygen compounds	C17	Amino acids, peptides, and analogues	28	TNFaMtb	TNFa	Mtb	M. tuberculosis	G+	Mycobacterium tuberculosis	456
mbx1264	TNFaCand	0.308050098	5.41E-08	9.34E-06	1264	489.1402794	TRUE	0.92080024	1750.623909	-4.53E-05	C24H26O11	-H(-)	100	4'',5,6-Trimethylscutellarein 7-glucoside	HMDB0040512; HMDB40512	NA	NA	HMDB0040512	1	4',5,6-Trimethylscutellarein 7-glucoside	5,6-dimethoxy-2-(4-methoxyphenyl)-7-{[3,4,5-trihydroxy-6-(hydroxymethyl)oxan-2-yl]oxy}chromen-4-one	490.1475117	490.4566	COC1=CC=C(C=C1)C1=CC(=O)C2=C(OC)C(OC)=C(OC3OC(CO)C(O)C(O)C3O)C=C2O1	Phenylpropanoids and polyketides	Flavonoids	Flavonoid glycosides	Aromatic heteropolycyclic compounds	5.396546097	6.72716491	C01	Lipids and lipid-like molecules	C01 (55)	C01	Organooxygen compounds	C27	Carbohydrates and carbohydrate conjugates	26	TNFaCand	TNFa	Cand	C. albicans	Fungal	Candida albicans	685
mbx0191	TNFatyphi	0.312039122	5.44E-08	9.35E-06	191	173.1180865	TRUE	0.060637817	9828.26546	0.000230799	C9H18O3	-H(-)	100	(±)-3-Hydroxynonanoic acid	HMDB0031513; HMDB0034040; HMDB31513; HMDB34040	NA	NA	HMDB0031513	2	(±)-3-Hydroxynonanoic acid	(+)-3-hydroxy pelargonic acid	174.1255944	174.2374	CCCCCCC(O)CC(O)=O	Organic acids and derivatives	Hydroxy acids and derivatives	Medium-chain hydroxy acids and derivatives	Aliphatic acyclic compounds	2.390586295	4.472480607	C01	Lipids and lipid-like molecules	C07 (58)	C07	Carboxylic acids and derivatives	C08	Glycerophosphoserines	25	TNFatyphi	TNFa	typhi	S. typhi	G-	Salmonella typhi	538
mbx0048	TNFapneu	-0.312874468	5.55E-08	9.52E-06	48	117.01924	TRUE	0.27551964	11852.83582	9.19E-05	C4H6O4	-H(-)	100	Succinate	HMDB0000202; HMDB0000254; HMDB0000349; HMDB0000940; HMDB00202; HMDB00254; HMDB0031204; HMDB00349; HMDB0039324; HMDB00940; HMDB0130020; HMDB02475; HMDB31204; HMDB39324	C00042; C02170	CHEBI:15741; CHEBI:290972; CHEBI:30860; CHEBI:71176	HMDB0000202	7	Methylmalonic acid	methylmalonic acid	118.0266087	118.088	CC(C(O)=O)C(O)=O	Organic acids and derivatives	Carboxylic acids and derivatives	Dicarboxylic acids and derivatives	Aliphatic acyclic compounds	-13.46022388	-15.59384006	C02	Organic acids and derivatives	C13 (102)	C13	Carboxylic acids and derivatives	C17	Amino acids, peptides, and analogues	28	TNFapneu	TNFa	pneu	S. pneumoniae	G+	Streptococcus pneumoniae	530
mbx0521	TNFaEcoli	-0.310287628	5.56E-08	9.53E-06	521	258.9901027	TRUE	0.78239763	10587.93529	0.001693664	C9H8O7S	-H(-)	33	Caffeic acid 3-sulfate	HMDB0041706; HMDB0041708; HMDB0125409; HMDB0125831; HMDB0127962; HMDB0134087; HMDB0135272; HMDB41706; HMDB41708	NA	CHEBI:90242	HMDB0041706	7	Caffeic acid 3-O-sulfate	(2E)-3-[4-hydroxy-3-(sulfooxy)phenyl]prop-2-enoic acid	259.9990733	260.221	OC(=O)\C=C\C1=CC(OS(O)(=O)=O)=C(O)C=C1	Phenylpropanoids and polyketides	Cinnamic acids and derivatives	Hydroxycinnamic acids and derivatives	Aromatic homomonocyclic compounds	-18.40828141	-9.434777415	C02	Organic acids and derivatives	C23 (82)	C23	Organic sulfuric acids and derivatives	C17	Amino acids, peptides, and analogues	25	TNFaEcoli	TNFa	Ecoli	E. coli	G-	Escherichia coli	637
mbx1264	TNFatyphi	0.311772012	5.59E-08	9.55E-06	1264	489.1402794	TRUE	0.92080024	1750.623909	-4.53E-05	C24H26O11	-H(-)	100	4'',5,6-Trimethylscutellarein 7-glucoside	HMDB0040512; HMDB40512	NA	NA	HMDB0040512	1	4',5,6-Trimethylscutellarein 7-glucoside	5,6-dimethoxy-2-(4-methoxyphenyl)-7-{[3,4,5-trihydroxy-6-(hydroxymethyl)oxan-2-yl]oxy}chromen-4-one	490.1475117	490.4566	COC1=CC=C(C=C1)C1=CC(=O)C2=C(OC)C(OC)=C(OC3OC(CO)C(O)C(O)C3O)C=C2O1	Phenylpropanoids and polyketides	Flavonoids	Flavonoid glycosides	Aromatic heteropolycyclic compounds	5.396546097	6.72716491	C01	Lipids and lipid-like molecules	C01 (55)	C01	Organooxygen compounds	C27	Carbohydrates and carbohydrate conjugates	26	TNFatyphi	TNFa	typhi	S. typhi	G-	Salmonella typhi	538
mbx0160	TNFaaureus	-0.306225196	5.62E-08	9.58E-06	160	164.0579898	TRUE	0.89102441	9285.806919	-0.000206719	C6H7N5O	-H(-)	100	Methylguanine	HMDB0000897; HMDB0001566; HMDB0003282; HMDB0006040; HMDB00897; HMDB01566; HMDB03282; HMDB06040	C02230; C02242; C04152; C04153	CHEBI:21803; CHEBI:27564; CHEBI:28664	HMDB0000897	4	7-Methylguanine	2-amino-7-methylhypoxanthine	165.0650599	165.1527	CN1C=NC2=C1C(=O)N=C(N)N2	Organoheterocyclic compounds	Imidazopyrimidines	Purines and purine derivatives	Aromatic heteropolycyclic compounds	-8.897520983	-17.13178099	C02	Organic acids and derivatives	C13 (102)	C13	Carboxylic acids and derivatives	C19	Amino acids, peptides, and analogues	21	TNFaaureus	TNFa	aureus	S. aureus	G+	Staphylococcus aureus	543
mbx0282	IFNgtyphi	0.305678534	5.65E-08	9.62E-06	282	199.0380279	TRUE	0.70260823	27056.49308	-0.000214136	C7H13KO4	-H(-)	25	Potassium 2-(1''-ethoxy) ethoxypropanoate	HMDB0037192; HMDB37192	NA	NA	HMDB0037192	1	NA	NA	NA	NA	NA	NA	NA	NA	NA	5.808178289	8.993645136	C01	Lipids and lipid-like molecules	C01 (55)	C01	Organooxygen compounds	C27	Carbohydrates and carbohydrate conjugates	26	IFNgtyphi	IFNg	typhi	S. typhi	G-	Salmonella typhi	408
mbx1253	IL1bCox	0.305624211	5.69E-08	9.65E-06	1253	480.3099961	TRUE	0.94469455	377932.363	-0.000434851	C23H48NO7P	-H(-)	100	LysoPC(15:0)	HMDB0010381; HMDB0011129; HMDB0011130; HMDB10381; HMDB11129; HMDB11130	C04230	CHEBI:133144; CHEBI:580912; CHEBI:75036	HMDB0010381	3	LysoPC(15:0/0:0)	(2-{[(2R)-2-hydroxy-3-(pentadecanoyloxy)propyl phosphono]oxy}ethyl)trimethylazanium	481.3168394	481.6035	[H][C@@](O)(COC(=O)CCCCCCCCCCCCCC)COP([O-])(=O)OCC[N+](C)(C)C	Lipids and lipid-like molecules	Glycerophospholipids	Glycerophosphocholines	Aliphatic acyclic compounds	9.684157685	-10.04568938	C02	Organic acids and derivatives	C10 (56)	C10	Glycerophospholipids	C29	Glycerophosphoethanolamines	18	IL1bCox	IL1b	Cox	C. burnetii	G-	Coxiella burnetii	413
mbx0651	TNFaCand	0.307449307	5.76E-08	9.75E-06	651	297.169303	TRUE	0.815615175	6725.141865	0.001443491	C16H26O5	-H(-)	49	Artemether	HMDB0015643; HMDB15643	NA	CHEBI:195280	HMDB0015643	1	Artemether	artemether	298.1780239	298.3746	[H][C@@]12CC[C@@H](C)[C@]3([H])CC[C@@]4(C)OO[C@@]13[C@]([H])(O[C@H](OC)[C@@H]2C)O4	Lipids and lipid-like molecules	Prenol lipids	Sesquiterpenoids	Aliphatic heteropolycyclic compounds	4.429023376	9.975337727	C01	Lipids and lipid-like molecules	C01 (55)	C01	Organooxygen compounds	C27	Carbohydrates and carbohydrate conjugates	21	TNFaCand	TNFa	Cand	C. albicans	Fungal	Candida albicans	685
mbx0542	TNFaMtb	-0.308432015	5.77E-08	9.75E-06	542	267.0725684	TRUE	0.51015812	10691.76839	0.000924122	C10H12N4O5	-H(-)	100	Inosine	HMDB0000195; HMDB0000481; HMDB0003040; HMDB00195; HMDB00481; HMDB03040	C00294	CHEBI:17596; CHEBI:705435; CHEBI:74074	HMDB0000195	3	Inosine	inosine	268.0807695	268.2261	OC[C@H]1O[C@H]([C@H](O)[C@@H]1O)N1C=NC2=C(O)N=CN=C12	Nucleosides, nucleotides, and analogues	Purine nucleosides		Aromatic heteropolycyclic compounds	-13.97730583	-18.18775203	C02	Organic acids and derivatives	C13 (102)	C13	Carboxylic acids and derivatives	C17	Amino acids, peptides, and analogues	31	TNFaMtb	TNFa	Mtb	M. tuberculosis	G+	Mycobacterium tuberculosis	456
mbx0045	TNFaLPS	-0.308365024	5.81E-08	9.79E-06	45	116.0352605	TRUE	0.056908797	7156.141397	5.58E-05	C4H7NO3	-H(-)	100	Aspartate semialdehyde	HMDB0000532; HMDB0006454; HMDB0012249; HMDB00532; HMDB06454; HMDB12249	C00441; C03508	CHEBI:18051; CHEBI:40410; CHEBI:40673	HMDB0000532	3	Acetylglycine	aceturate	117.0425931	117.1033	CC(=O)NCC(O)=O	Organic acids and derivatives	Carboxylic acids and derivatives	Amino acids, peptides, and analogues	Aliphatic acyclic compounds	-18.730254	-12.03401366	C02	Organic acids and derivatives	C22 (81)	C22	Organooxygen compounds	C19	Amino acids, peptides, and analogues	28	TNFaLPS	TNFa	LPS	LPS	G-	Lipopolysaccharides	628
mbx0048	TNFaenteri	-0.313421757	5.83E-08	9.80E-06	48	117.01924	TRUE	0.27551964	11852.83582	9.19E-05	C4H6O4	-H(-)	100	Succinate	HMDB0000202; HMDB0000254; HMDB0000349; HMDB0000940; HMDB00202; HMDB00254; HMDB0031204; HMDB00349; HMDB0039324; HMDB00940; HMDB0130020; HMDB02475; HMDB31204; HMDB39324	C00042; C02170	CHEBI:15741; CHEBI:290972; CHEBI:30860; CHEBI:71176	HMDB0000202	7	Methylmalonic acid	methylmalonic acid	118.0266087	118.088	CC(C(O)=O)C(O)=O	Organic acids and derivatives	Carboxylic acids and derivatives	Dicarboxylic acids and derivatives	Aliphatic acyclic compounds	-13.46022388	-15.59384006	C02	Organic acids and derivatives	C13 (102)	C13	Carboxylic acids and derivatives	C17	Amino acids, peptides, and analogues	28	TNFaenteri	TNFa	enteri	S. enteritidis	G-	Salmonella enterica	587
mbx1181	IL1bCand	0.305841724	5.85E-08	9.80E-06	1181	451.070719	TRUE	0.88901174	1999.304552	-0.000278827	C20H20O10S	-H(-)	100	Torvanol A	HMDB0038789; HMDB0125974; HMDB38789	NA	NA	HMDB0038789	2	Torvanol A	(2E)-3-{4-hydroxy-3-methoxy-5-[6-methoxy-4-(sulfooxy)-3,4-dihydro-2H-1-benzopyran-3-yl]phenyl}prop-2-enoic acid	452.0777176	452.432	COC1=CC2=C(OCC(C2OS(O)(=O)=O)C2=C(O)C(OC)=CC(\C=C\C(O)=O)=C2)C=C1	Phenylpropanoids and polyketides	Isoflavonoids	O-methylated isoflavonoids	Aromatic heteropolycyclic compounds	-13.96661572	19.09309692	C01	Lipids and lipid-like molecules	C03 (138)	C03	Fatty Acyls	C26	Amino acids, peptides, and analogues	27	IL1bCand	IL1b	Cand	C. albicans	Fungal	Candida albicans	344
mbx0352	IL6typhi	-0.307797231	5.85E-08	9.80E-06	352	217.0166107	TRUE	0.53488255	68057.57823	0.00100653	C8H10O5S	-H(-)	99	Tyrosol 4-sulfate	HMDB0041785; HMDB0124986; HMDB41785	NA	NA	HMDB0041785	2	Tyrosol 4-sulfate	[4-(2-hydroxyethyl)phenyl]oxidanesulfonic acid	218.0248941	218.227	OCCC1=CC=C(OS(O)(=O)=O)C=C1	Organic acids and derivatives	Organic sulfuric acids and derivatives	Arylsulfates	Aromatic homomonocyclic compounds	-9.825886563	-18.1432382	C02	Organic acids and derivatives	C13 (102)	C13	Carboxylic acids and derivatives	C17	Amino acids, peptides, and analogues	30	IL6typhi	IL6	typhi	S. typhi	G-	Salmonella typhi	409
mbx0250	TNFaLPS	0.308143351	5.94E-08	9.93E-06	250	189.090339	TRUE	0.5501501	6310.811443	0.001763661	C12H14O2	-H(-)	29	C15:5	HMDB0030905; HMDB0032027; HMDB0032064; HMDB0032177; HMDB0032488; HMDB0033033; HMDB0034277; HMDB0037627; HMDB0037700; HMDB0037701; HMDB0041315; HMDB0132934; HMDB0132983; HMDB30905; HMDB32027; HMDB32064; HMDB32177; HMDB32488; HMDB33033; HMDB34277; HMDB37627; HMDB37700; HMDB37701; HMDB41315	C03885; C06360; C17854	NA	HMDB0030905	13	1-(4-Methoxyphenyl)-1-penten-3-one	(1E)-1-(4-methoxyphenyl)pent-1-en-3-one	190.0993797	190.2384	CCC(=O)\C=C\C1=CC=C(OC)C=C1	Benzenoids	Phenol ethers	Anisoles	Aromatic homomonocyclic compounds	5.829359119	6.759294277	C01	Lipids and lipid-like molecules	C01 (55)	C01	Organooxygen compounds	C27	Carbohydrates and carbohydrate conjugates	26	TNFaLPS	TNFa	LPS	LPS	G-	Lipopolysaccharides	628
mbx0197	TNFaaureus	0.305595535	6.00E-08	1.00E-05	197	175.0748905	TRUE	0.471716315	4044.314922	0.001562194	C11H12O2	-H(-)	40	Ethyl cinnamate	HMDB0029699; HMDB0033834; HMDB0036905; HMDB0037142; HMDB0037145; HMDB0126379; HMDB0126467; HMDB0132267; HMDB0132973; HMDB0133466; HMDB0133677; HMDB0133678; HMDB0133679; HMDB0133680; HMDB0133681; HMDB29699; HMDB33834; HMDB36905; HMDB37142; HMDB37145	C12299	NA	HMDB0029699	15	Cinnamyl acetate	(2Z)-3-phenylprop-2-en-1-yl acetate	176.0837296	176.2118	CC(=O)OC\C=C/C1=CC=CC=C1	Benzenoids	Benzene and substituted derivatives	Styrenes	Aromatic homomonocyclic compounds	-18.65517133	5.271104247	C02	Organic acids and derivatives	C07 (58)	C07	Carboxylic acids and derivatives	C08	Glycerophosphoserines	21	TNFaaureus	TNFa	aureus	S. aureus	G+	Staphylococcus aureus	543
mbx0475	TNFaCand	-0.307007965	6.03E-08	1.00E-05	475	247.1100013	TRUE	0.65728754	7489.822557	-0.001186044	C13H16N2O3	-H(-)	74	6-Hydroxymelatonin	HMDB0004081; HMDB0060069; HMDB0060721; HMDB04081; HMDB60069; HMDB60721	C05643	CHEBI:308079	HMDB0004081	3	6-Hydroxymelatonin	N-[2-(6-hydroxy-5-methoxy-1H-indol-3-yl)ethyl]acetamide	248.1160924	248.2777	COC1=C(O)C=C2NC=C(CCNC(C)=O)C2=C1	Organoheterocyclic compounds	Indoles and derivatives	Hydroxyindoles	Aromatic heteropolycyclic compounds	-5.862927937	-21.60078404	C02	Organic acids and derivatives	C13 (102)	C13	Carboxylic acids and derivatives	C25	Amino acids, peptides, and analogues	26	TNFaCand	TNFa	Cand	C. albicans	Fungal	Candida albicans	685
mbx0833	TNFaCand	-0.306997922	6.04E-08	1.00E-05	833	347.0400567	TRUE	0.657431125	2804.944471	0.000798242	C16H12O9	-H(-)	100	2-(2,5-dihydroxy-4-methoxyphenyl)-3,5,6,7-tetrahydroxy-4H-chromen-4-one	HMDB0129456; HMDB0131883; HMDB0131884; HMDB0131885	NA	NA	HMDB0129456	4	2-(2,5-dihydroxy-4-methoxyphenyl)-3,5,6,7-tetrahydroxy-4H-chromen-4-one	2-(2,5-dihydroxy-4-methoxyphenyl)-3,5,6,7-tetrahydroxychromen-4-one	348.048132	348.263	COC1=C(O)C=C(C(O)=C1)C1=C(O)C(=O)C2=C(O1)C=C(O)C(O)=C2O	Phenylpropanoids and polyketides	Flavonoids	Flavones	Aromatic heteropolycyclic compounds	1.606312097	-26.81988021	C02	Organic acids and derivatives	C18 (30)	C18	Carboxylic acids and derivatives	C24	Amino acids, peptides, and analogues	21	TNFaCand	TNFa	Cand	C. albicans	Fungal	Candida albicans	685
mbx1182	IFNgtyphi	0.305042107	6.04E-08	1.00E-05	1182	451.2468604	TRUE	0.82931173	3756.915194	-0.0002336	C21H41O8P	-H(-)	100	PA(10:0/8:0)	HMDB0114778; HMDB0115482	NA	NA	HMDB0114778	2	PA(10:0/8:0)	(2R)-3-(decanoyloxy)-2-(octanoyloxy)propoxyphosphonic acid	452.2539053	452.525	[H][C@@](COC(=O)CCCCCCCCC)(COP(O)(O)=O)OC(=O)CCCCCCC	Lipids and lipid-like molecules	Glycerophospholipids	Glycerophosphates	Aliphatic acyclic compounds	8.021648722	9.310788417	C01	Lipids and lipid-like molecules	C01 (55)	C01	Organooxygen compounds	C27	Carbohydrates and carbohydrate conjugates	28	IFNgtyphi	IFNg	typhi	S. typhi	G-	Salmonella typhi	408
mbx0628	TNFaaureus	-0.305489559	6.07E-08	1.00E-05	628	291.0843503	TRUE	0.5784995	3262021.414	-0.000961981	C10H16N2O8	-H(-)	81	Edetic Acid	HMDB0015109; HMDB15109	C00284	NA	HMDB0015109	1	Edetic Acid	edta	292.0906655	292.2426	OC(=O)CN(CCN(CC(O)=O)CC(O)=O)CC(O)=O	Organic acids and derivatives	Carboxylic acids and derivatives	Tetracarboxylic acids and derivatives	Aliphatic acyclic compounds	-6.021635466	-21.23963397	C02	Organic acids and derivatives	C13 (102)	C13	Carboxylic acids and derivatives	C25	Amino acids, peptides, and analogues	27	TNFaaureus	TNFa	aureus	S. aureus	G+	Staphylococcus aureus	543
mbx0797	TNFaCand	0.30691574	6.09E-08	1.00E-05	797	338.117956	TRUE	0.82243219	1296.749917	4.36E-05	C15H21N3O4S	-H(-)	100	7-Hydroxygliclazide	HMDB0014027; HMDB0014028; HMDB0014029; HMDB14027; HMDB14028; HMDB14029	NA	NA	HMDB0014027	3	7-Hydroxygliclazide	3-{5-hydroxy-hexahydro-1H-cyclopenta[c]pyrrol-2-yl}-1-(4-methylbenzenesulfonyl)urea	339.1252769	339.41	CC1=CC=C(C=C1)S(=O)(=O)NC(=O)NN1CC2CC(O)CC2C1	Benzenoids	Benzene and substituted derivatives	Benzenesulfonamides	Aromatic heteropolycyclic compounds	-5.92350959	0.322870049	C01	Lipids and lipid-like molecules	C03 (138)	C03	Fatty Acyls	C26	Amino acids, peptides, and analogues	26	TNFaCand	TNFa	Cand	C. albicans	Fungal	Candida albicans	685
mbx0720	TNFaCand	-0.306863009	6.12E-08	1.01E-05	720	314.2705118	TRUE	0.7926842	1134.825637	-0.000445523	C18H37NO3	-H(-)	100	Dehydrophytosphingosine	HMDB0038057; HMDB38057	NA	NA	HMDB0038057	1	Dehydrophytosphingosine	(8E)-2-aminooctadec-8-ene-1,3,4-triol	315.2773441	315.4913	CCCCCCCCC\C=C\CCCC(O)C(O)C(N)CO	Organic nitrogen compounds	Organonitrogen compounds	Amines	Aliphatic acyclic compounds	-6.534147379	-21.45501878	C02	Organic acids and derivatives	C13 (102)	C13	Carboxylic acids and derivatives	C25	Amino acids, peptides, and analogues	20	TNFaCand	TNFa	Cand	C. albicans	Fungal	Candida albicans	685
mbx0114	TNFaenteri	0.312938612	6.13E-08	1.01E-05	114	147.0817466	TRUE	0.77361247	2341.18852	-0.000208524	C10H12O	-H(-)	100	Cuminaldehyde	HMDB0002214; HMDB0030837; HMDB0031616; HMDB0032014; HMDB0032015; HMDB0032016; HMDB0032017; HMDB0032140; HMDB0033382; HMDB0034121; HMDB0059845; HMDB0133593; HMDB0133746; HMDB02214; HMDB30837; HMDB31616; HMDB32014; HMDB32015; HMDB32016; HMDB32017; HMDB32140; HMDB33382; HMDB34121; HMDB59845	C06577; C10452	CHEBI:366706; CHEBI:992716	HMDB0002214	13	Cuminaldehyde	cuminaldehyde	148.088815	148.205	[H]C(=O)C1=CC=C(C=C1)C(C)C	Lipids and lipid-like molecules	Prenol lipids	Monoterpenoids	Aromatic homomonocyclic compounds	5.191491325	7.145346347	C01	Lipids and lipid-like molecules	C01 (55)	C01	Organooxygen compounds	C27	Carbohydrates and carbohydrate conjugates	22	TNFaenteri	TNFa	enteri	S. enteritidis	G-	Salmonella enterica	587
mbx0922	TNFaEcoli	0.309172404	6.24E-08	1.02E-05	922	371.1139429	TRUE	0.76236871	2791.048427	-0.000317232	C20H20O7	-H(-)	100	Tangeritin	HMDB0030539; HMDB0033270; HMDB0034278; HMDB0036633; HMDB0037456; HMDB0037508; HMDB0037599; HMDB0037750; HMDB0039775; HMDB0040323; HMDB0125959; HMDB0125960; HMDB0125961; HMDB0125962; HMDB0125963; HMDB0126470; HMDB0126474; HMDB0126477; HMDB0126484; HMDB0126488; HMDB0126494; HMDB0132519; HMDB30539; HMDB33270; HMDB34278; HMDB36633; HMDB37456; HMDB37508; HMDB37599; HMDB37750; HMDB39775; HMDB40323	C10186; C10190	CHEBI:9159; CHEBI:9400	HMDB0030539	22	Tangeritin	tangeretin	372.120903	372.3686	COC1=CC=C(C=C1)C1=CC(=O)C2=C(OC)C(OC)=C(OC)C(OC)=C2O1	Phenylpropanoids and polyketides	Flavonoids	O-methylated flavonoids	Aromatic heteropolycyclic compounds	7.260659877	7.510886014	C01	Lipids and lipid-like molecules	C01 (55)	C01	Organooxygen compounds	C27	Carbohydrates and carbohydrate conjugates	27	TNFaEcoli	TNFa	Ecoli	E. coli	G-	Escherichia coli	637
mbx0253	IFNgtyphi	-0.304704914	6.26E-08	1.02E-05	253	191.0197786	TRUE	0.670375705	677138.4422	-5.29E-05	C6H8O7	-H(-)	100	(Iso)Citrate	HMDB0000094; HMDB0000193; HMDB0001874; HMDB0005971; HMDB0006511; HMDB00094; HMDB00193; HMDB0033717; HMDB0041862; HMDB01874; HMDB05971; HMDB06511; HMDB33717; HMDB41862	C00158; C00311; C00451; C04575; C04617	CHEBI:151; CHEBI:15622; CHEBI:160; CHEBI:30769; CHEBI:30887; CHEBI:85805	HMDB0000094	7	Citric acid	citric acid	192.0270026	192.1235	OC(=O)CC(O)(CC(O)=O)C(O)=O	Organic acids and derivatives	Carboxylic acids and derivatives	Tricarboxylic acids and derivatives	Aliphatic acyclic compounds	-17.85395396	-13.10966272	C02	Organic acids and derivatives	C13 (102)	C13	Carboxylic acids and derivatives	C19	Amino acids, peptides, and analogues	30	IFNgtyphi	IFNg	typhi	S. typhi	G-	Salmonella typhi	408
mbx0072	IFNgCox	-0.308058762	6.31E-08	1.03E-05	72	129.0193986	TRUE	0.7465589	23213.37214	-6.67E-05	C5H6O4	-H(-)	100	Itaconate	HMDB0000620; HMDB0000634; HMDB0000749; HMDB0002092; HMDB0013233; HMDB0033809; HMDB0059743; HMDB0060365; HMDB0061185; HMDB00620; HMDB00634; HMDB00749; HMDB01657; HMDB02092; HMDB13233; HMDB33809; HMDB59743; HMDB60365; HMDB61185	C00490; C01732; C02214; C02226; C02800	CHEBI:15670; CHEBI:16600; CHEBI:17204; CHEBI:17415; CHEBI:17626; CHEBI:30838; CHEBI:74524	HMDB0000620	9	Glutaconic acid	glutaconic acid	130.0266087	130.0987	OC(=O)C\C=C\C(O)=O	Organic acids and derivatives	Carboxylic acids and derivatives	Dicarboxylic acids and derivatives	Aliphatic acyclic compounds	-25.73014798	-8.84520233	C02	Organic acids and derivatives	C04 (105)	C04	Carboxylic acids and derivatives	C19	Amino acids, peptides, and analogues	28	IFNgCox	IFNg	Cox	C. burnetii	G-	Coxiella burnetii	315
mbx0072	TNFapneu	-0.311539103	6.36E-08	1.04E-05	72	129.0193986	TRUE	0.7465589	23213.37214	-6.67E-05	C5H6O4	-H(-)	100	Itaconate	HMDB0000620; HMDB0000634; HMDB0000749; HMDB0002092; HMDB0013233; HMDB0033809; HMDB0059743; HMDB0060365; HMDB0061185; HMDB00620; HMDB00634; HMDB00749; HMDB01657; HMDB02092; HMDB13233; HMDB33809; HMDB59743; HMDB60365; HMDB61185	C00490; C01732; C02214; C02226; C02800	CHEBI:15670; CHEBI:16600; CHEBI:17204; CHEBI:17415; CHEBI:17626; CHEBI:30838; CHEBI:74524	HMDB0000620	9	Glutaconic acid	glutaconic acid	130.0266087	130.0987	OC(=O)C\C=C\C(O)=O	Organic acids and derivatives	Carboxylic acids and derivatives	Dicarboxylic acids and derivatives	Aliphatic acyclic compounds	-25.73014798	-8.84520233	C02	Organic acids and derivatives	C04 (105)	C04	Carboxylic acids and derivatives	C19	Amino acids, peptides, and analogues	28	TNFapneu	TNFa	pneu	S. pneumoniae	G+	Streptococcus pneumoniae	530
mbx0669	TNFapneu	0.311510009	6.38E-08	1.04E-05	669	301.1299322	TRUE	0.86648381	3097.103657	0.000681117	C15H18N4O3	-H(-)	100	Histidinyl-Phenylalanine	HMDB0028892; HMDB0028997; HMDB28892; HMDB28997	NA	NA	HMDB0028892	2	Histidylphenylalanine	(2S)-2-[(2S)-2-amino-3-(1H-imidazol-4-yl)propanamido]-3-phenylpropanoic acid	302.1378905	302.334	N[C@@H](CC1=CNC=N1)C(=O)N[C@@H](CC1=CC=CC=C1)C(O)=O	Organic acids and derivatives	Carboxylic acids and derivatives	Amino acids, peptides, and analogues	Aromatic heteromonocyclic compounds	-6.144981924	18.30502744	C01	Lipids and lipid-like molecules	C06 (52)	C06	Organooxygen compounds	C18	1-benzopyrans	23	TNFapneu	TNFa	pneu	S. pneumoniae	G+	Streptococcus pneumoniae	530
mbx0031	IFNgCox	-0.30786525	6.44E-08	1.04E-05	31	111.0086917	TRUE	0.67158234	70398.59964	7.56E-05	C5H4O3	-H(-)	100	Furoic acid	HMDB0000444; HMDB0000617; HMDB0032994; HMDB0039437; HMDB00444; HMDB00617; HMDB32994; HMDB39437	C01546	CHEBI:30845; CHEBI:30846	HMDB0000444	4	3-Furoic acid	3-furoic acid	112.016044	112.0835	OC(=O)C1=COC=C1	Organoheterocyclic compounds	Furans	Furoic acid and derivatives	Aromatic heteromonocyclic compounds	-17.82050973	-13.09928655	C02	Organic acids and derivatives	C13 (102)	C13	Carboxylic acids and derivatives	C19	Amino acids, peptides, and analogues	30	IFNgCox	IFNg	Cox	C. burnetii	G-	Coxiella burnetii	315
mbx0752	TNFaMtb	-0.307310517	6.48E-08	1.05E-05	752	325.036422	TRUE	0.057492826	7667.960334	-0.001046284	C17H10O7	-H(-)	93	13,14-dihydroxy-9-oxo-8,17-dioxatetracyclo[8.7.0.0²,⁷.0¹¹,¹⁶]heptadeca-1(10),2(7),3,5,11(16),12,14-heptaen-5-yl acetate	HMDB0128433; HMDB0128434; HMDB0128436; HMDB0140672; HMDB0140673; HMDB0140674	NA	NA	HMDB0128433	6	13,14-dihydroxy-9-oxo-8,17-dioxatetracyclo[8.7.0.0²,⁷.0¹¹,¹⁶]heptadeca-1(10),2(7),3,5,11(16),12,14-heptaen-5-yl acetate	13,14-dihydroxy-9-oxo-8,17-dioxatetracyclo[8.7.0.0^{2,7}.0^{11,16}]heptadeca-1(10),2(7),3,5,11(16),12,14-heptaen-5-yl acetate	326.0426527	326.26	CC(=O)OC1=CC2=C(C=C1)C1=C(C3=C(O1)C=C(O)C(O)=C3)C(=O)O2	Phenylpropanoids and polyketides	Isoflavonoids	Coumestans	Aromatic heteropolycyclic compounds	-14.99567548	-14.50817709	C02	Organic acids and derivatives	C22 (81)	C22	Organooxygen compounds	C17	Amino acids, peptides, and analogues	26	TNFaMtb	TNFa	Mtb	M. tuberculosis	G+	Mycobacterium tuberculosis	456
mbx1215	TNFaaureus	-0.304822917	6.50E-08	1.05E-05	1215	463.2845455	TRUE	0.85336196	7855.713721	-0.001533286	C23H45O7P	-H(-)	42	1-(11Z-eicosenoyl)-glycero-3-phosphate	HMDB0062305; HMDB62305	NA	NA	HMDB0062305	1	1-(11Z-eicosenoyl)-glycero-3-phosphate	(2R)-2-hydroxy-3-[(11Z)-icos-11-enoyloxy]propoxyphosphonic acid	464.2902908	464.58	[H]\C(CCCCCCCC)=C(/[H])CCCCCCCCCC(=O)OC[C@@]([H])(O)COP(O)(O)=O	Lipids and lipid-like molecules	Glycerophospholipids	Glycerophosphates	Aliphatic acyclic compounds	9.963288709	-9.021755598	C02	Organic acids and derivatives	C10 (56)	C10	Glycerophospholipids	C29	Glycerophosphoethanolamines	19	TNFaaureus	TNFa	aureus	S. aureus	G+	Staphylococcus aureus	543
mbx1578	IFNgaureus	0.303238189	6.60E-08	1.06E-05	1578	896.6367515	TRUE	0.424151435	9511.461788	0.00185348	C50H92NO10P	-H(-)	25	PS(20:2(11Z,14Z)/24:1(15Z))	HMDB0112592; HMDB0112619; HMDB0112634; HMDB0112756; HMDB0112780; HMDB0112896; HMDB0112897; HMDB0112923	NA	NA	HMDB0112592	8	PS(20:2(11Z,14Z)/24:1(15Z))	(2S)-2-amino-3-{[hydroxy((2R)-3-[(11Z,14Z)-icosa-11,14-dienoyloxy]-2-[(15Z)-tetracos-15-enoyloxy]propoxy)phosphoryl]oxy}propanoic acid	897.6458852	898.257	[H][C@](N)(COP(O)(=O)OC[C@@]([H])(COC(=O)CCCCCCCCC\C=C/C\C=C/CCCCC)OC(=O)CCCCCCCCCCCCC\C=C/CCCCCCCC)C(O)=O	Lipids and lipid-like molecules	Glycerophospholipids	Glycerophosphoserines	Aliphatic acyclic compounds	5.457711979	4.930314168	C01	Lipids and lipid-like molecules	C01 (55)	C01	Organooxygen compounds	C08	Glycerophosphoserines	26	IFNgaureus	IFNg	aureus	S. aureus	G+	Staphylococcus aureus	407
mbx1143	IL6LPS	0.308590972	6.62E-08	1.06E-05	1143	435.179429	TRUE	0.89984274	2100.948373	0.001882106	C26H28O6	-H(-)	24	Artocarpin	HMDB0030849; HMDB0033806; HMDB0041212; HMDB0129645; HMDB0134743; HMDB30849; HMDB33806; HMDB41212	NA	CHEBI:65439	HMDB0030849	5	Artocarpin	2-(2,4-dihydroxyphenyl)-5-hydroxy-7-methoxy-6-[(1E)-3-methylbut-1-en-1-yl]-3-(3-methylbut-2-en-1-yl)chromen-4-one	436.1885886	436.4969	COC1=CC2=C(C(O)=C1\C=C\C(C)C)C(=O)C(CC=C(C)C)=C(O2)C1=C(O)C=C(O)C=C1	Phenylpropanoids and polyketides	Flavonoids	Flavones	Aromatic heteropolycyclic compounds	-2.409032362	17.44082715	C01	Lipids and lipid-like molecules	C01 (55)	C01	Organooxygen compounds	C32	1-benzopyrans	28	IL6LPS	IL6	LPS	LPS	G-	Lipopolysaccharides	434
mbx0256	TNFaCox	-0.305601495	6.63E-08	1.06E-05	256	191.1061843	TRUE	0.55176407	4107.439646	0.001568397	C12H16O2	-H(-)	40	C12:4	HMDB0031571; HMDB0031614; HMDB0031618; HMDB0032043; HMDB0033380; HMDB0035010; HMDB0035014; HMDB0035015; HMDB0035447; HMDB0036388; HMDB0036734; HMDB0037165; HMDB0037709; HMDB0037716; HMDB0037717; HMDB0037792; HMDB0038180; HMDB0039496; HMDB0039643; HMDB0039841; HMDB0040427; HMDB0132942; HMDB0132971; HMDB0132979; HMDB31571; HMDB31614; HMDB31618; HMDB32043; HMDB33380; HMDB35010; HMDB35014; HMDB35015;…	NA	CHEBI:87409; CHEBI:87413	HMDB0031571	24	2-Methyl-1-phenyl-2-propanyl acetate	2-methyl-1-phenylpropan-2-yl acetate	192.1150298	192.2542	CC(=O)OC(C)(C)CC1=CC=CC=C1	Benzenoids	Benzene and substituted derivatives	Phenylpropanes	Aromatic homomonocyclic compounds	-18.52466468	-12.80786273	C02	Organic acids and derivatives	C22 (81)	C22	Organooxygen compounds	C19	Amino acids, peptides, and analogues	25	TNFaCox	TNFa	Cox	C. burnetii	G-	Coxiella burnetii	305
mbx0878	TNFaenteri	-0.312021588	6.73E-08	1.08E-05	878	358.1302917	TRUE	0.769930035	2216.916672	-0.000681553	C19H21NO6	-H(-)	100	N-[2-hydroxy-2-(4-hydroxy-3-methoxyphenyl)ethyl]-3-(4-hydroxy-3-methoxyphenyl)prop-2-enimidic acid	HMDB0136453	NA	NA	HMDB0136453	1	N-[2-hydroxy-2-(4-hydroxy-3-methoxyphenyl)ethyl]-3-(4-hydroxy-3-methoxyphenyl)prop-2-enimidic acid	N-[2-hydroxy-2-(4-hydroxy-3-methoxyphenyl)ethyl]-3-(4-hydroxy-3-methoxyphenyl)prop-2-enimidic acid	359.1368874	359.378	COC1=C(O)C=CC(C=CC(O)=NCC(O)C2=CC(OC)=C(O)C=C2)=C1	Phenylpropanoids and polyketides	Cinnamic acids and derivatives	Hydroxycinnamic acids and derivatives	Aromatic homomonocyclic compounds	-20.1096748	-17.98296484	C02	Organic acids and derivatives	C13 (102)	C13	Carboxylic acids and derivatives	C19	Amino acids, peptides, and analogues	27	TNFaenteri	TNFa	enteri	S. enteritidis	G-	Salmonella enterica	587
mbx0337	TNFaaureus	-0.304399625	6.79E-08	1.08E-05	337	212.9825744	TRUE	0.398346515	3061.896869	-0.001997583	C4H7O8P	-H(-)	20	2-Oxo-3-hydroxy-4-phosphobutanoic acid	HMDB0006801; HMDB06801	C06054	CHEBI:27951	HMDB0006801	1	2-Oxo-3-hydroxy-4-phosphobutanoic acid	(3R)-3-hydroxy-2-oxo-4-(phosphonooxy)butanoic acid	213.9878537	214.0673	O[C@H](COP(O)(O)=O)C(=O)C(O)=O	Organic acids and derivatives	Keto acids and derivatives	Short-chain keto acids and derivatives	Aliphatic acyclic compounds	-13.03460577	-15.64704243	C02	Organic acids and derivatives	C13 (102)	C13	Carboxylic acids and derivatives	C17	Amino acids, peptides, and analogues	30	TNFaaureus	TNFa	aureus	S. aureus	G+	Staphylococcus aureus	543
mbx1549	TNFaEcoli	-0.308279451	6.84E-08	1.09E-05	1549	817.494328	TRUE	0.27453369	10831.98718	0.001164539	C42H74O15	-H(-)	77	Quinquenoside F1	HMDB0039398; HMDB39398	NA	NA	HMDB0039398	1	Quinquenoside F1	2-[(4,5-dihydroxy-2-{[16-hydroxy-2,6,6,10,11-pentamethyl-14-(2,5,6-trihydroxy-6-methylheptan-2-yl)tetracyclo[8.7.0.0²,⁷.0¹¹,¹⁵]heptadecan-5-yl]oxy}-6-(hydroxymethyl)oxan-3-yl)oxy]-6-(hydroxymethyl)oxane-3,4,5-triol	818.5027717	819.028	CC(C)(O)C(O)CCC(C)(O)C1CCC2(C)C1C(O)CC1C3(C)CCC(OC4OC(CO)C(O)C(O)C4OC4OC(CO)C(O)C(O)C4O)C(C)(C)C3CCC21C	Lipids and lipid-like molecules	Prenol lipids	Triterpenoids		19.85273378	-13.91961377	C01	Lipids and lipid-like molecules	C11 (104)	C11	Glycerophospholipids	C06	Glycerophosphoserines	20	TNFaEcoli	TNFa	Ecoli	E. coli	G-	Escherichia coli	637
mbx0256	TNFaenteri	-0.311735747	6.93E-08	1.10E-05	256	191.1061843	TRUE	0.55176407	4107.439646	0.001568397	C12H16O2	-H(-)	40	C12:4	HMDB0031571; HMDB0031614; HMDB0031618; HMDB0032043; HMDB0033380; HMDB0035010; HMDB0035014; HMDB0035015; HMDB0035447; HMDB0036388; HMDB0036734; HMDB0037165; HMDB0037709; HMDB0037716; HMDB0037717; HMDB0037792; HMDB0038180; HMDB0039496; HMDB0039643; HMDB0039841; HMDB0040427; HMDB0132942; HMDB0132971; HMDB0132979; HMDB31571; HMDB31614; HMDB31618; HMDB32043; HMDB33380; HMDB35010; HMDB35014; HMDB35015;…	NA	CHEBI:87409; CHEBI:87413	HMDB0031571	24	2-Methyl-1-phenyl-2-propanyl acetate	2-methyl-1-phenylpropan-2-yl acetate	192.1150298	192.2542	CC(=O)OC(C)(C)CC1=CC=CC=C1	Benzenoids	Benzene and substituted derivatives	Phenylpropanes	Aromatic homomonocyclic compounds	-18.52466468	-12.80786273	C02	Organic acids and derivatives	C22 (81)	C22	Organooxygen compounds	C19	Amino acids, peptides, and analogues	25	TNFaenteri	TNFa	enteri	S. enteritidis	G-	Salmonella enterica	587
mbx0079	TNFaCand	-0.305405872	7.12E-08	1.13E-05	79	131.0350663	TRUE	0.044913406	12771.16977	-8.44E-05	C5H8O4	-H(-)	100	Glutarate	HMDB0000576; HMDB0000622; HMDB0000661; HMDB0001844; HMDB0002001; HMDB0006833; HMDB0006855; HMDB0029884; HMDB0033958; HMDB0040531; HMDB00576; HMDB0061879; HMDB00622; HMDB00661; HMDB01844; HMDB02001; HMDB06833; HMDB06855; HMDB29884; HMDB33958; HMDB40531; HMDB61879	C00489; C00900; C06010; C08645	CHEBI:111517; CHEBI:16444; CHEBI:17859; CHEBI:18409; CHEBI:29003; CHEBI:741548; CHEBI:75146	HMDB0000576	11	Monoethyl malonic acid	ethyl hydrogen malonate	132.0422587	132.1146	CCOC(=O)CC(O)=O	Organic acids and derivatives	Carboxylic acids and derivatives	Dicarboxylic acids and derivatives	Aliphatic acyclic compounds	-16.432917	-16.25532179	C02	Organic acids and derivatives	C22 (81)	C22	Organooxygen compounds	C28	Amino acids, peptides, and analogues	26	TNFaCand	TNFa	Cand	C. albicans	Fungal	Candida albicans	685
mbx1549	TNFaenteri	-0.311396838	7.17E-08	1.14E-05	1549	817.494328	TRUE	0.27453369	10831.98718	0.001164539	C42H74O15	-H(-)	77	Quinquenoside F1	HMDB0039398; HMDB39398	NA	NA	HMDB0039398	1	Quinquenoside F1	2-[(4,5-dihydroxy-2-{[16-hydroxy-2,6,6,10,11-pentamethyl-14-(2,5,6-trihydroxy-6-methylheptan-2-yl)tetracyclo[8.7.0.0²,⁷.0¹¹,¹⁵]heptadecan-5-yl]oxy}-6-(hydroxymethyl)oxan-3-yl)oxy]-6-(hydroxymethyl)oxane-3,4,5-triol	818.5027717	819.028	CC(C)(O)C(O)CCC(C)(O)C1CCC2(C)C1C(O)CC1C3(C)CCC(OC4OC(CO)C(O)C(O)C4OC4OC(CO)C(O)C(O)C4O)C(C)(C)C3CCC21C	Lipids and lipid-like molecules	Prenol lipids	Triterpenoids		19.85273378	-13.91961377	C01	Lipids and lipid-like molecules	C11 (104)	C11	Glycerophospholipids	C06	Glycerophosphoserines	20	TNFaenteri	TNFa	enteri	S. enteritidis	G-	Salmonella enterica	587
mbx1143	IL6Ecoli	0.310742536	7.27E-08	1.15E-05	1143	435.179429	TRUE	0.89984274	2100.948373	0.001882106	C26H28O6	-H(-)	24	Artocarpin	HMDB0030849; HMDB0033806; HMDB0041212; HMDB0129645; HMDB0134743; HMDB30849; HMDB33806; HMDB41212	NA	CHEBI:65439	HMDB0030849	5	Artocarpin	2-(2,4-dihydroxyphenyl)-5-hydroxy-7-methoxy-6-[(1E)-3-methylbut-1-en-1-yl]-3-(3-methylbut-2-en-1-yl)chromen-4-one	436.1885886	436.4969	COC1=CC2=C(C(O)=C1\C=C\C(C)C)C(=O)C(CC=C(C)C)=C(O2)C1=C(O)C=C(O)C=C1	Phenylpropanoids and polyketides	Flavonoids	Flavones	Aromatic heteropolycyclic compounds	-2.409032362	17.44082715	C01	Lipids and lipid-like molecules	C01 (55)	C01	Organooxygen compounds	C32	1-benzopyrans	28	IL6Ecoli	IL6	Ecoli	E. coli	G-	Escherichia coli	389
mbx0267	TNFaaureus	-0.303666041	7.33E-08	1.16E-05	267	194.9969655	TRUE	0.740460935	1930.527335	-8.37E-05	C5H8O6S	-H(-)	100	3-methyl-4-(sulfooxy)but-2-enoic acid	HMDB0128930; HMDB0129117; HMDB0129120	NA	NA	HMDB0128930	3	3-methyl-4-(sulfooxy)but-2-enoic acid	3-methyl-4-(sulfooxy)but-2-enoic acid	196.0041592	196.17	CC(COS(O)(=O)=O)=CC(O)=O	Lipids and lipid-like molecules	Fatty Acyls	Fatty acids and conjugates	Aliphatic acyclic compounds	-12.00232809	-15.4209178	C02	Organic acids and derivatives	C13 (102)	C13	Carboxylic acids and derivatives	C17	Amino acids, peptides, and analogues	24	TNFaaureus	TNFa	aureus	S. aureus	G+	Staphylococcus aureus	543
mbx0311	TNFaCand	-0.305078984	7.36E-08	1.16E-05	311	205.0355697	TRUE	0.77249765	8817.459284	0.000674377	C8H14O2S2	-H(-)	100	Lipoate	HMDB0001451; HMDB0014312; HMDB01451; HMDB14312	C00725	CHEBI:30314; CHEBI:43796	HMDB0001451	2	(R)-lipoic acid	lipoic acid	206.0435211	206.326	OC(=O)CCCC[C@@H]1CCSS1	Organoheterocyclic compounds	Dithiolanes	Lipoic acids and derivatives	Aliphatic heteromonocyclic compounds	-26.4011407	-8.26670317	C02	Organic acids and derivatives	C04 (105)	C04	Carboxylic acids and derivatives	C04	Amino acids, peptides, and analogues	22	TNFaCand	TNFa	Cand	C. albicans	Fungal	Candida albicans	685
mbx0772	TNFaaureus	-0.303469092	7.48E-08	1.17E-05	772	330.0557297	TRUE	0.63676673	14053.94623	-0.000330081	C15H13N3O4S	-H(-)	100	Piroxicam	HMDB0014694; HMDB14694	C01608	CHEBI:8249	HMDB0014694	1	Piroxicam	piroxicam	331.0626766	331.346	CN1C(C(=O)NC2=NC=CC=C2)=C(O)C2=C(C=CC=C2)S1(=O)=O	Organoheterocyclic compounds	Benzothiazines		Aromatic heteropolycyclic compounds	0.119542876	-6.188025322	C02	Organic acids and derivatives	C03 (138)	C03	Fatty Acyls	C20	Arylsulfates	28	TNFaaureus	TNFa	aureus	S. aureus	G+	Staphylococcus aureus	543
mbx0131	TNFaenteri	0.310848281	7.58E-08	1.19E-05	131	154.0621395	TRUE	0.37510258	437934.4565	6.02E-05	C6H9N3O2	-H(-)	100	Histidine	HMDB0000177; HMDB00177; HMDB0034267; HMDB03412; HMDB34267	C00135	CHEBI:15971	HMDB0000177	2	L-Histidine	L-histidine	155.0694765	155.1546	N[C@@H](CC1=CN=CN1)C(O)=O	Organic acids and derivatives	Carboxylic acids and derivatives	Amino acids, peptides, and analogues	Aromatic heteromonocyclic compounds	3.228814708	3.971232743	C01	Lipids and lipid-like molecules	C07 (58)	C07	Carboxylic acids and derivatives	C08	Glycerophosphoserines	22	TNFaenteri	TNFa	enteri	S. enteritidis	G-	Salmonella enterica	587
mbx0362	TNFaMtb	-0.305680439	7.66E-08	1.20E-05	362	220.0286897	TRUE	0.82022977	10025.78597	-0.000173512	C7H11NO5S	-H(-)	100	S-(3-oxo-3-carboxy-n-propyl)cysteine	HMDB0002135; HMDB02135	NA	NA	HMDB0002135	1	S-(3-Oxo-3-carboxy-n-propyl)cysteine	4-{[(2R)-2-amino-2-carboxyethyl]sulfanyl}-2-oxobutanoic acid	221.0357936	221.23	N[C@@H](CSCCC(=O)C(O)=O)C(O)=O	Organic acids and derivatives	Carboxylic acids and derivatives	Amino acids, peptides, and analogues	Aliphatic acyclic compounds	-17.88821968	-10.3985357	C02	Organic acids and derivatives	C13 (102)	C13	Carboxylic acids and derivatives	C19	Amino acids, peptides, and analogues	27	TNFaMtb	TNFa	Mtb	M. tuberculosis	G+	Mycobacterium tuberculosis	456
mbx0290	IFNgCand	-0.302669016	7.73E-08	1.20E-05	290	201.0228045	TRUE	0.79035935	10514.21713	-0.00010191	C8H10O4S	-H(-)	100	4-ethylphenylsulfate	HMDB0062551; HMDB0062721; HMDB62551; HMDB62721	NA	CHEBI:82932; CHEBI:82935	HMDB0062551	2	4-Ethylphenylsulfate	(4-ethylphenyl)oxidanesulfonic acid	202.02998	202.22	CCC1=CC=C(OS(O)(=O)=O)C=C1	Organic acids and derivatives	Organic sulfuric acids and derivatives	Arylsulfates	Aromatic homomonocyclic compounds	-11.64202976	-7.234843441	C02	Organic acids and derivatives	C23 (82)	C23	Organic sulfuric acids and derivatives	C17	Amino acids, peptides, and analogues	21	IFNgCand	IFNg	Cand	C. albicans	Fungal	Candida albicans	490
mbx1149	IL1bCand	0.303121311	7.75E-08	1.20E-05	1149	436.2121714	TRUE	0.73268795	2256.456591	0.000774066	C26H31NO5	-H(-)	100	Lagerstroemine	HMDB0030229; HMDB30229	NA	NA	HMDB0030229	1	Lagerstroemine	9-hydroxy-5,6-dimethoxy-16-oxa-24-azapentacyclo[15.7.1.1⁸,¹².0²,⁷.0¹⁹,²⁴]hexacosa-2,4,6,8,10,12(26)-hexaen-15-one	437.2202231	437.528	COC1=CC=C2C3CC(CC4CCCCN34)OC(=O)CCC3=CC(=C(O)C=C3)C2=C1OC	Phenylpropanoids and polyketides	Macrolides and analogues			5.984642672	7.018724096	C01	Lipids and lipid-like molecules	C01 (55)	C01	Organooxygen compounds	C27	Carbohydrates and carbohydrate conjugates	24	IL1bCand	IL1b	Cand	C. albicans	Fungal	Candida albicans	344
mbx1568	TNFaaureus	0.303109429	7.76E-08	1.20E-05	1568	874.6677976	TRUE	0.55349636	9331.616442	0.001713563	C52H94NO7P	-H(-)	32	PC(o-22:0/22:6(4Z,7Z,10Z,13Z,16Z,19Z))	HMDB0013450; HMDB0013457; HMDB13450; HMDB13457	NA	NA	HMDB0013450	2	PC(O-22:0/22:6(4Z,7Z,10Z,13Z,16Z,19Z))	(2-{[(2R)-2-[(4Z,7Z,10Z,13Z,16Z,19Z)-docosa-4,7,10,13,16,19-hexaenoyloxy]-3-(docosyloxy)propyl phosphonato]oxy}ethyl)trimethylazanium	875.6767909	876.279	CCCCCCCCCCCCCCCCCCCCCCOC[C@]([H])(COP([O-])(=O)OCC[N+](C)(C)C)OC(=O)CC\C=C/C\C=C/C\C=C/C\C=C/C\C=C/C\C=C/CC	Lipids and lipid-like molecules	Glycerophospholipids	Glycerophosphocholines	Aliphatic acyclic compounds	5.077553133	4.373175003	C01	Lipids and lipid-like molecules	C07 (58)	C07	Carboxylic acids and derivatives	C08	Glycerophosphoserines	25	TNFaaureus	TNFa	aureus	S. aureus	G+	Staphylococcus aureus	543
mbx1188	TNFaMtb	0.305545752	7.77E-08	1.20E-05	1188	453.1554199	TRUE	0.860013425	1807.379623	7.04E-05	C25H26O8	-H(-)	100	KB 2	HMDB0033666; HMDB0133920; HMDB0133922; HMDB0133924; HMDB0133926; HMDB0133928; HMDB0133934; HMDB33666	C02347	NA	HMDB0033666	7	KB 2	5-hydroxy-3-(3-hydroxy-3-methylbutyl)-8,8-dimethyl-2-(2,4,5-trihydroxyphenyl)pyrano[2,3-h]chromen-4-one	454.1627678	454.4691	CC(C)(O)CCC1=C(OC2=C(C(O)=CC3=C2C=CC(C)(C)O3)C1=O)C1=CC(O)=C(O)C=C1O	Phenylpropanoids and polyketides	Flavonoids	Flavones	Aromatic heteropolycyclic compounds	7.959824333	7.846380375	C01	Lipids and lipid-like molecules	C01 (55)	C01	Organooxygen compounds	C27	Carbohydrates and carbohydrate conjugates	29	TNFaMtb	TNFa	Mtb	M. tuberculosis	G+	Mycobacterium tuberculosis	456
mbx0767	IL6LPS	-0.306898031	7.88E-08	1.22E-05	767	329.000922	TRUE	0.981591435	17330.50082	-0.000479124	C12H11ClN2O5S	-H(-)	25	Furosemide	HMDB0001933; HMDB01933	C07017	CHEBI:5198	HMDB0001933	1	Furosemide	furosemide	330.0077199	330.744	NS(=O)(=O)C1=C(Cl)C=C(NCC2=CC=CO2)C(=C1)C(O)=O	Homogeneous non-metal compounds	Other non-metal organides	Other non-metal oxides		-14.93122114	18.91336318	C02	Organic acids and derivatives	C13 (102)	C13	Carboxylic acids and derivatives	C17	Amino acids, peptides, and analogues	30	IL6LPS	IL6	LPS	LPS	G-	Lipopolysaccharides	434
mbx1148	TNFaaureus	0.302885086	7.94E-08	1.23E-05	1148	435.4201489	TRUE	0.90707743	1758.356832	0.000603808	C29H56O2	-H(-)	100	14,16-Nonacosanedione	HMDB0035234; HMDB0035536; HMDB0035537; HMDB0037327; HMDB0037328; HMDB35234; HMDB35536; HMDB35537; HMDB37327; HMDB37328	NA	NA	HMDB0035234	5	14,16-Nonacosanedione	nonacosane-14,16-dione	436.428031	436.7537	CCCCCCCCCCCCCC(=O)CC(=O)CCCCCCCCCCCCC	Organic oxygen compounds	Organooxygen compounds	Carbonyl compounds	Aliphatic acyclic compounds	7.990126313	5.20572593	C01	Lipids and lipid-like molecules	C01 (55)	C01	Organooxygen compounds	C27	Carbohydrates and carbohydrate conjugates	27	TNFaaureus	TNFa	aureus	S. aureus	G+	Staphylococcus aureus	543
mbx0088	TNFaMtb	0.305280821	7.98E-08	1.23E-05	88	133.0658526	TRUE	0.75277233	10626.40051	3.55E-05	C9H10O	-H(-)	100	Indan-1-ol	HMDB0029639; HMDB0029697; HMDB0029698; HMDB0030839; HMDB0031626; HMDB0032024; HMDB0032142; HMDB0032608; HMDB0032623; HMDB0033716; HMDB0034107; HMDB0034563; HMDB0036441; HMDB0059601; HMDB0059895; HMDB29639; HMDB29697; HMDB29698; HMDB30839; HMDB31626; HMDB32024; HMDB32142; HMDB32608; HMDB32623; HMDB33716; HMDB34107; HMDB34563; HMDB36441; HMDB59601; HMDB59895	C01710; C02394; C16930	CHEBI:16697; CHEBI:33226; CHEBI:33227; CHEBI:425902; CHEBI:50158	HMDB0029639	15	(4-Methylphenyl)acetaldehyde	benzeneacetaldehyde, 4-methyl-	134.0731649	134.1751	CC1=CC=C(CC=O)C=C1	Benzenoids	Benzene and substituted derivatives	Phenylacetaldehydes	Aromatic homomonocyclic compounds	5.982823086	7.060622698	C01	Lipids and lipid-like molecules	C01 (55)	C01	Organooxygen compounds	C27	Carbohydrates and carbohydrate conjugates	25	TNFaMtb	TNFa	Mtb	M. tuberculosis	G+	Mycobacterium tuberculosis	456
mbx0133	TNFapneu	-0.309268501	8.01E-08	1.23E-05	133	155.0347945	TRUE	0.66841537	2714.617441	0.00018742	C7H8O4	-H(-)	100	Ascladiol	HMDB0029610; HMDB0059731; HMDB0125064; HMDB0125077; HMDB0140890; HMDB0140891; HMDB29610; HMDB59731	NA	CHEBI:89910	HMDB0029610	6	Ascladiol	(5E)-5-(2-hydroxyethylidene)-3-(hydroxymethyl)furan-2-one	156.0422587	156.136	OC\C=C1\OC(=O)C(CO)=C1	Organoheterocyclic compounds	Dihydrofurans	Furanones	Aliphatic heteromonocyclic compounds	-19.05926587	-17.86601747	C02	Organic acids and derivatives	C13 (102)	C13	Carboxylic acids and derivatives	C19	Amino acids, peptides, and analogues	29	TNFapneu	TNFa	pneu	S. pneumoniae	G+	Streptococcus pneumoniae	530
mbx0583	TNFaLPS	-0.305180332	8.06E-08	1.24E-05	583	279.0561904	TRUE	0.89083242	10295.88772	-0.000456432	C11H12N4O3S	-H(-)	100	Sulfametopyrazine	HMDB0014802; HMDB14802	C12616	CHEBI:1049710	HMDB0014802	1	Sulfametopyrazine	longum	280.063011	280.303	COC1=NC=CN=C1NS(=O)(=O)C1=CC=C(N)C=C1	Benzenoids	Benzene and substituted derivatives	Benzenesulfonamides	Aromatic heteromonocyclic compounds	-14.21695034	12.84026806	C02	Organic acids and derivatives	C16 (7)	C16	Organooxygen compounds	C20	Arylsulfates	19	TNFaLPS	TNFa	LPS	LPS	G-	Lipopolysaccharides	628
mbx0365	IFNgtyphi	-0.302128454	8.17E-08	1.25E-05	365	221.0450378	TRUE	0.64806816	5508.528512	0.000508687	C11H10O5	-H(-)	100	3-(6-hydroxy-7-methoxy-2H-1,3-benzodioxol-5-yl)prop-2-enal	HMDB0128662; HMDB0128663; HMDB0132247; HMDB0132248; HMDB0136673	NA	NA	HMDB0128662	5	3-(6-hydroxy-7-methoxy-2H-1,3-benzodioxol-5-yl)prop-2-enal	3-(6-hydroxy-7-methoxy-2H-1,3-benzodioxol-5-yl)prop-2-enal	222.0528234	222.196	COC1=C(O)C(C=CC=O)=CC2=C1OCO2	Organoheterocyclic compounds	Benzodioxoles		Aromatic heteropolycyclic compounds	-16.14387673	-16.64052162	C02	Organic acids and derivatives	C22 (81)	C22	Organooxygen compounds	C17	Amino acids, peptides, and analogues	28	IFNgtyphi	IFNg	typhi	S. typhi	G-	Salmonella typhi	408
mbx0031	TNFaCand	-0.304048197	8.19E-08	1.25E-05	31	111.0086917	TRUE	0.67158234	70398.59964	7.56E-05	C5H4O3	-H(-)	100	Furoic acid	HMDB0000444; HMDB0000617; HMDB0032994; HMDB0039437; HMDB00444; HMDB00617; HMDB32994; HMDB39437	C01546	CHEBI:30845; CHEBI:30846	HMDB0000444	4	3-Furoic acid	3-furoic acid	112.016044	112.0835	OC(=O)C1=COC=C1	Organoheterocyclic compounds	Furans	Furoic acid and derivatives	Aromatic heteromonocyclic compounds	-17.82050973	-13.09928655	C02	Organic acids and derivatives	C13 (102)	C13	Carboxylic acids and derivatives	C19	Amino acids, peptides, and analogues	30	TNFaCand	TNFa	Cand	C. albicans	Fungal	Candida albicans	685
mbx0428	TNFaEcoli	-0.306338567	8.34E-08	1.27E-05	428	237.0337694	TRUE	0.836238685	2805.104662	0.000166572	C10H10N2O3S	-H(-)	100	6-(2-amino-2-carboxyethyl)-4-hydroxybenzothiazole	HMDB0062793; HMDB62793	NA	CHEBI:84343	HMDB0062793	1	6-(2-amino-2-carboxyethyl)-4-hydroxybenzothiazole	2-amino-3-(4-hydroxy-1,3-benzothiazol-6-yl)propanoic acid	238.0412134	238.26	NC(CC1=CC(O)=C2N=CSC2=C1)C(O)=O	Organic acids and derivatives	Carboxylic acids and derivatives	Amino acids, peptides, and analogues	Aromatic heteropolycyclic compounds	-9.251318045	-14.75598324	C02	Organic acids and derivatives	C13 (102)	C13	Carboxylic acids and derivatives	C17	Amino acids, peptides, and analogues	21	TNFaEcoli	TNFa	Ecoli	E. coli	G-	Escherichia coli	637
mbx0586	IFNgCand	0.3018516	8.41E-08	1.28E-05	586	279.1458525	TRUE	0.094904936	2621.481841	0.001753368	C15H22NO4	-H(-)	30	Feruloylcholine	HMDB0032800; HMDB32800	NA	NA	HMDB0032800	1	Feruloylcholine	(2-{[(2E)-3-(4-hydroxy-3-methoxyphenyl)prop-2-enoyl]oxy}ethyl)trimethylazanium	280.1548832	280.3395	COC1=C(O)C=CC(\C=C\C(=O)OCC[N+](C)(C)C)=C1	Phenylpropanoids and polyketides	Cinnamic acids and derivatives	Hydroxycinnamic acids and derivatives		6.076124359	6.244019538	C01	Lipids and lipid-like molecules	C01 (55)	C01	Organooxygen compounds	C27	Carbohydrates and carbohydrate conjugates	28	IFNgCand	IFNg	Cand	C. albicans	Fungal	Candida albicans	490
mbx0012	TNFaaureus	-0.302271833	8.46E-08	1.28E-05	12	86.02456307	TRUE	0.59459484	5538.945428	0.000188633	C3H5NO2	-H(-)	100	Dehydroalanine	HMDB0003609; HMDB0039426; HMDB03609; HMDB06356; HMDB39426	C02218	CHEBI:17123	HMDB0003609	2	2-Aminoacrylic acid	dehydroalanine	87.03202841	87.0773	NC(=C)C(O)=O	Organic acids and derivatives	Carboxylic acids and derivatives	Amino acids, peptides, and analogues	Aliphatic acyclic compounds	-7.163938556	-22.25010447	C02	Organic acids and derivatives	C13 (102)	C13	Carboxylic acids and derivatives	C25	Amino acids, peptides, and analogues	28	TNFaaureus	TNFa	aureus	S. aureus	G+	Staphylococcus aureus	543
mbx0352	IFNgaureus	-0.300835135	8.47E-08	1.28E-05	352	217.0166107	TRUE	0.53488255	68057.57823	0.00100653	C8H10O5S	-H(-)	99	Tyrosol 4-sulfate	HMDB0041785; HMDB0124986; HMDB41785	NA	NA	HMDB0041785	2	Tyrosol 4-sulfate	[4-(2-hydroxyethyl)phenyl]oxidanesulfonic acid	218.0248941	218.227	OCCC1=CC=C(OS(O)(=O)=O)C=C1	Organic acids and derivatives	Organic sulfuric acids and derivatives	Arylsulfates	Aromatic homomonocyclic compounds	-9.825886563	-18.1432382	C02	Organic acids and derivatives	C13 (102)	C13	Carboxylic acids and derivatives	C17	Amino acids, peptides, and analogues	30	IFNgaureus	IFNg	aureus	S. aureus	G+	Staphylococcus aureus	407
mbx0474	TNFaaureus	-0.302199738	8.53E-08	1.29E-05	474	247.0940678	TRUE	0.547029885	67540.20377	-0.000508742	C9H16N2O6	-H(-)	100	Glutamylthreonine	HMDB0028829; HMDB0029159; HMDB28829; HMDB29159	NA	CHEBI:133747; CHEBI:73510	HMDB0028829	2	Glutamylthreonine	(4S)-4-amino-4-{[(1S,2R)-1-carboxy-2-hydroxypropyl]carbamoyl}butanoic acid	248.1008362	248.235	C[C@@H](O)[C@H](NC(=O)[C@@H](N)CCC(O)=O)C(O)=O	Organic acids and derivatives	Carboxylic acids and derivatives	Amino acids, peptides, and analogues	Aliphatic acyclic compounds	-5.864234915	-21.45581002	C02	Organic acids and derivatives	C13 (102)	C13	Carboxylic acids and derivatives	C25	Amino acids, peptides, and analogues	26	TNFaaureus	TNFa	aureus	S. aureus	G+	Staphylococcus aureus	543
mbx1143	TNFatyphi	0.307624178	8.53E-08	1.29E-05	1143	435.179429	TRUE	0.89984274	2100.948373	0.001882106	C26H28O6	-H(-)	24	Artocarpin	HMDB0030849; HMDB0033806; HMDB0041212; HMDB0129645; HMDB0134743; HMDB30849; HMDB33806; HMDB41212	NA	CHEBI:65439	HMDB0030849	5	Artocarpin	2-(2,4-dihydroxyphenyl)-5-hydroxy-7-methoxy-6-[(1E)-3-methylbut-1-en-1-yl]-3-(3-methylbut-2-en-1-yl)chromen-4-one	436.1885886	436.4969	COC1=CC2=C(C(O)=C1\C=C\C(C)C)C(=O)C(CC=C(C)C)=C(O2)C1=C(O)C=C(O)C=C1	Phenylpropanoids and polyketides	Flavonoids	Flavones	Aromatic heteropolycyclic compounds	-2.409032362	17.44082715	C01	Lipids and lipid-like molecules	C01 (55)	C01	Organooxygen compounds	C32	1-benzopyrans	28	TNFatyphi	TNFa	typhi	S. typhi	G-	Salmonella typhi	538
mbx0788	TNFaEcoli	-0.305917365	8.70E-08	1.31E-05	788	336.0125507	TRUE	0.66588479	30316.14357	-0.000730449	C13H11N3O4S2	-H(-)	100	Tenoxicam	HMDB0014612; HMDB14612	NA	CHEBI:553047	HMDB0014612	1	Tenoxicam	tenoxicam	337.0190972	337.374	CN1\C(=C(/O)NC2=CC=CC=N2)C(=O)C2=C(C=CS2)S1(=O)=O	Organoheterocyclic compounds	Thienothiazines		Aromatic heteropolycyclic compounds	-10.12468393	10.21335285	C02	Organic acids and derivatives	C17 (6)	C17	Thienothiazines	C26	Amino acids, peptides, and analogues	29	TNFaEcoli	TNFa	Ecoli	E. coli	G-	Escherichia coli	637
mbx0947	IFNgCox	0.304894145	8.73E-08	1.31E-05	947	377.3066556	TRUE	0.5320375	2790.30349	-0.000538333	C24H42O3	-H(-)	100	3,​4-​Dimethyl-​5-​pentyl-2-​furantridecanoic acid	HMDB0061649; HMDB0112080; HMDB61649	NA	NA	HMDB0061649	2	3,​4-​Dimethyl-​5-​pentyl-2-​furantridecanoic acid	13-(3,4-dimethyl-5-pentylfuran-2-yl)tridecanoic acid	378.3133952	378.5885	CCCCCC1=C(C)C(C)=C(CCCCCCCCCCCCC(O)=O)O1	Lipids and lipid-like molecules	Fatty Acyls	Fatty acids and conjugates	Aromatic heteromonocyclic compounds	-0.186432028	5.938587574	C01	Lipids and lipid-like molecules	C07 (58)	C07	Carboxylic acids and derivatives	C08	Glycerophosphoserines	21	IFNgCox	IFNg	Cox	C. burnetii	G-	Coxiella burnetii	315
mbx0586	TNFatyphi	0.307294466	8.82E-08	1.32E-05	586	279.1458525	TRUE	0.094904936	2621.481841	0.001753368	C15H22NO4	-H(-)	30	Feruloylcholine	HMDB0032800; HMDB32800	NA	NA	HMDB0032800	1	Feruloylcholine	(2-{[(2E)-3-(4-hydroxy-3-methoxyphenyl)prop-2-enoyl]oxy}ethyl)trimethylazanium	280.1548832	280.3395	COC1=C(O)C=CC(\C=C\C(=O)OCC[N+](C)(C)C)=C1	Phenylpropanoids and polyketides	Cinnamic acids and derivatives	Hydroxycinnamic acids and derivatives		6.076124359	6.244019538	C01	Lipids and lipid-like molecules	C01 (55)	C01	Organooxygen compounds	C27	Carbohydrates and carbohydrate conjugates	28	TNFatyphi	TNFa	typhi	S. typhi	G-	Salmonella typhi	538
mbx1148	TNFaLPS	0.304172381	8.94E-08	1.34E-05	1148	435.4201489	TRUE	0.90707743	1758.356832	0.000603808	C29H56O2	-H(-)	100	14,16-Nonacosanedione	HMDB0035234; HMDB0035536; HMDB0035537; HMDB0037327; HMDB0037328; HMDB35234; HMDB35536; HMDB35537; HMDB37327; HMDB37328	NA	NA	HMDB0035234	5	14,16-Nonacosanedione	nonacosane-14,16-dione	436.428031	436.7537	CCCCCCCCCCCCCC(=O)CC(=O)CCCCCCCCCCCCC	Organic oxygen compounds	Organooxygen compounds	Carbonyl compounds	Aliphatic acyclic compounds	7.990126313	5.20572593	C01	Lipids and lipid-like molecules	C01 (55)	C01	Organooxygen compounds	C27	Carbohydrates and carbohydrate conjugates	27	TNFaLPS	TNFa	LPS	LPS	G-	Lipopolysaccharides	628
mbx0101	TNFaaureus	-0.301703205	8.97E-08	1.34E-05	101	143.0827461	TRUE	0.66426575	47885.59914	-0.000145418	C6H12N2O2	-H(-)	100	4-Amino-1-piperidinecarboxylic acid	HMDB0060385; HMDB60385	NA	NA	HMDB0060385	1	4-Amino-1-piperidinecarboxylic acid	4-aminopiperidine-1-carboxylic acid	144.0898776	144.1717	NC1CCN(CC1)C(O)=O	Organoheterocyclic compounds	Piperidines	Piperidinecarboxylic acids and derivatives	Aliphatic heteromonocyclic compounds	-7.201455486	-22.37681725	C02	Organic acids and derivatives	C13 (102)	C13	Carboxylic acids and derivatives	C25	Amino acids, peptides, and analogues	28	TNFaaureus	TNFa	aureus	S. aureus	G+	Staphylococcus aureus	543
mbx0208	TNFapneu	-0.308084527	9.03E-08	1.35E-05	208	178.0510749	TRUE	0.935568215	118132.1065	-0.000108624	C9H9NO3	-H(-)	100	Hippurate	HMDB0000714; HMDB0000992; HMDB0012884; HMDB0032398; HMDB0032595; HMDB00714; HMDB00992; HMDB12884; HMDB32398; HMDB32595	C01586; C19569	CHEBI:18089; CHEBI:66951; CHEBI:838058	HMDB0000714	5	Hippuric acid	hippuric acid	179.0582432	179.1727	OC(=O)CNC(=O)C1=CC=CC=C1	Benzenoids	Benzene and substituted derivatives	Benzoic acids and derivatives	Aromatic homomonocyclic compounds	-20.24539588	-17.62338308	C02	Organic acids and derivatives	C23 (82)	C23	Organic sulfuric acids and derivatives	C19	Amino acids, peptides, and analogues	28	TNFapneu	TNFa	pneu	S. pneumoniae	G+	Streptococcus pneumoniae	530
mbx0878	TNFaLPS	-0.304057892	9.04E-08	1.35E-05	878	358.1302917	TRUE	0.769930035	2216.916672	-0.000681553	C19H21NO6	-H(-)	100	N-[2-hydroxy-2-(4-hydroxy-3-methoxyphenyl)ethyl]-3-(4-hydroxy-3-methoxyphenyl)prop-2-enimidic acid	HMDB0136453	NA	NA	HMDB0136453	1	N-[2-hydroxy-2-(4-hydroxy-3-methoxyphenyl)ethyl]-3-(4-hydroxy-3-methoxyphenyl)prop-2-enimidic acid	N-[2-hydroxy-2-(4-hydroxy-3-methoxyphenyl)ethyl]-3-(4-hydroxy-3-methoxyphenyl)prop-2-enimidic acid	359.1368874	359.378	COC1=C(O)C=CC(C=CC(O)=NCC(O)C2=CC(OC)=C(O)C=C2)=C1	Phenylpropanoids and polyketides	Cinnamic acids and derivatives	Hydroxycinnamic acids and derivatives	Aromatic homomonocyclic compounds	-20.1096748	-17.98296484	C02	Organic acids and derivatives	C13 (102)	C13	Carboxylic acids and derivatives	C19	Amino acids, peptides, and analogues	27	TNFaLPS	TNFa	LPS	LPS	G-	Lipopolysaccharides	628
mbx0140	TNFaCand	-0.303013588	9.10E-08	1.35E-05	140	158.118622	TRUE	0.6650787	2886.02487	2.97E-05	C8H17NO2	-H(-)	100	DL-2-Aminooctanoic acid	HMDB0000991; HMDB0014375; HMDB00991; HMDB14375	NA	CHEBI:64356; CHEBI:75145	HMDB0000991	2	DL-2-Aminooctanoic acid	(+-)-2-aminooctanoic acid	159.1259288	159.2261	CCCCCCC(N)C(O)=O	Organic acids and derivatives	Carboxylic acids and derivatives	Amino acids, peptides, and analogues	Aliphatic acyclic compounds	-7.280632841	-23.61023238	C02	Organic acids and derivatives	C13 (102)	C13	Carboxylic acids and derivatives	C25	Amino acids, peptides, and analogues	25	TNFaCand	TNFa	Cand	C. albicans	Fungal	Candida albicans	685
mbx1180	IFNgaureus	0.300117793	9.12E-08	1.35E-05	1180	450.177935	TRUE	0.71375322	63704.90316	0.000356526	C23H25N5O5	-H(-)	100	Doxazosin	HMDB0014728; HMDB14728	C06970	CHEBI:4708	HMDB0014728	1	Doxazosin	doxazosin	451.1855689	451.4751	COC1=C(OC)C=C2C(N)=NC(=NC2=C1)N1CCN(CC1)C(=O)C1COC2=CC=CC=C2O1	Organoheterocyclic compounds	Diazinanes	Piperazines	Aromatic heteropolycyclic compounds	7.019136943	7.289980382	C01	Lipids and lipid-like molecules	C01 (55)	C01	Organooxygen compounds	C27	Carbohydrates and carbohydrate conjugates	27	IFNgaureus	IFNg	aureus	S. aureus	G+	Staphylococcus aureus	407
mbx0813	TNFaaureus	-0.30151651	9.15E-08	1.35E-05	813	343.0679123	TRUE	0.80619031	2322.267461	-0.000842771	C14H16O10	-H(-)	100	Theogallin	HMDB0039287; HMDB0125148; HMDB0125149; HMDB0125150; HMDB0127989; HMDB0127990; HMDB0128033; HMDB0128034; HMDB0130459; HMDB0130460; HMDB0140927; HMDB39287	NA	NA	HMDB0039287	11	Theogallin	1,3,4-trihydroxy-5-(3,4,5-trihydroxybenzoyloxy)cyclohexane-1-carboxylic acid	344.0743467	344.2708	OC1CC(O)(CC(OC(=O)C2=CC(O)=C(O)C(O)=C2)C1O)C(O)=O	Organic oxygen compounds	Organooxygen compounds	Alcohols and polyols	Aromatic homomonocyclic compounds	-7.76134982	-16.14253273	C02	Organic acids and derivatives	C13 (102)	C13	Carboxylic acids and derivatives	C17	Amino acids, peptides, and analogues	22	TNFaaureus	TNFa	aureus	S. aureus	G+	Staphylococcus aureus	543
mbx1576	TNFaenteri	0.308977513	9.15E-08	1.35E-05	1576	890.6381999	TRUE	0.565211325	7854.039777	0.001453868	C48H93NO11S	-H(-)	48	3-O-Sulfogalactosylceramide (d18:1/24:0)	HMDB0000024; HMDB00024	C06125	CHEBI:60361	HMDB0000024	1	3-O-Sulfogalactosylceramide (d18:1/24:0)	C24 sulfatide	891.646934	892.33	[H][C@@](CO[C@@H]1O[C@H](CO)[C@H](O)C(OS(O)(=O)=O)C1O)(NC(=O)CCCCCCCCCCCCCCCCCCCCCCC)[C@]([H])(O)\C=C\CCCCCCCCCCCCC	Lipids and lipid-like molecules	Sphingolipids	Glycosphingolipids	Aliphatic heteromonocyclic compounds	5.202768302	4.274124781	C01	Lipids and lipid-like molecules	C07 (58)	C07	Carboxylic acids and derivatives	C08	Glycerophosphoserines	25	TNFaenteri	TNFa	enteri	S. enteritidis	G-	Salmonella enterica	587
mbx0779	TNFaCand	-0.302926243	9.18E-08	1.35E-05	779	333.0085281	TRUE	0.85420918	3196.581043	-0.001081738	C15H10O7S	-H(-)	88	[3-(7-hydroxy-4-oxo-4H-chromen-2-yl)phenyl]oxidanesulfonic acid	HMDB0133344; HMDB0134560; HMDB0137537	NA	NA	HMDB0133344	3	[3-(7-hydroxy-4-oxo-4H-chromen-2-yl)phenyl]oxidanesulfonic acid	[3-(7-hydroxy-4-oxochromen-2-yl)phenyl]oxidanesulfonic acid	334.0147238	334.3	OC1=CC2=C(C=C1)C(=O)C=C(O2)C1=CC(OS(O)(=O)=O)=CC=C1	Phenylpropanoids and polyketides	Flavonoids	Flavones	Aromatic heteropolycyclic compounds	-8.808056387	-17.76398172	C02	Organic acids and derivatives	C13 (102)	C13	Carboxylic acids and derivatives	C17	Amino acids, peptides, and analogues	26	TNFaCand	TNFa	Cand	C. albicans	Fungal	Candida albicans	685
mbx0627	TNFaLPS	-0.303812439	9.27E-08	1.36E-05	627	291.0671147	TRUE	0.948129475	140351.8719	-0.000832839	C18H12O4	-H(-)	100	3-Hydroxy-9-(4-hydroxyphenyl)-1H,3H-naphtho[1,8-cd]pyran-1-one	HMDB0039404; HMDB0039405; HMDB39404; HMDB39405	NA	NA	HMDB0039404	2	3-Hydroxy-9-(4-hydroxyphenyl)-1H,3H-naphtho[1,8-cd]pyran-1-one	4-hydroxy-12-(4-hydroxyphenyl)-3-oxatricyclo[7.3.1.0⁵,¹³]trideca-1(12),5,7,9(13),10-pentaen-2-one	292.0735589	292.2855	OC1OC(=O)C2=C(C=CC3=C2C1=CC=C3)C1=CC=C(O)C=C1	Benzenoids	Naphthalenes	Phenylnaphthalenes		-7.131681362	-19.24022411	C02	Organic acids and derivatives	C13 (102)	C13	Carboxylic acids and derivatives	C25	Amino acids, peptides, and analogues	30	TNFaLPS	TNFa	LPS	LPS	G-	Lipopolysaccharides	628
mbx1143	IFNgtyphi	0.300881587	9.29E-08	1.37E-05	1143	435.179429	TRUE	0.89984274	2100.948373	0.001882106	C26H28O6	-H(-)	24	Artocarpin	HMDB0030849; HMDB0033806; HMDB0041212; HMDB0129645; HMDB0134743; HMDB30849; HMDB33806; HMDB41212	NA	CHEBI:65439	HMDB0030849	5	Artocarpin	2-(2,4-dihydroxyphenyl)-5-hydroxy-7-methoxy-6-[(1E)-3-methylbut-1-en-1-yl]-3-(3-methylbut-2-en-1-yl)chromen-4-one	436.1885886	436.4969	COC1=CC2=C(C(O)=C1\C=C\C(C)C)C(=O)C(CC=C(C)C)=C(O2)C1=C(O)C=C(O)C=C1	Phenylpropanoids and polyketides	Flavonoids	Flavones	Aromatic heteropolycyclic compounds	-2.409032362	17.44082715	C01	Lipids and lipid-like molecules	C01 (55)	C01	Organooxygen compounds	C32	1-benzopyrans	28	IFNgtyphi	IFNg	typhi	S. typhi	G-	Salmonella typhi	408
mbx0878	IL6typhi	-0.303219461	9.37E-08	1.37E-05	878	358.1302917	TRUE	0.769930035	2216.916672	-0.000681553	C19H21NO6	-H(-)	100	N-[2-hydroxy-2-(4-hydroxy-3-methoxyphenyl)ethyl]-3-(4-hydroxy-3-methoxyphenyl)prop-2-enimidic acid	HMDB0136453	NA	NA	HMDB0136453	1	N-[2-hydroxy-2-(4-hydroxy-3-methoxyphenyl)ethyl]-3-(4-hydroxy-3-methoxyphenyl)prop-2-enimidic acid	N-[2-hydroxy-2-(4-hydroxy-3-methoxyphenyl)ethyl]-3-(4-hydroxy-3-methoxyphenyl)prop-2-enimidic acid	359.1368874	359.378	COC1=C(O)C=CC(C=CC(O)=NCC(O)C2=CC(OC)=C(O)C=C2)=C1	Phenylpropanoids and polyketides	Cinnamic acids and derivatives	Hydroxycinnamic acids and derivatives	Aromatic homomonocyclic compounds	-20.1096748	-17.98296484	C02	Organic acids and derivatives	C13 (102)	C13	Carboxylic acids and derivatives	C19	Amino acids, peptides, and analogues	27	IL6typhi	IL6	typhi	S. typhi	G-	Salmonella typhi	409
mbx0222	IFNgaureus	-0.299813401	9.41E-08	1.38E-05	222	183.0298542	TRUE	0.71646708	6012.9546	4.23E-05	C8H8O5	-H(-)	100	3,4-Dihydroxymandelate	HMDB0001866; HMDB0013198; HMDB0029650; HMDB0125522; HMDB0125542; HMDB0126480; HMDB0130405; HMDB0130407; HMDB0130408; HMDB0130482; HMDB0140912; HMDB01866; HMDB13198; HMDB29650	C05580	CHEBI:27637; CHEBI:297061	HMDB0001866	11	3,4-Dihydroxymandelic acid	dihydroxymandelic acid	184.0371734	184.1461	OC(C(O)=O)C1=CC=C(O)C(O)=C1	Benzenoids	Phenols	Benzenediols	Aromatic homomonocyclic compounds	-15.35309671	-18.21802671	C02	Organic acids and derivatives	C13 (102)	C13	Carboxylic acids and derivatives	C17	Amino acids, peptides, and analogues	30	IFNgaureus	IFNg	aureus	S. aureus	G+	Staphylococcus aureus	407
mbx1192	TNFaenteri	0.308516415	9.58E-08	1.40E-05	1192	455.1859885	TRUE	0.89664799	3404.558812	0.001093487	C22H28N6O3S	-H(-)	86	Delavirdine	HMDB0014843; HMDB14843	C06941	CHEBI:119573	HMDB0014843	1	Delavirdine	delavirdine	456.1943595	456.561	CC(C)NC1=C(N=CC=C1)N1CCN(CC1)C(=O)C1=CC2=C(N1)C=CC(NS(C)(=O)=O)=C2	Organoheterocyclic compounds	Tetrapyrroles and derivatives	Porphyrins	Aromatic heteropolycyclic compounds	6.56871513	7.304059378	C01	Lipids and lipid-like molecules	C01 (55)	C01	Organooxygen compounds	C27	Carbohydrates and carbohydrate conjugates	26	TNFaenteri	TNFa	enteri	S. enteritidis	G-	Salmonella enterica	587
mbx0282	IL6LPS	0.304921005	9.63E-08	1.40E-05	282	199.0380279	TRUE	0.70260823	27056.49308	-0.000214136	C7H13KO4	-H(-)	25	Potassium 2-(1''-ethoxy) ethoxypropanoate	HMDB0037192; HMDB37192	NA	NA	HMDB0037192	1	NA	NA	NA	NA	NA	NA	NA	NA	NA	5.808178289	8.993645136	C01	Lipids and lipid-like molecules	C01 (55)	C01	Organooxygen compounds	C27	Carbohydrates and carbohydrate conjugates	26	IL6LPS	IL6	LPS	LPS	G-	Lipopolysaccharides	434
mbx1289	TNFaCand	0.302460131	9.63E-08	1.40E-05	1289	503.2293071	TRUE	0.86101335	3557.385671	-0.000652168	C27H36O9	-H(-)	100	Crocin 4	HMDB0039122; HMDB39122	C00744	CHEBI:17371	HMDB0039122	1	Crocin 4	1-methyl 3,4,5-trihydroxy-6-(hydroxymethyl)oxan-2-yl (2Z,4E,6E,8E,10Z,12E,14E)-2,6,11,15-tetramethylhexadeca-2,4,6,8,10,12,14-heptaenedioate	504.2359328	504.5693	COC(=O)C(\C)=C/C=C/C(/C)=C/C=C/C=C(/C)\C=C\C=C(/C)C(=O)OC1OC(CO)C(O)C(O)C1O	Lipids and lipid-like molecules	Prenol lipids	Diterpenoids	Aliphatic heteromonocyclic compounds	6.34009583	7.295223554	C01	Lipids and lipid-like molecules	C01 (55)	C01	Organooxygen compounds	C27	Carbohydrates and carbohydrate conjugates	24	TNFaCand	TNFa	Cand	C. albicans	Fungal	Candida albicans	685
mbx1276	TNFatyphi	-0.30629783	9.75E-08	1.42E-05	1276	494.3253835	TRUE	0.897663925	14137.12939	-0.000172303	C24H50NO7P	-H(-)	100	LysoPC(16:0)	HMDB0010382; HMDB10382	C04230	NA	HMDB0010382	1	LysoPC(16:0/0:0)	(2-{[(2R)-3-(hexadecanoyloxy)-2-hydroxypropyl phosphono]oxy}ethyl)trimethylazanium	495.3324895	495.6301	CCCCCCCCCCCCCCCC(=O)OC[C@@H](O)COP([O-])(=O)OCC[N+](C)(C)C	Lipids and lipid-like molecules	Glycerophospholipids	Glycerophosphocholines	Aliphatic acyclic compounds	9.903058351	-9.459755919	C02	Organic acids and derivatives	C10 (56)	C10	Glycerophospholipids	C29	Glycerophosphoethanolamines	22	TNFatyphi	TNFa	typhi	S. typhi	G-	Salmonella typhi	538
mbx1182	TNFaEcoli	0.304743912	9.80E-08	1.42E-05	1182	451.2468604	TRUE	0.82931173	3756.915194	-0.0002336	C21H41O8P	-H(-)	100	PA(10:0/8:0)	HMDB0114778; HMDB0115482	NA	NA	HMDB0114778	2	PA(10:0/8:0)	(2R)-3-(decanoyloxy)-2-(octanoyloxy)propoxyphosphonic acid	452.2539053	452.525	[H][C@@](COC(=O)CCCCCCCCC)(COP(O)(O)=O)OC(=O)CCCCCCC	Lipids and lipid-like molecules	Glycerophospholipids	Glycerophosphates	Aliphatic acyclic compounds	8.021648722	9.310788417	C01	Lipids and lipid-like molecules	C01 (55)	C01	Organooxygen compounds	C27	Carbohydrates and carbohydrate conjugates	28	TNFaEcoli	TNFa	Ecoli	E. coli	G-	Escherichia coli	637
mbx0133	TNFaLPS	-0.303162098	9.90E-08	1.43E-05	133	155.0347945	TRUE	0.66841537	2714.617441	0.00018742	C7H8O4	-H(-)	100	Ascladiol	HMDB0029610; HMDB0059731; HMDB0125064; HMDB0125077; HMDB0140890; HMDB0140891; HMDB29610; HMDB59731	NA	CHEBI:89910	HMDB0029610	6	Ascladiol	(5E)-5-(2-hydroxyethylidene)-3-(hydroxymethyl)furan-2-one	156.0422587	156.136	OC\C=C1\OC(=O)C(CO)=C1	Organoheterocyclic compounds	Dihydrofurans	Furanones	Aliphatic heteromonocyclic compounds	-19.05926587	-17.86601747	C02	Organic acids and derivatives	C13 (102)	C13	Carboxylic acids and derivatives	C19	Amino acids, peptides, and analogues	29	TNFaLPS	TNFa	LPS	LPS	G-	Lipopolysaccharides	628
mbx1176	TNFaMtb	0.303121512	9.94E-08	1.44E-05	1176	449.1745751	TRUE	0.716403005	263365.9844	-0.000936278	C24H31ClO6	-H(-)	11	Arnamiol	HMDB0035062; HMDB35062	NA	NA	HMDB0035062	1	Arnamiol	4-hydroxy-3-(hydroxymethyl)-6,6,7b-trimethyl-1H,2H,4H,4aH,5H,7H,7aH-cyclobuta[e]inden-2-yl 3-chloro-6-hydroxy-4-methoxy-2-methylbenzoate	450.1809164	450.952	COC1=C(Cl)C(C)=C(C(=O)OC2CC3(C)C4CC(C)(C)CC4C(O)C(CO)=C23)C(O)=C1	Lipids and lipid-like molecules	Prenol lipids	Sesquiterpenoids	Aromatic homopolycyclic compounds	7.045176991	7.326183425	C01	Lipids and lipid-like molecules	C01 (55)	C01	Organooxygen compounds	C27	Carbohydrates and carbohydrate conjugates	27	TNFaMtb	TNFa	Mtb	M. tuberculosis	G+	Mycobacterium tuberculosis	456
mbx0140	TNFaaureus	-0.300671624	9.97E-08	1.44E-05	140	158.118622	TRUE	0.6650787	2886.02487	2.97E-05	C8H17NO2	-H(-)	100	DL-2-Aminooctanoic acid	HMDB0000991; HMDB0014375; HMDB00991; HMDB14375	NA	CHEBI:64356; CHEBI:75145	HMDB0000991	2	DL-2-Aminooctanoic acid	(+-)-2-aminooctanoic acid	159.1259288	159.2261	CCCCCCC(N)C(O)=O	Organic acids and derivatives	Carboxylic acids and derivatives	Amino acids, peptides, and analogues	Aliphatic acyclic compounds	-7.280632841	-23.61023238	C02	Organic acids and derivatives	C13 (102)	C13	Carboxylic acids and derivatives	C25	Amino acids, peptides, and analogues	25	TNFaaureus	TNFa	aureus	S. aureus	G+	Staphylococcus aureus	543
mbx0947	TNFaMtb	0.303011637	1.01E-07	1.45E-05	947	377.3066556	TRUE	0.5320375	2790.30349	-0.000538333	C24H42O3	-H(-)	100	3,​4-​Dimethyl-​5-​pentyl-2-​furantridecanoic acid	HMDB0061649; HMDB0112080; HMDB61649	NA	NA	HMDB0061649	2	3,​4-​Dimethyl-​5-​pentyl-2-​furantridecanoic acid	13-(3,4-dimethyl-5-pentylfuran-2-yl)tridecanoic acid	378.3133952	378.5885	CCCCCC1=C(C)C(C)=C(CCCCCCCCCCCCC(O)=O)O1	Lipids and lipid-like molecules	Fatty Acyls	Fatty acids and conjugates	Aromatic heteromonocyclic compounds	-0.186432028	5.938587574	C01	Lipids and lipid-like molecules	C07 (58)	C07	Carboxylic acids and derivatives	C08	Glycerophosphoserines	21	TNFaMtb	TNFa	Mtb	M. tuberculosis	G+	Mycobacterium tuberculosis	456
mbx1082	TNFaCand	-0.301935855	1.02E-07	1.46E-05	1082	417.0439333	TRUE	0.28540462	13173.02603	-4.54E-06	C17H16O11	.Na/H-H(-)	10	3,4,5-trihydroxy-6-{[2-(4-methoxy-1-benzofuran-5-yl)-2-oxoacetyl]oxy}oxane-2-carboxylic acid	HMDB0129407	NA	NA	HMDB0129407	1	3,4,5-trihydroxy-6-{[2-(4-methoxy-1-benzofuran-5-yl)-2-oxoacetyl]oxy}oxane-2-carboxylic acid	3,4,5-trihydroxy-6-{[2-(4-methoxy-1-benzofuran-5-yl)-2-oxoacetyl]oxy}oxane-2-carboxylic acid	396.0692613	396.304	COC1=C(C=CC2=C1C=CO2)C(=O)C(=O)OC1OC(C(O)C(O)C1O)C(O)=O	Organic oxygen compounds	Organooxygen compounds	Carbohydrates and carbohydrate conjugates	Aromatic heteropolycyclic compounds	-15.44930026	-14.91593965	C02	Organic acids and derivatives	C22 (81)	C22	Organooxygen compounds	C28	Amino acids, peptides, and analogues	24	TNFaCand	TNFa	Cand	C. albicans	Fungal	Candida albicans	685
mbx1177	TNFaMtb	0.30290279	1.02E-07	1.46E-05	1177	449.2680435	TRUE	0.80688843	7447.683226	0.001688429	C29H38O4	-H(-)	33	Celastrol	HMDB0002385; HMDB02385	NA	CHEBI:63959	HMDB0002385	1	Celastrol	triterpene	450.2770097	450.6096	[H][C@@]12C[C@@](C)(CC[C@]1(C)CC[C@]1(C)C3=CC=C4C(C)=C(O)C(=O)C=C4[C@]3(C)CC[C@@]21C)C(O)=O	Lipids and lipid-like molecules	Prenol lipids	Triterpenoids	Aliphatic homopolycyclic compounds	7.694584746	8.042302376	C01	Lipids and lipid-like molecules	C01 (55)	C01	Organooxygen compounds	C27	Carbohydrates and carbohydrate conjugates	28	TNFaMtb	TNFa	Mtb	M. tuberculosis	G+	Mycobacterium tuberculosis	456
mbx1181	TNFaLPS	0.302898851	1.02E-07	1.46E-05	1181	451.070719	TRUE	0.88901174	1999.304552	-0.000278827	C20H20O10S	-H(-)	100	Torvanol A	HMDB0038789; HMDB0125974; HMDB38789	NA	NA	HMDB0038789	2	Torvanol A	(2E)-3-{4-hydroxy-3-methoxy-5-[6-methoxy-4-(sulfooxy)-3,4-dihydro-2H-1-benzopyran-3-yl]phenyl}prop-2-enoic acid	452.0777176	452.432	COC1=CC2=C(OCC(C2OS(O)(=O)=O)C2=C(O)C(OC)=CC(\C=C\C(O)=O)=C2)C=C1	Phenylpropanoids and polyketides	Isoflavonoids	O-methylated isoflavonoids	Aromatic heteropolycyclic compounds	-13.96661572	19.09309692	C01	Lipids and lipid-like molecules	C03 (138)	C03	Fatty Acyls	C26	Amino acids, peptides, and analogues	27	TNFaLPS	TNFa	LPS	LPS	G-	Lipopolysaccharides	628
mbx1176	IL1bCand	0.300387252	1.03E-07	1.47E-05	1176	449.1745751	TRUE	0.716403005	263365.9844	-0.000936278	C24H31ClO6	-H(-)	11	Arnamiol	HMDB0035062; HMDB35062	NA	NA	HMDB0035062	1	Arnamiol	4-hydroxy-3-(hydroxymethyl)-6,6,7b-trimethyl-1H,2H,4H,4aH,5H,7H,7aH-cyclobuta[e]inden-2-yl 3-chloro-6-hydroxy-4-methoxy-2-methylbenzoate	450.1809164	450.952	COC1=C(Cl)C(C)=C(C(=O)OC2CC3(C)C4CC(C)(C)CC4C(O)C(CO)=C23)C(O)=C1	Lipids and lipid-like molecules	Prenol lipids	Sesquiterpenoids	Aromatic homopolycyclic compounds	7.045176991	7.326183425	C01	Lipids and lipid-like molecules	C01 (55)	C01	Organooxygen compounds	C27	Carbohydrates and carbohydrate conjugates	27	IL1bCand	IL1b	Cand	C. albicans	Fungal	Candida albicans	344
mbx0065	TNFapneu	-0.306751194	1.03E-07	1.47E-05	65	127.0403468	TRUE	0.31456298	5921.192041	-0.000279534	C6H8O3	-H(-)	100	Dihydro-4,4-dimethyl-2,3-furandione	HMDB0031303; HMDB0031306; HMDB0031847; HMDB0033285; HMDB0033517; HMDB0038072; HMDB0040594; HMDB0040732; HMDB31303; HMDB31306; HMDB31847; HMDB33285; HMDB33517; HMDB38072; HMDB40594; HMDB40732	NA	CHEBI:76247	HMDB0031303	8	Osmundalactone	5-hydroxy-6-methyl-5,6-dihydropyran-2-one	128.0473441	128.1259	CC1OC(=O)C=CC1O	Organoheterocyclic compounds	Pyrans	Pyranones and derivatives	Aliphatic heteromonocyclic compounds	-13.18051222	-11.86751181	C02	Organic acids and derivatives	C22 (81)	C22	Organooxygen compounds	C17	Amino acids, peptides, and analogues	22	TNFapneu	TNFa	pneu	S. pneumoniae	G+	Streptococcus pneumoniae	530
mbx0541	TNFaCand	-0.301747337	1.04E-07	1.47E-05	541	267.0252503	TRUE	0.139955545	6287.694801	0.001491795	C11H12N2O2S2	-H(-)	45	(-)-Dioxibrassinin	HMDB0038634; HMDB38634	NA	NA	HMDB0038634	1	(-)-Dioxibrassinin	N-[(3-hydroxy-2-oxo-1H-indol-3-yl)methyl]methylsulfanylcarbothioamide	268.034019	268.355	CSC(=S)NCC1(O)C(=O)NC2=C1C=CC=C2	Organic acids and derivatives	Carboxylic acids and derivatives	Amino acids, peptides, and analogues	Aromatic heteropolycyclic compounds	-12.8410638	-13.82527289	C02	Organic acids and derivatives	C08 (83)	C08	Carboxylic acids and derivatives	C17	Amino acids, peptides, and analogues	23	TNFaCand	TNFa	Cand	C. albicans	Fungal	Candida albicans	685
mbx0877	TNFaenteri	-0.307689887	1.04E-07	1.48E-05	877	358.1146541	TRUE	0.685931205	6077.933748	-0.000300235	C15H21NO9	-H(-)	100	Epinephrine glucuronide	HMDB0010336; HMDB0029452; HMDB10336; HMDB29452	NA	NA	HMDB0010336	2	Epinephrine glucuronide	(2S,3S,4S,5R,6S)-3,4,5-trihydroxy-6-{2-hydroxy-4-[(1R)-1-hydroxy-2-(methylamino)ethyl]phenoxy}oxane-2-carboxylic acid	359.1216313	359.3285	CNC[C@H](O)C1=CC=C(O[C@@H]2O[C@@H]([C@@H](O)[C@H](O)[C@H]2O)C(O)=O)C(O)=C1	Organic oxygen compounds	Organooxygen compounds	Carbohydrates and carbohydrate conjugates	Aromatic heteromonocyclic compounds	-20.06408407	-17.84418819	C02	Organic acids and derivatives	C23 (82)	C23	Organic sulfuric acids and derivatives	C19	Amino acids, peptides, and analogues	29	TNFaenteri	TNFa	enteri	S. enteritidis	G-	Salmonella enterica	587
mbx0547	TNFaEcoli	-0.304114723	1.04E-07	1.48E-05	547	269.0460502	TRUE	0.78063068	5818.630078	-0.000503747	C15H10O5	-H(-)	100	Apigenin	HMDB0002124; HMDB0003217; HMDB0029372; HMDB0029521; HMDB0030829; HMDB0031715; HMDB0033790; HMDB0033860; HMDB0034004; HMDB0034409; HMDB0035214; HMDB0039449; HMDB0041655; HMDB0126019; HMDB0129338; HMDB0129963; HMDB0130170; HMDB0130780; HMDB0132880; HMDB0133311; HMDB0133316; HMDB0133990; HMDB0134890; HMDB0137513; HMDB0137514; HMDB0137515; HMDB0137516; HMDB0137517; HMDB0140468; HMDB02124; HMDB03217; …	C01477; C02495; C06563; C10037; C10044; C10294; C10343; C10379; C14313; C14314	CHEBI:161756; CHEBI:18388; CHEBI:27479; CHEBI:28088; CHEBI:42223; CHEBI:50399; CHEBI:5262; CHEBI:7635	HMDB0002124	29	Apigenin	chamomile	270.0528234	270.2369	OC1=CC=C(C=C1)C1=CC(=O)C2=C(O)C=C(O)C=C2O1	Phenylpropanoids and polyketides	Flavonoids	Flavones	Aromatic heteropolycyclic compounds	-9.874507853	-15.18356839	C02	Organic acids and derivatives	C13 (102)	C13	Carboxylic acids and derivatives	C17	Amino acids, peptides, and analogues	24	TNFaEcoli	TNFa	Ecoli	E. coli	G-	Escherichia coli	637
mbx1140	IL6LPS	0.304035108	1.05E-07	1.49E-05	1140	433.4043082	TRUE	0.837150065	1614.15049	0.000794533	C29H54O2	-H(-)	100	Ximenoylacetone	HMDB0035952; HMDB35952	NA	NA	HMDB0035952	1	Ximenoylacetone	(20Z)-nonacos-20-ene-2,4-dione	434.412381	434.7379	CCCCCCCC\C=C/CCCCCCCCCCCCCCCC(=O)CC(C)=O	Organic oxygen compounds	Organooxygen compounds	Carbonyl compounds	Aliphatic acyclic compounds	8.254621816	5.317613828	C01	Lipids and lipid-like molecules	C01 (55)	C01	Organooxygen compounds	C27	Carbohydrates and carbohydrate conjugates	26	IL6LPS	IL6	LPS	LPS	G-	Lipopolysaccharides	434
mbx0686	IL1bCand	-0.300089027	1.06E-07	1.49E-05	686	305.0820833	TRUE	0.16178516	2344.643631	-0.000151395	C19H14O4	-H(-)	100	2,3-Dihydro-2,3-dihydroxy-4-(4-hydroxyphenyl)-1H-phenalen-1-one	HMDB0032848; HMDB0037111; HMDB0060575; HMDB32848; HMDB37111; HMDB60575	NA	NA	HMDB0032848	3	2,3-Dihydro-2,3-dihydroxy-4-(4-hydroxyphenyl)-1H-phenalen-1-one	2,3-dihydroxy-4-(4-hydroxyphenyl)-2,3-dihydrophenalen-1-one	306.0892089	306.3121	OC1C(O)C2=C(C=CC3=C2C(=CC=C3)C1=O)C1=CC=C(O)C=C1	Benzenoids	Naphthalenes	Phenylnaphthalenes	Aromatic homopolycyclic compounds	-21.03231417	-5.524856421	C02	Organic acids and derivatives	C23 (82)	C23	Organic sulfuric acids and derivatives	C19	Amino acids, peptides, and analogues	18	IL1bCand	IL1b	Cand	C. albicans	Fungal	Candida albicans	344
mbx0877	TNFaaureus	-0.300041629	1.06E-07	1.50E-05	877	358.1146541	TRUE	0.685931205	6077.933748	-0.000300235	C15H21NO9	-H(-)	100	Epinephrine glucuronide	HMDB0010336; HMDB0029452; HMDB10336; HMDB29452	NA	NA	HMDB0010336	2	Epinephrine glucuronide	(2S,3S,4S,5R,6S)-3,4,5-trihydroxy-6-{2-hydroxy-4-[(1R)-1-hydroxy-2-(methylamino)ethyl]phenoxy}oxane-2-carboxylic acid	359.1216313	359.3285	CNC[C@H](O)C1=CC=C(O[C@@H]2O[C@@H]([C@@H](O)[C@H](O)[C@H]2O)C(O)=O)C(O)=C1	Organic oxygen compounds	Organooxygen compounds	Carbohydrates and carbohydrate conjugates	Aromatic heteromonocyclic compounds	-20.06408407	-17.84418819	C02	Organic acids and derivatives	C23 (82)	C23	Organic sulfuric acids and derivatives	C19	Amino acids, peptides, and analogues	29	TNFaaureus	TNFa	aureus	S. aureus	G+	Staphylococcus aureus	543
mbx1264	IL6LPS	0.303908756	1.07E-07	1.50E-05	1264	489.1402794	TRUE	0.92080024	1750.623909	-4.53E-05	C24H26O11	-H(-)	100	4'',5,6-Trimethylscutellarein 7-glucoside	HMDB0040512; HMDB40512	NA	NA	HMDB0040512	1	4',5,6-Trimethylscutellarein 7-glucoside	5,6-dimethoxy-2-(4-methoxyphenyl)-7-{[3,4,5-trihydroxy-6-(hydroxymethyl)oxan-2-yl]oxy}chromen-4-one	490.1475117	490.4566	COC1=CC=C(C=C1)C1=CC(=O)C2=C(OC)C(OC)=C(OC3OC(CO)C(O)C(O)C3O)C=C2O1	Phenylpropanoids and polyketides	Flavonoids	Flavonoid glycosides	Aromatic heteropolycyclic compounds	5.396546097	6.72716491	C01	Lipids and lipid-like molecules	C01 (55)	C01	Organooxygen compounds	C27	Carbohydrates and carbohydrate conjugates	26	IL6LPS	IL6	LPS	LPS	G-	Lipopolysaccharides	434
mbx0072	TNFaMtb	-0.30235846	1.07E-07	1.51E-05	72	129.0193986	TRUE	0.7465589	23213.37214	-6.67E-05	C5H6O4	-H(-)	100	Itaconate	HMDB0000620; HMDB0000634; HMDB0000749; HMDB0002092; HMDB0013233; HMDB0033809; HMDB0059743; HMDB0060365; HMDB0061185; HMDB00620; HMDB00634; HMDB00749; HMDB01657; HMDB02092; HMDB13233; HMDB33809; HMDB59743; HMDB60365; HMDB61185	C00490; C01732; C02214; C02226; C02800	CHEBI:15670; CHEBI:16600; CHEBI:17204; CHEBI:17415; CHEBI:17626; CHEBI:30838; CHEBI:74524	HMDB0000620	9	Glutaconic acid	glutaconic acid	130.0266087	130.0987	OC(=O)C\C=C\C(O)=O	Organic acids and derivatives	Carboxylic acids and derivatives	Dicarboxylic acids and derivatives	Aliphatic acyclic compounds	-25.73014798	-8.84520233	C02	Organic acids and derivatives	C04 (105)	C04	Carboxylic acids and derivatives	C19	Amino acids, peptides, and analogues	28	TNFaMtb	TNFa	Mtb	M. tuberculosis	G+	Mycobacterium tuberculosis	456
mbx1139	TNFaCand	0.301303134	1.08E-07	1.52E-05	1139	433.3330861	TRUE	0.88261914	26346.67717	-0.000754186	C27H46O4	-H(-)	100	3a,7a-Dihydroxycoprostanic acid	HMDB0000359; HMDB0003533; HMDB00359; HMDB0062208; HMDB01974; HMDB03533; HMDB06263; HMDB62208	C01301	CHEBI:16466; CHEBI:63848	HMDB0000359	3	3alpha,7alpha-Dihydroxycoprostanic acid	(6R)-6-[(1S,2S,5R,7S,9R,10R,11S,14R,15R)-5,9-dihydroxy-2,15-dimethyltetracyclo[8.7.0.0^{2,7}.0^{11,15}]heptadecan-14-yl]-2-methylheptanoic acid	434.33961	434.661	[H][C@@]1(CC[C@@]2([H])[C@]3([H])[C@H](O)C[C@]4([H])C[C@H](O)CC[C@]4(C)[C@@]3([H])CC[C@]12C)[C@H](C)CCCC(C)C(O)=O	Lipids and lipid-like molecules	Steroids and steroid derivatives	Bile acids, alcohols and derivatives	Aliphatic homopolycyclic compounds	23.38391485	6.047011944	C01	Lipids and lipid-like molecules	C12 (101)	C12	Steroids and steroid derivatives	C10	Triterpenoids	20	TNFaCand	TNFa	Cand	C. albicans	Fungal	Candida albicans	685
mbx1549	TNFatyphi	-0.305230891	1.09E-07	1.52E-05	1549	817.494328	TRUE	0.27453369	10831.98718	0.001164539	C42H74O15	-H(-)	77	Quinquenoside F1	HMDB0039398; HMDB39398	NA	NA	HMDB0039398	1	Quinquenoside F1	2-[(4,5-dihydroxy-2-{[16-hydroxy-2,6,6,10,11-pentamethyl-14-(2,5,6-trihydroxy-6-methylheptan-2-yl)tetracyclo[8.7.0.0²,⁷.0¹¹,¹⁵]heptadecan-5-yl]oxy}-6-(hydroxymethyl)oxan-3-yl)oxy]-6-(hydroxymethyl)oxane-3,4,5-triol	818.5027717	819.028	CC(C)(O)C(O)CCC(C)(O)C1CCC2(C)C1C(O)CC1C3(C)CCC(OC4OC(CO)C(O)C(O)C4OC4OC(CO)C(O)C(O)C4O)C(C)(C)C3CCC21C	Lipids and lipid-like molecules	Prenol lipids	Triterpenoids		19.85273378	-13.91961377	C01	Lipids and lipid-like molecules	C11 (104)	C11	Glycerophospholipids	C06	Glycerophosphoserines	20	TNFatyphi	TNFa	typhi	S. typhi	G-	Salmonella typhi	538
mbx1156	TNFaCand	0.301268926	1.09E-07	1.52E-05	1156	437.4350302	TRUE	0.323878675	1549.95872	0.001372519	C29H58O2	-H(-)	55	C29:0	HMDB0002230; HMDB02230	NA	CHEBI:84867	HMDB0002230	1	Nonacosanoic acid	nonacosanoic acid	438.4436811	438.7696	CCCCCCCCCCCCCCCCCCCCCCCCCCCCC(O)=O	Lipids and lipid-like molecules	Fatty Acyls	Fatty acids and conjugates	Aliphatic acyclic compounds	7.103521093	4.278679743	C01	Lipids and lipid-like molecules	C07 (58)	C07	Carboxylic acids and derivatives	C08	Glycerophosphoserines	23	TNFaCand	TNFa	Cand	C. albicans	Fungal	Candida albicans	685
[truncated: 11,414 more rows]
