# Supplementary material for: Gut microbiome-mediated metabolism effects on immunity in rural and urban African populations
Source: Nat Commun. 2021 Aug 11;12:4845. doi: 10.1038/s41467-021-25213-2 (PMC8357928; doi:10.1038/s41467-021-25213-2)
Supplement: Supplementary file 16 — Supplementary Data 14 [file 41467_2021_25213_MOESM16_ESM.csv]

Row	Column	spearman	pvalue	padj	ionIdx	ionMz	ionActive	ionQualTIC	ionAverageInt	mz.delta	formula	ion	score	label..bona.fide.	HMDB.ids	KEGG.ids	other.ids	Top.HMDB	Num.HMDB	name	traditional_iupac	monisotopic_molecular_weight	Molecular.weight..Da.	smiles	super_class	class	sub_class	molecular_framework	tsne1	tsne2	Cluster_super_class	Majority_super_class	ClusterLabel	Cluster_class	Class	Cluster_sub_class	Majority_sub_class	Associations	Feature
mbx0026	Subdoligranulum unclassified	0.52213251	0	0	26	107.0501411	TRUE	0.82722437	91060.43071	9.70E-05	C7H8O	-H(-)	100	Benzyl alcohol	HMDB0001858; HMDB0002048; HMDB0002055; HMDB0003119; HMDB0033895; HMDB01858; HMDB02048; HMDB02055; HMDB03119; HMDB13762; HMDB33895	C00556; C01403; C01467; C01468; C01542	CHEBI:16579; CHEBI:17231; CHEBI:17847; CHEBI:17987; CHEBI:28054	HMDB0001858	5	p-Cresol	P-cresol	108.0575149	108.1378	CC1=CC=C(O)C=C1	Benzenoids	Phenols	Cresols	Aromatic homomonocyclic compounds	-11.56038045	2.666581377	C02	Organic acids and derivatives	C03 (138)	C03	Fatty Acyls	C20	Arylsulfates	33	Subdoligranulum unclassified
mbx0236	Subdoligranulum unclassified	0.525984497	0	0	236	187.0072077	TRUE	0.8371498	1153280.765	-0.000155136	C7H8O4S	-H(-)	100	p-Cresol sulfate	HMDB0011635; HMDB0034782; HMDB11635; HMDB34782	NA	CHEBI:82914	HMDB0011635	2	p-Cresol sulfate	(4-methylphenyl)oxidanesulfonic acid	188.0143294	188.201	CC1=CC=C(OS(O)(=O)=O)C=C1	Organic acids and derivatives	Organic sulfuric acids and derivatives	Arylsulfates	Aromatic homomonocyclic compounds	-11.55761968	2.671799321	C02	Organic acids and derivatives	C03 (138)	C03	Fatty Acyls	C20	Arylsulfates	33	Subdoligranulum unclassified
mbx0236	Methanobrevibacter unclassified	0.551469349	1.84E-26	1.82E-21	236	187.0072077	TRUE	0.8371498	1153280.765	-0.000155136	C7H8O4S	-H(-)	100	p-Cresol sulfate	HMDB0011635; HMDB0034782; HMDB11635; HMDB34782	NA	CHEBI:82914	HMDB0011635	2	p-Cresol sulfate	(4-methylphenyl)oxidanesulfonic acid	188.0143294	188.201	CC1=CC=C(OS(O)(=O)=O)C=C1	Organic acids and derivatives	Organic sulfuric acids and derivatives	Arylsulfates	Aromatic homomonocyclic compounds	-11.55761968	2.671799321	C02	Organic acids and derivatives	C03 (138)	C03	Fatty Acyls	C20	Arylsulfates	33	Methanobrevibacter unclassified
mbx0026	Methanobrevibacter unclassified	0.548387517	3.97E-26	2.93E-21	26	107.0501411	TRUE	0.82722437	91060.43071	9.70E-05	C7H8O	-H(-)	100	Benzyl alcohol	HMDB0001858; HMDB0002048; HMDB0002055; HMDB0003119; HMDB0033895; HMDB01858; HMDB02048; HMDB02055; HMDB03119; HMDB13762; HMDB33895	C00556; C01403; C01467; C01468; C01542	CHEBI:16579; CHEBI:17231; CHEBI:17847; CHEBI:17987; CHEBI:28054	HMDB0001858	5	p-Cresol	P-cresol	108.0575149	108.1378	CC1=CC=C(O)C=C1	Benzenoids	Phenols	Cresols	Aromatic homomonocyclic compounds	-11.56038045	2.666581377	C02	Organic acids and derivatives	C03 (138)	C03	Fatty Acyls	C20	Arylsulfates	33	Methanobrevibacter unclassified
mbx0236	Methanobrevibacter smithii	0.535367293	9.26E-25	5.48E-20	236	187.0072077	TRUE	0.8371498	1153280.765	-0.000155136	C7H8O4S	-H(-)	100	p-Cresol sulfate	HMDB0011635; HMDB0034782; HMDB11635; HMDB34782	NA	CHEBI:82914	HMDB0011635	2	p-Cresol sulfate	(4-methylphenyl)oxidanesulfonic acid	188.0143294	188.201	CC1=CC=C(OS(O)(=O)=O)C=C1	Organic acids and derivatives	Organic sulfuric acids and derivatives	Arylsulfates	Aromatic homomonocyclic compounds	-11.55761968	2.671799321	C02	Organic acids and derivatives	C03 (138)	C03	Fatty Acyls	C20	Arylsulfates	33	Methanobrevibacter smithii
mbx0026	Methanobrevibacter smithii	0.533748069	1.36E-24	6.69E-20	26	107.0501411	TRUE	0.82722437	91060.43071	9.70E-05	C7H8O	-H(-)	100	Benzyl alcohol	HMDB0001858; HMDB0002048; HMDB0002055; HMDB0003119; HMDB0033895; HMDB01858; HMDB02048; HMDB02055; HMDB03119; HMDB13762; HMDB33895	C00556; C01403; C01467; C01468; C01542	CHEBI:16579; CHEBI:17231; CHEBI:17847; CHEBI:17987; CHEBI:28054	HMDB0001858	5	p-Cresol	P-cresol	108.0575149	108.1378	CC1=CC=C(O)C=C1	Benzenoids	Phenols	Cresols	Aromatic homomonocyclic compounds	-11.56038045	2.666581377	C02	Organic acids and derivatives	C03 (138)	C03	Fatty Acyls	C20	Arylsulfates	33	Methanobrevibacter smithii
mbx0535	Methanobrevibacter unclassified	0.506254388	6.61E-22	2.79E-17	535	263.104094	TRUE	0.8608377	61986.62006	-0.00036411	C13H16N2O4	-H(-)	100	Acetyl-N-formyl-5-methoxykynurenamine	HMDB0004259; HMDB0006344; HMDB0061136; HMDB04259; HMDB06344; HMDB61136	C04148; C05642	CHEBI:17884	HMDB0004259	3	Acetyl-N-formyl-5-methoxykynurenamine	N-[3-(2-formamido-5-methoxyphenyl)-3-oxopropyl]acetamide	264.111007	264.2771	COC1=CC(C(=O)CCNC(C)=O)=C(NC=O)C=C1	Organic oxygen compounds	Organooxygen compounds	Carbonyl compounds	Aromatic homomonocyclic compounds	-12.45248882	3.327389789	C02	Organic acids and derivatives	C04 (105)	C04	Carboxylic acids and derivatives	C04	Amino acids, peptides, and analogues	34	Methanobrevibacter unclassified
mbx0535	Methanobrevibacter smithii	0.490635834	1.74E-20	6.44E-16	535	263.104094	TRUE	0.8608377	61986.62006	-0.00036411	C13H16N2O4	-H(-)	100	Acetyl-N-formyl-5-methoxykynurenamine	HMDB0004259; HMDB0006344; HMDB0061136; HMDB04259; HMDB06344; HMDB61136	C04148; C05642	CHEBI:17884	HMDB0004259	3	Acetyl-N-formyl-5-methoxykynurenamine	N-[3-(2-formamido-5-methoxyphenyl)-3-oxopropyl]acetamide	264.111007	264.2771	COC1=CC(C(=O)CCNC(C)=O)=C(NC=O)C=C1	Organic oxygen compounds	Organooxygen compounds	Carbonyl compounds	Aromatic homomonocyclic compounds	-12.45248882	3.327389789	C02	Organic acids and derivatives	C04 (105)	C04	Carboxylic acids and derivatives	C04	Amino acids, peptides, and analogues	34	Methanobrevibacter smithii
mbx0535	Subdoligranulum unclassified	0.471488894	7.72E-19	2.54E-14	535	263.104094	TRUE	0.8608377	61986.62006	-0.00036411	C13H16N2O4	-H(-)	100	Acetyl-N-formyl-5-methoxykynurenamine	HMDB0004259; HMDB0006344; HMDB0061136; HMDB04259; HMDB06344; HMDB61136	C04148; C05642	CHEBI:17884	HMDB0004259	3	Acetyl-N-formyl-5-methoxykynurenamine	N-[3-(2-formamido-5-methoxyphenyl)-3-oxopropyl]acetamide	264.111007	264.2771	COC1=CC(C(=O)CCNC(C)=O)=C(NC=O)C=C1	Organic oxygen compounds	Organooxygen compounds	Carbonyl compounds	Aromatic homomonocyclic compounds	-12.45248882	3.327389789	C02	Organic acids and derivatives	C04 (105)	C04	Carboxylic acids and derivatives	C04	Amino acids, peptides, and analogues	34	Subdoligranulum unclassified
mbx0026	Ruminococcus champanellensis	0.431211262	1.07E-15	3.17E-11	26	107.0501411	TRUE	0.82722437	91060.43071	9.70E-05	C7H8O	-H(-)	100	Benzyl alcohol	HMDB0001858; HMDB0002048; HMDB0002055; HMDB0003119; HMDB0033895; HMDB01858; HMDB02048; HMDB02055; HMDB03119; HMDB13762; HMDB33895	C00556; C01403; C01467; C01468; C01542	CHEBI:16579; CHEBI:17231; CHEBI:17847; CHEBI:17987; CHEBI:28054	HMDB0001858	5	p-Cresol	P-cresol	108.0575149	108.1378	CC1=CC=C(O)C=C1	Benzenoids	Phenols	Cresols	Aromatic homomonocyclic compounds	-11.56038045	2.666581377	C02	Organic acids and derivatives	C03 (138)	C03	Fatty Acyls	C20	Arylsulfates	33	Ruminococcus champanellensis
mbx0795	Subdoligranulum unclassified	0.428920642	1.58E-15	4.23E-11	795	338.0903962	TRUE	0.84603566	2434.435274	0.001113769	C12H21NO8S	-H(-)	83	Topiramate	HMDB0005034; HMDB0040829; HMDB05034; HMDB40829	C07502	CHEBI:63631	HMDB0005034	2	Topiramate	topiramate	339.0987873	339.362	[H][C@@]12CO[C@@]3(COS(N)(=O)=O)OC(C)(C)O[C@@]3([H])[C@]1([H])OC(C)(C)O2	Organoheterocyclic compounds	Dioxolopyrans		Aliphatic heteropolycyclic compounds	-11.04251345	3.37522367	C02	Organic acids and derivatives	C03 (138)	C03	Fatty Acyls	C20	Arylsulfates	23	Subdoligranulum unclassified
mbx0236	Ruminococcus champanellensis	0.422316264	4.68E-15	1.15E-10	236	187.0072077	TRUE	0.8371498	1153280.765	-0.000155136	C7H8O4S	-H(-)	100	p-Cresol sulfate	HMDB0011635; HMDB0034782; HMDB11635; HMDB34782	NA	CHEBI:82914	HMDB0011635	2	p-Cresol sulfate	(4-methylphenyl)oxidanesulfonic acid	188.0143294	188.201	CC1=CC=C(OS(O)(=O)=O)C=C1	Organic acids and derivatives	Organic sulfuric acids and derivatives	Arylsulfates	Aromatic homomonocyclic compounds	-11.55761968	2.671799321	C02	Organic acids and derivatives	C03 (138)	C03	Fatty Acyls	C20	Arylsulfates	33	Ruminococcus champanellensis
mbx0795	Methanobrevibacter unclassified	0.412024402	2.44E-14	5.42E-10	795	338.0903962	TRUE	0.84603566	2434.435274	0.001113769	C12H21NO8S	-H(-)	83	Topiramate	HMDB0005034; HMDB0040829; HMDB05034; HMDB40829	C07502	CHEBI:63631	HMDB0005034	2	Topiramate	topiramate	339.0987873	339.362	[H][C@@]12CO[C@@]3(COS(N)(=O)=O)OC(C)(C)O[C@@]3([H])[C@]1([H])OC(C)(C)O2	Organoheterocyclic compounds	Dioxolopyrans		Aliphatic heteropolycyclic compounds	-11.04251345	3.37522367	C02	Organic acids and derivatives	C03 (138)	C03	Fatty Acyls	C20	Arylsulfates	23	Methanobrevibacter unclassified
mbx0026	Methanosphaera stadtmanae	0.411387431	2.70E-14	5.42E-10	26	107.0501411	TRUE	0.82722437	91060.43071	9.70E-05	C7H8O	-H(-)	100	Benzyl alcohol	HMDB0001858; HMDB0002048; HMDB0002055; HMDB0003119; HMDB0033895; HMDB01858; HMDB02048; HMDB02055; HMDB03119; HMDB13762; HMDB33895	C00556; C01403; C01467; C01468; C01542	CHEBI:16579; CHEBI:17231; CHEBI:17847; CHEBI:17987; CHEBI:28054	HMDB0001858	5	p-Cresol	P-cresol	108.0575149	108.1378	CC1=CC=C(O)C=C1	Benzenoids	Phenols	Cresols	Aromatic homomonocyclic compounds	-11.56038045	2.666581377	C02	Organic acids and derivatives	C03 (138)	C03	Fatty Acyls	C20	Arylsulfates	33	Methanosphaera stadtmanae
mbx0236	Methanosphaera stadtmanae	0.41127037	2.75E-14	5.42E-10	236	187.0072077	TRUE	0.8371498	1153280.765	-0.000155136	C7H8O4S	-H(-)	100	p-Cresol sulfate	HMDB0011635; HMDB0034782; HMDB11635; HMDB34782	NA	CHEBI:82914	HMDB0011635	2	p-Cresol sulfate	(4-methylphenyl)oxidanesulfonic acid	188.0143294	188.201	CC1=CC=C(OS(O)(=O)=O)C=C1	Organic acids and derivatives	Organic sulfuric acids and derivatives	Arylsulfates	Aromatic homomonocyclic compounds	-11.55761968	2.671799321	C02	Organic acids and derivatives	C03 (138)	C03	Fatty Acyls	C20	Arylsulfates	33	Methanosphaera stadtmanae
mbx1193	Subdoligranulum unclassified	0.409145907	3.83E-14	7.08E-10	1193	455.2475842	TRUE	0.89710131	5949.977331	-0.000302445	C24H40O6S	-H(-)	100	Sulfolithocholic acid	HMDB0000907; HMDB00907	NA	CHEBI:35421	HMDB0000907	1	Sulfolithocholic acid	(4R)-4-[(1S,2S,5R,10R,11S,14R,15R)-2,15-dimethyl-5-(sulfooxy)tetracyclo[8.7.0.0^{2,7}.0^{11,15}]heptadecan-14-yl]pentanoic acid	456.2545597	456.636	[H][C@@]12CC[C@H]([C@H](C)CCC(O)=O)[C@@]1(C)CC[C@@]1([H])[C@@]2([H])CCC2C[C@@H](CC[C@]12C)OS(O)(=O)=O	Lipids and lipid-like molecules	Steroids and steroid derivatives	Bile acids, alcohols and derivatives	Aliphatic homopolycyclic compounds	11.74914862	0.576665143	C02	Organic acids and derivatives	C02 (90)	C02	Prenol lipids	C20	Arylsulfates	23	Subdoligranulum unclassified
mbx0795	Methanobrevibacter smithii	0.405964922	6.28E-14	1.09E-09	795	338.0903962	TRUE	0.84603566	2434.435274	0.001113769	C12H21NO8S	-H(-)	83	Topiramate	HMDB0005034; HMDB0040829; HMDB05034; HMDB40829	C07502	CHEBI:63631	HMDB0005034	2	Topiramate	topiramate	339.0987873	339.362	[H][C@@]12CO[C@@]3(COS(N)(=O)=O)OC(C)(C)O[C@@]3([H])[C@]1([H])OC(C)(C)O2	Organoheterocyclic compounds	Dioxolopyrans		Aliphatic heteropolycyclic compounds	-11.04251345	3.37522367	C02	Organic acids and derivatives	C03 (138)	C03	Fatty Acyls	C20	Arylsulfates	23	Methanobrevibacter smithii
mbx0535	Ruminococcus champanellensis	0.405315241	6.95E-14	1.13E-09	535	263.104094	TRUE	0.8608377	61986.62006	-0.00036411	C13H16N2O4	-H(-)	100	Acetyl-N-formyl-5-methoxykynurenamine	HMDB0004259; HMDB0006344; HMDB0061136; HMDB04259; HMDB06344; HMDB61136	C04148; C05642	CHEBI:17884	HMDB0004259	3	Acetyl-N-formyl-5-methoxykynurenamine	N-[3-(2-formamido-5-methoxyphenyl)-3-oxopropyl]acetamide	264.111007	264.2771	COC1=CC(C(=O)CCNC(C)=O)=C(NC=O)C=C1	Organic oxygen compounds	Organooxygen compounds	Carbonyl compounds	Aromatic homomonocyclic compounds	-12.45248882	3.327389789	C02	Organic acids and derivatives	C04 (105)	C04	Carboxylic acids and derivatives	C04	Amino acids, peptides, and analogues	34	Ruminococcus champanellensis
mbx0241	Methanobrevibacter smithii	0.405009776	7.28E-14	1.13E-09	241	188.0349104	TRUE	0.63882923	7903.719692	0.000405914	C10H7NO3	-H(-)	100	Kynurenic acid	HMDB0000715; HMDB0060331; HMDB0060332; HMDB00715; HMDB60331; HMDB60332	C01717	CHEBI:18344; CHEBI:34105; CHEBI:34106	HMDB0000715	3	Kynurenic acid	acid, kynurenic	189.0425931	189.1675	OC(=O)C1=CC(=O)C2=CC=CC=C2N1	Organoheterocyclic compounds	Quinolines and derivatives	Quinoline carboxylic acids	Aromatic heteropolycyclic compounds	-12.34566759	2.757235121	C02	Organic acids and derivatives	C23 (82)	C23	Organic sulfuric acids and derivatives	C19	Amino acids, peptides, and analogues	17	Methanobrevibacter smithii
mbx0404	Methanobrevibacter unclassified	0.40153879	1.24E-13	1.83E-09	404	230.0129804	TRUE	0.835825535	24322.50593	-0.000114195	C8H9NO5S	-H(-)	100	Paracetamol sulfate	HMDB0059911; HMDB0059994; HMDB59911; HMDB59994	NA	CHEBI:32635; CHEBI:88751	HMDB0059911	2	Paracetamol sulfate	acetaminophen sulfate	231.0201431	231.226	CC(=O)NC1=CC=C(OS(O)(=O)=O)C=C1	Organic acids and derivatives	Organic sulfuric acids and derivatives	Arylsulfates	Aromatic homomonocyclic compounds	-1.69043825	-4.345269561	C02	Organic acids and derivatives	C20 (23)	C20	Organooxygen compounds	C23	Carbohydrates and carbohydrate conjugates	15	Methanobrevibacter unclassified
mbx0241	Methanobrevibacter unclassified	0.400031876	1.56E-13	2.19E-09	241	188.0349104	TRUE	0.63882923	7903.719692	0.000405914	C10H7NO3	-H(-)	100	Kynurenic acid	HMDB0000715; HMDB0060331; HMDB0060332; HMDB00715; HMDB60331; HMDB60332	C01717	CHEBI:18344; CHEBI:34105; CHEBI:34106	HMDB0000715	3	Kynurenic acid	acid, kynurenic	189.0425931	189.1675	OC(=O)C1=CC(=O)C2=CC=CC=C2N1	Organoheterocyclic compounds	Quinolines and derivatives	Quinoline carboxylic acids	Aromatic heteropolycyclic compounds	-12.34566759	2.757235121	C02	Organic acids and derivatives	C23 (82)	C23	Organic sulfuric acids and derivatives	C19	Amino acids, peptides, and analogues	17	Methanobrevibacter unclassified
mbx1193	Alistipes senegalensis	0.397822355	2.17E-13	2.84E-09	1193	455.2475842	TRUE	0.89710131	5949.977331	-0.000302445	C24H40O6S	-H(-)	100	Sulfolithocholic acid	HMDB0000907; HMDB00907	NA	CHEBI:35421	HMDB0000907	1	Sulfolithocholic acid	(4R)-4-[(1S,2S,5R,10R,11S,14R,15R)-2,15-dimethyl-5-(sulfooxy)tetracyclo[8.7.0.0^{2,7}.0^{11,15}]heptadecan-14-yl]pentanoic acid	456.2545597	456.636	[H][C@@]12CC[C@H]([C@H](C)CCC(O)=O)[C@@]1(C)CC[C@@]1([H])[C@@]2([H])CCC2C[C@@H](CC[C@]12C)OS(O)(=O)=O	Lipids and lipid-like molecules	Steroids and steroid derivatives	Bile acids, alcohols and derivatives	Aliphatic homopolycyclic compounds	11.74914862	0.576665143	C02	Organic acids and derivatives	C02 (90)	C02	Prenol lipids	C20	Arylsulfates	23	Alistipes senegalensis
mbx1193	Methanobrevibacter unclassified	0.39772499	2.21E-13	2.84E-09	1193	455.2475842	TRUE	0.89710131	5949.977331	-0.000302445	C24H40O6S	-H(-)	100	Sulfolithocholic acid	HMDB0000907; HMDB00907	NA	CHEBI:35421	HMDB0000907	1	Sulfolithocholic acid	(4R)-4-[(1S,2S,5R,10R,11S,14R,15R)-2,15-dimethyl-5-(sulfooxy)tetracyclo[8.7.0.0^{2,7}.0^{11,15}]heptadecan-14-yl]pentanoic acid	456.2545597	456.636	[H][C@@]12CC[C@H]([C@H](C)CCC(O)=O)[C@@]1(C)CC[C@@]1([H])[C@@]2([H])CCC2C[C@@H](CC[C@]12C)OS(O)(=O)=O	Lipids and lipid-like molecules	Steroids and steroid derivatives	Bile acids, alcohols and derivatives	Aliphatic homopolycyclic compounds	11.74914862	0.576665143	C02	Organic acids and derivatives	C02 (90)	C02	Prenol lipids	C20	Arylsulfates	23	Methanobrevibacter unclassified
mbx0535	Methanosphaera stadtmanae	0.395956188	2.88E-13	3.54E-09	535	263.104094	TRUE	0.8608377	61986.62006	-0.00036411	C13H16N2O4	-H(-)	100	Acetyl-N-formyl-5-methoxykynurenamine	HMDB0004259; HMDB0006344; HMDB0061136; HMDB04259; HMDB06344; HMDB61136	C04148; C05642	CHEBI:17884	HMDB0004259	3	Acetyl-N-formyl-5-methoxykynurenamine	N-[3-(2-formamido-5-methoxyphenyl)-3-oxopropyl]acetamide	264.111007	264.2771	COC1=CC(C(=O)CCNC(C)=O)=C(NC=O)C=C1	Organic oxygen compounds	Organooxygen compounds	Carbonyl compounds	Aromatic homomonocyclic compounds	-12.45248882	3.327389789	C02	Organic acids and derivatives	C04 (105)	C04	Carboxylic acids and derivatives	C04	Amino acids, peptides, and analogues	34	Methanosphaera stadtmanae
mbx0324	Catenibacterium mitsuokai	0.395653089	3.01E-13	3.56E-09	324	209.082136	TRUE	0.68585545	18076.03094	-0.000204063	C11H14O4	-H(-)	100	Sinapyl alcohol	HMDB0013070; HMDB0029187; HMDB0029233; HMDB0033798; HMDB0034047; HMDB0036199; HMDB0039428; HMDB0041406; HMDB0060737; HMDB0125803; HMDB0127493; HMDB0129253; HMDB0129254; HMDB0129255; HMDB0129256; HMDB0130385; HMDB0133478; HMDB0133511; HMDB0133519; HMDB0133526; HMDB0133535; HMDB0135671; HMDB13070; HMDB29187; HMDB29233; HMDB33798; HMDB34047; HMDB36199; HMDB39428; HMDB41406; HMDB60737	C02325; C07350	CHEBI:15951; CHEBI:64557	HMDB0013070	22	Sinapyl alcohol	sinapyl alcohol	210.0892089	210.2265	COC1=CC(\C=C\CO)=CC(OC)=C1O	Benzenoids	Phenols	Methoxyphenols	Aromatic homomonocyclic compounds	-4.905122488	-1.43798194	C02	Organic acids and derivatives	C03 (138)	C03	Fatty Acyls	C20	Arylsulfates	41	Catenibacterium mitsuokai
mbx0535	Oxalobacter formigenes	0.38561311	1.31E-12	1.47E-08	535	263.104094	TRUE	0.8608377	61986.62006	-0.00036411	C13H16N2O4	-H(-)	100	Acetyl-N-formyl-5-methoxykynurenamine	HMDB0004259; HMDB0006344; HMDB0061136; HMDB04259; HMDB06344; HMDB61136	C04148; C05642	CHEBI:17884	HMDB0004259	3	Acetyl-N-formyl-5-methoxykynurenamine	N-[3-(2-formamido-5-methoxyphenyl)-3-oxopropyl]acetamide	264.111007	264.2771	COC1=CC(C(=O)CCNC(C)=O)=C(NC=O)C=C1	Organic oxygen compounds	Organooxygen compounds	Carbonyl compounds	Aromatic homomonocyclic compounds	-12.45248882	3.327389789	C02	Organic acids and derivatives	C04 (105)	C04	Carboxylic acids and derivatives	C04	Amino acids, peptides, and analogues	34	Oxalobacter formigenes
mbx1193	Methanobrevibacter smithii	0.385464924	1.34E-12	1.47E-08	1193	455.2475842	TRUE	0.89710131	5949.977331	-0.000302445	C24H40O6S	-H(-)	100	Sulfolithocholic acid	HMDB0000907; HMDB00907	NA	CHEBI:35421	HMDB0000907	1	Sulfolithocholic acid	(4R)-4-[(1S,2S,5R,10R,11S,14R,15R)-2,15-dimethyl-5-(sulfooxy)tetracyclo[8.7.0.0^{2,7}.0^{11,15}]heptadecan-14-yl]pentanoic acid	456.2545597	456.636	[H][C@@]12CC[C@H]([C@H](C)CCC(O)=O)[C@@]1(C)CC[C@@]1([H])[C@@]2([H])CCC2C[C@@H](CC[C@]12C)OS(O)(=O)=O	Lipids and lipid-like molecules	Steroids and steroid derivatives	Bile acids, alcohols and derivatives	Aliphatic homopolycyclic compounds	11.74914862	0.576665143	C02	Organic acids and derivatives	C02 (90)	C02	Prenol lipids	C20	Arylsulfates	23	Methanobrevibacter smithii
mbx0241	Subdoligranulum unclassified	0.37790994	3.93E-12	4.15E-08	241	188.0349104	TRUE	0.63882923	7903.719692	0.000405914	C10H7NO3	-H(-)	100	Kynurenic acid	HMDB0000715; HMDB0060331; HMDB0060332; HMDB00715; HMDB60331; HMDB60332	C01717	CHEBI:18344; CHEBI:34105; CHEBI:34106	HMDB0000715	3	Kynurenic acid	acid, kynurenic	189.0425931	189.1675	OC(=O)C1=CC(=O)C2=CC=CC=C2N1	Organoheterocyclic compounds	Quinolines and derivatives	Quinoline carboxylic acids	Aromatic heteropolycyclic compounds	-12.34566759	2.757235121	C02	Organic acids and derivatives	C23 (82)	C23	Organic sulfuric acids and derivatives	C19	Amino acids, peptides, and analogues	17	Subdoligranulum unclassified
mbx0404	Methanobrevibacter smithii	0.37486189	6.02E-12	6.14E-08	404	230.0129804	TRUE	0.835825535	24322.50593	-0.000114195	C8H9NO5S	-H(-)	100	Paracetamol sulfate	HMDB0059911; HMDB0059994; HMDB59911; HMDB59994	NA	CHEBI:32635; CHEBI:88751	HMDB0059911	2	Paracetamol sulfate	acetaminophen sulfate	231.0201431	231.226	CC(=O)NC1=CC=C(OS(O)(=O)=O)C=C1	Organic acids and derivatives	Organic sulfuric acids and derivatives	Arylsulfates	Aromatic homomonocyclic compounds	-1.69043825	-4.345269561	C02	Organic acids and derivatives	C20 (23)	C20	Organooxygen compounds	C23	Carbohydrates and carbohydrate conjugates	15	Methanobrevibacter smithii
mbx0290	Bifidobacterium longum	-0.366317876	1.94E-11	1.91E-07	290	201.0228045	TRUE	0.79035935	10514.21713	-0.00010191	C8H10O4S	-H(-)	100	4-ethylphenylsulfate	HMDB0062551; HMDB0062721; HMDB62551; HMDB62721	NA	CHEBI:82932; CHEBI:82935	HMDB0062551	2	4-Ethylphenylsulfate	(4-ethylphenyl)oxidanesulfonic acid	202.02998	202.22	CCC1=CC=C(OS(O)(=O)=O)C=C1	Organic acids and derivatives	Organic sulfuric acids and derivatives	Arylsulfates	Aromatic homomonocyclic compounds	-11.64202976	-7.234843441	C02	Organic acids and derivatives	C23 (82)	C23	Organic sulfuric acids and derivatives	C17	Amino acids, peptides, and analogues	35	Bifidobacterium longum
mbx0443	Ruminococcus champanellensis	0.364860749	2.36E-11	2.22E-07	443	239.9972902	TRUE	0.829050925	2641.979786	-7.40E-05	C9H7NO5S	-H(-)	100	Indole-3-carboxilic acid-O-sulphate	HMDB0060002; HMDB60002	NA	CHEBI:89621	HMDB0060002	1	Indole-3-carboxilic acid-O-sulphate	1H-indole-3-carbonyloxysulfonic acid	241.004493	241.221	OS(=O)(=O)OC(=O)C1=CNC2=C1C=CC=C2	Organoheterocyclic compounds	Indoles and derivatives	Indolecarboxylic acids and derivatives	Aromatic heteropolycyclic compounds	-4.956739543	-0.954957882	C02	Organic acids and derivatives	C03 (138)	C03	Fatty Acyls	C20	Arylsulfates	14	Ruminococcus champanellensis
mbx0443	Subdoligranulum unclassified	0.364737777	2.40E-11	2.22E-07	443	239.9972902	TRUE	0.829050925	2641.979786	-7.40E-05	C9H7NO5S	-H(-)	100	Indole-3-carboxilic acid-O-sulphate	HMDB0060002; HMDB60002	NA	CHEBI:89621	HMDB0060002	1	Indole-3-carboxilic acid-O-sulphate	1H-indole-3-carbonyloxysulfonic acid	241.004493	241.221	OS(=O)(=O)OC(=O)C1=CNC2=C1C=CC=C2	Organoheterocyclic compounds	Indoles and derivatives	Indolecarboxylic acids and derivatives	Aromatic heteropolycyclic compounds	-4.956739543	-0.954957882	C02	Organic acids and derivatives	C03 (138)	C03	Fatty Acyls	C20	Arylsulfates	14	Subdoligranulum unclassified
mbx0404	Subdoligranulum unclassified	0.363220531	2.94E-11	2.64E-07	404	230.0129804	TRUE	0.835825535	24322.50593	-0.000114195	C8H9NO5S	-H(-)	100	Paracetamol sulfate	HMDB0059911; HMDB0059994; HMDB59911; HMDB59994	NA	CHEBI:32635; CHEBI:88751	HMDB0059911	2	Paracetamol sulfate	acetaminophen sulfate	231.0201431	231.226	CC(=O)NC1=CC=C(OS(O)(=O)=O)C=C1	Organic acids and derivatives	Organic sulfuric acids and derivatives	Arylsulfates	Aromatic homomonocyclic compounds	-1.69043825	-4.345269561	C02	Organic acids and derivatives	C20 (23)	C20	Organooxygen compounds	C23	Carbohydrates and carbohydrate conjugates	15	Subdoligranulum unclassified
mbx1202	Prevotella copri	-0.362579015	3.21E-11	2.79E-07	1202	459.3100736	TRUE	0.9025135	12498.03142	0.001522899	C28H44O5	-H(-)	43	(3beta,5alpha,9alpha,14alpha,22E,24R)-3,5,9,14-Tetrahydroxyergosta-7,22-dien-6-one	HMDB0032690; HMDB0038498; HMDB0038500; HMDB0038501; HMDB32690; HMDB38498; HMDB38500; HMDB38501	NA	NA	HMDB0032690	4	(3beta,5alpha,9alpha,14alpha,22E,24R)-3,5,9,14-Tetrahydroxyergosta-7,22-dien-6-one	14-[(3E)-5,6-dimethylhept-3-en-2-yl]-1,5,7,11-tetrahydroxy-2,15-dimethyltetracyclo[8.7.0.0²,⁷.0¹¹,¹⁵]heptadec-9-en-8-one	460.3188745	460.646	CC(C)C(C)\C=C\C(C)C1CCC2(O)C3=CC(=O)C4(O)CC(O)CCC4(C)C3(O)CCC12C	Lipids and lipid-like molecules	Steroids and steroid derivatives	Ergostane steroids		19.5315486	9.998326701	C01	Lipids and lipid-like molecules	C12 (101)	C12	Steroids and steroid derivatives	C10	Triterpenoids	19	Prevotella copri
mbx0241	Methanosphaera stadtmanae	0.362313932	3.32E-11	2.81E-07	241	188.0349104	TRUE	0.63882923	7903.719692	0.000405914	C10H7NO3	-H(-)	100	Kynurenic acid	HMDB0000715; HMDB0060331; HMDB0060332; HMDB00715; HMDB60331; HMDB60332	C01717	CHEBI:18344; CHEBI:34105; CHEBI:34106	HMDB0000715	3	Kynurenic acid	acid, kynurenic	189.0425931	189.1675	OC(=O)C1=CC(=O)C2=CC=CC=C2N1	Organoheterocyclic compounds	Quinolines and derivatives	Quinoline carboxylic acids	Aromatic heteropolycyclic compounds	-12.34566759	2.757235121	C02	Organic acids and derivatives	C23 (82)	C23	Organic sulfuric acids and derivatives	C19	Amino acids, peptides, and analogues	17	Methanosphaera stadtmanae
mbx0795	Ruminococcus champanellensis	0.360579305	4.18E-11	3.44E-07	795	338.0903962	TRUE	0.84603566	2434.435274	0.001113769	C12H21NO8S	-H(-)	83	Topiramate	HMDB0005034; HMDB0040829; HMDB05034; HMDB40829	C07502	CHEBI:63631	HMDB0005034	2	Topiramate	topiramate	339.0987873	339.362	[H][C@@]12CO[C@@]3(COS(N)(=O)=O)OC(C)(C)O[C@@]3([H])[C@]1([H])OC(C)(C)O2	Organoheterocyclic compounds	Dioxolopyrans		Aliphatic heteropolycyclic compounds	-11.04251345	3.37522367	C02	Organic acids and derivatives	C03 (138)	C03	Fatty Acyls	C20	Arylsulfates	23	Ruminococcus champanellensis
mbx0535	Alistipes senegalensis	0.35908784	5.09E-11	4.07E-07	535	263.104094	TRUE	0.8608377	61986.62006	-0.00036411	C13H16N2O4	-H(-)	100	Acetyl-N-formyl-5-methoxykynurenamine	HMDB0004259; HMDB0006344; HMDB0061136; HMDB04259; HMDB06344; HMDB61136	C04148; C05642	CHEBI:17884	HMDB0004259	3	Acetyl-N-formyl-5-methoxykynurenamine	N-[3-(2-formamido-5-methoxyphenyl)-3-oxopropyl]acetamide	264.111007	264.2771	COC1=CC(C(=O)CCNC(C)=O)=C(NC=O)C=C1	Organic oxygen compounds	Organooxygen compounds	Carbonyl compounds	Aromatic homomonocyclic compounds	-12.45248882	3.327389789	C02	Organic acids and derivatives	C04 (105)	C04	Carboxylic acids and derivatives	C04	Amino acids, peptides, and analogues	34	Alistipes senegalensis
mbx0324	Bacteroides dorei	-0.357707104	6.11E-11	4.75E-07	324	209.082136	TRUE	0.68585545	18076.03094	-0.000204063	C11H14O4	-H(-)	100	Sinapyl alcohol	HMDB0013070; HMDB0029187; HMDB0029233; HMDB0033798; HMDB0034047; HMDB0036199; HMDB0039428; HMDB0041406; HMDB0060737; HMDB0125803; HMDB0127493; HMDB0129253; HMDB0129254; HMDB0129255; HMDB0129256; HMDB0130385; HMDB0133478; HMDB0133511; HMDB0133519; HMDB0133526; HMDB0133535; HMDB0135671; HMDB13070; HMDB29187; HMDB29233; HMDB33798; HMDB34047; HMDB36199; HMDB39428; HMDB41406; HMDB60737	C02325; C07350	CHEBI:15951; CHEBI:64557	HMDB0013070	22	Sinapyl alcohol	sinapyl alcohol	210.0892089	210.2265	COC1=CC(\C=C\CO)=CC(OC)=C1O	Benzenoids	Phenols	Methoxyphenols	Aromatic homomonocyclic compounds	-4.905122488	-1.43798194	C02	Organic acids and derivatives	C03 (138)	C03	Fatty Acyls	C20	Arylsulfates	41	Bacteroides dorei
mbx1105	Prevotella copri	-0.355366457	8.29E-11	6.28E-07	1105	423.2767921	TRUE	0.85538155	3211.03716	-0.001581012	C24H40O6	-H(-)	39	1b-Hydroxycholic acid	HMDB0000307; HMDB0000311; HMDB0000316; HMDB0000340; HMDB0000367; HMDB0000377; HMDB0000399; HMDB0000433; HMDB0000437; HMDB0013158; HMDB0013192; HMDB00307; HMDB00311; HMDB00316; HMDB00340; HMDB00342; HMDB00367; HMDB00377; HMDB00399; HMDB00433; HMDB00437; HMDB13158; HMDB13192	NA	NA	HMDB0000307	11	1beta-Hydroxycholic acid	(4R)-4-[(1S,2S,3R,5S,7S,9R,10S,11S,14R,15R,16S)-3,5,9,16-tetrahydroxy-2,15-dimethyltetracyclo[8.7.0.0^{2,7}.0^{11,15}]heptadecan-14-yl]pentanoic acid	424.282489	424.5708	[H][C@@]1(CC[C@@]2([H])[C@]3([H])[C@H](O)C[C@]4([H])C[C@H](O)C[C@@H](O)[C@]4(C)[C@@]3([H])C[C@H](O)[C@]12C)[C@H](C)CCC(O)=O	Lipids and lipid-like molecules	Steroids and steroid derivatives	Bile acids, alcohols and derivatives	Aliphatic homopolycyclic compounds	20.23895449	9.62726033	C01	Lipids and lipid-like molecules	C12 (101)	C12	Steroids and steroid derivatives	C10	Triterpenoids	15	Prevotella copri
mbx0749	Methanobrevibacter unclassified	0.353560096	1.05E-10	7.74E-07	749	324.0727779	TRUE	0.80536717	1921.973091	-0.000288635	C14H15NO8	-H(-)	100	Dihyroxy-1H-indole glucuronide I	HMDB0059997; HMDB59997	NA	CHEBI:88744	HMDB0059997	1	Dihyroxy-1H-indole glucuronide I	(2R,3R,4R,5S,6R)-3,4,5-trihydroxy-6-[(5-hydroxy-1H-indol-6-yl)oxy]oxane-2-carboxylic acid	325.0797665	325.2708	O[C@H]1[C@H](O)[C@@H](OC2=CC3=C(C=CN3)C=C2O)O[C@H]([C@@H]1O)C(O)=O	Organic oxygen compounds	Organooxygen compounds	Carbohydrates and carbohydrate conjugates	Aromatic heteropolycyclic compounds	-15.08007623	12.43961785	C02	Organic acids and derivatives	C16 (7)	C16	Organooxygen compounds	C04	Amino acids, peptides, and analogues	11	Methanobrevibacter unclassified
mbx1210	Prevotella copri	-0.352689899	1.17E-10	8.28E-07	1210	461.3275202	TRUE	0.90935391	40340.60944	-0.000273662	C28H46O5	-H(-)	100	Dolichosterone	HMDB0034336; HMDB0038499; HMDB34336; HMDB38499	NA	NA	HMDB0034336	2	Dolichosterone	14-(3,4-dihydroxy-6-methyl-5-methylideneheptan-2-yl)-4,5-dihydroxy-2,15-dimethyltetracyclo[8.7.0.0²,⁷.0¹¹,¹⁵]heptadecan-8-one	462.3345246	462.6618	CC(C)C(=C)C(O)C(O)C(C)C1CCC2C3CC(=O)C4CC(O)C(O)CC4(C)C3CCC12C	Lipids and lipid-like molecules	Steroids and steroid derivatives	Bile acids, alcohols and derivatives	Aliphatic homopolycyclic compounds	20.38020769	9.055688512	C01	Lipids and lipid-like molecules	C12 (101)	C12	Steroids and steroid derivatives	C10	Triterpenoids	16	Prevotella copri
mbx0324	Bacteroides ovatus	-0.352658812	1.18E-10	8.28E-07	324	209.082136	TRUE	0.68585545	18076.03094	-0.000204063	C11H14O4	-H(-)	100	Sinapyl alcohol	HMDB0013070; HMDB0029187; HMDB0029233; HMDB0033798; HMDB0034047; HMDB0036199; HMDB0039428; HMDB0041406; HMDB0060737; HMDB0125803; HMDB0127493; HMDB0129253; HMDB0129254; HMDB0129255; HMDB0129256; HMDB0130385; HMDB0133478; HMDB0133511; HMDB0133519; HMDB0133526; HMDB0133535; HMDB0135671; HMDB13070; HMDB29187; HMDB29233; HMDB33798; HMDB34047; HMDB36199; HMDB39428; HMDB41406; HMDB60737	C02325; C07350	CHEBI:15951; CHEBI:64557	HMDB0013070	22	Sinapyl alcohol	sinapyl alcohol	210.0892089	210.2265	COC1=CC(\C=C\CO)=CC(OC)=C1O	Benzenoids	Phenols	Methoxyphenols	Aromatic homomonocyclic compounds	-4.905122488	-1.43798194	C02	Organic acids and derivatives	C03 (138)	C03	Fatty Acyls	C20	Arylsulfates	41	Bacteroides ovatus
mbx0535	Eubacterium siraeum	0.351387447	1.39E-10	9.53E-07	535	263.104094	TRUE	0.8608377	61986.62006	-0.00036411	C13H16N2O4	-H(-)	100	Acetyl-N-formyl-5-methoxykynurenamine	HMDB0004259; HMDB0006344; HMDB0061136; HMDB04259; HMDB06344; HMDB61136	C04148; C05642	CHEBI:17884	HMDB0004259	3	Acetyl-N-formyl-5-methoxykynurenamine	N-[3-(2-formamido-5-methoxyphenyl)-3-oxopropyl]acetamide	264.111007	264.2771	COC1=CC(C(=O)CCNC(C)=O)=C(NC=O)C=C1	Organic oxygen compounds	Organooxygen compounds	Carbonyl compounds	Aromatic homomonocyclic compounds	-12.45248882	3.327389789	C02	Organic acids and derivatives	C04 (105)	C04	Carboxylic acids and derivatives	C04	Amino acids, peptides, and analogues	34	Eubacterium siraeum
mbx0749	Methanobrevibacter smithii	0.346731175	2.50E-10	1.68E-06	749	324.0727779	TRUE	0.80536717	1921.973091	-0.000288635	C14H15NO8	-H(-)	100	Dihyroxy-1H-indole glucuronide I	HMDB0059997; HMDB59997	NA	CHEBI:88744	HMDB0059997	1	Dihyroxy-1H-indole glucuronide I	(2R,3R,4R,5S,6R)-3,4,5-trihydroxy-6-[(5-hydroxy-1H-indol-6-yl)oxy]oxane-2-carboxylic acid	325.0797665	325.2708	O[C@H]1[C@H](O)[C@@H](OC2=CC3=C(C=CN3)C=C2O)O[C@H]([C@@H]1O)C(O)=O	Organic oxygen compounds	Organooxygen compounds	Carbohydrates and carbohydrate conjugates	Aromatic heteropolycyclic compounds	-15.08007623	12.43961785	C02	Organic acids and derivatives	C16 (7)	C16	Organooxygen compounds	C04	Amino acids, peptides, and analogues	11	Methanobrevibacter smithii
mbx0324	Bacteroides uniformis	-0.346356711	2.62E-10	1.72E-06	324	209.082136	TRUE	0.68585545	18076.03094	-0.000204063	C11H14O4	-H(-)	100	Sinapyl alcohol	HMDB0013070; HMDB0029187; HMDB0029233; HMDB0033798; HMDB0034047; HMDB0036199; HMDB0039428; HMDB0041406; HMDB0060737; HMDB0125803; HMDB0127493; HMDB0129253; HMDB0129254; HMDB0129255; HMDB0129256; HMDB0130385; HMDB0133478; HMDB0133511; HMDB0133519; HMDB0133526; HMDB0133535; HMDB0135671; HMDB13070; HMDB29187; HMDB29233; HMDB33798; HMDB34047; HMDB36199; HMDB39428; HMDB41406; HMDB60737	C02325; C07350	CHEBI:15951; CHEBI:64557	HMDB0013070	22	Sinapyl alcohol	sinapyl alcohol	210.0892089	210.2265	COC1=CC(\C=C\CO)=CC(OC)=C1O	Benzenoids	Phenols	Methoxyphenols	Aromatic homomonocyclic compounds	-4.905122488	-1.43798194	C02	Organic acids and derivatives	C03 (138)	C03	Fatty Acyls	C20	Arylsulfates	41	Bacteroides uniformis
mbx0290	Bacteroides fragilis	-0.344094524	3.49E-10	2.24E-06	290	201.0228045	TRUE	0.79035935	10514.21713	-0.00010191	C8H10O4S	-H(-)	100	4-ethylphenylsulfate	HMDB0062551; HMDB0062721; HMDB62551; HMDB62721	NA	CHEBI:82932; CHEBI:82935	HMDB0062551	2	4-Ethylphenylsulfate	(4-ethylphenyl)oxidanesulfonic acid	202.02998	202.22	CCC1=CC=C(OS(O)(=O)=O)C=C1	Organic acids and derivatives	Organic sulfuric acids and derivatives	Arylsulfates	Aromatic homomonocyclic compounds	-11.64202976	-7.234843441	C02	Organic acids and derivatives	C23 (82)	C23	Organic sulfuric acids and derivatives	C17	Amino acids, peptides, and analogues	35	Bacteroides fragilis
mbx0337	Bifidobacterium longum	-0.342898151	4.05E-10	2.55E-06	337	212.9825744	TRUE	0.398346515	3061.896869	-0.001997583	C4H7O8P	-H(-)	20	2-Oxo-3-hydroxy-4-phosphobutanoic acid	HMDB0006801; HMDB06801	C06054	CHEBI:27951	HMDB0006801	1	2-Oxo-3-hydroxy-4-phosphobutanoic acid	(3R)-3-hydroxy-2-oxo-4-(phosphonooxy)butanoic acid	213.9878537	214.0673	O[C@H](COP(O)(O)=O)C(=O)C(O)=O	Organic acids and derivatives	Keto acids and derivatives	Short-chain keto acids and derivatives	Aliphatic acyclic compounds	-13.03460577	-15.64704243	C02	Organic acids and derivatives	C13 (102)	C13	Carboxylic acids and derivatives	C17	Amino acids, peptides, and analogues	16	Bifidobacterium longum
mbx0964	Prevotella copri	-0.341578048	4.77E-10	2.94E-06	964	381.2638095	TRUE	0.84443316	5101.849013	0.000836992	C22H38O5	-H(-)	100	Misoprostol	HMDB0015064; HMDB15064	NA	CHEBI:122391	HMDB0015064	1	Misoprostol	misoprostol	382.2719243	382.5341	CCCCC(C)(O)C\C=C\[C@H]1[C@H](O)CC(=O)[C@@H]1CCCCCCC(=O)OC	Lipids and lipid-like molecules	Fatty Acyls	Eicosanoids	Aliphatic homomonocyclic compounds	11.24723833	18.93502752	C01	Lipids and lipid-like molecules	C05 (147)	C05	Fatty Acyls	C13	Carbohydrates and carbohydrate conjugates	12	Prevotella copri
mbx0645	Prevotella copri	-0.337561535	7.81E-10	4.71E-06	645	295.2277719	TRUE	0.83968508	25598.36526	9.54E-05	C18H32O3	-H(-)	100	13S-hydroxyoctadecadienoic acid	HMDB0004667; HMDB0004670; HMDB0004701; HMDB0004702; HMDB0010223; HMDB0029796; HMDB0029978; HMDB0029998; HMDB0061708; HMDB0062652; HMDB0112194; HMDB04667; HMDB04670; HMDB04701; HMDB04702; HMDB06939; HMDB10223; HMDB29796; HMDB29978; HMDB29998; HMDB61708; HMDB62652	C14762; C14767; C14825; C14826	CHEBI:34154; CHEBI:34496; CHEBI:38299; CHEBI:595882; CHEBI:72651	HMDB0004667	11	13-HODE	13-hydroxyoctadecadienoic acid	296.2351449	296.4449	CCCCC[C@H](O)\C=C\C=C/CCCCCCCC(O)=O	Lipids and lipid-like molecules	Fatty Acyls	Lineolic acids and derivatives	Aliphatic acyclic compounds	21.50794773	10.31169955	C01	Lipids and lipid-like molecules	C12 (101)	C12	Steroids and steroid derivatives	C10	Triterpenoids	24	Prevotella copri
mbx0219	Bifidobacterium longum	-0.337123993	8.24E-10	4.87E-06	219	182.0459306	TRUE	0.81103903	14264.81423	-4.97E-05	C8H9NO4	-H(-)	100	4-Pyridoxate	HMDB0000017; HMDB00017	C00847	CHEBI:17405	HMDB0000017	1	4-Pyridoxic acid	pyridoxic acid	183.0531578	183.1614	CC1=NC=C(CO)C(C(O)=O)=C1O	Organoheterocyclic compounds	Pyridines and derivatives	Pyridinecarboxylic acids and derivatives	Aromatic heteromonocyclic compounds	-8.583951478	0.504714578	C02	Organic acids and derivatives	C03 (138)	C03	Fatty Acyls	C20	Arylsulfates	10	Bifidobacterium longum
mbx1374	Methanobrevibacter unclassified	0.335898287	9.56E-10	5.45E-06	1374	551.3046224	TRUE	0.89907467	4661.300273	0.000173955	C30H48O7S	-H(-)	100	Triterpenoid	HMDB0004309; HMDB04309	C06085	CHEBI:27151	HMDB0004309	1	Triterpenoid	triterpenoid	552.3120746	552.763	[H][C@@]12CC(C)(C)CC[C@@]1(CC[C@]1(C)C2=CC[C@]2([H])[C@@]3(C)CC[C@H](O)[C@@](C)(COS(O)(=O)=O)[C@]3([H])CC[C@@]12C)C(O)=O	Lipids and lipid-like molecules	Prenol lipids	Triterpenoids	Aliphatic homopolycyclic compounds	11.26635329	0.6115661	C02	Organic acids and derivatives	C02 (90)	C02	Prenol lipids	C20	Arylsulfates	17	Methanobrevibacter unclassified
mbx0443	Methanobrevibacter unclassified	0.335885974	9.58E-10	5.45E-06	443	239.9972902	TRUE	0.829050925	2641.979786	-7.40E-05	C9H7NO5S	-H(-)	100	Indole-3-carboxilic acid-O-sulphate	HMDB0060002; HMDB60002	NA	CHEBI:89621	HMDB0060002	1	Indole-3-carboxilic acid-O-sulphate	1H-indole-3-carbonyloxysulfonic acid	241.004493	241.221	OS(=O)(=O)OC(=O)C1=CNC2=C1C=CC=C2	Organoheterocyclic compounds	Indoles and derivatives	Indolecarboxylic acids and derivatives	Aromatic heteropolycyclic compounds	-4.956739543	-0.954957882	C02	Organic acids and derivatives	C03 (138)	C03	Fatty Acyls	C20	Arylsulfates	14	Methanobrevibacter unclassified
mbx0547	Bifidobacterium longum	-0.333630425	1.26E-09	7.02E-06	547	269.0460502	TRUE	0.78063068	5818.630078	-0.000503747	C15H10O5	-H(-)	100	Apigenin	HMDB0002124; HMDB0003217; HMDB0029372; HMDB0029521; HMDB0030829; HMDB0031715; HMDB0033790; HMDB0033860; HMDB0034004; HMDB0034409; HMDB0035214; HMDB0039449; HMDB0041655; HMDB0126019; HMDB0129338; HMDB0129963; HMDB0130170; HMDB0130780; HMDB0132880; HMDB0133311; HMDB0133316; HMDB0133990; HMDB0134890; HMDB0137513; HMDB0137514; HMDB0137515; HMDB0137516; HMDB0137517; HMDB0140468; HMDB02124; HMDB03217; …	C01477; C02495; C06563; C10037; C10044; C10294; C10343; C10379; C14313; C14314	CHEBI:161756; CHEBI:18388; CHEBI:27479; CHEBI:28088; CHEBI:42223; CHEBI:50399; CHEBI:5262; CHEBI:7635	HMDB0002124	29	Apigenin	chamomile	270.0528234	270.2369	OC1=CC=C(C=C1)C1=CC(=O)C2=C(O)C=C(O)C=C2O1	Phenylpropanoids and polyketides	Flavonoids	Flavones	Aromatic heteropolycyclic compounds	-9.874507853	-15.18356839	C02	Organic acids and derivatives	C13 (102)	C13	Carboxylic acids and derivatives	C17	Amino acids, peptides, and analogues	16	Bifidobacterium longum
mbx0535	Streptococcus salivarius	-0.333245075	1.32E-09	7.21E-06	535	263.104094	TRUE	0.8608377	61986.62006	-0.00036411	C13H16N2O4	-H(-)	100	Acetyl-N-formyl-5-methoxykynurenamine	HMDB0004259; HMDB0006344; HMDB0061136; HMDB04259; HMDB06344; HMDB61136	C04148; C05642	CHEBI:17884	HMDB0004259	3	Acetyl-N-formyl-5-methoxykynurenamine	N-[3-(2-formamido-5-methoxyphenyl)-3-oxopropyl]acetamide	264.111007	264.2771	COC1=CC(C(=O)CCNC(C)=O)=C(NC=O)C=C1	Organic oxygen compounds	Organooxygen compounds	Carbonyl compounds	Aromatic homomonocyclic compounds	-12.45248882	3.327389789	C02	Organic acids and derivatives	C04 (105)	C04	Carboxylic acids and derivatives	C04	Amino acids, peptides, and analogues	34	Streptococcus salivarius
mbx0443	Methanobrevibacter smithii	0.332654293	1.41E-09	7.60E-06	443	239.9972902	TRUE	0.829050925	2641.979786	-7.40E-05	C9H7NO5S	-H(-)	100	Indole-3-carboxilic acid-O-sulphate	HMDB0060002; HMDB60002	NA	CHEBI:89621	HMDB0060002	1	Indole-3-carboxilic acid-O-sulphate	1H-indole-3-carbonyloxysulfonic acid	241.004493	241.221	OS(=O)(=O)OC(=O)C1=CNC2=C1C=CC=C2	Organoheterocyclic compounds	Indoles and derivatives	Indolecarboxylic acids and derivatives	Aromatic heteropolycyclic compounds	-4.956739543	-0.954957882	C02	Organic acids and derivatives	C03 (138)	C03	Fatty Acyls	C20	Arylsulfates	14	Methanobrevibacter smithii
mbx1146	Prevotella copri	-0.331801183	1.57E-09	8.27E-06	1146	435.3121591	TRUE	0.915801285	29748.63033	-0.000562574	C26H44O5	-H(-)	100	Varanic acid	HMDB0002195; HMDB02195	NA	NA	HMDB0002195	1	Varanic acid	varanic acid	436.3188745	436.6246	[H][C@@]12CC[C@H]([C@H](C)CC[C@@H](O)[C@@H](O)C(O)=O)[C@@]1(C)CC[C@@]1([H])[C@@]2([H])CC[C@]2([H])C[C@H](O)CC[C@]12C	Lipids and lipid-like molecules	Steroids and steroid derivatives	Bile acids, alcohols and derivatives	Aliphatic homopolycyclic compounds	20.42437418	8.515524338	C01	Lipids and lipid-like molecules	C12 (101)	C12	Steroids and steroid derivatives	C10	Triterpenoids	14	Prevotella copri
mbx0301	Catenibacterium mitsuokai	0.331535851	1.62E-09	8.39E-06	301	203.0017781	TRUE	0.84619898	106008.4551	0.000189144	C7H8O5S	-H(-)	100	O-methoxycatechol-O-sulphate	HMDB0060013; HMDB60013	NA	CHEBI:133460	HMDB0060013	1	O-methoxycatechol-O-sulphate	(2-methoxyphenyl)oxidanesulfonic acid	204.0092441	204.2	COC1=CC=CC=C1OS(O)(=O)=O	Organic acids and derivatives	Organic sulfuric acids and derivatives	Arylsulfates	Aromatic homomonocyclic compounds	-8.813947712	-4.494612988	C02	Organic acids and derivatives	C23 (82)	C23	Organic sulfuric acids and derivatives	C20	Arylsulfates	32	Catenibacterium mitsuokai
mbx0896	Prevotella copri	-0.330993394	1.73E-09	8.79E-06	896	363.2537194	TRUE	0.9050785	10967.79783	0.000362498	C22H36O4	-H(-)	100	6-O-Acetylaustroinulin	HMDB0036803; HMDB0036804; HMDB36803; HMDB36804	NA	NA	HMDB0036803	2	6-O-Acetylaustroinulin	2,3-dihydroxy-3,4a,8,8-tetramethyl-4-[(2Z)-3-methylpenta-2,4-dien-1-yl]-hexahydro-1H-naphthalen-1-yl acetate	364.2613596	364.5188	CC(=O)OC1C(O)C(C)(O)C(C\C=C(\C)C=C)C2(C)CCCC(C)(C)C12	Lipids and lipid-like molecules	Prenol lipids	Diterpenoids	Aliphatic homopolycyclic compounds	18.81677181	10.01916531	C01	Lipids and lipid-like molecules	C12 (101)	C12	Steroids and steroid derivatives	C10	Triterpenoids	11	Prevotella copri
mbx1031	Prevotella copri	-0.330675449	1.79E-09	8.88E-06	1031	403.2483397	TRUE	0.81947121	2588.11574	0.000656773	C24H36O5	-H(-)	100	7a,12a-Dihydroxy-3-oxo-4-cholenoic acid	HMDB0000447; HMDB0014372; HMDB0038152; HMDB00447; HMDB14372; HMDB38152	C07074; C15568	CHEBI:40303; CHEBI:49269	HMDB0000447	3	7a,12a-Dihydroxy-3-oxo-4-cholenoic acid	(4R)-4-[(1S,2R,9R,10R,11S,14R,15R,16S)-9,16-dihydroxy-2,15-dimethyl-5-oxotetracyclo[8.7.0.0²,⁷.0¹¹,¹⁵]heptadec-6-en-14-yl]pentanoic acid	404.2562743	404.5396	[H][C@@]12CC[C@H]([C@H](C)CCC(O)=O)[C@@]1(C)[C@@H](O)C[C@@]1([H])[C@@]2([H])[C@H](O)CC2=CC(=O)CC[C@]12C	Lipids and lipid-like molecules	Steroids and steroid derivatives	Bile acids, alcohols and derivatives	Aliphatic homopolycyclic compounds	19.776546	8.842248583	C01	Lipids and lipid-like molecules	C12 (101)	C12	Steroids and steroid derivatives	C10	Triterpenoids	14	Prevotella copri
mbx1037	Prevotella copri	-0.330627766	1.80E-09	8.88E-06	1037	405.2653854	TRUE	0.884544465	8401.705505	-0.000738897	C24H38O5	-H(-)	100	7-Ketodeoxycholic acid	HMDB0000391; HMDB0000400; HMDB0000502; HMDB0033399; HMDB0035288; HMDB00391; HMDB00400; HMDB00502; HMDB0062680; HMDB33399; HMDB35288; HMDB62680	NA	CHEBI:16312; CHEBI:16390; CHEBI:88108	HMDB0000391	6	7-Ketodeoxycholic acid	7-ketodeoxycholic acid	406.2719243	406.5555	[H][C@@]12CC[C@H]([C@H](C)CCC(O)=O)[C@@]1(C)[C@@H](O)C[C@@]1([H])[C@@]2([H])C(=O)C[C@]2([H])C[C@H](O)CC[C@]12C	Lipids and lipid-like molecules	Steroids and steroid derivatives	Bile acids, alcohols and derivatives	Aliphatic homopolycyclic compounds	19.78750036	9.011939619	C01	Lipids and lipid-like molecules	C12 (101)	C12	Steroids and steroid derivatives	C10	Triterpenoids	16	Prevotella copri
mbx1263	Prevotella copri	-0.330318264	1.87E-09	9.06E-06	1263	487.3431374	TRUE	0.89447868	17491.55763	-0.000240906	C30H48O5	-H(-)	100	Pitheduloside I	HMDB0034036; HMDB0034502; HMDB0034531; HMDB0035118; HMDB0035782; HMDB0035957; HMDB0036311; HMDB0036639; HMDB0036651; HMDB0036961; HMDB0037782; HMDB0038116; HMDB0040391; HMDB0041039; HMDB34036; HMDB34502; HMDB34531; HMDB35118; HMDB35782; HMDB35957; HMDB36311; HMDB36639; HMDB36651; HMDB36961; HMDB37782; HMDB38116; HMDB40391; HMDB41039	C12599	CHEBI:67914	HMDB0034036	14	Pitheduloside I	3,5,10-trihydroxy-2,2,6a,6b,9,9,12a-heptamethyl-1,3,4,5,6,7,8,8a,10,11,12,12b,13,14b-tetradecahydropicene-4a-carboxylic acid	488.3501746	488.6991	CC1(C)CC2C3=CCC4C5(C)CCC(O)C(C)(C)C5CCC4(C)C3(C)CC(O)C2(CC1O)C(O)=O	Lipids and lipid-like molecules	Prenol lipids	Triterpenoids	Aliphatic homopolycyclic compounds	21.55123507	6.389830693	C01	Lipids and lipid-like molecules	C12 (101)	C12	Steroids and steroid derivatives	C10	Triterpenoids	15	Prevotella copri
mbx1093	Prevotella copri	-0.330142509	1.91E-09	9.10E-06	1093	419.3529718	TRUE	0.885755715	7434.348907	9.55E-05	C27H48O3	-H(-)	100	5-b-Cholestane-3a ,7a ,12a-triol	HMDB0001457; HMDB0003990; HMDB0012455; HMDB0039463; HMDB0060138; HMDB0062418; HMDB01457; HMDB03990; HMDB12455; HMDB39463; HMDB60138; HMDB62418	C05425; C05444; C05454	CHEBI:16496; CHEBI:28082; CHEBI:28540; CHEBI:48700	HMDB0001457	6	5beta-Cholestane-3alpha,7alpha,12alpha-triol	(1S,2S,5R,7S,9R,10R,11S,14R,15R,16S)-2,15-dimethyl-14-[(2R)-6-methylheptan-2-yl]tetracyclo[8.7.0.0^{2,7}.0^{11,15}]heptadecane-5,9,16-triol	420.3603454	420.6682	[H][C@@]1(CC[C@@]2([H])[C@]3([H])[C@H](O)C[C@]4([H])C[C@H](O)CC[C@]4(C)[C@@]3([H])C[C@H](O)[C@]12C)[C@H](C)CCCC(C)C	Lipids and lipid-like molecules	Steroids and steroid derivatives	Cholestane steroids	Aliphatic homopolycyclic compounds	23.83231032	7.113770413	C01	Lipids and lipid-like molecules	C12 (101)	C12	Steroids and steroid derivatives	C10	Triterpenoids	12	Prevotella copri
mbx1395	Prevotella copri	-0.329494976	2.06E-09	9.68E-06	1395	573.4527191	TRUE	0.86593476	267942.299	-0.000272574	C36H62O5	-H(-)	100	DG(15:0/18:4(6Z,9Z,12Z,15Z)/0:0)	HMDB0007077; HMDB0007329; HMDB0056004; HMDB07077; HMDB07329; HMDB56004	NA	NA	HMDB0007077	3	DG(15:0/18:4(6Z,9Z,12Z,15Z)/0:0)	diacylglycerol	574.4597251	574.8745	[H][C@](CO)(COC(=O)CCCCCCCCCCCCCC)OC(=O)CCCC\C=C/C\C=C/C\C=C/C\C=C/CC	Lipids and lipid-like molecules	Fatty Acyls	Lineolic acids and derivatives	Aliphatic acyclic compounds	21.43555819	9.820955192	C01	Lipids and lipid-like molecules	C12 (101)	C12	Steroids and steroid derivatives	C10	Triterpenoids	16	Prevotella copri
mbx0324	Bifidobacterium longum	-0.329245641	2.12E-09	9.81E-06	324	209.082136	TRUE	0.68585545	18076.03094	-0.000204063	C11H14O4	-H(-)	100	Sinapyl alcohol	HMDB0013070; HMDB0029187; HMDB0029233; HMDB0033798; HMDB0034047; HMDB0036199; HMDB0039428; HMDB0041406; HMDB0060737; HMDB0125803; HMDB0127493; HMDB0129253; HMDB0129254; HMDB0129255; HMDB0129256; HMDB0130385; HMDB0133478; HMDB0133511; HMDB0133519; HMDB0133526; HMDB0133535; HMDB0135671; HMDB13070; HMDB29187; HMDB29233; HMDB33798; HMDB34047; HMDB36199; HMDB39428; HMDB41406; HMDB60737	C02325; C07350	CHEBI:15951; CHEBI:64557	HMDB0013070	22	Sinapyl alcohol	sinapyl alcohol	210.0892089	210.2265	COC1=CC(\C=C\CO)=CC(OC)=C1O	Benzenoids	Phenols	Methoxyphenols	Aromatic homomonocyclic compounds	-4.905122488	-1.43798194	C02	Organic acids and derivatives	C03 (138)	C03	Fatty Acyls	C20	Arylsulfates	41	Bifidobacterium longum
mbx0267	Bifidobacterium longum	-0.32828618	2.38E-09	1.08E-05	267	194.9969655	TRUE	0.740460935	1930.527335	-8.37E-05	C5H8O6S	-H(-)	100	3-methyl-4-(sulfooxy)but-2-enoic acid	HMDB0128930; HMDB0129117; HMDB0129120	NA	NA	HMDB0128930	3	3-methyl-4-(sulfooxy)but-2-enoic acid	3-methyl-4-(sulfooxy)but-2-enoic acid	196.0041592	196.17	CC(COS(O)(=O)=O)=CC(O)=O	Lipids and lipid-like molecules	Fatty Acyls	Fatty acids and conjugates	Aliphatic acyclic compounds	-12.00232809	-15.4209178	C02	Organic acids and derivatives	C13 (102)	C13	Carboxylic acids and derivatives	C17	Amino acids, peptides, and analogues	12	Bifidobacterium longum
mbx1418	Oscillibacter unclassified	0.328073211	2.44E-09	1.08E-05	1418	595.3503542	TRUE	0.87921822	4077.177093	-0.000247069	C33H48N4O6	-H(-)	100	L-Urobilinogen	HMDB0004157; HMDB04157	C05789	CHEBI:36479	HMDB0004157	1	Stercobilinogen	(-)-stercobilinogen	596.3573853	596.769	[H][C@@]1(CC2=C(C)C(CCC(O)=O)=C(CC3=C(CCC(O)=O)C(C)=C(C[C@]4([H])NC(=O)[C@H](C)[C@H]4CC)N3)N2)NC(=O)[C@H](CC)[C@H]1C	Organoheterocyclic compounds	Tetrapyrroles and derivatives	Bilirubins	Aromatic heteromonocyclic compounds	15.05616684	-0.231357061	C01	Lipids and lipid-like molecules	C12 (101)	C12	Steroids and steroid derivatives	C10	Triterpenoids	11	Oscillibacter unclassified
mbx1320	Prevotella copri	-0.328034776	2.45E-09	1.08E-05	1320	517.3903939	TRUE	0.87120843	146584.46	-0.000547372	C32H54O5	-H(-)	100	Ganoderiol C	HMDB0037781; HMDB37781	NA	NA	HMDB0037781	1	Ganoderiol C	9-ethoxy-2,6,6,11,15-pentamethyl-14-(5,6,7-trihydroxy-6-methylheptan-2-yl)tetracyclo[8.7.0.0²,⁷.0¹¹,¹⁵]heptadec-1(10)-en-5-one	518.3971248	518.7682	CCOC1CC2C(C)(C)C(=O)CCC2(C)C2=C1C1(C)CCC(C(C)CCC(O)C(C)(O)CO)C1(C)CC2	Lipids and lipid-like molecules	Prenol lipids	Triterpenoids		20.17722106	7.864077588	C01	Lipids and lipid-like molecules	C12 (101)	C12	Steroids and steroid derivatives	C10	Triterpenoids	11	Prevotella copri
mbx0837	Methanobrevibacter unclassified	0.327709226	2.55E-09	1.11E-05	837	347.2588316	TRUE	0.834340185	3728.406878	0.000335665	C22H36O3	-H(-)	100	2-Hydroxy-6-pentadecylbenzoic acid	HMDB0029683; HMDB0035477; HMDB0036801; HMDB0112069; HMDB0112073; HMDB29683; HMDB35477; HMDB36801	C10759	NA	HMDB0029683	5	2-Hydroxy-6-pentadecylbenzoic acid	6-pentadecylsalicylic acid	348.266445	348.5194	CCCCCCCCCCCCCCCC1=CC=CC(O)=C1C(O)=O	Benzenoids	Benzene and substituted derivatives	Benzoic acids and derivatives	Aromatic homomonocyclic compounds	9.401715819	28.2616883	C01	Lipids and lipid-like molecules	C02 (90)	C02	Prenol lipids	C20	Arylsulfates	12	Methanobrevibacter unclassified
mbx0301	Methanobrevibacter unclassified	0.32759264	2.58E-09	1.11E-05	301	203.0017781	TRUE	0.84619898	106008.4551	0.000189144	C7H8O5S	-H(-)	100	O-methoxycatechol-O-sulphate	HMDB0060013; HMDB60013	NA	CHEBI:133460	HMDB0060013	1	O-methoxycatechol-O-sulphate	(2-methoxyphenyl)oxidanesulfonic acid	204.0092441	204.2	COC1=CC=CC=C1OS(O)(=O)=O	Organic acids and derivatives	Organic sulfuric acids and derivatives	Arylsulfates	Aromatic homomonocyclic compounds	-8.813947712	-4.494612988	C02	Organic acids and derivatives	C23 (82)	C23	Organic sulfuric acids and derivatives	C20	Arylsulfates	32	Methanobrevibacter unclassified
mbx0301	Methanobrevibacter smithii	0.327081491	2.74E-09	1.14E-05	301	203.0017781	TRUE	0.84619898	106008.4551	0.000189144	C7H8O5S	-H(-)	100	O-methoxycatechol-O-sulphate	HMDB0060013; HMDB60013	NA	CHEBI:133460	HMDB0060013	1	O-methoxycatechol-O-sulphate	(2-methoxyphenyl)oxidanesulfonic acid	204.0092441	204.2	COC1=CC=CC=C1OS(O)(=O)=O	Organic acids and derivatives	Organic sulfuric acids and derivatives	Arylsulfates	Aromatic homomonocyclic compounds	-8.813947712	-4.494612988	C02	Organic acids and derivatives	C23 (82)	C23	Organic sulfuric acids and derivatives	C20	Arylsulfates	32	Methanobrevibacter smithii
mbx0408	Bifidobacterium longum	-0.327047517	2.75E-09	1.14E-05	408	231.0331722	TRUE	0.7725797	7800.545534	0.0009634	C10H16S3	-H(-)	100	4,7-Dihydro-5-(4-methyl-3-pentenyl)-1,2,3-trithiepin	HMDB0038182; HMDB38182	NA	NA	HMDB0038182	1	4,7-Dihydro-5-(4-methyl-3-pentenyl)-1,2,3-trithiepin	5-(4-methylpent-3-en-1-yl)-4,7-dihydro-1,2,3-trithiepine	232.0414126	232.429	CC(C)=CCCC1=CCSSSC1	Organosulfur compounds	Organic trisulfides		Aliphatic heteromonocyclic compounds	-8.599331442	-3.740133768	C02	Organic acids and derivatives	C23 (82)	C23	Organic sulfuric acids and derivatives	C20	Arylsulfates	13	Bifidobacterium longum
mbx0073	Bifidobacterium longum	-0.327007999	2.76E-09	1.14E-05	73	129.0388256	TRUE	0.60589337	8968.344972	-0.000866774	C6H10OS	-H(-)	100	2-[(Methylthio)methyl]-2-butenal	HMDB0031370; HMDB0037493; HMDB0040238; HMDB31370; HMDB37493; HMDB40238	NA	NA	HMDB0031370	3	2-[(Methylthio)methyl]-2-butenal	(2E)-2-[(methylsulfanyl)methyl]but-2-enal	130.0452356	130.208	CSC\C(=C\C)C=O	Organic oxygen compounds	Organooxygen compounds	Carbonyl compounds	Aliphatic acyclic compounds	-11.92296973	-17.04098937	C02	Organic acids and derivatives	C13 (102)	C13	Carboxylic acids and derivatives	C17	Amino acids, peptides, and analogues	7	Bifidobacterium longum
mbx0749	Ruminococcus champanellensis	0.326386311	2.97E-09	1.20E-05	749	324.0727779	TRUE	0.80536717	1921.973091	-0.000288635	C14H15NO8	-H(-)	100	Dihyroxy-1H-indole glucuronide I	HMDB0059997; HMDB59997	NA	CHEBI:88744	HMDB0059997	1	Dihyroxy-1H-indole glucuronide I	(2R,3R,4R,5S,6R)-3,4,5-trihydroxy-6-[(5-hydroxy-1H-indol-6-yl)oxy]oxane-2-carboxylic acid	325.0797665	325.2708	O[C@H]1[C@H](O)[C@@H](OC2=CC3=C(C=CN3)C=C2O)O[C@H]([C@@H]1O)C(O)=O	Organic oxygen compounds	Organooxygen compounds	Carbohydrates and carbohydrate conjugates	Aromatic heteropolycyclic compounds	-15.08007623	12.43961785	C02	Organic acids and derivatives	C16 (7)	C16	Organooxygen compounds	C04	Amino acids, peptides, and analogues	11	Ruminococcus champanellensis
mbx0236	Oscillibacter unclassified	0.326175325	3.05E-09	1.22E-05	236	187.0072077	TRUE	0.8371498	1153280.765	-0.000155136	C7H8O4S	-H(-)	100	p-Cresol sulfate	HMDB0011635; HMDB0034782; HMDB11635; HMDB34782	NA	CHEBI:82914	HMDB0011635	2	p-Cresol sulfate	(4-methylphenyl)oxidanesulfonic acid	188.0143294	188.201	CC1=CC=C(OS(O)(=O)=O)C=C1	Organic acids and derivatives	Organic sulfuric acids and derivatives	Arylsulfates	Aromatic homomonocyclic compounds	-11.55761968	2.671799321	C02	Organic acids and derivatives	C03 (138)	C03	Fatty Acyls	C20	Arylsulfates	33	Oscillibacter unclassified
mbx0324	Bacteroides thetaiotaomicron	-0.325559488	3.28E-09	1.29E-05	324	209.082136	TRUE	0.68585545	18076.03094	-0.000204063	C11H14O4	-H(-)	100	Sinapyl alcohol	HMDB0013070; HMDB0029187; HMDB0029233; HMDB0033798; HMDB0034047; HMDB0036199; HMDB0039428; HMDB0041406; HMDB0060737; HMDB0125803; HMDB0127493; HMDB0129253; HMDB0129254; HMDB0129255; HMDB0129256; HMDB0130385; HMDB0133478; HMDB0133511; HMDB0133519; HMDB0133526; HMDB0133535; HMDB0135671; HMDB13070; HMDB29187; HMDB29233; HMDB33798; HMDB34047; HMDB36199; HMDB39428; HMDB41406; HMDB60737	C02325; C07350	CHEBI:15951; CHEBI:64557	HMDB0013070	22	Sinapyl alcohol	sinapyl alcohol	210.0892089	210.2265	COC1=CC(\C=C\CO)=CC(OC)=C1O	Benzenoids	Phenols	Methoxyphenols	Aromatic homomonocyclic compounds	-4.905122488	-1.43798194	C02	Organic acids and derivatives	C03 (138)	C03	Fatty Acyls	C20	Arylsulfates	41	Bacteroides thetaiotaomicron
mbx0327	Ruminococcus champanellensis	0.325207232	3.41E-09	1.33E-05	327	211.0250458	TRUE	0.68513712	8268.684846	-0.000234738	C9H8O6	-H(-)	100	2-oxo-3-(3,4,5-trihydroxyphenyl)propanoic acid	HMDB0125210; HMDB0126568; HMDB0126571; HMDB0128683; HMDB0128685; HMDB0137303	NA	NA	HMDB0125210	6	2-oxo-3-(3,4,5-trihydroxyphenyl)propanoic acid	2-oxo-3-(3,4,5-trihydroxyphenyl)propanoic acid	212.032088	212.157	OC(=O)C(=O)CC1=CC(O)=C(O)C(O)=C1	Benzenoids	Benzene and substituted derivatives	Phenylpyruvic acid derivatives	Aromatic homomonocyclic compounds	-9.679792676	-2.329530527	C02	Organic acids and derivatives	C03 (138)	C03	Fatty Acyls	C20	Arylsulfates	12	Ruminococcus champanellensis
mbx1309	Subdoligranulum unclassified	0.324803264	3.58E-09	1.37E-05	1309	512.2690417	TRUE	0.890404435	6575.923479	-0.000296279	C26H43NO7S	-H(-)	100	Sulfolithocholylglycine	HMDB0002639; HMDB02639	C11301	NA	HMDB0002639	1	Sulfolithocholylglycine	[(4R)-4-[(1S,2S,5R,7R,10R,11S,14R,15R)-2,15-dimethyl-5-(sulfooxy)tetracyclo[8.7.0.0^{2,7}.0^{11,15}]heptadecan-14-yl]pentanamido]acetic acid	513.2760239	513.69	[H][C@@]1(CC[C@@]2([H])[C@]3([H])CC[C@]4([H])C[C@@H](CC[C@]4(C)[C@@]3([H])CC[C@]12C)OS(O)(=O)=O)[C@H](C)CCC(=O)NCC(O)=O	Lipids and lipid-like molecules	Steroids and steroid derivatives	Bile acids, alcohols and derivatives	Aliphatic homopolycyclic compounds	10.84180914	1.093425809	C02	Organic acids and derivatives	C02 (90)	C02	Prenol lipids	C20	Arylsulfates	11	Subdoligranulum unclassified
mbx1268	Prevotella copri	-0.32469272	3.63E-09	1.37E-05	1268	489.3592791	TRUE	0.89223939	77063.61421	-0.00073255	C30H50O5	-H(-)	100	Barringtogenol C	HMDB0034525; HMDB0034532; HMDB0037783; HMDB34525; HMDB34532; HMDB37783	C08931	NA	HMDB0034525	3	Barringtogenol C	4a-(hydroxymethyl)-2,2,6a,6b,9,9,12a-heptamethyl-1,3,4,5,6,7,8,8a,10,11,12,12b,13,14b-tetradecahydropicene-3,4,5,10-tetrol	490.3658247	490.715	CC1(C)CC2C3=CCC4C5(C)CCC(O)C(C)(C)C5CCC4(C)C3(C)CC(O)C2(CO)C(O)C1O	Lipids and lipid-like molecules	Prenol lipids	Triterpenoids	Aliphatic homopolycyclic compounds	20.11444796	7.966309657	C01	Lipids and lipid-like molecules	C12 (101)	C12	Steroids and steroid derivatives	C10	Triterpenoids	10	Prevotella copri
mbx0645	Bifidobacterium longum	0.323278451	4.27E-09	1.58E-05	645	295.2277719	TRUE	0.83968508	25598.36526	9.54E-05	C18H32O3	-H(-)	100	13S-hydroxyoctadecadienoic acid	HMDB0004667; HMDB0004670; HMDB0004701; HMDB0004702; HMDB0010223; HMDB0029796; HMDB0029978; HMDB0029998; HMDB0061708; HMDB0062652; HMDB0112194; HMDB04667; HMDB04670; HMDB04701; HMDB04702; HMDB06939; HMDB10223; HMDB29796; HMDB29978; HMDB29998; HMDB61708; HMDB62652	C14762; C14767; C14825; C14826	CHEBI:34154; CHEBI:34496; CHEBI:38299; CHEBI:595882; CHEBI:72651	HMDB0004667	11	13-HODE	13-hydroxyoctadecadienoic acid	296.2351449	296.4449	CCCCC[C@H](O)\C=C\C=C/CCCCCCCC(O)=O	Lipids and lipid-like molecules	Fatty Acyls	Lineolic acids and derivatives	Aliphatic acyclic compounds	21.50794773	10.31169955	C01	Lipids and lipid-like molecules	C12 (101)	C12	Steroids and steroid derivatives	C10	Triterpenoids	24	Bifidobacterium longum
mbx1374	Methanobrevibacter smithii	0.323259446	4.28E-09	1.58E-05	1374	551.3046224	TRUE	0.89907467	4661.300273	0.000173955	C30H48O7S	-H(-)	100	Triterpenoid	HMDB0004309; HMDB04309	C06085	CHEBI:27151	HMDB0004309	1	Triterpenoid	triterpenoid	552.3120746	552.763	[H][C@@]12CC(C)(C)CC[C@@]1(CC[C@]1(C)C2=CC[C@]2([H])[C@@]3(C)CC[C@H](O)[C@@](C)(COS(O)(=O)=O)[C@]3([H])CC[C@@]12C)C(O)=O	Lipids and lipid-like molecules	Prenol lipids	Triterpenoids	Aliphatic homopolycyclic compounds	11.26635329	0.6115661	C02	Organic acids and derivatives	C02 (90)	C02	Prenol lipids	C20	Arylsulfates	17	Methanobrevibacter smithii
mbx0946	Prevotella copri	-0.322600514	4.62E-09	1.69E-05	946	377.2703384	TRUE	0.874379575	8248.37785	-0.000606451	C23H38O4	-H(-)	100	2-Arachidonylglycerol	HMDB0004666; HMDB0011549; HMDB0011578; HMDB0011579; HMDB0035273; HMDB0036356; HMDB0036568; HMDB04666; HMDB11548; HMDB11549; HMDB11578; HMDB11579; HMDB35273; HMDB36356; HMDB36568	C13856	CHEBI:34071; CHEBI:52392; CHEBI:66735	HMDB0004666	7	MG(0:0/20:4(5Z,8Z,11Z,14Z)/0:0)	2-arachidonoylglycerol	378.2770097	378.5454	[H]C(CO)(CO)OC(=O)CCC\C=C/C\C=C/C\C=C/C\C=C/CCCCC	Lipids and lipid-like molecules	Endocannabinoids		Aliphatic acyclic compounds	21.21714619	5.882063479	C01	Lipids and lipid-like molecules	C12 (101)	C12	Steroids and steroid derivatives	C10	Triterpenoids	12	Prevotella copri
mbx1395	Bifidobacterium longum	0.321812017	5.06E-09	1.81E-05	1395	573.4527191	TRUE	0.86593476	267942.299	-0.000272574	C36H62O5	-H(-)	100	DG(15:0/18:4(6Z,9Z,12Z,15Z)/0:0)	HMDB0007077; HMDB0007329; HMDB0056004; HMDB07077; HMDB07329; HMDB56004	NA	NA	HMDB0007077	3	DG(15:0/18:4(6Z,9Z,12Z,15Z)/0:0)	diacylglycerol	574.4597251	574.8745	[H][C@](CO)(COC(=O)CCCCCCCCCCCCCC)OC(=O)CCCC\C=C/C\C=C/C\C=C/C\C=C/CC	Lipids and lipid-like molecules	Fatty Acyls	Lineolic acids and derivatives	Aliphatic acyclic compounds	21.43555819	9.820955192	C01	Lipids and lipid-like molecules	C12 (101)	C12	Steroids and steroid derivatives	C10	Triterpenoids	16	Bifidobacterium longum
mbx0026	Desulfovibrio piger	0.321766792	5.09E-09	1.81E-05	26	107.0501411	TRUE	0.82722437	91060.43071	9.70E-05	C7H8O	-H(-)	100	Benzyl alcohol	HMDB0001858; HMDB0002048; HMDB0002055; HMDB0003119; HMDB0033895; HMDB01858; HMDB02048; HMDB02055; HMDB03119; HMDB13762; HMDB33895	C00556; C01403; C01467; C01468; C01542	CHEBI:16579; CHEBI:17231; CHEBI:17847; CHEBI:17987; CHEBI:28054	HMDB0001858	5	p-Cresol	P-cresol	108.0575149	108.1378	CC1=CC=C(O)C=C1	Benzenoids	Phenols	Cresols	Aromatic homomonocyclic compounds	-11.56038045	2.666581377	C02	Organic acids and derivatives	C03 (138)	C03	Fatty Acyls	C20	Arylsulfates	33	Desulfovibrio piger
mbx0081	Prevotella copri	0.321528407	5.23E-09	1.84E-05	81	131.0717853	TRUE	0.39996669	16730.13338	-0.000418035	C6H12O3	-H(-)	100	D-2-Hydroxyisocaproate	HMDB0000317; HMDB0000409; HMDB0000525; HMDB0000624; HMDB0000665; HMDB0000746; HMDB0001624; HMDB0001975; HMDB0010718; HMDB0012843; HMDB0029166; HMDB00317; HMDB0032158; HMDB0032456; HMDB0033851; HMDB0040409; HMDB00409; HMDB0041844; HMDB00525; HMDB0059770; HMDB0061652; HMDB00624; HMDB00665; HMDB00746; HMDB01624; HMDB01975; HMDB10718; HMDB12843; HMDB29166; HMDB32158; HMDB32456; HMDB33851; HMDB40409; …	C03264; C06103; C07834	CHEBI:131434; CHEBI:17869; CHEBI:27909; CHEBI:37035; CHEBI:44510; CHEBI:55534; CHEBI:59783; CHEBI:78842; CHEBI:86542; CHEBI:87685	HMDB0000317	18	2-Hydroxy-3-methylpentanoic acid	2-hydroxy-3-methyl-valerate	132.0786443	132.1577	CC[C@@H](C)[C@@H](O)C(O)=O	Lipids and lipid-like molecules	Fatty Acyls	Fatty acids and conjugates	Aliphatic acyclic compounds	-9.115094512	-10.09628505	C02	Organic acids and derivatives	C08 (83)	C08	Carboxylic acids and derivatives	C17	Amino acids, peptides, and analogues	9	Prevotella copri
mbx1067	Lactobacillus ruminis	-0.321404952	5.31E-09	1.85E-05	1067	412.2860849	TRUE	0.89562583	3146.635075	-0.000368614	C26H39NO3	-H(-)	100	N-Docosahexaenoyl GABA	HMDB0062332; HMDB62332	NA	NA	HMDB0062332	1	N-Docosahexaenoyl GABA	4-{[(7Z,10Z,13Z,16Z,19Z)-1-hydroxydocosa-4,7,10,13,16,19-hexaen-1-ylidene]amino}butanoic acid	413.2929941	413.602	[H]\C(CC)=C(/[H])C\C([H])=C(\[H])CC([H])=C([H])CC([H])=C([H])C\C([H])=C(\[H])CC([H])=C([H])CCC(O)=NCCCC(O)=O	Organic acids and derivatives	Carboxylic acids and derivatives	Amino acids, peptides, and analogues	Aliphatic acyclic compounds	14.08532456	3.232364287	C01	Lipids and lipid-like molecules	C02 (90)	C02	Prenol lipids	C11	Diterpenoids	34	Lactobacillus ruminis
mbx1172	Prevotella copri	-0.321203851	5.43E-09	1.86E-05	1172	447.27661	TRUE	0.87922406	5425.117239	-0.00139894	C26H40O6	-H(-)	53	(ent-2b,4S,9a)-2,4,9-Trihydroxy-10(14)-oplopen-3-one 2-(2-methylbutanoate) 9-(3-methyl-2E-pentenoate)	HMDB0040993; HMDB40993	NA	NA	HMDB0040993	1	(ent-2b,4S,9a)-2,4,9-Trihydroxy-10(14)-oplopen-3-one 2-(2-methylbutanoate) 9-(3-methyl-2E-pentenoate)	1-(1-hydroxyethyl)-7-isopropyl-3-[(2-methylbutanoyl)oxy]-4-methylidene-2-oxo-hexahydro-1H-inden-5-yl (2E)-3-methylpent-2-enoate	448.282489	448.5922	CCC(C)C(=O)OC1C2C(C(C(C)O)C1=O)C(CC(OC(=O)\C=C(/C)CC)C2=C)C(C)C	Lipids and lipid-like molecules	Prenol lipids	Sesquiterpenoids	Aliphatic homopolycyclic compounds	20.06820004	7.346147665	C01	Lipids and lipid-like molecules	C12 (101)	C12	Steroids and steroid derivatives	C10	Triterpenoids	16	Prevotella copri
mbx0026	Oscillibacter unclassified	0.321111312	5.49E-09	1.86E-05	26	107.0501411	TRUE	0.82722437	91060.43071	9.70E-05	C7H8O	-H(-)	100	Benzyl alcohol	HMDB0001858; HMDB0002048; HMDB0002055; HMDB0003119; HMDB0033895; HMDB01858; HMDB02048; HMDB02055; HMDB03119; HMDB13762; HMDB33895	C00556; C01403; C01467; C01468; C01542	CHEBI:16579; CHEBI:17231; CHEBI:17847; CHEBI:17987; CHEBI:28054	HMDB0001858	5	p-Cresol	P-cresol	108.0575149	108.1378	CC1=CC=C(O)C=C1	Benzenoids	Phenols	Cresols	Aromatic homomonocyclic compounds	-11.56038045	2.666581377	C02	Organic acids and derivatives	C03 (138)	C03	Fatty Acyls	C20	Arylsulfates	33	Oscillibacter unclassified
mbx0837	Methanobrevibacter smithii	0.321052047	5.53E-09	1.86E-05	837	347.2588316	TRUE	0.834340185	3728.406878	0.000335665	C22H36O3	-H(-)	100	2-Hydroxy-6-pentadecylbenzoic acid	HMDB0029683; HMDB0035477; HMDB0036801; HMDB0112069; HMDB0112073; HMDB29683; HMDB35477; HMDB36801	C10759	NA	HMDB0029683	5	2-Hydroxy-6-pentadecylbenzoic acid	6-pentadecylsalicylic acid	348.266445	348.5194	CCCCCCCCCCCCCCCC1=CC=CC(O)=C1C(O)=O	Benzenoids	Benzene and substituted derivatives	Benzoic acids and derivatives	Aromatic homomonocyclic compounds	9.401715819	28.2616883	C01	Lipids and lipid-like molecules	C02 (90)	C02	Prenol lipids	C20	Arylsulfates	12	Methanobrevibacter smithii
mbx0241	Ruminococcus champanellensis	0.320801323	5.69E-09	1.89E-05	241	188.0349104	TRUE	0.63882923	7903.719692	0.000405914	C10H7NO3	-H(-)	100	Kynurenic acid	HMDB0000715; HMDB0060331; HMDB0060332; HMDB00715; HMDB60331; HMDB60332	C01717	CHEBI:18344; CHEBI:34105; CHEBI:34106	HMDB0000715	3	Kynurenic acid	acid, kynurenic	189.0425931	189.1675	OC(=O)C1=CC(=O)C2=CC=CC=C2N1	Organoheterocyclic compounds	Quinolines and derivatives	Quinoline carboxylic acids	Aromatic heteropolycyclic compounds	-12.34566759	2.757235121	C02	Organic acids and derivatives	C23 (82)	C23	Organic sulfuric acids and derivatives	C19	Amino acids, peptides, and analogues	17	Ruminococcus champanellensis
mbx0142	Burkholderiales bacterium 1 1 47	-0.320058604	6.19E-09	2.03E-05	142	159.0409606	TRUE	0.908308235	1969.630293	0.000169258	C5H8N2O4	-H(-)	100	Tricholomic acid	HMDB0030412; HMDB0042037; HMDB30412; HMDB42037	C08298	CHEBI:29128; CHEBI:529821	HMDB0030412	2	Tricholomic acid	amino(3-oxo-1,2-oxazolidin-5-yl)acetic acid	160.0484068	160.128	NC(C1CC(=O)NO1)C(O)=O	Organic acids and derivatives	Carboxylic acids and derivatives	Amino acids, peptides, and analogues	Aliphatic heteromonocyclic compounds	-14.24702429	-5.752725731	C02	Organic acids and derivatives	C08 (83)	C08	Carboxylic acids and derivatives	C28	Amino acids, peptides, and analogues	2	Burkholderiales bacterium 1 1 47
mbx1374	Subdoligranulum unclassified	0.319682412	6.47E-09	2.10E-05	1374	551.3046224	TRUE	0.89907467	4661.300273	0.000173955	C30H48O7S	-H(-)	100	Triterpenoid	HMDB0004309; HMDB04309	C06085	CHEBI:27151	HMDB0004309	1	Triterpenoid	triterpenoid	552.3120746	552.763	[H][C@@]12CC(C)(C)CC[C@@]1(CC[C@]1(C)C2=CC[C@]2([H])[C@@]3(C)CC[C@H](O)[C@@](C)(COS(O)(=O)=O)[C@]3([H])CC[C@@]12C)C(O)=O	Lipids and lipid-like molecules	Prenol lipids	Triterpenoids	Aliphatic homopolycyclic compounds	11.26635329	0.6115661	C02	Organic acids and derivatives	C02 (90)	C02	Prenol lipids	C20	Arylsulfates	17	Subdoligranulum unclassified
mbx0988	Prevotella copri	-0.319166617	6.86E-09	2.20E-05	988	387.2532052	TRUE	0.85126978	5973.219724	0.00087671	C24H36O4	-H(-)	100	Cavipetin C	HMDB0030366; HMDB0062744; HMDB30366; HMDB62744	NA	CHEBI:88109	HMDB0030366	2	Cavipetin C	(2E,6E,10E,14E)-3,7,11,15-tetramethyl-16-oxohexadeca-2,6,10,14-tetraen-1-yl (2E)-3-hydroxy-2-methylprop-2-enoate	388.2613596	388.5402	C\C(CC\C=C(/C)CC\C=C(/C)C=O)=C/CC\C(C)=C\COC(=O)C(\C)=C\O	Lipids and lipid-like molecules	Prenol lipids	Diterpenoids	Aliphatic acyclic compounds	18.51540061	9.838689919	C01	Lipids and lipid-like molecules	C12 (101)	C12	Steroids and steroid derivatives	C10	Triterpenoids	15	Prevotella copri
mbx0404	Methanosphaera stadtmanae	0.318795803	7.15E-09	2.27E-05	404	230.0129804	TRUE	0.835825535	24322.50593	-0.000114195	C8H9NO5S	-H(-)	100	Paracetamol sulfate	HMDB0059911; HMDB0059994; HMDB59911; HMDB59994	NA	CHEBI:32635; CHEBI:88751	HMDB0059911	2	Paracetamol sulfate	acetaminophen sulfate	231.0201431	231.226	CC(=O)NC1=CC=C(OS(O)(=O)=O)C=C1	Organic acids and derivatives	Organic sulfuric acids and derivatives	Arylsulfates	Aromatic homomonocyclic compounds	-1.69043825	-4.345269561	C02	Organic acids and derivatives	C20 (23)	C20	Organooxygen compounds	C23	Carbohydrates and carbohydrate conjugates	15	Methanosphaera stadtmanae
mbx0236	Desulfovibrio piger	0.317324388	8.46E-09	2.66E-05	236	187.0072077	TRUE	0.8371498	1153280.765	-0.000155136	C7H8O4S	-H(-)	100	p-Cresol sulfate	HMDB0011635; HMDB0034782; HMDB11635; HMDB34782	NA	CHEBI:82914	HMDB0011635	2	p-Cresol sulfate	(4-methylphenyl)oxidanesulfonic acid	188.0143294	188.201	CC1=CC=C(OS(O)(=O)=O)C=C1	Organic acids and derivatives	Organic sulfuric acids and derivatives	Arylsulfates	Aromatic homomonocyclic compounds	-11.55761968	2.671799321	C02	Organic acids and derivatives	C03 (138)	C03	Fatty Acyls	C20	Arylsulfates	33	Desulfovibrio piger
mbx1399	Prevotella copri	-0.31710638	8.67E-09	2.68E-05	1399	575.4677667	TRUE	0.86294687	309791.3895	0.000329778	C36H64O5	-H(-)	100	DG(15:0/18:3(6Z,9Z,12Z)/0:0)	HMDB0007075; HMDB0007076; HMDB0007271; HMDB0007300; HMDB0055996; HMDB0056003; HMDB0056142; HMDB07075; HMDB07076; HMDB07271; HMDB07300; HMDB55996; HMDB56003; HMDB56142	NA	NA	HMDB0007075	7	DG(15:0/18:3(6Z,9Z,12Z)/0:0)	diacylglycerol	576.4753752	576.8904	[H][C@](CO)(COC(=O)CCCCCCCCCCCCCC)OC(=O)CCCC\C=C/C\C=C/C\C=C/CCCCC	Lipids and lipid-like molecules	Fatty Acyls	Lineolic acids and derivatives	Aliphatic acyclic compounds	24.51125032	7.46214222	C01	Lipids and lipid-like molecules	C12 (101)	C12	Steroids and steroid derivatives	C10	Triterpenoids	12	Prevotella copri
mbx1239	Prevotella copri	-0.317071724	8.70E-09	2.68E-05	1239	473.3640272	TRUE	0.85654241	94006.62803	-0.000395338	C30H50O4	-H(-)	100	Soyasapogenol A	HMDB0034505; HMDB0034528; HMDB0034644; HMDB0034683; HMDB0035326; HMDB0039692; HMDB34505; HMDB34528; HMDB34644; HMDB34683; HMDB35326; HMDB39692	C17419	NA	HMDB0034505	6	Soyasapogenol A	9-(hydroxymethyl)-2,2,4a,6a,6b,9,12a-heptamethyl-1,3,4,5,6,7,8,8a,10,11,12,12b,13,14b-tetradecahydropicene-3,4,10-triol	474.3709101	474.7156	CC1(C)CC2C3=CCC4C5(C)CCC(O)C(C)(CO)C5CCC4(C)C3(C)CCC2(C)C(O)C1O	Lipids and lipid-like molecules	Prenol lipids	Triterpenoids	Aliphatic homopolycyclic compounds	20.00161328	7.37986328	C01	Lipids and lipid-like molecules	C12 (101)	C12	Steroids and steroid derivatives	C10	Triterpenoids	11	Prevotella copri
mbx1139	Burkholderiales bacterium 1 1 47	0.316667776	9.11E-09	2.78E-05	1139	433.3330861	TRUE	0.88261914	26346.67717	-0.000754186	C27H46O4	-H(-)	100	3a,7a-Dihydroxycoprostanic acid	HMDB0000359; HMDB0003533; HMDB00359; HMDB0062208; HMDB01974; HMDB03533; HMDB06263; HMDB62208	C01301	CHEBI:16466; CHEBI:63848	HMDB0000359	3	3alpha,7alpha-Dihydroxycoprostanic acid	(6R)-6-[(1S,2S,5R,7S,9R,10R,11S,14R,15R)-5,9-dihydroxy-2,15-dimethyltetracyclo[8.7.0.0^{2,7}.0^{11,15}]heptadecan-14-yl]-2-methylheptanoic acid	434.33961	434.661	[H][C@@]1(CC[C@@]2([H])[C@]3([H])[C@H](O)C[C@]4([H])C[C@H](O)CC[C@]4(C)[C@@]3([H])CC[C@]12C)[C@H](C)CCCC(C)C(O)=O	Lipids and lipid-like molecules	Steroids and steroid derivatives	Bile acids, alcohols and derivatives	Aliphatic homopolycyclic compounds	23.38391485	6.047011944	C01	Lipids and lipid-like molecules	C12 (101)	C12	Steroids and steroid derivatives	C10	Triterpenoids	13	Burkholderiales bacterium 1 1 47
mbx1202	Bifidobacterium longum	0.316155471	9.65E-09	2.91E-05	1202	459.3100736	TRUE	0.9025135	12498.03142	0.001522899	C28H44O5	-H(-)	43	(3beta,5alpha,9alpha,14alpha,22E,24R)-3,5,9,14-Tetrahydroxyergosta-7,22-dien-6-one	HMDB0032690; HMDB0038498; HMDB0038500; HMDB0038501; HMDB32690; HMDB38498; HMDB38500; HMDB38501	NA	NA	HMDB0032690	4	(3beta,5alpha,9alpha,14alpha,22E,24R)-3,5,9,14-Tetrahydroxyergosta-7,22-dien-6-one	14-[(3E)-5,6-dimethylhept-3-en-2-yl]-1,5,7,11-tetrahydroxy-2,15-dimethyltetracyclo[8.7.0.0²,⁷.0¹¹,¹⁵]heptadec-9-en-8-one	460.3188745	460.646	CC(C)C(C)\C=C\C(C)C1CCC2(O)C3=CC(=O)C4(O)CC(O)CCC4(C)C3(O)CCC12C	Lipids and lipid-like molecules	Steroids and steroid derivatives	Ergostane steroids		19.5315486	9.998326701	C01	Lipids and lipid-like molecules	C12 (101)	C12	Steroids and steroid derivatives	C10	Triterpenoids	19	Bifidobacterium longum
mbx1172	Bifidobacterium longum	0.31578715	1.01E-08	3.01E-05	1172	447.27661	TRUE	0.87922406	5425.117239	-0.00139894	C26H40O6	-H(-)	53	(ent-2b,4S,9a)-2,4,9-Trihydroxy-10(14)-oplopen-3-one 2-(2-methylbutanoate) 9-(3-methyl-2E-pentenoate)	HMDB0040993; HMDB40993	NA	NA	HMDB0040993	1	(ent-2b,4S,9a)-2,4,9-Trihydroxy-10(14)-oplopen-3-one 2-(2-methylbutanoate) 9-(3-methyl-2E-pentenoate)	1-(1-hydroxyethyl)-7-isopropyl-3-[(2-methylbutanoyl)oxy]-4-methylidene-2-oxo-hexahydro-1H-inden-5-yl (2E)-3-methylpent-2-enoate	448.282489	448.5922	CCC(C)C(=O)OC1C2C(C(C(C)O)C1=O)C(CC(OC(=O)\C=C(/C)CC)C2=C)C(C)C	Lipids and lipid-like molecules	Prenol lipids	Sesquiterpenoids	Aliphatic homopolycyclic compounds	20.06820004	7.346147665	C01	Lipids and lipid-like molecules	C12 (101)	C12	Steroids and steroid derivatives	C10	Triterpenoids	16	Bifidobacterium longum
mbx1033	Prevotella copri	-0.31546025	1.04E-08	3.09E-05	1033	403.3585471	TRUE	0.85840034	9089.085205	-0.000394359	C27H48O2	-H(-)	100	3a,7a-Dihydroxy-5b-cholestane	HMDB0006893; HMDB0031035; HMDB0036844; HMDB06893; HMDB31035; HMDB36844	C05452	CHEBI:1258594; CHEBI:28047	HMDB0006893	3	3a,7a-Dihydroxy-5b-cholestane	5β-cholestane-3α,7α-diol	404.3654308	404.6688	[H][C@@]1(CC[C@@]2([H])[C@]3([H])[C@H](O)C[C@]4([H])C[C@H](O)CC[C@]4(C)[C@@]3([H])CC[C@]12C)[C@H](C)CCCC(C)C	Lipids and lipid-like molecules	Steroids and steroid derivatives	Cholestane steroids		23.03922849	5.520789915	C01	Lipids and lipid-like molecules	C12 (101)	C12	Steroids and steroid derivatives	C10	Triterpenoids	17	Prevotella copri
mbx0837	Subdoligranulum unclassified	0.314350426	1.18E-08	3.46E-05	837	347.2588316	TRUE	0.834340185	3728.406878	0.000335665	C22H36O3	-H(-)	100	2-Hydroxy-6-pentadecylbenzoic acid	HMDB0029683; HMDB0035477; HMDB0036801; HMDB0112069; HMDB0112073; HMDB29683; HMDB35477; HMDB36801	C10759	NA	HMDB0029683	5	2-Hydroxy-6-pentadecylbenzoic acid	6-pentadecylsalicylic acid	348.266445	348.5194	CCCCCCCCCCCCCCCC1=CC=CC(O)=C1C(O)=O	Benzenoids	Benzene and substituted derivatives	Benzoic acids and derivatives	Aromatic homomonocyclic compounds	9.401715819	28.2616883	C01	Lipids and lipid-like molecules	C02 (90)	C02	Prenol lipids	C20	Arylsulfates	12	Subdoligranulum unclassified
mbx0596	Subdoligranulum unclassified	0.314220405	1.20E-08	3.48E-05	596	283.082908	TRUE	0.85491806	4088.33002	-0.000582349	C13H16O7	-H(-)	100	p-Cresol glucuronide	HMDB0011686; HMDB0034618; HMDB0038492; HMDB11686; HMDB34618; HMDB38492	NA	CHEBI:87986	HMDB0011686	3	p-Cresol glucuronide	(2S,3S,4S,5R,6S)-3,4,5-trihydroxy-6-(4-methylphenoxy)oxane-2-carboxylic acid	284.0896029	284.2619	CC1=CC=C(O[C@@H]2O[C@@H]([C@@H](O)[C@H](O)[C@H]2O)C(O)=O)C=C1	Organic oxygen compounds	Organooxygen compounds	Carbohydrates and carbohydrate conjugates	Aromatic heteromonocyclic compounds	-10.41665058	3.513213996	C01	Lipids and lipid-like molecules	C03 (138)	C03	Fatty Acyls	C20	Arylsulfates	9	Subdoligranulum unclassified
mbx1193	Ruminococcus champanellensis	0.313889727	1.25E-08	3.58E-05	1193	455.2475842	TRUE	0.89710131	5949.977331	-0.000302445	C24H40O6S	-H(-)	100	Sulfolithocholic acid	HMDB0000907; HMDB00907	NA	CHEBI:35421	HMDB0000907	1	Sulfolithocholic acid	(4R)-4-[(1S,2S,5R,10R,11S,14R,15R)-2,15-dimethyl-5-(sulfooxy)tetracyclo[8.7.0.0^{2,7}.0^{11,15}]heptadecan-14-yl]pentanoic acid	456.2545597	456.636	[H][C@@]12CC[C@H]([C@H](C)CCC(O)=O)[C@@]1(C)CC[C@@]1([H])[C@@]2([H])CCC2C[C@@H](CC[C@]12C)OS(O)(=O)=O	Lipids and lipid-like molecules	Steroids and steroid derivatives	Bile acids, alcohols and derivatives	Aliphatic homopolycyclic compounds	11.74914862	0.576665143	C02	Organic acids and derivatives	C02 (90)	C02	Prenol lipids	C20	Arylsulfates	23	Ruminococcus champanellensis
mbx0324	Eggerthella unclassified	-0.313799015	1.26E-08	3.58E-05	324	209.082136	TRUE	0.68585545	18076.03094	-0.000204063	C11H14O4	-H(-)	100	Sinapyl alcohol	HMDB0013070; HMDB0029187; HMDB0029233; HMDB0033798; HMDB0034047; HMDB0036199; HMDB0039428; HMDB0041406; HMDB0060737; HMDB0125803; HMDB0127493; HMDB0129253; HMDB0129254; HMDB0129255; HMDB0129256; HMDB0130385; HMDB0133478; HMDB0133511; HMDB0133519; HMDB0133526; HMDB0133535; HMDB0135671; HMDB13070; HMDB29187; HMDB29233; HMDB33798; HMDB34047; HMDB36199; HMDB39428; HMDB41406; HMDB60737	C02325; C07350	CHEBI:15951; CHEBI:64557	HMDB0013070	22	Sinapyl alcohol	sinapyl alcohol	210.0892089	210.2265	COC1=CC(\C=C\CO)=CC(OC)=C1O	Benzenoids	Phenols	Methoxyphenols	Aromatic homomonocyclic compounds	-4.905122488	-1.43798194	C02	Organic acids and derivatives	C03 (138)	C03	Fatty Acyls	C20	Arylsulfates	41	Eggerthella unclassified
mbx1147	Burkholderiales bacterium 1 1 47	0.312828635	1.40E-08	3.95E-05	1147	435.348537	TRUE	0.89062783	32659.6998	-0.000555103	C27H48O4	-H(-)	100	5a-Cholestane-3a,7a,12a,25-tetrol	HMDB0000520; HMDB0000524; HMDB0000655; HMDB0001231; HMDB0001968; HMDB0029851; HMDB00520; HMDB00524; HMDB0062417; HMDB00655; HMDB01231; HMDB01968; HMDB06264; HMDB29851; HMDB62417	C05446	CHEBI:17278; CHEBI:48731	HMDB0000520	7	5a-Cholestane-3a,7a,12a,25-tetrol	(1S,2S,5R,7R,9R,10R,11S,15R,16S)-14-[(2R)-6-hydroxy-6-methylheptan-2-yl]-2,15-dimethyltetracyclo[8.7.0.0²,⁷.0¹¹,¹⁵]heptadecane-5,9,16-triol	436.35526	436.6676	[H][C@@]12CCC([C@H](C)CCCC(C)(C)O)[C@@]1(C)[C@@H](O)C[C@@]1([H])[C@@]2([H])[C@H](O)C[C@@]2([H])C[C@H](O)CC[C@]12C	Lipids and lipid-like molecules	Glycerophospholipids	Glycerophosphoethanolamines	Aliphatic acyclic compounds	24.21782783	5.831372654	C01	Lipids and lipid-like molecules	C12 (101)	C12	Steroids and steroid derivatives	C10	Triterpenoids	12	Burkholderiales bacterium 1 1 47
mbx0387	Olsenella unclassified	0.31182254	1.57E-08	4.34E-05	387	227.0208913	TRUE	0.82996714	4759.668865	-0.000855082	C5H11NO7P	-H(-)	100	5-phospho-beta-D-ribosylaminium(1-)	HMDB0062576; HMDB62576	NA	CHEBI:58681	HMDB0062576	1	5-phospho-beta-D-ribosylaminium(1-)	phosphoribosylamine	229.0351387	229.125	NC1OC(COP(O)(O)=O)C(O)C1O	Organic oxygen compounds	Organooxygen compounds	Carbohydrates and carbohydrate conjugates	Aliphatic heteromonocyclic compounds	-10.57495381	2.394659032	C02	Organic acids and derivatives	C08 (83)	C08	Carboxylic acids and derivatives	C20	Arylsulfates	20	Olsenella unclassified
mbx0026	Oxalobacter formigenes	0.311803816	1.57E-08	4.34E-05	26	107.0501411	TRUE	0.82722437	91060.43071	9.70E-05	C7H8O	-H(-)	100	Benzyl alcohol	HMDB0001858; HMDB0002048; HMDB0002055; HMDB0003119; HMDB0033895; HMDB01858; HMDB02048; HMDB02055; HMDB03119; HMDB13762; HMDB33895	C00556; C01403; C01467; C01468; C01542	CHEBI:16579; CHEBI:17231; CHEBI:17847; CHEBI:17987; CHEBI:28054	HMDB0001858	5	p-Cresol	P-cresol	108.0575149	108.1378	CC1=CC=C(O)C=C1	Benzenoids	Phenols	Cresols	Aromatic homomonocyclic compounds	-11.56038045	2.666581377	C02	Organic acids and derivatives	C03 (138)	C03	Fatty Acyls	C20	Arylsulfates	33	Oxalobacter formigenes
mbx0236	Oxalobacter formigenes	0.311539806	1.62E-08	4.43E-05	236	187.0072077	TRUE	0.8371498	1153280.765	-0.000155136	C7H8O4S	-H(-)	100	p-Cresol sulfate	HMDB0011635; HMDB0034782; HMDB11635; HMDB34782	NA	CHEBI:82914	HMDB0011635	2	p-Cresol sulfate	(4-methylphenyl)oxidanesulfonic acid	188.0143294	188.201	CC1=CC=C(OS(O)(=O)=O)C=C1	Organic acids and derivatives	Organic sulfuric acids and derivatives	Arylsulfates	Aromatic homomonocyclic compounds	-11.55761968	2.671799321	C02	Organic acids and derivatives	C03 (138)	C03	Fatty Acyls	C20	Arylsulfates	33	Oxalobacter formigenes
mbx0535	Oscillibacter unclassified	0.311060396	1.71E-08	4.63E-05	535	263.104094	TRUE	0.8608377	61986.62006	-0.00036411	C13H16N2O4	-H(-)	100	Acetyl-N-formyl-5-methoxykynurenamine	HMDB0004259; HMDB0006344; HMDB0061136; HMDB04259; HMDB06344; HMDB61136	C04148; C05642	CHEBI:17884	HMDB0004259	3	Acetyl-N-formyl-5-methoxykynurenamine	N-[3-(2-formamido-5-methoxyphenyl)-3-oxopropyl]acetamide	264.111007	264.2771	COC1=CC(C(=O)CCNC(C)=O)=C(NC=O)C=C1	Organic oxygen compounds	Organooxygen compounds	Carbonyl compounds	Aromatic homomonocyclic compounds	-12.45248882	3.327389789	C02	Organic acids and derivatives	C04 (105)	C04	Carboxylic acids and derivatives	C04	Amino acids, peptides, and analogues	34	Oscillibacter unclassified
mbx0026	Olsenella unclassified	0.310681978	1.78E-08	4.79E-05	26	107.0501411	TRUE	0.82722437	91060.43071	9.70E-05	C7H8O	-H(-)	100	Benzyl alcohol	HMDB0001858; HMDB0002048; HMDB0002055; HMDB0003119; HMDB0033895; HMDB01858; HMDB02048; HMDB02055; HMDB03119; HMDB13762; HMDB33895	C00556; C01403; C01467; C01468; C01542	CHEBI:16579; CHEBI:17231; CHEBI:17847; CHEBI:17987; CHEBI:28054	HMDB0001858	5	p-Cresol	P-cresol	108.0575149	108.1378	CC1=CC=C(O)C=C1	Benzenoids	Phenols	Cresols	Aromatic homomonocyclic compounds	-11.56038045	2.666581377	C02	Organic acids and derivatives	C03 (138)	C03	Fatty Acyls	C20	Arylsulfates	33	Olsenella unclassified
mbx0404	Olsenella unclassified	0.309301067	2.07E-08	5.48E-05	404	230.0129804	TRUE	0.835825535	24322.50593	-0.000114195	C8H9NO5S	-H(-)	100	Paracetamol sulfate	HMDB0059911; HMDB0059994; HMDB59911; HMDB59994	NA	CHEBI:32635; CHEBI:88751	HMDB0059911	2	Paracetamol sulfate	acetaminophen sulfate	231.0201431	231.226	CC(=O)NC1=CC=C(OS(O)(=O)=O)C=C1	Organic acids and derivatives	Organic sulfuric acids and derivatives	Arylsulfates	Aromatic homomonocyclic compounds	-1.69043825	-4.345269561	C02	Organic acids and derivatives	C20 (23)	C20	Organooxygen compounds	C23	Carbohydrates and carbohydrate conjugates	15	Olsenella unclassified
mbx0596	Methanobrevibacter unclassified	0.309287495	2.08E-08	5.48E-05	596	283.082908	TRUE	0.85491806	4088.33002	-0.000582349	C13H16O7	-H(-)	100	p-Cresol glucuronide	HMDB0011686; HMDB0034618; HMDB0038492; HMDB11686; HMDB34618; HMDB38492	NA	CHEBI:87986	HMDB0011686	3	p-Cresol glucuronide	(2S,3S,4S,5R,6S)-3,4,5-trihydroxy-6-(4-methylphenoxy)oxane-2-carboxylic acid	284.0896029	284.2619	CC1=CC=C(O[C@@H]2O[C@@H]([C@@H](O)[C@H](O)[C@H]2O)C(O)=O)C=C1	Organic oxygen compounds	Organooxygen compounds	Carbohydrates and carbohydrate conjugates	Aromatic heteromonocyclic compounds	-10.41665058	3.513213996	C01	Lipids and lipid-like molecules	C03 (138)	C03	Fatty Acyls	C20	Arylsulfates	9	Methanobrevibacter unclassified
mbx0557	Saccharomyces cerevisiae	-0.309179707	2.10E-08	5.50E-05	557	271.1919108	TRUE	0.61906606	3781.508436	-0.000428878	C15H28O4	-H(-)	100	7(14)-Bisabolene-2,3,10,11-tetrol	HMDB0035918; HMDB35918	NA	NA	HMDB0035918	1	7(14)-Bisabolene-2,3,10,11-tetrol	4-(5,6-dihydroxy-6-methylhept-1-en-2-yl)-1-methylcyclohexane-1,2-diol	272.1987594	272.3804	CC(C)(O)C(O)CCC(=C)C1CCC(C)(O)C(O)C1	Lipids and lipid-like molecules	Prenol lipids	Sesquiterpenoids	Aliphatic homomonocyclic compounds	-5.535674349	11.00924233	C02	Organic acids and derivatives	C03 (138)	C03	Fatty Acyls	C21	Fatty acids and conjugates	5	Saccharomyces cerevisiae
mbx0427	Prevotella copri	0.309020053	2.14E-08	5.55E-05	427	237.0279388	TRUE	0.45335667	2578.275831	0.000256812	C6H11N2O6P	-H(-)	100	D-Erythro-imidazole-glycerol-phosphate	HMDB0012208; HMDB12208	C04666	CHEBI:17805	HMDB0012208	1	D-Erythro-imidazole-glycerol-phosphate	(2R,3S)-2,3-dihydroxy-3-(1H-imidazol-4-yl)propoxyphosphonic acid	238.0354726	238.1351	O[C@H](COP(O)(O)=O)[C@@H](O)C1=CNC=N1	Organic acids and derivatives	Organic phosphoric acids and derivatives	Phosphate esters	Aromatic heteromonocyclic compounds	-9.053627541	-14.03632326	C02	Organic acids and derivatives	C23 (82)	C23	Organic sulfuric acids and derivatives	C17	Amino acids, peptides, and analogues	19	Prevotella copri
mbx0394	Bifidobacterium longum	-0.30893318	2.16E-08	5.55E-05	394	229.0179744	TRUE	0.830704655	10724.24241	-0.00035716	C9H10O5S	-H(-)	100	(4-ethenyl-2-methoxyphenyl)oxidanesulfonic acid	HMDB0127980; HMDB0134048; HMDB0135258; HMDB0135295; HMDB0135297; HMDB0135299; HMDB0135301; HMDB0135303; HMDB0135304; HMDB0135306; HMDB0135307; HMDB0135311; HMDB0135656; HMDB0135657	NA	NA	HMDB0127980	14	(4-ethenyl-2-methoxyphenyl)oxidanesulfonic acid	(4-ethenyl-2-methoxyphenyl)oxidanesulfonic acid	230.0248946	230.23	COC1=C(OS(O)(=O)=O)C=CC(C=C)=C1	Organic acids and derivatives	Organic sulfuric acids and derivatives	Arylsulfates	Aromatic homomonocyclic compounds	-8.682481938	-3.626058445	C02	Organic acids and derivatives	C23 (82)	C23	Organic sulfuric acids and derivatives	C20	Arylsulfates	27	Bifidobacterium longum
mbx0236	Olsenella unclassified	0.308768573	2.20E-08	5.60E-05	236	187.0072077	TRUE	0.8371498	1153280.765	-0.000155136	C7H8O4S	-H(-)	100	p-Cresol sulfate	HMDB0011635; HMDB0034782; HMDB11635; HMDB34782	NA	CHEBI:82914	HMDB0011635	2	p-Cresol sulfate	(4-methylphenyl)oxidanesulfonic acid	188.0143294	188.201	CC1=CC=C(OS(O)(=O)=O)C=C1	Organic acids and derivatives	Organic sulfuric acids and derivatives	Arylsulfates	Aromatic homomonocyclic compounds	-11.55761968	2.671799321	C02	Organic acids and derivatives	C03 (138)	C03	Fatty Acyls	C20	Arylsulfates	33	Olsenella unclassified
mbx1418	Subdoligranulum unclassified	0.308505579	2.26E-08	5.72E-05	1418	595.3503542	TRUE	0.87921822	4077.177093	-0.000247069	C33H48N4O6	-H(-)	100	L-Urobilinogen	HMDB0004157; HMDB04157	C05789	CHEBI:36479	HMDB0004157	1	Stercobilinogen	(-)-stercobilinogen	596.3573853	596.769	[H][C@@]1(CC2=C(C)C(CCC(O)=O)=C(CC3=C(CCC(O)=O)C(C)=C(C[C@]4([H])NC(=O)[C@H](C)[C@H]4CC)N3)N2)NC(=O)[C@H](CC)[C@H]1C	Organoheterocyclic compounds	Tetrapyrroles and derivatives	Bilirubins	Aromatic heteromonocyclic compounds	15.05616684	-0.231357061	C01	Lipids and lipid-like molecules	C12 (101)	C12	Steroids and steroid derivatives	C10	Triterpenoids	11	Subdoligranulum unclassified
mbx1070	Burkholderiales bacterium 1 1 47	0.308226608	2.33E-08	5.85E-05	1070	413.2543592	TRUE	0.82041442	2461.408962	0.000116455	C22H38O7	-H(-)	100	Ascorbyl palmitate	HMDB0039883; HMDB39883	NA	NA	HMDB0039883	1	Ascorbyl palmitate	ascorbyl palmitate	414.2617536	414.5329	CCCCCCCCCCCCCCCC(=O)OCC(O)C1OC(=O)C(O)=C1O	Lipids and lipid-like molecules	Fatty Acyls	Fatty acid esters	Aliphatic heteromonocyclic compounds	15.99329166	11.32579797	C01	Lipids and lipid-like molecules	C02 (90)	C02	Prenol lipids	C32	1-benzopyrans	8	Burkholderiales bacterium 1 1 47
mbx1037	Burkholderiales bacterium 1 1 47	0.30802395	2.39E-08	5.93E-05	1037	405.2653854	TRUE	0.884544465	8401.705505	-0.000738897	C24H38O5	-H(-)	100	7-Ketodeoxycholic acid	HMDB0000391; HMDB0000400; HMDB0000502; HMDB0033399; HMDB0035288; HMDB00391; HMDB00400; HMDB00502; HMDB0062680; HMDB33399; HMDB35288; HMDB62680	NA	CHEBI:16312; CHEBI:16390; CHEBI:88108	HMDB0000391	6	7-Ketodeoxycholic acid	7-ketodeoxycholic acid	406.2719243	406.5555	[H][C@@]12CC[C@H]([C@H](C)CCC(O)=O)[C@@]1(C)[C@@H](O)C[C@@]1([H])[C@@]2([H])C(=O)C[C@]2([H])C[C@H](O)CC[C@]12C	Lipids and lipid-like molecules	Steroids and steroid derivatives	Bile acids, alcohols and derivatives	Aliphatic homopolycyclic compounds	19.78750036	9.011939619	C01	Lipids and lipid-like molecules	C12 (101)	C12	Steroids and steroid derivatives	C10	Triterpenoids	16	Burkholderiales bacterium 1 1 47
mbx0394	Bacteroides fragilis	-0.307794795	2.45E-08	6.03E-05	394	229.0179744	TRUE	0.830704655	10724.24241	-0.00035716	C9H10O5S	-H(-)	100	(4-ethenyl-2-methoxyphenyl)oxidanesulfonic acid	HMDB0127980; HMDB0134048; HMDB0135258; HMDB0135295; HMDB0135297; HMDB0135299; HMDB0135301; HMDB0135303; HMDB0135304; HMDB0135306; HMDB0135307; HMDB0135311; HMDB0135656; HMDB0135657	NA	NA	HMDB0127980	14	(4-ethenyl-2-methoxyphenyl)oxidanesulfonic acid	(4-ethenyl-2-methoxyphenyl)oxidanesulfonic acid	230.0248946	230.23	COC1=C(OS(O)(=O)=O)C=CC(C=C)=C1	Organic acids and derivatives	Organic sulfuric acids and derivatives	Arylsulfates	Aromatic homomonocyclic compounds	-8.682481938	-3.626058445	C02	Organic acids and derivatives	C23 (82)	C23	Organic sulfuric acids and derivatives	C20	Arylsulfates	27	Bacteroides fragilis
mbx0320	Saccharomyces cerevisiae	0.307244559	2.60E-08	6.35E-05	320	207.0874012	TRUE	0.39621119	6932.557185	9.90E-06	C8H16O6	-H(-)	100	Ethyl beta-D-glucopyranoside	HMDB0029968; HMDB0033942; HMDB29968; HMDB33942	NA	NA	HMDB0029968	2	Ethyl beta-D-glucopyranoside	(2R,3R,4S,5S,6R)-2-ethoxy-6-(hydroxymethyl)oxane-3,4,5-triol	208.0946882	208.21	CCO[C@@H]1O[C@H](CO)[C@@H](O)[C@H](O)[C@H]1O	Organic oxygen compounds	Organooxygen compounds	Carbohydrates and carbohydrate conjugates	Aliphatic heteromonocyclic compounds	-11.91264912	-7.096658375	C02	Organic acids and derivatives	C23 (82)	C23	Organic sulfuric acids and derivatives	C17	Amino acids, peptides, and analogues	13	Saccharomyces cerevisiae
mbx1216	Prevotella copri	-0.307152222	2.62E-08	6.36E-05	1216	463.3436615	TRUE	0.89777398	110946.8605	-0.000764971	C28H48O5	-H(-)	100	Trihydroxycoprostanoic acid	HMDB0002163; HMDB0041135; HMDB02163; HMDB41135	NA	CHEBI:89753	HMDB0002163	2	Trihydroxycoprostanoic acid	(1S,2R,5R,7R,9R,10R,11S,14R,15R,16S)-5,9,16-trihydroxy-2,15-dimethyl-14-[(2R)-6-methylheptan-2-yl]tetracyclo[8.7.0.0²,⁷.0¹¹,¹⁵]heptadecane-7-carboxylic acid	464.3501746	464.6777	[H][C@@]12CC[C@H]([C@H](C)CCCC(C)C)[C@@]1(C)[C@@H](O)C[C@@]1([H])[C@@]2([H])[C@H](O)C[C@@]2(C[C@H](O)CC[C@]12C)C(O)=O	Lipids and lipid-like molecules	Steroids and steroid derivatives	Cholestane steroids	Aliphatic homopolycyclic compounds	22.12331465	7.037653615	C01	Lipids and lipid-like molecules	C12 (101)	C12	Steroids and steroid derivatives	C10	Triterpenoids	9	Prevotella copri
mbx0324	Bacteroides fragilis	-0.306642389	2.77E-08	6.67E-05	324	209.082136	TRUE	0.68585545	18076.03094	-0.000204063	C11H14O4	-H(-)	100	Sinapyl alcohol	HMDB0013070; HMDB0029187; HMDB0029233; HMDB0033798; HMDB0034047; HMDB0036199; HMDB0039428; HMDB0041406; HMDB0060737; HMDB0125803; HMDB0127493; HMDB0129253; HMDB0129254; HMDB0129255; HMDB0129256; HMDB0130385; HMDB0133478; HMDB0133511; HMDB0133519; HMDB0133526; HMDB0133535; HMDB0135671; HMDB13070; HMDB29187; HMDB29233; HMDB33798; HMDB34047; HMDB36199; HMDB39428; HMDB41406; HMDB60737	C02325; C07350	CHEBI:15951; CHEBI:64557	HMDB0013070	22	Sinapyl alcohol	sinapyl alcohol	210.0892089	210.2265	COC1=CC(\C=C\CO)=CC(OC)=C1O	Benzenoids	Phenols	Methoxyphenols	Aromatic homomonocyclic compounds	-4.905122488	-1.43798194	C02	Organic acids and derivatives	C03 (138)	C03	Fatty Acyls	C20	Arylsulfates	41	Bacteroides fragilis
mbx0290	Prevotella copri	0.30648902	2.82E-08	6.73E-05	290	201.0228045	TRUE	0.79035935	10514.21713	-0.00010191	C8H10O4S	-H(-)	100	4-ethylphenylsulfate	HMDB0062551; HMDB0062721; HMDB62551; HMDB62721	NA	CHEBI:82932; CHEBI:82935	HMDB0062551	2	4-Ethylphenylsulfate	(4-ethylphenyl)oxidanesulfonic acid	202.02998	202.22	CCC1=CC=C(OS(O)(=O)=O)C=C1	Organic acids and derivatives	Organic sulfuric acids and derivatives	Arylsulfates	Aromatic homomonocyclic compounds	-11.64202976	-7.234843441	C02	Organic acids and derivatives	C23 (82)	C23	Organic sulfuric acids and derivatives	C17	Amino acids, peptides, and analogues	35	Prevotella copri
mbx1312	Prevotella copri	-0.306082872	2.95E-08	6.97E-05	1312	513.3582552	TRUE	0.87070051	9710.423834	0.000291338	C32H50O5	-H(-)	100	16-Acetylpriverogenin A	HMDB0034529; HMDB0034647; HMDB0035510; HMDB34529; HMDB34647; HMDB35510	NA	NA	HMDB0034529	3	16-Acetylpriverogenin A	4a-formyl-4,10-dihydroxy-2,2,6a,6b,9,9,12a-heptamethyl-1,3,4,5,6,7,8,8a,10,11,12,12b,13,14b-tetradecahydropicen-5-yl acetate	514.3658247	514.7364	CC(=O)OC1CC2(C)C(=CCC3C4(C)CCC(O)C(C)(C)C4CCC23C)C2CC(C)(C)CC(O)C12C=O	Lipids and lipid-like molecules	Prenol lipids	Triterpenoids	Aliphatic homopolycyclic compounds	21.79922235	4.795234856	C01	Lipids and lipid-like molecules	C12 (101)	C12	Steroids and steroid derivatives	C10	Triterpenoids	13	Prevotella copri
mbx1233	Burkholderiales bacterium 1 1 47	0.305863804	3.02E-08	6.99E-05	1233	471.3258283	TRUE	0.8332977	6546.459845	0.00102441	C33H44O2	-H(-)	96	Methyl (7Z,9Z,9''Z)-6''-apo-y-caroten-6''-oate	HMDB0031381; HMDB0036882; HMDB31381; HMDB36882	NA	NA	HMDB0031381	2	Methyl (7Z,9Z,9'Z)-6'-apo-y-caroten-6'-oate	methyl (2E,4E,6E,8E,10E,12E,14E,16E,18E,20E)-4,8,13,17,21,25-hexamethylhexacosa-2,4,6,8,10,12,14,16,18,20,24-undecaenoate	472.3341307	472.7013	COC(=O)\C=C\C(\C)=C\C=C\C(\C)=C\C=C\C=C(/C)\C=C\C=C(/C)\C=C\C=C(/C)CCC=C(C)C	Lipids and lipid-like molecules	Prenol lipids	Triterpenoids	Aliphatic acyclic compounds	23.36046714	8.474475626	C01	Lipids and lipid-like molecules	C12 (101)	C12	Steroids and steroid derivatives	C10	Triterpenoids	11	Burkholderiales bacterium 1 1 47
mbx0049	Prevotella copri	0.305862639	3.02E-08	6.99E-05	49	117.0557325	TRUE	0.7702812	43198.48309	-1.52E-05	C5H10O3	-H(-)	100	5-Hydroxypentanoic acid	HMDB0000351; HMDB0000354; HMDB0000396; HMDB0000407; HMDB0000410; HMDB0000531; HMDB0000642; HMDB0000754; HMDB0001863; HMDB0001987; HMDB0002011; HMDB00351; HMDB00354; HMDB00396; HMDB00407; HMDB0040735; HMDB00410; HMDB0041603; HMDB00420; HMDB00531; HMDB0059844; HMDB00605; HMDB0061927; HMDB0062584; HMDB00642; HMDB00754; HMDB0130836; HMDB01863; HMDB01987; HMDB02011; HMDB02187; HMDB02321; HMDB40735; HM…	C02804	CHEBI:37051; CHEBI:37084; CHEBI:384411; CHEBI:45564; CHEBI:60631; CHEBI:60645; CHEBI:60647; CHEBI:68454; CHEBI:741550; CHEBI:78321	HMDB0000351	17	(2S,3R)-3-Hydroxy-2-methylbutanoic acid	(2S,3R)-3-hydroxy-2-methylbutanoic acid	118.0629942	118.1311	C[C@@H](O)[C@H](C)C(O)=O	Lipids and lipid-like molecules	Fatty Acyls	Fatty acids and conjugates	Aliphatic acyclic compounds	-9.241916153	-9.794021984	C02	Organic acids and derivatives	C08 (83)	C08	Carboxylic acids and derivatives	C17	Amino acids, peptides, and analogues	3	Prevotella copri
mbx0404	Catenibacterium mitsuokai	0.305838782	3.03E-08	6.99E-05	404	230.0129804	TRUE	0.835825535	24322.50593	-0.000114195	C8H9NO5S	-H(-)	100	Paracetamol sulfate	HMDB0059911; HMDB0059994; HMDB59911; HMDB59994	NA	CHEBI:32635; CHEBI:88751	HMDB0059911	2	Paracetamol sulfate	acetaminophen sulfate	231.0201431	231.226	CC(=O)NC1=CC=C(OS(O)(=O)=O)C=C1	Organic acids and derivatives	Organic sulfuric acids and derivatives	Arylsulfates	Aromatic homomonocyclic compounds	-1.69043825	-4.345269561	C02	Organic acids and derivatives	C20 (23)	C20	Organooxygen compounds	C23	Carbohydrates and carbohydrate conjugates	15	Catenibacterium mitsuokai
mbx0793	Prevotella copri	-0.305350135	3.19E-08	7.32E-05	793	337.2386193	TRUE	0.9016214	10982.59965	-0.000187376	C20H34O4	-H(-)	100	14,15-DiHETrE	HMDB0002265; HMDB0002311; HMDB0002314; HMDB0002343; HMDB0002995; HMDB0012504; HMDB0012838; HMDB0035379; HMDB0060106; HMDB02265; HMDB02311; HMDB02314; HMDB02330; HMDB02342; HMDB02343; HMDB02351; HMDB02995; HMDB04675; HMDB04676; HMDB11139; HMDB12504; HMDB12838; HMDB35379; HMDB60106	C02165; C14772; C14773; C14774; C14775	CHEBI:15647; CHEBI:63966; CHEBI:63969; CHEBI:63970; CHEBI:63974	HMDB0002265	9	14,15-DiHETrE	14,15-DiHETrE	338.2457096	338.4816	CCCCCC(O)C(O)C\C=C/C\C=C/C\C=C/CCCC(O)=O	Lipids and lipid-like molecules	Fatty Acyls	Eicosanoids	Aliphatic acyclic compounds	11.3352681	19.3571714	C01	Lipids and lipid-like molecules	C02 (90)	C02	Prenol lipids	C11	Diterpenoids	11	Prevotella copri
mbx0795	Methanosphaera stadtmanae	0.305261835	3.22E-08	7.33E-05	795	338.0903962	TRUE	0.84603566	2434.435274	0.001113769	C12H21NO8S	-H(-)	83	Topiramate	HMDB0005034; HMDB0040829; HMDB05034; HMDB40829	C07502	CHEBI:63631	HMDB0005034	2	Topiramate	topiramate	339.0987873	339.362	[H][C@@]12CO[C@@]3(COS(N)(=O)=O)OC(C)(C)O[C@@]3([H])[C@]1([H])OC(C)(C)O2	Organoheterocyclic compounds	Dioxolopyrans		Aliphatic heteropolycyclic compounds	-11.04251345	3.37522367	C02	Organic acids and derivatives	C03 (138)	C03	Fatty Acyls	C20	Arylsulfates	23	Methanosphaera stadtmanae
mbx1309	Alistipes senegalensis	0.304799694	3.39E-08	7.65E-05	1309	512.2690417	TRUE	0.890404435	6575.923479	-0.000296279	C26H43NO7S	-H(-)	100	Sulfolithocholylglycine	HMDB0002639; HMDB02639	C11301	NA	HMDB0002639	1	Sulfolithocholylglycine	[(4R)-4-[(1S,2S,5R,7R,10R,11S,14R,15R)-2,15-dimethyl-5-(sulfooxy)tetracyclo[8.7.0.0^{2,7}.0^{11,15}]heptadecan-14-yl]pentanamido]acetic acid	513.2760239	513.69	[H][C@@]1(CC[C@@]2([H])[C@]3([H])CC[C@]4([H])C[C@@H](CC[C@]4(C)[C@@]3([H])CC[C@]12C)OS(O)(=O)=O)[C@H](C)CCC(=O)NCC(O)=O	Lipids and lipid-like molecules	Steroids and steroid derivatives	Bile acids, alcohols and derivatives	Aliphatic homopolycyclic compounds	10.84180914	1.093425809	C02	Organic acids and derivatives	C02 (90)	C02	Prenol lipids	C20	Arylsulfates	11	Alistipes senegalensis
mbx0427	Bifidobacterium longum	-0.304690475	3.43E-08	7.68E-05	427	237.0279388	TRUE	0.45335667	2578.275831	0.000256812	C6H11N2O6P	-H(-)	100	D-Erythro-imidazole-glycerol-phosphate	HMDB0012208; HMDB12208	C04666	CHEBI:17805	HMDB0012208	1	D-Erythro-imidazole-glycerol-phosphate	(2R,3S)-2,3-dihydroxy-3-(1H-imidazol-4-yl)propoxyphosphonic acid	238.0354726	238.1351	O[C@H](COP(O)(O)=O)[C@@H](O)C1=CNC=N1	Organic acids and derivatives	Organic phosphoric acids and derivatives	Phosphate esters	Aromatic heteromonocyclic compounds	-9.053627541	-14.03632326	C02	Organic acids and derivatives	C23 (82)	C23	Organic sulfuric acids and derivatives	C17	Amino acids, peptides, and analogues	19	Bifidobacterium longum
mbx0798	Burkholderiales bacterium 1 1 47	-0.304539077	3.49E-08	7.75E-05	798	339.0187253	TRUE	0.83310968	2605.863652	-0.000714304	C14H12O8S	-H(-)	100	{[4-(7-methoxy-2-oxo-2H-chromen-6-yl)-2-oxobut-3-en-1-yl]oxy}sulfonic acid	HMDB0128972	NA	NA	HMDB0128972	1	{[4-(7-methoxy-2-oxo-2H-chromen-6-yl)-2-oxobut-3-en-1-yl]oxy}sulfonic acid	[4-(7-methoxy-2-oxochromen-6-yl)-2-oxobut-3-en-1-yl]oxysulfonic acid	340.0252885	340.3	COC1=CC2=C(C=CC(=O)O2)C=C1C=CC(=O)COS(O)(=O)=O	Phenylpropanoids and polyketides	Coumarins and derivatives		Aromatic heteropolycyclic compounds	-10.13710469	10.21165328	C02	Organic acids and derivatives	C17 (6)	C17	Thienothiazines	C26	Amino acids, peptides, and analogues	7	Burkholderiales bacterium 1 1 47
mbx1026	Prevotella copri	-0.304404732	3.54E-08	7.79E-05	1026	401.2326602	TRUE	0.870226265	2623.391142	0.000686255	C24H34O5	-H(-)	100	Lucidone A	HMDB0035844; HMDB35844	NA	NA	HMDB0035844	1	Lucidone A	14-acetyl-5,9-dihydroxy-2,6,6,11,15-pentamethyltetracyclo[8.7.0.0²,⁷.0¹¹,¹⁵]heptadec-1(10)-ene-12,17-dione	402.2406242	402.5238	CC(=O)C1CC(=O)C2(C)C3=C(C(=O)CC12C)C1(C)CCC(O)C(C)(C)C1CC3O	Lipids and lipid-like molecules	Prenol lipids	Sesquiterpenoids	Aromatic homopolycyclic compounds	13.31554971	8.429678287	C01	Lipids and lipid-like molecules	C02 (90)	C02	Prenol lipids	C05	Sesquiterpenoids	13	Prevotella copri
mbx0684	Prevotella copri	0.304348781	3.56E-08	7.79E-05	684	304.1523886	TRUE	0.693531095	1810.373807	-0.000980456	C12H23N3O6	-H(-)	100	Syndesine	HMDB0039161; HMDB39161	NA	NA	HMDB0039161	1	Syndesine	2-amino-6-[(E)-(5-amino-5-carboxy-2-hydroxypentylidene)amino]-5-hydroxyhexanoic acid	305.1586855	305.3275	NC(CCC(O)C\N=C\C(O)CCC(N)C(O)=O)C(O)=O	Organic acids and derivatives	Carboxylic acids and derivatives	Amino acids, peptides, and analogues		-11.96277322	-7.947250992	C02	Organic acids and derivatives	C09 (30)	C09	Prenol lipids	C16	Sesquiterpenoids	4	Prevotella copri
mbx1032	Prevotella copri	-0.304242277	3.60E-08	7.83E-05	1032	403.2859103	TRUE	0.86067507	3793.930803	-0.000528372	C25H40O4	-H(-)	100	MG(0:0/22:5(4Z,7Z,10Z,13Z,16Z)/0:0)	HMDB0011555; HMDB0011556; HMDB0011585; HMDB0011586; HMDB0012517; HMDB11555; HMDB11556; HMDB11585; HMDB11586; HMDB12517	NA	NA	HMDB0011555	5	MG(0:0/22:5(4Z,7Z,10Z,13Z,16Z)/0:0)	1,3-dihydroxypropan-2-yl (4Z,7Z,10Z,13Z,16Z)-docosa-4,7,10,13,16-pentaenoate	404.2926598	404.5827	[H]C(CO)(CO)OC(=O)CC\C=C/C\C=C/C\C=C/C\C=C/C\C=C/CCCCC	Lipids and lipid-like molecules	Glycerolipids	Monoradylglycerols	Aliphatic acyclic compounds	21.31911156	5.13943158	C01	Lipids and lipid-like molecules	C12 (101)	C12	Steroids and steroid derivatives	C10	Triterpenoids	14	Prevotella copri
mbx1232	Subdoligranulum unclassified	0.303963089	3.71E-08	8.01E-05	1232	471.3120815	TRUE	0.898433145	4583.006211	-0.000485015	C29H44O5	-H(-)	100	(3beta,17alpha,23R)-17,23-Epoxy-3,29-dihydroxy-27-norlanost-8-ene-15,24-dione	HMDB0035112; HMDB0035624; HMDB0035843; HMDB35112; HMDB35624; HMDB35843	NA	NA	HMDB0035112	3	(3beta,17alpha,23R)-17,23-Epoxy-3,29-dihydroxy-27-norlanost-8-ene-15,24-dione	5'-hydroxy-6'-(hydroxymethyl)-2',3,6',11',15'-pentamethyl-5-propanoylspiro[oxolane-2,14'-tetracyclo[8.7.0.0²,⁷.0¹¹,¹⁵]heptadecan]-1'(10')-en-12'-one	472.3188745	472.6567	CCC(=O)C1CC(C)C2(CC(=O)C3(C)C4=C(CCC23C)C2(C)CCC(O)C(C)(CO)C2CC4)O1	Lipids and lipid-like molecules	Prenol lipids	Triterpenoids	Aliphatic heteropolycyclic compounds	16.07700724	1.73753627	C01	Lipids and lipid-like molecules	C02 (90)	C02	Prenol lipids	C10	Triterpenoids	19	Subdoligranulum unclassified
mbx0586	Bifidobacterium longum	0.302973939	4.13E-08	8.84E-05	586	279.1458525	TRUE	0.094904936	2621.481841	0.001753368	C15H22NO4	-H(-)	30	Feruloylcholine	HMDB0032800; HMDB32800	NA	NA	HMDB0032800	1	Feruloylcholine	(2-{[(2E)-3-(4-hydroxy-3-methoxyphenyl)prop-2-enoyl]oxy}ethyl)trimethylazanium	280.1548832	280.3395	COC1=C(O)C=CC(\C=C\C(=O)OCC[N+](C)(C)C)=C1	Phenylpropanoids and polyketides	Cinnamic acids and derivatives	Hydroxycinnamic acids and derivatives		6.076124359	6.244019538	C01	Lipids and lipid-like molecules	C01 (55)	C01	Organooxygen compounds	C27	Carbohydrates and carbohydrate conjugates	3	Bifidobacterium longum
mbx0301	Olsenella unclassified	0.302388416	4.39E-08	9.35E-05	301	203.0017781	TRUE	0.84619898	106008.4551	0.000189144	C7H8O5S	-H(-)	100	O-methoxycatechol-O-sulphate	HMDB0060013; HMDB60013	NA	CHEBI:133460	HMDB0060013	1	O-methoxycatechol-O-sulphate	(2-methoxyphenyl)oxidanesulfonic acid	204.0092441	204.2	COC1=CC=CC=C1OS(O)(=O)=O	Organic acids and derivatives	Organic sulfuric acids and derivatives	Arylsulfates	Aromatic homomonocyclic compounds	-8.813947712	-4.494612988	C02	Organic acids and derivatives	C23 (82)	C23	Organic sulfuric acids and derivatives	C20	Arylsulfates	32	Olsenella unclassified
mbx0026	Alistipes senegalensis	0.302160376	4.50E-08	9.51E-05	26	107.0501411	TRUE	0.82722437	91060.43071	9.70E-05	C7H8O	-H(-)	100	Benzyl alcohol	HMDB0001858; HMDB0002048; HMDB0002055; HMDB0003119; HMDB0033895; HMDB01858; HMDB02048; HMDB02055; HMDB03119; HMDB13762; HMDB33895	C00556; C01403; C01467; C01468; C01542	CHEBI:16579; CHEBI:17231; CHEBI:17847; CHEBI:17987; CHEBI:28054	HMDB0001858	5	p-Cresol	P-cresol	108.0575149	108.1378	CC1=CC=C(O)C=C1	Benzenoids	Phenols	Cresols	Aromatic homomonocyclic compounds	-11.56038045	2.666581377	C02	Organic acids and derivatives	C03 (138)	C03	Fatty Acyls	C20	Arylsulfates	33	Alistipes senegalensis
mbx0395	Bifidobacterium longum	-0.301934487	4.61E-08	9.68E-05	395	229.0356289	TRUE	0.78563905	4611.217622	0.000615165	C10H14O2S2	-H(-)	100	3,3''-Dithiobis[4,5-dihydro-2-methylfuran]	HMDB0039670; HMDB39670	NA	NA	HMDB0039670	1	3,3'-Dithiobis[4,5-dihydro-2-methylfuran]	2-methyl-3-[(2-methyl-4,5-dihydrofuran-3-yl)disulfanyl]-4,5-dihydrofuran	230.0435211	230.347	CC1=C(CCO1)SSC1=C(C)OCC1	Organoheterocyclic compounds	Dihydrofurans		Aliphatic heteromonocyclic compounds	-9.355083345	-2.467921752	C02	Organic acids and derivatives	C08 (83)	C08	Carboxylic acids and derivatives	C17	Amino acids, peptides, and analogues	18	Bifidobacterium longum
mbx1133	Prevotella copri	-0.301742464	4.71E-08	9.81E-05	1133	431.3531463	TRUE	0.86538729	4195.006607	-7.90E-05	C28H48O3	-H(-)	100	13''-Hydroxy-gamma-tocopherol	HMDB0012561; HMDB0033998; HMDB0035194; HMDB0060143; HMDB12561; HMDB33998; HMDB35194; HMDB60143	NA	NA	HMDB0012561	4	13'-Hydroxy-gamma-tocopherol	(2R)-2-[(4S,8R)-13-hydroxy-4,8,12-trimethyltridecyl]-2,7,8-trimethyl-3,4-dihydro-1-benzopyran-6-ol	432.3603454	432.6789	CC(CO)CCC[C@H](C)CCC[C@H](C)CCC[C@]1(C)CCC2=C(O1)C(C)=C(C)C(O)=C2	Lipids and lipid-like molecules	Prenol lipids	Quinone and hydroquinone lipids	Aromatic heteropolycyclic compounds	25.51939829	8.260880695	C01	Lipids and lipid-like molecules	C12 (101)	C12	Steroids and steroid derivatives	C11	Diterpenoids	14	Prevotella copri
mbx0247	Methanobrevibacter smithii	0.301521925	4.82E-08	9.97E-05	247	189.0294744	TRUE	0.70511597	7066.475705	0.001090933	C9H6N2O3	-H(-)	86	Nitroxoline	HMDB0015491; HMDB15491	NA	CHEBI:67121	HMDB0015491	1	Nitroxoline	nitroxoline	190.0378421	190.1555	OC1=C2N=CC=CC2=C(C=C1)[N+]([O-])=O	Organoheterocyclic compounds	Quinolines and derivatives	Nitroquinolines and derivatives	Aromatic heteropolycyclic compounds	-12.66824401	2.7012751	C02	Organic acids and derivatives	C23 (82)	C23	Organic sulfuric acids and derivatives	C19	Amino acids, peptides, and analogues	15	Methanobrevibacter smithii
mbx1234	Prevotella copri	-0.301018766	5.09E-08	0.000104483	1234	471.3483962	TRUE	0.869751515	18080.50932	-0.000414277	C30H48O4	-H(-)	100	Maslinic acid	HMDB0002392; HMDB0033233; HMDB0034523; HMDB0034530; HMDB0034567; HMDB0035106; HMDB0035107; HMDB0035258; HMDB0035260; HMDB0035748; HMDB0035758; HMDB0035962; HMDB0035977; HMDB0036001; HMDB0036063; HMDB0036064; HMDB0036638; HMDB0036654; HMDB0037779; HMDB0041043; HMDB02392; HMDB33233; HMDB34523; HMDB34530; HMDB34567; HMDB35106; HMDB35107; HMDB35258; HMDB35260; HMDB35748; HMDB35758; HMDB35962; HMDB359…	C16939	CHEBI:66682	HMDB0002392	20	Maslinic acid	maslinic acid	472.35526	472.71	[H][C@@]12CC(C)(C)CC[C@@]1(CC[C@]1(C)C2=CC[C@]2([H])[C@@]3(C)C[C@@H](O)[C@H](O)C(C)(C)[C@]3([H])CC[C@@]12C)C(O)=O	Lipids and lipid-like molecules	Prenol lipids	Triterpenoids	Aliphatic homopolycyclic compounds	20.64502135	5.05520351	C01	Lipids and lipid-like molecules	C12 (101)	C12	Steroids and steroid derivatives	C10	Triterpenoids	10	Prevotella copri
mbx0999	Prevotella copri	-0.300784862	5.22E-08	0.000106384	999	389.2703805	TRUE	0.9060415	13373.52226	-0.000648629	C24H38O4	-H(-)	100	12-Ketodeoxycholic acid	HMDB0000328; HMDB0000460; HMDB0000467; HMDB0000503; HMDB0012866; HMDB00328; HMDB0041454; HMDB00460; HMDB00467; HMDB00503; HMDB0062742; HMDB12866; HMDB41454; HMDB62742	NA	CHEBI:803536; CHEBI:88104	HMDB0000328	7	12-Ketodeoxycholic acid	12-ketolithocholic acid	390.2770097	390.5561	[H][C@@]1(CC[C@@]2([H])[C@]3([H])CC[C@]4([H])C[C@H](O)CC[C@]4(C)[C@@]3([H])CC(=O)[C@]12C)[C@H](C)CCC(O)=O	Lipids and lipid-like molecules	Steroids and steroid derivatives	Bile acids, alcohols and derivatives	Aliphatic homopolycyclic compounds	18.53087153	5.76420613	C01	Lipids and lipid-like molecules	C12 (101)	C12	Steroids and steroid derivatives	C10	Triterpenoids	15	Prevotella copri
mbx1093	Bifidobacterium longum	0.30025387	5.52E-08	0.000111804	1093	419.3529718	TRUE	0.885755715	7434.348907	9.55E-05	C27H48O3	-H(-)	100	5-b-Cholestane-3a ,7a ,12a-triol	HMDB0001457; HMDB0003990; HMDB0012455; HMDB0039463; HMDB0060138; HMDB0062418; HMDB01457; HMDB03990; HMDB12455; HMDB39463; HMDB60138; HMDB62418	C05425; C05444; C05454	CHEBI:16496; CHEBI:28082; CHEBI:28540; CHEBI:48700	HMDB0001457	6	5beta-Cholestane-3alpha,7alpha,12alpha-triol	(1S,2S,5R,7S,9R,10R,11S,14R,15R,16S)-2,15-dimethyl-14-[(2R)-6-methylheptan-2-yl]tetracyclo[8.7.0.0^{2,7}.0^{11,15}]heptadecane-5,9,16-triol	420.3603454	420.6682	[H][C@@]1(CC[C@@]2([H])[C@]3([H])[C@H](O)C[C@]4([H])C[C@H](O)CC[C@]4(C)[C@@]3([H])C[C@H](O)[C@]12C)[C@H](C)CCCC(C)C	Lipids and lipid-like molecules	Steroids and steroid derivatives	Cholestane steroids	Aliphatic homopolycyclic compounds	23.83231032	7.113770413	C01	Lipids and lipid-like molecules	C12 (101)	C12	Steroids and steroid derivatives	C10	Triterpenoids	12	Bifidobacterium longum
mbx0281	Prevotella copri	0.299991004	5.68E-08	0.000114192	281	199.0072059	TRUE	0.783809575	30181.76706	-0.000153325	C8H8O4S	-H(-)	100	4-Vinylphenol sulfate	HMDB0062775; HMDB0124988; HMDB62775	NA	CHEBI:82931	HMDB0062775	2	4-Vinylphenol sulfate	(4-ethenylphenyl)oxidanesulfonic acid	200.0143299	200.21	OS(=O)(=O)OC1=CC=C(C=C)C=C1	Organic acids and derivatives	Organic sulfuric acids and derivatives	Arylsulfates	Aromatic homomonocyclic compounds	-7.642231091	-5.418240039	C02	Organic acids and derivatives	C23 (82)	C23	Organic sulfuric acids and derivatives	C20	Arylsulfates	5	Prevotella copri
mbx0311	Bifidobacterium longum	-0.299794349	5.80E-08	0.000115816	311	205.0355697	TRUE	0.77249765	8817.459284	0.000674377	C8H14O2S2	-H(-)	100	Lipoate	HMDB0001451; HMDB0014312; HMDB01451; HMDB14312	C00725	CHEBI:30314; CHEBI:43796	HMDB0001451	2	(R)-lipoic acid	lipoic acid	206.0435211	206.326	OC(=O)CCCC[C@@H]1CCSS1	Organoheterocyclic compounds	Dithiolanes	Lipoic acids and derivatives	Aliphatic heteromonocyclic compounds	-26.4011407	-8.26670317	C02	Organic acids and derivatives	C04 (105)	C04	Carboxylic acids and derivatives	C04	Amino acids, peptides, and analogues	5	Bifidobacterium longum
mbx1169	Prevotella copri	-0.299719141	5.84E-08	0.000115961	1169	445.3329571	TRUE	0.851602765	243499.8955	-0.000625242	C28H46O4	-H(-)	100	13''-Carboxy-gamma-tocopherol	HMDB0012557; HMDB0032107; HMDB0032123; HMDB0032875; HMDB0040999; HMDB0041527; HMDB12557; HMDB32107; HMDB32123; HMDB32875; HMDB40999; HMDB41527	NA	NA	HMDB0012557	6	13'-Carboxy-gamma-tocopherol	(6R,10S)-13-[(2R)-6-hydroxy-2,7,8-trimethyl-3,4-dihydro-1-benzopyran-2-yl]-2,6,10-trimethyltridecanoic acid	446.33961	446.6624	C[C@H](CCC[C@H](C)CCC[C@]1(C)CCC2=C(O1)C(C)=C(C)C(O)=C2)CCCC(C)C(O)=O	Lipids and lipid-like molecules	Prenol lipids	Quinone and hydroquinone lipids	Aromatic heteropolycyclic compounds	19.32994934	7.177286418	C01	Lipids and lipid-like molecules	C12 (101)	C12	Steroids and steroid derivatives	C10	Triterpenoids	9	Prevotella copri
mbx1241	Oscillibacter unclassified	-0.299534797	5.96E-08	0.000116863	1241	474.2630231	TRUE	0.84808719	3511.785688	-0.000411867	C23H42NO7P	-H(-)	100	LysoPE(0:0/18:3(6Z,9Z,12Z))	HMDB0011478; HMDB0011479; HMDB0011508; HMDB0011509; HMDB11478; HMDB11479; HMDB11508; HMDB11509	NA	NA	HMDB0011478	4	LysoPE(0:0/18:3(6Z,9Z,12Z))	2-aminoethoxy(2R)-3-hydroxy-2-[(6Z,9Z,12Z)-octadeca-6,9,12-trienoyloxy]propoxyphosphinic acid	475.2698892	475.5558	[H][C@@](CO)(COP(O)(=O)OCCN)OC(=O)CCCC\C=C/C\C=C/C\C=C/CCCCC	Lipids and lipid-like molecules	Glycerophospholipids	Glycerophosphoethanolamines	Aliphatic acyclic compounds	11.46060676	-11.11416781	C02	Organic acids and derivatives	C10 (56)	C10	Glycerophospholipids	C29	Glycerophosphoethanolamines	10	Oscillibacter unclassified
mbx1133	Bifidobacterium longum	0.299520586	5.97E-08	0.000116863	1133	431.3531463	TRUE	0.86538729	4195.006607	-7.90E-05	C28H48O3	-H(-)	100	13''-Hydroxy-gamma-tocopherol	HMDB0012561; HMDB0033998; HMDB0035194; HMDB0060143; HMDB12561; HMDB33998; HMDB35194; HMDB60143	NA	NA	HMDB0012561	4	13'-Hydroxy-gamma-tocopherol	(2R)-2-[(4S,8R)-13-hydroxy-4,8,12-trimethyltridecyl]-2,7,8-trimethyl-3,4-dihydro-1-benzopyran-6-ol	432.3603454	432.6789	CC(CO)CCC[C@H](C)CCC[C@H](C)CCC[C@]1(C)CCC2=C(O1)C(C)=C(C)C(O)=C2	Lipids and lipid-like molecules	Prenol lipids	Quinone and hydroquinone lipids	Aromatic heteropolycyclic compounds	25.51939829	8.260880695	C01	Lipids and lipid-like molecules	C12 (101)	C12	Steroids and steroid derivatives	C11	Diterpenoids	14	Bifidobacterium longum
mbx0247	Methanobrevibacter unclassified	0.299454281	6.01E-08	0.000116914	247	189.0294744	TRUE	0.70511597	7066.475705	0.001090933	C9H6N2O3	-H(-)	86	Nitroxoline	HMDB0015491; HMDB15491	NA	CHEBI:67121	HMDB0015491	1	Nitroxoline	nitroxoline	190.0378421	190.1555	OC1=C2N=CC=CC2=C(C=C1)[N+]([O-])=O	Organoheterocyclic compounds	Quinolines and derivatives	Nitroquinolines and derivatives	Aromatic heteropolycyclic compounds	-12.66824401	2.7012751	C02	Organic acids and derivatives	C23 (82)	C23	Organic sulfuric acids and derivatives	C19	Amino acids, peptides, and analogues	15	Methanobrevibacter unclassified
mbx1178	Burkholderiales bacterium 1 1 47	0.299391055	6.05E-08	0.000116931	1178	449.328088	TRUE	0.90582997	20060.36356	-0.000841536	C27H46O5	-H(-)	100	Coprocholic acid	HMDB0000601; HMDB0003873; HMDB00601; HMDB0060137; HMDB0062206; HMDB03873; HMDB60137; HMDB62206	C04722	CHEBI:18402; CHEBI:48043; CHEBI:63849	HMDB0000601	4	Coprocholic acid	(6R)-2-methyl-6-[(1S,2S,5R,7S,9R,10R,11S,14R,15R,16S)-5,9,16-trihydroxy-2,15-dimethyltetracyclo[8.7.0.0^{2,7}.0^{11,15}]heptadecan-14-yl]heptanoic acid	450.3345246	450.6511	[H][C@@]1(CC[C@@]2([H])[C@]3([H])[C@H](O)C[C@]4([H])C[C@H](O)CC[C@]4(C)[C@@]3([H])C[C@H](O)[C@]12C)[C@H](C)CCCC(C)C(O)=O	Lipids and lipid-like molecules	Steroids and steroid derivatives	Bile acids, alcohols and derivatives	Aliphatic homopolycyclic compounds	24.80610603	4.868722624	C01	Lipids and lipid-like molecules	C12 (101)	C12	Steroids and steroid derivatives	C10	Triterpenoids	6	Burkholderiales bacterium 1 1 47
mbx0236	Alistipes senegalensis	0.298660415	6.54E-08	0.000124003	236	187.0072077	TRUE	0.8371498	1153280.765	-0.000155136	C7H8O4S	-H(-)	100	p-Cresol sulfate	HMDB0011635; HMDB0034782; HMDB11635; HMDB34782	NA	CHEBI:82914	HMDB0011635	2	p-Cresol sulfate	(4-methylphenyl)oxidanesulfonic acid	188.0143294	188.201	CC1=CC=C(OS(O)(=O)=O)C=C1	Organic acids and derivatives	Organic sulfuric acids and derivatives	Arylsulfates	Aromatic homomonocyclic compounds	-11.55761968	2.671799321	C02	Organic acids and derivatives	C03 (138)	C03	Fatty Acyls	C20	Arylsulfates	33	Alistipes senegalensis
mbx1233	Prevotella copri	-0.298609666	6.57E-08	0.000124003	1233	471.3258283	TRUE	0.8332977	6546.459845	0.00102441	C33H44O2	-H(-)	96	Methyl (7Z,9Z,9''Z)-6''-apo-y-caroten-6''-oate	HMDB0031381; HMDB0036882; HMDB31381; HMDB36882	NA	NA	HMDB0031381	2	Methyl (7Z,9Z,9'Z)-6'-apo-y-caroten-6'-oate	methyl (2E,4E,6E,8E,10E,12E,14E,16E,18E,20E)-4,8,13,17,21,25-hexamethylhexacosa-2,4,6,8,10,12,14,16,18,20,24-undecaenoate	472.3341307	472.7013	COC(=O)\C=C\C(\C)=C\C=C\C(\C)=C\C=C\C=C(/C)\C=C\C=C(/C)\C=C\C=C(/C)CCC=C(C)C	Lipids and lipid-like molecules	Prenol lipids	Triterpenoids	Aliphatic acyclic compounds	23.36046714	8.474475626	C01	Lipids and lipid-like molecules	C12 (101)	C12	Steroids and steroid derivatives	C10	Triterpenoids	11	Prevotella copri
mbx1032	Saccharomyces cerevisiae	-0.298556754	6.61E-08	0.000124003	1032	403.2859103	TRUE	0.86067507	3793.930803	-0.000528372	C25H40O4	-H(-)	100	MG(0:0/22:5(4Z,7Z,10Z,13Z,16Z)/0:0)	HMDB0011555; HMDB0011556; HMDB0011585; HMDB0011586; HMDB0012517; HMDB11555; HMDB11556; HMDB11585; HMDB11586; HMDB12517	NA	NA	HMDB0011555	5	MG(0:0/22:5(4Z,7Z,10Z,13Z,16Z)/0:0)	1,3-dihydroxypropan-2-yl (4Z,7Z,10Z,13Z,16Z)-docosa-4,7,10,13,16-pentaenoate	404.2926598	404.5827	[H]C(CO)(CO)OC(=O)CC\C=C/C\C=C/C\C=C/C\C=C/C\C=C/CCCCC	Lipids and lipid-like molecules	Glycerolipids	Monoradylglycerols	Aliphatic acyclic compounds	21.31911156	5.13943158	C01	Lipids and lipid-like molecules	C12 (101)	C12	Steroids and steroid derivatives	C10	Triterpenoids	14	Saccharomyces cerevisiae
mbx0269	Bifidobacterium longum	-0.29852038	6.63E-08	0.000124003	269	195.0337837	TRUE	0.76583463	4504.562111	0.000351922	C7H16S3	-H(-)	100	1-(Methylthio)propyl propyl disulfide	HMDB0033044; HMDB0033045; HMDB33044; HMDB33045	NA	NA	HMDB0033044	2	1-(Methylthio)propyl propyl disulfide	1-(methylsulfanyl)-1-(propyldisulfanyl)propane	196.0414126	196.397	CCCSSC(CC)SC	Organosulfur compounds	Organic disulfides	Dialkyldisulfides	Aliphatic acyclic compounds	-25.10259382	-7.669943574	C02	Organic acids and derivatives	C23 (82)	C23	Organic sulfuric acids and derivatives	C19	Amino acids, peptides, and analogues	17	Bifidobacterium longum
mbx0076	Prevotella copri	0.298445702	6.69E-08	0.000124003	76	130.0509335	TRUE	0.52648252	18368.86543	3.28E-05	C5H9NO3	-H(-)	100	5-Aminolevulinic acid	HMDB0000725; HMDB0000766; HMDB0000783; HMDB0001149; HMDB0002104; HMDB0002113; HMDB0006055; HMDB0006272; HMDB0036576; HMDB0059659; HMDB0060460; HMDB0061880; HMDB00725; HMDB00766; HMDB00783; HMDB01149; HMDB02104; HMDB02113; HMDB0240251; HMDB06055; HMDB06272; HMDB36576; HMDB59659; HMDB60460; HMDB61880	C00430; C01015; C01073; C01110; C01157; C01165; C03440; C04397; C05147	CHEBI:16231; CHEBI:16682; CHEBI:16889; CHEBI:17232; CHEBI:17549; CHEBI:18095; CHEBI:18240; CHEBI:20392; CHEBI:28397; CHEBI:40992; CHEBI:49268; CHEBI:87840; CHEBI:89836	HMDB0000725	13	4-Hydroxyproline	hypro	131.0582432	131.1299	O[C@H]1CN[C@@H](C1)C(O)=O	Organic acids and derivatives	Carboxylic acids and derivatives	Amino acids, peptides, and analogues	Aliphatic heteromonocyclic compounds	-4.958004493	4.30660312	C02	Organic acids and derivatives	C08 (83)	C08	Carboxylic acids and derivatives	C34	Amino acids, peptides, and analogues	3	Prevotella copri
mbx0689	Ruminococcus champanellensis	0.298424953	6.70E-08	0.000124003	689	305.2137108	TRUE	0.8177495	2544.461499	-0.001493491	C19H30O3	-H(-)	45	5-Androstene-3b,16b,17a-triol	HMDB0000523; HMDB0000540; HMDB0000550; HMDB0002984; HMDB0013156; HMDB0013199; HMDB0014759; HMDB0040640; HMDB00523; HMDB00540; HMDB00550; HMDB02984; HMDB13156; HMDB13199; HMDB14759; HMDB40640	C07346; C14606	CHEBI:7820	HMDB0000523	8	5-Androstene-3b,16b,17a-triol	5-androstene-3b,16b,17a-triol	306.2194948	306.4397	[H][C@@]12C[C@H](O)[C@@H](O)[C@@]1(C)CC[C@@]1([H])[C@@]2([H])CC=C2C[C@@H](O)CC[C@]12C	Lipids and lipid-like molecules	Steroids and steroid derivatives	Androstane steroids	Aliphatic homopolycyclic compounds	-9.109080183	-5.150555577	C02	Organic acids and derivatives	C23 (82)	C23	Organic sulfuric acids and derivatives	C20	Arylsulfates	1	Ruminococcus champanellensis
mbx0837	Desulfovibrio piger	0.298413899	6.71E-08	0.000124003	837	347.2588316	TRUE	0.834340185	3728.406878	0.000335665	C22H36O3	-H(-)	100	2-Hydroxy-6-pentadecylbenzoic acid	HMDB0029683; HMDB0035477; HMDB0036801; HMDB0112069; HMDB0112073; HMDB29683; HMDB35477; HMDB36801	C10759	NA	HMDB0029683	5	2-Hydroxy-6-pentadecylbenzoic acid	6-pentadecylsalicylic acid	348.266445	348.5194	CCCCCCCCCCCCCCCC1=CC=CC(O)=C1C(O)=O	Benzenoids	Benzene and substituted derivatives	Benzoic acids and derivatives	Aromatic homomonocyclic compounds	9.401715819	28.2616883	C01	Lipids and lipid-like molecules	C02 (90)	C02	Prenol lipids	C20	Arylsulfates	12	Desulfovibrio piger
mbx0237	Methanobrevibacter smithii	0.298253902	6.82E-08	0.000125334	237	187.0615727	TRUE	0.729206325	12109.63071	-0.000376219	C8H12O5	-H(-)	100	Tetrahydro-2,5-furan-diacetic acid	HMDB0059767; HMDB59767	NA	CHEBI:89885	HMDB0059767	1	Tetrahydro-2,5-furan-diacetic acid	[5-(carboxymethyl)oxolan-2-yl]acetic acid	188.0684735	188.1779	OC(=O)CC1CCC(CC(O)=O)O1	Organic acids and derivatives	Carboxylic acids and derivatives	Dicarboxylic acids and derivatives	Aliphatic heteromonocyclic compounds	-11.688507	2.341032877	C02	Organic acids and derivatives	C21 (97)	C21	Carboxylic acids and derivatives	C31	Amino acids, peptides, and analogues	7	Methanobrevibacter smithii
mbx0736	Burkholderiales bacterium 1 1 47	0.297862121	7.11E-08	0.000129818	736	319.2646591	TRUE	0.870495555	7513.085357	-0.000406386	C21H36O2	-H(-)	100	C21:3	HMDB0002156; HMDB0004025; HMDB0006013; HMDB0031009; HMDB0036741; HMDB0060409; HMDB02156; HMDB04025; HMDB06013; HMDB31009; HMDB36741; HMDB60409	C05484; C10809; C18042	CHEBI:1253836; CHEBI:2120	HMDB0002156	6	3a,20b-Pregnanediol	3a,20b-pregnanediol	320.2715304	320.5093	[H][C@@]12CC[C@H]([C@H](C)O)[C@@]1(C)CC[C@@]1([H])[C@@]2([H])CCC2C[C@H](O)CC[C@]12C	Lipids and lipid-like molecules	Steroids and steroid derivatives	Pregnane steroids	Aliphatic homopolycyclic compounds	18.89135019	7.453539375	C01	Lipids and lipid-like molecules	C12 (101)	C12	Steroids and steroid derivatives	C10	Triterpenoids	7	Burkholderiales bacterium 1 1 47
mbx1239	Bifidobacterium longum	0.297410509	7.46E-08	0.000135309	1239	473.3640272	TRUE	0.85654241	94006.62803	-0.000395338	C30H50O4	-H(-)	100	Soyasapogenol A	HMDB0034505; HMDB0034528; HMDB0034644; HMDB0034683; HMDB0035326; HMDB0039692; HMDB34505; HMDB34528; HMDB34644; HMDB34683; HMDB35326; HMDB39692	C17419	NA	HMDB0034505	6	Soyasapogenol A	9-(hydroxymethyl)-2,2,4a,6a,6b,9,12a-heptamethyl-1,3,4,5,6,7,8,8a,10,11,12,12b,13,14b-tetradecahydropicene-3,4,10-triol	474.3709101	474.7156	CC1(C)CC2C3=CCC4C5(C)CCC(O)C(C)(CO)C5CCC4(C)C3(C)CCC2(C)C(O)C1O	Lipids and lipid-like molecules	Prenol lipids	Triterpenoids	Aliphatic homopolycyclic compounds	20.00161328	7.37986328	C01	Lipids and lipid-like molecules	C12 (101)	C12	Steroids and steroid derivatives	C10	Triterpenoids	11	Bifidobacterium longum
mbx0535	Alistipes shahii	0.29724794	7.59E-08	0.000136805	535	263.104094	TRUE	0.8608377	61986.62006	-0.00036411	C13H16N2O4	-H(-)	100	Acetyl-N-formyl-5-methoxykynurenamine	HMDB0004259; HMDB0006344; HMDB0061136; HMDB04259; HMDB06344; HMDB61136	C04148; C05642	CHEBI:17884	HMDB0004259	3	Acetyl-N-formyl-5-methoxykynurenamine	N-[3-(2-formamido-5-methoxyphenyl)-3-oxopropyl]acetamide	264.111007	264.2771	COC1=CC(C(=O)CCNC(C)=O)=C(NC=O)C=C1	Organic oxygen compounds	Organooxygen compounds	Carbonyl compounds	Aromatic homomonocyclic compounds	-12.45248882	3.327389789	C02	Organic acids and derivatives	C04 (105)	C04	Carboxylic acids and derivatives	C04	Amino acids, peptides, and analogues	34	Alistipes shahii
mbx1399	Bifidobacterium longum	0.29716149	7.66E-08	0.000137218	1399	575.4677667	TRUE	0.86294687	309791.3895	0.000329778	C36H64O5	-H(-)	100	DG(15:0/18:3(6Z,9Z,12Z)/0:0)	HMDB0007075; HMDB0007076; HMDB0007271; HMDB0007300; HMDB0055996; HMDB0056003; HMDB0056142; HMDB07075; HMDB07076; HMDB07271; HMDB07300; HMDB55996; HMDB56003; HMDB56142	NA	NA	HMDB0007075	7	DG(15:0/18:3(6Z,9Z,12Z)/0:0)	diacylglycerol	576.4753752	576.8904	[H][C@](CO)(COC(=O)CCCCCCCCCCCCCC)OC(=O)CCCC\C=C/C\C=C/C\C=C/CCCCC	Lipids and lipid-like molecules	Fatty Acyls	Lineolic acids and derivatives	Aliphatic acyclic compounds	24.51125032	7.46214222	C01	Lipids and lipid-like molecules	C12 (101)	C12	Steroids and steroid derivatives	C10	Triterpenoids	12	Bifidobacterium longum
mbx0700	Bifidobacterium longum	-0.297003527	7.79E-08	0.000138676	700	308.0982197	TRUE	0.58270362	9194.830754	0.000484168	C11H19NO9	-H(-)	100	N-Acetylneuraminic acid	HMDB0000230; HMDB0000773; HMDB00230; HMDB00773; HMDB00800	C19909; C19910	CHEBI:45744; CHEBI:61599	HMDB0000230	2	N-Acetylneuraminic acid	β-neu5ac	309.1059812	309.2699	[H][C@]1(O[C@@](O)(C[C@H](O)[C@H]1NC(C)=O)C(O)=O)[C@H](O)[C@H](O)CO	Organic oxygen compounds	Organooxygen compounds	Carbohydrates and carbohydrate conjugates	Aliphatic heteromonocyclic compounds	-12.39826882	-17.44125989	C02	Organic acids and derivatives	C13 (102)	C13	Carboxylic acids and derivatives	C17	Amino acids, peptides, and analogues	2	Bifidobacterium longum
mbx1449	Lachnospiraceae bacterium 5 1 63FAA	0.296881714	7.89E-08	0.000139419	1449	635.4299506	TRUE	0.89279294	3437.68582	0.001760457	C40H60O6	-H(-)	29	Mactraxanthin	HMDB0036928; HMDB36928	NA	NA	HMDB0036928	1	Mactraxanthin	2,6,6-trimethyl-1-[(1E,3Z,5E,7E,9Z,11E,13E,15E,17E)-3,7,12,16-tetramethyl-18-(1,2,4-trihydroxy-2,6,6-trimethylcyclohexyl)octadeca-1,3,5,7,9,11,13,15,17-nonaen-1-yl]cyclohexane-1,2,4-triol	636.4389897	636.9008	C/C(/C=C/C=C(/C)\C=C\C1(O)C(C)(C)CC(O)CC1(C)O)=C\C=C/C=C(\C)/C=C/C=C(\C)/C=C/C1(O)C(C)(C)CC(O)CC1(C)O	Lipids and lipid-like molecules	Prenol lipids	Tetraterpenoids	Aliphatic homomonocyclic compounds	16.78785698	7.58334221	C01	Lipids and lipid-like molecules	C02 (90)	C02	Prenol lipids	C33	Eicosanoids	7	Lachnospiraceae bacterium 5 1 63FAA
mbx0835	Butyrivibrio crossotus	0.296838688	7.92E-08	0.000139419	835	347.1866171	TRUE	0.86076117	5569.773642	-0.000220589	C20H28O5	-H(-)	100	Gibberellin A110	HMDB0032010; HMDB0032011; HMDB0032895; HMDB0033981; HMDB0034999; HMDB0036895; HMDB0040989; HMDB0060094; HMDB32010; HMDB32011; HMDB32895; HMDB33981; HMDB34999; HMDB36895; HMDB40989; HMDB60094	C06094	CHEBI:134520; CHEBI:27433	HMDB0032010	8	Gibberellin A110	6-hydroxy-4,8-dimethyl-13-methylidenetetracyclo[10.2.1.0¹,⁹.0³,⁸]pentadecane-2,4-dicarboxylic acid	348.193674	348.4333	CC12CC(O)CC(C)(C1C(C(O)=O)C13CC(CCC21)C(=C)C3)C(O)=O	Lipids and lipid-like molecules	Prenol lipids	Monoterpenoids	Aliphatic acyclic compounds	-4.307381038	-2.109418617	C02	Organic acids and derivatives	C03 (138)	C03	Fatty Acyls	C20	Arylsulfates	17	Butyrivibrio crossotus
mbx0535	Desulfovibrio piger	0.296709025	8.03E-08	0.000140494	535	263.104094	TRUE	0.8608377	61986.62006	-0.00036411	C13H16N2O4	-H(-)	100	Acetyl-N-formyl-5-methoxykynurenamine	HMDB0004259; HMDB0006344; HMDB0061136; HMDB04259; HMDB06344; HMDB61136	C04148; C05642	CHEBI:17884	HMDB0004259	3	Acetyl-N-formyl-5-methoxykynurenamine	N-[3-(2-formamido-5-methoxyphenyl)-3-oxopropyl]acetamide	264.111007	264.2771	COC1=CC(C(=O)CCNC(C)=O)=C(NC=O)C=C1	Organic oxygen compounds	Organooxygen compounds	Carbonyl compounds	Aromatic homomonocyclic compounds	-12.45248882	3.327389789	C02	Organic acids and derivatives	C04 (105)	C04	Carboxylic acids and derivatives	C04	Amino acids, peptides, and analogues	34	Desulfovibrio piger
mbx1486	Bifidobacterium longum	0.296590948	8.13E-08	0.00014141	1486	694.4817516	TRUE	0.530084075	3113.425238	-4.04E-05	C39H70NO7P	-H(-)	100	PE(18:4(6Z,9Z,12Z,15Z)/P-16:0)	HMDB0009213; HMDB0011346; HMDB09213; HMDB11346	C00350	NA	HMDB0009213	2	PE(18:4(6Z,9Z,12Z,15Z)/P-16:0)	2-aminoethoxy(2R)-2-[(1Z)-hexadec-1-en-1-yloxy]-3-[(6Z,9Z,12Z,15Z)-octadeca-6,9,12,15-tetraenoyloxy]propoxyphosphinic acid	695.4889901	695.9494	[H][C@@](COC(=O)CCCC\C=C/C\C=C/C\C=C/C\C=C/CC)(COP(O)(=O)OCCN)O\C=C/CCCCCCCCCCCCCC	Lipids and lipid-like molecules	Glycerophospholipids	Glycerophosphoethanolamines	Aliphatic acyclic compounds	18.59628177	-8.480023998	C01	Lipids and lipid-like molecules	C19 (55)	C19	Glycerolipids	C15	Triradylcglycerols	11	Bifidobacterium longum
mbx0301	Bacteroides ovatus	-0.296490595	8.22E-08	0.000142071	301	203.0017781	TRUE	0.84619898	106008.4551	0.000189144	C7H8O5S	-H(-)	100	O-methoxycatechol-O-sulphate	HMDB0060013; HMDB60013	NA	CHEBI:133460	HMDB0060013	1	O-methoxycatechol-O-sulphate	(2-methoxyphenyl)oxidanesulfonic acid	204.0092441	204.2	COC1=CC=CC=C1OS(O)(=O)=O	Organic acids and derivatives	Organic sulfuric acids and derivatives	Arylsulfates	Aromatic homomonocyclic compounds	-8.813947712	-4.494612988	C02	Organic acids and derivatives	C23 (82)	C23	Organic sulfuric acids and derivatives	C20	Arylsulfates	32	Bacteroides ovatus
mbx1088	Burkholderiales bacterium 1 1 47	0.296041892	8.61E-08	0.000147387	1088	417.3379113	TRUE	0.87735906	6951.921046	-0.000493972	C27H46O3	-H(-)	100	7-a,25-Dihydroxycholesterol	HMDB0006280; HMDB0006281; HMDB0006763; HMDB0006764; HMDB0006886; HMDB0006887; HMDB0006894; HMDB0011644; HMDB0060136; HMDB0062419; HMDB0062420; HMDB0062607; HMDB0062664; HMDB0062675; HMDB06280; HMDB06281; HMDB06763; HMDB06764; HMDB06886; HMDB06887; HMDB06894; HMDB11644; HMDB60136; HMDB62419; HMDB62420; HMDB62607; HMDB62664; HMDB62675	C05445; C05453; C05458; C05499; C05501; C06341; C15518; C15520	CHEBI:1294; CHEBI:18431; CHEBI:2288; CHEBI:27428; CHEBI:37623; CHEBI:37640; CHEBI:48698; CHEBI:48778; CHEBI:783; CHEBI:85779; CHEBI:86087; CHEBI:86113	HMDB0006280	14	7-a,25-Dihydroxycholesterol	7α,25-dihydroxycholesterol	418.3446953	418.6523	[H][C@@]12CC[C@H]([C@H](C)CCCC(C)(C)O)[C@@]1(C)CC[C@@]1([H])[C@@]2([H])[C@H](O)C=C2C[C@@H](O)CC[C@]12C	Lipids and lipid-like molecules	Prenol lipids	Retinoids	Aliphatic homomonocyclic compounds	22.57570716	7.030766637	C01	Lipids and lipid-like molecules	C12 (101)	C12	Steroids and steroid derivatives	C10	Triterpenoids	12	Burkholderiales bacterium 1 1 47
mbx1045	Prevotella copri	-0.2960292	8.62E-08	0.000147387	1045	407.2804825	TRUE	0.913146015	17561.16772	-0.000186007	C24H40O5	-H(-)	100	Cholate	HMDB0000312; HMDB0000320; HMDB0000326; HMDB0000330; HMDB0000364; HMDB0000371; HMDB0000376; HMDB0000390; HMDB0000395; HMDB0000404; HMDB0000414; HMDB0000415; HMDB0000419; HMDB0000427; HMDB0000432; HMDB0000505; HMDB0000506; HMDB0000527; HMDB0000619; HMDB0000760; HMDB0000865; HMDB0000917; HMDB00312; HMDB00320; HMDB00326; HMDB00330; HMDB00364; HMDB00371; HMDB00376; HMDB00390; HMDB00395; HMDB00404; HMD…	C00695; C17644; C17726; C17727	CHEBI:134216; CHEBI:16359; CHEBI:36240; CHEBI:803879; CHEBI:88105; CHEBI:89219	HMDB0000312	22	3alpha,7alpha,12beta-Trihydroxy-5beta-cholanoic acid	(4R)-4-[(1S,2S,5R,7S,9R,10R,11S,14R,15R,16R)-5,9,16-trihydroxy-2,15-dimethyltetracyclo[8.7.0.0^{2,7}.0^{11,15}]heptadecan-14-yl]pentanoic acid	408.2875744	408.5714	[H][C@@]1(CC[C@@]2([H])[C@]3([H])[C@H](O)C[C@]4([H])C[C@H](O)CC[C@]4(C)[C@@]3([H])C[C@@H](O)[C@]12C)[C@H](C)CCC(O)=O	Lipids and lipid-like molecules	Steroids and steroid derivatives	Bile acids, alcohols and derivatives	Aliphatic homopolycyclic compounds	19.5552503	8.759073644	C01	Lipids and lipid-like molecules	C12 (101)	C12	Steroids and steroid derivatives	C10	Triterpenoids	9	Prevotella copri
mbx0366	Saccharomyces cerevisiae	0.295956805	8.69E-08	0.000147655	366	221.0670542	TRUE	0.79345864	5352.586055	-0.000378539	C8H14O7	-H(-)	100	Ethyl glucuronide	HMDB0010325; HMDB0125202; HMDB0131286; HMDB10325	NA	CHEBI:87248	HMDB0010325	3	Ethyl glucuronide	(2S,3S,4S,5R,6R)-6-ethoxy-3,4,5-trihydroxyoxane-2-carboxylic acid	222.0739528	222.1926	CCO[C@@H]1O[C@@H]([C@@H](O)[C@H](O)[C@H]1O)C(O)=O	Organic oxygen compounds	Organooxygen compounds	Carbohydrates and carbohydrate conjugates	Aliphatic heteromonocyclic compounds	-12.03820202	-7.396592201	C02	Organic acids and derivatives	C23 (82)	C23	Organic sulfuric acids and derivatives	C17	Amino acids, peptides, and analogues	6	Saccharomyces cerevisiae
mbx1399	Oscillibacter unclassified	0.295736326	8.89E-08	0.000150238	1399	575.4677667	TRUE	0.86294687	309791.3895	0.000329778	C36H64O5	-H(-)	100	DG(15:0/18:3(6Z,9Z,12Z)/0:0)	HMDB0007075; HMDB0007076; HMDB0007271; HMDB0007300; HMDB0055996; HMDB0056003; HMDB0056142; HMDB07075; HMDB07076; HMDB07271; HMDB07300; HMDB55996; HMDB56003; HMDB56142	NA	NA	HMDB0007075	7	DG(15:0/18:3(6Z,9Z,12Z)/0:0)	diacylglycerol	576.4753752	576.8904	[H][C@](CO)(COC(=O)CCCCCCCCCCCCCC)OC(=O)CCCC\C=C/C\C=C/C\C=C/CCCCC	Lipids and lipid-like molecules	Fatty Acyls	Lineolic acids and derivatives	Aliphatic acyclic compounds	24.51125032	7.46214222	C01	Lipids and lipid-like molecules	C12 (101)	C12	Steroids and steroid derivatives	C10	Triterpenoids	12	Oscillibacter unclassified
mbx1242	Bifidobacterium longum	0.29548874	9.12E-08	0.000153302	1242	474.2861113	TRUE	0.8027522	7222.809212	-1.23E-06	C27H41NO6	-H(-)	100	Hydrocortamate	HMDB0014907; HMDB14907	NA	CHEBI:50851	HMDB0014907	1	Hydrocortamate	hidrocortamato	475.293388	475.6175	[H][C@@]12CC[C@](O)(C(=O)COC(=O)CN(CC)CC)[C@@]1(C)C[C@H](O)[C@@]1([H])[C@@]2([H])CCC2=CC(=O)CC[C@]12C	Lipids and lipid-like molecules	Steroids and steroid derivatives	Pregnane steroids	Aliphatic homopolycyclic compounds	5.622139635	3.38459406	C01	Lipids and lipid-like molecules	C07 (58)	C07	Carboxylic acids and derivatives	C08	Glycerophosphoserines	4	Bifidobacterium longum
mbx1316	Prevotella copri	-0.295221094	9.38E-08	0.000155895	1316	515.3744969	TRUE	0.892589985	27360.25619	-0.000300399	C32H52O5	-H(-)	100	22-Acetylpriverogenin B	HMDB0034645; HMDB34645	NA	NA	HMDB0034645	1	22-Acetylpriverogenin B	2,10-dihydroxy-4,5,9,9,13,20,20-heptamethyl-24-oxahexacyclo[15.5.2.0¹,¹⁸.0⁴,¹⁷.0⁵,¹⁴.0⁸,¹³]tetracosan-22-yl acetate	516.3814748	516.7523	CC(=O)OC1CC(C)(C)CC2C11COC22CCC3C4(C)CCC(O)C(C)(C)C4CCC3(C)C2(C)CC1O	Lipids and lipid-like molecules	Prenol lipids	Triterpenoids	Aliphatic heteropolycyclic compounds	22.13837305	4.798852547	C01	Lipids and lipid-like molecules	C12 (101)	C12	Steroids and steroid derivatives	C10	Triterpenoids	10	Prevotella copri
mbx0377	Bifidobacterium longum	-0.295219954	9.38E-08	0.000155895	377	225.0518059	TRUE	0.85508919	8044.948721	-0.000111364	C9H10N2O5	-H(-)	100	3-Nitrotyrosine	HMDB0001904; HMDB01904	NA	CHEBI:44454	HMDB0001904	1	3-Nitrotyrosine	nitrotyrosine	226.0589714	226.1861	N[C@@H](CC1=CC=C(O)C(=C1)[N+]([O-])=O)C(O)=O	Organic acids and derivatives	Carboxylic acids and derivatives	Amino acids, peptides, and analogues	Aromatic homomonocyclic compounds	-9.162501712	-16.44987318	C02	Organic acids and derivatives	C13 (102)	C13	Carboxylic acids and derivatives	C17	Amino acids, peptides, and analogues	21	Bifidobacterium longum
mbx1033	Bifidobacterium longum	0.294892858	9.71E-08	0.000160406	1033	403.3585471	TRUE	0.85840034	9089.085205	-0.000394359	C27H48O2	-H(-)	100	3a,7a-Dihydroxy-5b-cholestane	HMDB0006893; HMDB0031035; HMDB0036844; HMDB06893; HMDB31035; HMDB36844	C05452	CHEBI:1258594; CHEBI:28047	HMDB0006893	3	3a,7a-Dihydroxy-5b-cholestane	5β-cholestane-3α,7α-diol	404.3654308	404.6688	[H][C@@]1(CC[C@@]2([H])[C@]3([H])[C@H](O)C[C@]4([H])C[C@H](O)CC[C@]4(C)[C@@]3([H])CC[C@]12C)[C@H](C)CCCC(C)C	Lipids and lipid-like molecules	Steroids and steroid derivatives	Cholestane steroids		23.03922849	5.520789915	C01	Lipids and lipid-like molecules	C12 (101)	C12	Steroids and steroid derivatives	C10	Triterpenoids	17	Bifidobacterium longum
mbx0377	Oscillibacter unclassified	-0.294388903	1.02E-07	0.000168113	377	225.0518059	TRUE	0.85508919	8044.948721	-0.000111364	C9H10N2O5	-H(-)	100	3-Nitrotyrosine	HMDB0001904; HMDB01904	NA	CHEBI:44454	HMDB0001904	1	3-Nitrotyrosine	nitrotyrosine	226.0589714	226.1861	N[C@@H](CC1=CC=C(O)C(=C1)[N+]([O-])=O)C(O)=O	Organic acids and derivatives	Carboxylic acids and derivatives	Amino acids, peptides, and analogues	Aromatic homomonocyclic compounds	-9.162501712	-16.44987318	C02	Organic acids and derivatives	C13 (102)	C13	Carboxylic acids and derivatives	C17	Amino acids, peptides, and analogues	21	Oscillibacter unclassified
mbx0749	Methanosphaera stadtmanae	0.294217128	1.04E-07	0.000169628	749	324.0727779	TRUE	0.80536717	1921.973091	-0.000288635	C14H15NO8	-H(-)	100	Dihyroxy-1H-indole glucuronide I	HMDB0059997; HMDB59997	NA	CHEBI:88744	HMDB0059997	1	Dihyroxy-1H-indole glucuronide I	(2R,3R,4R,5S,6R)-3,4,5-trihydroxy-6-[(5-hydroxy-1H-indol-6-yl)oxy]oxane-2-carboxylic acid	325.0797665	325.2708	O[C@H]1[C@H](O)[C@@H](OC2=CC3=C(C=CN3)C=C2O)O[C@H]([C@@H]1O)C(O)=O	Organic oxygen compounds	Organooxygen compounds	Carbohydrates and carbohydrate conjugates	Aromatic heteropolycyclic compounds	-15.08007623	12.43961785	C02	Organic acids and derivatives	C16 (7)	C16	Organooxygen compounds	C04	Amino acids, peptides, and analogues	11	Methanosphaera stadtmanae
mbx0660	Prevotella copri	-0.294196418	1.04E-07	0.000169628	660	299.2232003	TRUE	0.73853248	5439.00741	-0.000418412	C17H32O4	-H(-)	100	MG(0:0/14:1(9Z)/0:0)	HMDB0011531; HMDB0011562; HMDB11531; HMDB11562	NA	NA	HMDB0011531	2	MG(0:0/14:1(9Z)/0:0)	1,3-dihydroxypropan-2-yl (9Z)-tetradec-9-enoate	300.2300595	300.4336	[H]C(CO)(CO)OC(=O)CCCCCCC\C=C/CCCC	Lipids and lipid-like molecules	Glycerolipids	Monoradylglycerols	Aliphatic acyclic compounds	-5.27039513	11.14003538	C01	Lipids and lipid-like molecules	C03 (138)	C03	Fatty Acyls	C21	Fatty acids and conjugates	9	Prevotella copri
mbx0237	Methanobrevibacter unclassified	0.294040254	1.06E-07	0.000171462	237	187.0615727	TRUE	0.729206325	12109.63071	-0.000376219	C8H12O5	-H(-)	100	Tetrahydro-2,5-furan-diacetic acid	HMDB0059767; HMDB59767	NA	CHEBI:89885	HMDB0059767	1	Tetrahydro-2,5-furan-diacetic acid	[5-(carboxymethyl)oxolan-2-yl]acetic acid	188.0684735	188.1779	OC(=O)CC1CCC(CC(O)=O)O1	Organic acids and derivatives	Carboxylic acids and derivatives	Dicarboxylic acids and derivatives	Aliphatic heteromonocyclic compounds	-11.688507	2.341032877	C02	Organic acids and derivatives	C21 (97)	C21	Carboxylic acids and derivatives	C31	Amino acids, peptides, and analogues	7	Methanobrevibacter unclassified
mbx0557	Oscillibacter unclassified	0.293830309	1.08E-07	0.000174291	557	271.1919108	TRUE	0.61906606	3781.508436	-0.000428878	C15H28O4	-H(-)	100	7(14)-Bisabolene-2,3,10,11-tetrol	HMDB0035918; HMDB35918	NA	NA	HMDB0035918	1	7(14)-Bisabolene-2,3,10,11-tetrol	4-(5,6-dihydroxy-6-methylhept-1-en-2-yl)-1-methylcyclohexane-1,2-diol	272.1987594	272.3804	CC(C)(O)C(O)CCC(=C)C1CCC(C)(O)C(O)C1	Lipids and lipid-like molecules	Prenol lipids	Sesquiterpenoids	Aliphatic homomonocyclic compounds	-5.535674349	11.00924233	C02	Organic acids and derivatives	C03 (138)	C03	Fatty Acyls	C21	Fatty acids and conjugates	5	Oscillibacter unclassified
mbx1259	Prevotella copri	-0.293734159	1.10E-07	0.000175088	1259	485.3268433	TRUE	0.87134069	10885.61663	0.00040323	C30H46O5	-H(-)	100	Bassic acid	HMDB0034526; HMDB0034689; HMDB0035259; HMDB0035261; HMDB0035295; HMDB0036652; HMDB0036851; HMDB0037963; HMDB0038737; HMDB0040499; HMDB0041041; HMDB34526; HMDB34689; HMDB35259; HMDB35261; HMDB35295; HMDB36652; HMDB36851; HMDB37963; HMDB38737; HMDB40499; HMDB41041	NA	NA	HMDB0034526	11	Bassic acid	10,11-dihydroxy-9-(hydroxymethyl)-2,2,6a,6b,9,12a-hexamethyl-1,3,4,5,6,7,10,11,12,12b,13,14b-dodecahydropicene-4a-carboxylic acid	486.3345246	486.6832	CC1(C)CCC2(CCC3(C)C(=CCC4C5(C)CC(O)C(O)C(C)(CO)C5=CCC34C)C2C1)C(O)=O	Lipids and lipid-like molecules	Steroids and steroid derivatives	Hydroxysteroids		20.95474242	5.92900725	C01	Lipids and lipid-like molecules	C12 (101)	C12	Steroids and steroid derivatives	C10	Triterpenoids	10	Prevotella copri
mbx0394	Eggerthella unclassified	-0.293548828	1.12E-07	0.000177528	394	229.0179744	TRUE	0.830704655	10724.24241	-0.00035716	C9H10O5S	-H(-)	100	(4-ethenyl-2-methoxyphenyl)oxidanesulfonic acid	HMDB0127980; HMDB0134048; HMDB0135258; HMDB0135295; HMDB0135297; HMDB0135299; HMDB0135301; HMDB0135303; HMDB0135304; HMDB0135306; HMDB0135307; HMDB0135311; HMDB0135656; HMDB0135657	NA	NA	HMDB0127980	14	(4-ethenyl-2-methoxyphenyl)oxidanesulfonic acid	(4-ethenyl-2-methoxyphenyl)oxidanesulfonic acid	230.0248946	230.23	COC1=C(OS(O)(=O)=O)C=CC(C=C)=C1	Organic acids and derivatives	Organic sulfuric acids and derivatives	Arylsulfates	Aromatic homomonocyclic compounds	-8.682481938	-3.626058445	C02	Organic acids and derivatives	C23 (82)	C23	Organic sulfuric acids and derivatives	C20	Arylsulfates	27	Eggerthella unclassified
mbx1374	Coprococcus catus	0.293484911	1.12E-07	0.000177753	1374	551.3046224	TRUE	0.89907467	4661.300273	0.000173955	C30H48O7S	-H(-)	100	Triterpenoid	HMDB0004309; HMDB04309	C06085	CHEBI:27151	HMDB0004309	1	Triterpenoid	triterpenoid	552.3120746	552.763	[H][C@@]12CC(C)(C)CC[C@@]1(CC[C@]1(C)C2=CC[C@]2([H])[C@@]3(C)CC[C@H](O)[C@@](C)(COS(O)(=O)=O)[C@]3([H])CC[C@@]12C)C(O)=O	Lipids and lipid-like molecules	Prenol lipids	Triterpenoids	Aliphatic homopolycyclic compounds	11.26635329	0.6115661	C02	Organic acids and derivatives	C02 (90)	C02	Prenol lipids	C20	Arylsulfates	17	Coprococcus catus
mbx0404	Lachnospiraceae bacterium 5 1 63FAA	-0.293388902	1.14E-07	0.000178577	404	230.0129804	TRUE	0.835825535	24322.50593	-0.000114195	C8H9NO5S	-H(-)	100	Paracetamol sulfate	HMDB0059911; HMDB0059994; HMDB59911; HMDB59994	NA	CHEBI:32635; CHEBI:88751	HMDB0059911	2	Paracetamol sulfate	acetaminophen sulfate	231.0201431	231.226	CC(=O)NC1=CC=C(OS(O)(=O)=O)C=C1	Organic acids and derivatives	Organic sulfuric acids and derivatives	Arylsulfates	Aromatic homomonocyclic compounds	-1.69043825	-4.345269561	C02	Organic acids and derivatives	C20 (23)	C20	Organooxygen compounds	C23	Carbohydrates and carbohydrate conjugates	15	Lachnospiraceae bacterium 5 1 63FAA
mbx0642	Bifidobacterium longum	-0.292915548	1.19E-07	0.0001865	642	295.0829666	TRUE	0.826105475	2337.365894	0.000696719	C15H12N4O3	-H(-)	100	4-Carboxynevirapine	HMDB0060759; HMDB60759	NA	NA	HMDB0060759	1	4-Carboxynevirapine	2-cyclopropyl-10-oxo-2,4,9,15-tetraazatricyclo[9.4.0.0³,⁸]pentadeca-1(15),3(8),4,6,11,13-hexaene-7-carboxylic acid	296.0909403	296.2808	OC(=O)C1=CC=NC2=C1NC(=O)C1=CC=CN=C1N2C1CC1	Lipids and lipid-like molecules	Steroids and steroid derivatives	Estrane steroids	Aliphatic homopolycyclic compounds	-11.31475686	27.45391753	C02	Organic acids and derivatives	C09 (30)	C09	Prenol lipids	C16	Sesquiterpenoids	9	Bifidobacterium longum
mbx1252	Burkholderiales bacterium 1 1 47	0.292867555	1.20E-07	0.0001865	1252	479.3385775	TRUE	0.905160665	25719.47021	-0.000766386	C28H48O6	-H(-)	100	Brassinolide	HMDB0034081; HMDB0041130; HMDB34081; HMDB41130	C11049	CHEBI:27722	HMDB0034081	2	Brassinolide	24-epi-brassinolide	480.3450893	480.6771	[H][C@@]12CC[C@H]([C@H](C)[C@@H](O)[C@H](O)[C@H](C)C(C)C)[C@@]1(C)CC[C@@]1([H])[C@@]2([H])COC(=O)[C@@]2([H])C[C@H](O)[C@H](O)C[C@]12C	Lipids and lipid-like molecules	Steroids and steroid derivatives	Steroid lactones	Aliphatic heteropolycyclic compounds	22.56725005	7.033863561	C01	Lipids and lipid-like molecules	C12 (101)	C12	Steroids and steroid derivatives	C10	Triterpenoids	8	Burkholderiales bacterium 1 1 47
mbx0536	Methanobrevibacter smithii	0.292159397	1.29E-07	0.000199607	536	264.0879871	TRUE	0.80934945	2392.707458	-0.00024157	C13H15NO5	-H(-)	100	2-(2-Phenylacetoxy)propionylglycine	HMDB0059732; HMDB0059772; HMDB59732; HMDB59772	NA	CHEBI:89911	HMDB0059732	2	2-(2-Phenylacetoxy)propionylglycine	[(2-phenylacetyl)oxy](propanamido)acetic acid	265.0950226	265.2619	CCC(=O)NC(OC(=O)CC1=CC=CC=C1)C(O)=O	Organic acids and derivatives	Carboxylic acids and derivatives	Amino acids, peptides, and analogues	Aromatic homomonocyclic compounds	-25.94112325	-1.265587865	C02	Organic acids and derivatives	C04 (105)	C04	Carboxylic acids and derivatives	C02	Amino acids, peptides, and analogues	18	Methanobrevibacter smithii
mbx0586	Bifidobacterium pseudocatenulatum	0.292043915	1.30E-07	0.000200947	586	279.1458525	TRUE	0.094904936	2621.481841	0.001753368	C15H22NO4	-H(-)	30	Feruloylcholine	HMDB0032800; HMDB32800	NA	NA	HMDB0032800	1	Feruloylcholine	(2-{[(2E)-3-(4-hydroxy-3-methoxyphenyl)prop-2-enoyl]oxy}ethyl)trimethylazanium	280.1548832	280.3395	COC1=C(O)C=CC(\C=C\C(=O)OCC[N+](C)(C)C)=C1	Phenylpropanoids and polyketides	Cinnamic acids and derivatives	Hydroxycinnamic acids and derivatives		6.076124359	6.244019538	C01	Lipids and lipid-like molecules	C01 (55)	C01	Organooxygen compounds	C27	Carbohydrates and carbohydrate conjugates	3	Bifidobacterium pseudocatenulatum
mbx0053	Prevotella copri	0.29177936	1.34E-07	0.000205433	53	119.0502171	TRUE	0.769333605	23775.60755	2.10E-05	C8H8O	-H(-)	100	Phenylacetaldehyde	HMDB0004072; HMDB0006236; HMDB0013815; HMDB0029636; HMDB0029637; HMDB0029638; HMDB0033910; HMDB0038997; HMDB0062765; HMDB0124943; HMDB04072; HMDB06236; HMDB13815; HMDB29636; HMDB29637; HMDB29638; HMDB33910; HMDB38997; HMDB62765	C00601; C02083; C05627; C06758; C07113; C07209; C07214	CHEBI:16424; CHEBI:17907; CHEBI:1883; CHEBI:27434; CHEBI:27632; CHEBI:28476; CHEBI:28617; CHEBI:87607	HMDB0004072	10	4-Hydroxystyrene	4-vinylphenol	120.0575149	120.1485	OC1=CC=C(C=C)C=C1	Benzenoids	Benzene and substituted derivatives	Styrenes	Aromatic homomonocyclic compounds	-7.667424365	-5.435492794	C02	Organic acids and derivatives	C23 (82)	C23	Organic sulfuric acids and derivatives	C20	Arylsulfates	6	Prevotella copri
mbx1316	Bacteroides dorei	0.291610152	1.36E-07	0.000207967	1316	515.3744969	TRUE	0.892589985	27360.25619	-0.000300399	C32H52O5	-H(-)	100	22-Acetylpriverogenin B	HMDB0034645; HMDB34645	NA	NA	HMDB0034645	1	22-Acetylpriverogenin B	2,10-dihydroxy-4,5,9,9,13,20,20-heptamethyl-24-oxahexacyclo[15.5.2.0¹,¹⁸.0⁴,¹⁷.0⁵,¹⁴.0⁸,¹³]tetracosan-22-yl acetate	516.3814748	516.7523	CC(=O)OC1CC(C)(C)CC2C11COC22CCC3C4(C)CCC(O)C(C)(C)C4CCC3(C)C2(C)CC1O	Lipids and lipid-like molecules	Prenol lipids	Triterpenoids	Aliphatic heteropolycyclic compounds	22.13837305	4.798852547	C01	Lipids and lipid-like molecules	C12 (101)	C12	Steroids and steroid derivatives	C10	Triterpenoids	10	Bacteroides dorei
mbx1031	Bifidobacterium longum	0.291498972	1.38E-07	0.000209214	1031	403.2483397	TRUE	0.81947121	2588.11574	0.000656773	C24H36O5	-H(-)	100	7a,12a-Dihydroxy-3-oxo-4-cholenoic acid	HMDB0000447; HMDB0014372; HMDB0038152; HMDB00447; HMDB14372; HMDB38152	C07074; C15568	CHEBI:40303; CHEBI:49269	HMDB0000447	3	7a,12a-Dihydroxy-3-oxo-4-cholenoic acid	(4R)-4-[(1S,2R,9R,10R,11S,14R,15R,16S)-9,16-dihydroxy-2,15-dimethyl-5-oxotetracyclo[8.7.0.0²,⁷.0¹¹,¹⁵]heptadec-6-en-14-yl]pentanoic acid	404.2562743	404.5396	[H][C@@]12CC[C@H]([C@H](C)CCC(O)=O)[C@@]1(C)[C@@H](O)C[C@@]1([H])[C@@]2([H])[C@H](O)CC2=CC(=O)CC[C@]12C	Lipids and lipid-like molecules	Steroids and steroid derivatives	Bile acids, alcohols and derivatives	Aliphatic homopolycyclic compounds	19.776546	8.842248583	C01	Lipids and lipid-like molecules	C12 (101)	C12	Steroids and steroid derivatives	C10	Triterpenoids	14	Bifidobacterium longum
mbx0324	Prevotella copri	0.291452432	1.39E-07	0.000209214	324	209.082136	TRUE	0.68585545	18076.03094	-0.000204063	C11H14O4	-H(-)	100	Sinapyl alcohol	HMDB0013070; HMDB0029187; HMDB0029233; HMDB0033798; HMDB0034047; HMDB0036199; HMDB0039428; HMDB0041406; HMDB0060737; HMDB0125803; HMDB0127493; HMDB0129253; HMDB0129254; HMDB0129255; HMDB0129256; HMDB0130385; HMDB0133478; HMDB0133511; HMDB0133519; HMDB0133526; HMDB0133535; HMDB0135671; HMDB13070; HMDB29187; HMDB29233; HMDB33798; HMDB34047; HMDB36199; HMDB39428; HMDB41406; HMDB60737	C02325; C07350	CHEBI:15951; CHEBI:64557	HMDB0013070	22	Sinapyl alcohol	sinapyl alcohol	210.0892089	210.2265	COC1=CC(\C=C\CO)=CC(OC)=C1O	Benzenoids	Phenols	Methoxyphenols	Aromatic homomonocyclic compounds	-4.905122488	-1.43798194	C02	Organic acids and derivatives	C03 (138)	C03	Fatty Acyls	C20	Arylsulfates	41	Prevotella copri
mbx1183	Burkholderiales bacterium 1 1 47	0.291095385	1.44E-07	0.000215936	1183	451.3436949	TRUE	0.89469251	23759.79104	-0.000798363	C27H48O5	-H(-)	100	5b-Cholestane-3a,7a,12a,23S,25-pentol	HMDB0000483; HMDB0000513; HMDB0000556; HMDB0000558; HMDB0002180; HMDB0002208; HMDB00483; HMDB00513; HMDB00519; HMDB00556; HMDB00558; HMDB00587; HMDB0062416; HMDB0062421; HMDB02180; HMDB02208; HMDB62416; HMDB62421	NA	CHEBI:63835	HMDB0000483	8	5b-Cholestane-3a,7a,12a,23S,25-pentol	(1S,2S,5R,7S,9R,10R,15R,16S)-14-[(2S,4S)-4,6-dihydroxy-6-methylheptan-2-yl]-2,15-dimethyltetracyclo[8.7.0.0²,⁷.0¹¹,¹⁵]heptadecane-5,9,16-triol	452.3501746	452.667	[H]C1CC([C@@H](C)C[C@H](O)CC(C)(C)O)[C@]2(C)C1[C@]1([H])[C@H](O)C[C@]3([H])C[C@H](O)CC[C@]3(C)[C@@]1([H])C[C@@H]2O	Lipids and lipid-like molecules	Steroids and steroid derivatives	Bile acids, alcohols and derivatives	Aliphatic homopolycyclic compounds	27.56247213	2.737928688	C01	Lipids and lipid-like molecules	C14 (86)	C14	Glycerolipids	C30	Diradylglycerols	4	Burkholderiales bacterium 1 1 47
mbx1202	Bacteroides fragilis	0.290906658	1.47E-07	0.000219052	1202	459.3100736	TRUE	0.9025135	12498.03142	0.001522899	C28H44O5	-H(-)	43	(3beta,5alpha,9alpha,14alpha,22E,24R)-3,5,9,14-Tetrahydroxyergosta-7,22-dien-6-one	HMDB0032690; HMDB0038498; HMDB0038500; HMDB0038501; HMDB32690; HMDB38498; HMDB38500; HMDB38501	NA	NA	HMDB0032690	4	(3beta,5alpha,9alpha,14alpha,22E,24R)-3,5,9,14-Tetrahydroxyergosta-7,22-dien-6-one	14-[(3E)-5,6-dimethylhept-3-en-2-yl]-1,5,7,11-tetrahydroxy-2,15-dimethyltetracyclo[8.7.0.0²,⁷.0¹¹,¹⁵]heptadec-9-en-8-one	460.3188745	460.646	CC(C)C(C)\C=C\C(C)C1CCC2(O)C3=CC(=O)C4(O)CC(O)CCC4(C)C3(O)CCC12C	Lipids and lipid-like molecules	Steroids and steroid derivatives	Ergostane steroids		19.5315486	9.998326701	C01	Lipids and lipid-like molecules	C12 (101)	C12	Steroids and steroid derivatives	C10	Triterpenoids	19	Bacteroides fragilis
mbx1033	Burkholderiales bacterium 1 1 47	0.290794264	1.48E-07	0.00022048	1033	403.3585471	TRUE	0.85840034	9089.085205	-0.000394359	C27H48O2	-H(-)	100	3a,7a-Dihydroxy-5b-cholestane	HMDB0006893; HMDB0031035; HMDB0036844; HMDB06893; HMDB31035; HMDB36844	C05452	CHEBI:1258594; CHEBI:28047	HMDB0006893	3	3a,7a-Dihydroxy-5b-cholestane	5β-cholestane-3α,7α-diol	404.3654308	404.6688	[H][C@@]1(CC[C@@]2([H])[C@]3([H])[C@H](O)C[C@]4([H])C[C@H](O)CC[C@]4(C)[C@@]3([H])CC[C@]12C)[C@H](C)CCCC(C)C	Lipids and lipid-like molecules	Steroids and steroid derivatives	Cholestane steroids		23.03922849	5.520789915	C01	Lipids and lipid-like molecules	C12 (101)	C12	Steroids and steroid derivatives	C10	Triterpenoids	17	Burkholderiales bacterium 1 1 47
mbx0394	Bacteroides thetaiotaomicron	-0.290565159	1.52E-07	0.000224596	394	229.0179744	TRUE	0.830704655	10724.24241	-0.00035716	C9H10O5S	-H(-)	100	(4-ethenyl-2-methoxyphenyl)oxidanesulfonic acid	HMDB0127980; HMDB0134048; HMDB0135258; HMDB0135295; HMDB0135297; HMDB0135299; HMDB0135301; HMDB0135303; HMDB0135304; HMDB0135306; HMDB0135307; HMDB0135311; HMDB0135656; HMDB0135657	NA	NA	HMDB0127980	14	(4-ethenyl-2-methoxyphenyl)oxidanesulfonic acid	(4-ethenyl-2-methoxyphenyl)oxidanesulfonic acid	230.0248946	230.23	COC1=C(OS(O)(=O)=O)C=CC(C=C)=C1	Organic acids and derivatives	Organic sulfuric acids and derivatives	Arylsulfates	Aromatic homomonocyclic compounds	-8.682481938	-3.626058445	C02	Organic acids and derivatives	C23 (82)	C23	Organic sulfuric acids and derivatives	C20	Arylsulfates	27	Bacteroides thetaiotaomicron
mbx0535	Akkermansia muciniphila	0.289705871	1.66E-07	0.00024403	535	263.104094	TRUE	0.8608377	61986.62006	-0.00036411	C13H16N2O4	-H(-)	100	Acetyl-N-formyl-5-methoxykynurenamine	HMDB0004259; HMDB0006344; HMDB0061136; HMDB04259; HMDB06344; HMDB61136	C04148; C05642	CHEBI:17884	HMDB0004259	3	Acetyl-N-formyl-5-methoxykynurenamine	N-[3-(2-formamido-5-methoxyphenyl)-3-oxopropyl]acetamide	264.111007	264.2771	COC1=CC(C(=O)CCNC(C)=O)=C(NC=O)C=C1	Organic oxygen compounds	Organooxygen compounds	Carbonyl compounds	Aromatic homomonocyclic compounds	-12.45248882	3.327389789	C02	Organic acids and derivatives	C04 (105)	C04	Carboxylic acids and derivatives	C04	Amino acids, peptides, and analogues	34	Akkermansia muciniphila
mbx0645	Bacteroides fragilis	0.28956422	1.68E-07	0.000245405	645	295.2277719	TRUE	0.83968508	25598.36526	9.54E-05	C18H32O3	-H(-)	100	13S-hydroxyoctadecadienoic acid	HMDB0004667; HMDB0004670; HMDB0004701; HMDB0004702; HMDB0010223; HMDB0029796; HMDB0029978; HMDB0029998; HMDB0061708; HMDB0062652; HMDB0112194; HMDB04667; HMDB04670; HMDB04701; HMDB04702; HMDB06939; HMDB10223; HMDB29796; HMDB29978; HMDB29998; HMDB61708; HMDB62652	C14762; C14767; C14825; C14826	CHEBI:34154; CHEBI:34496; CHEBI:38299; CHEBI:595882; CHEBI:72651	HMDB0004667	11	13-HODE	13-hydroxyoctadecadienoic acid	296.2351449	296.4449	CCCCC[C@H](O)\C=C\C=C/CCCCCCCC(O)=O	Lipids and lipid-like molecules	Fatty Acyls	Lineolic acids and derivatives	Aliphatic acyclic compounds	21.50794773	10.31169955	C01	Lipids and lipid-like molecules	C12 (101)	C12	Steroids and steroid derivatives	C10	Triterpenoids	24	Bacteroides fragilis
mbx1139	Prevotella copri	-0.289553962	1.68E-07	0.000245405	1139	433.3330861	TRUE	0.88261914	26346.67717	-0.000754186	C27H46O4	-H(-)	100	3a,7a-Dihydroxycoprostanic acid	HMDB0000359; HMDB0003533; HMDB00359; HMDB0062208; HMDB01974; HMDB03533; HMDB06263; HMDB62208	C01301	CHEBI:16466; CHEBI:63848	HMDB0000359	3	3alpha,7alpha-Dihydroxycoprostanic acid	(6R)-6-[(1S,2S,5R,7S,9R,10R,11S,14R,15R)-5,9-dihydroxy-2,15-dimethyltetracyclo[8.7.0.0^{2,7}.0^{11,15}]heptadecan-14-yl]-2-methylheptanoic acid	434.33961	434.661	[H][C@@]1(CC[C@@]2([H])[C@]3([H])[C@H](O)C[C@]4([H])C[C@H](O)CC[C@]4(C)[C@@]3([H])CC[C@]12C)[C@H](C)CCCC(C)C(O)=O	Lipids and lipid-like molecules	Steroids and steroid derivatives	Bile acids, alcohols and derivatives	Aliphatic homopolycyclic compounds	23.38391485	6.047011944	C01	Lipids and lipid-like molecules	C12 (101)	C12	Steroids and steroid derivatives	C10	Triterpenoids	13	Prevotella copri
mbx1247	Burkholderiales bacterium 1 1 47	0.289141288	1.76E-07	0.000254708	1247	477.3230333	TRUE	0.904630305	10754.02886	-0.00087225	C28H46O6	-H(-)	100	Dolicholide	HMDB0034086; HMDB0038495; HMDB34086; HMDB38495	NA	NA	HMDB0034086	2	Dolicholide	15-(3,4-dihydroxy-6-methyl-5-methylideneheptan-2-yl)-4,5-dihydroxy-2,16-dimethyl-9-oxatetracyclo[9.7.0.0²,⁷.0¹²,¹⁶]octadecan-8-one	478.3294392	478.6612	CC(C)C(=C)C(O)C(O)C(C)C1CCC2C3COC(=O)C4CC(O)C(O)CC4(C)C3CCC12C	Organic oxygen compounds	Organooxygen compounds	Alcohols and polyols	Aliphatic homomonocyclic compounds	22.79730082	6.735836485	C01	Lipids and lipid-like molecules	C12 (101)	C12	Steroids and steroid derivatives	C10	Triterpenoids	8	Burkholderiales bacterium 1 1 47
mbx0301	Bifidobacterium longum	-0.288764514	1.83E-07	0.000263388	301	203.0017781	TRUE	0.84619898	106008.4551	0.000189144	C7H8O5S	-H(-)	100	O-methoxycatechol-O-sulphate	HMDB0060013; HMDB60013	NA	CHEBI:133460	HMDB0060013	1	O-methoxycatechol-O-sulphate	(2-methoxyphenyl)oxidanesulfonic acid	204.0092441	204.2	COC1=CC=CC=C1OS(O)(=O)=O	Organic acids and derivatives	Organic sulfuric acids and derivatives	Arylsulfates	Aromatic homomonocyclic compounds	-8.813947712	-4.494612988	C02	Organic acids and derivatives	C23 (82)	C23	Organic sulfuric acids and derivatives	C20	Arylsulfates	32	Bifidobacterium longum
mbx0946	Bifidobacterium longum	0.288508254	1.87E-07	0.000267597	946	377.2703384	TRUE	0.874379575	8248.37785	-0.000606451	C23H38O4	-H(-)	100	2-Arachidonylglycerol	HMDB0004666; HMDB0011549; HMDB0011578; HMDB0011579; HMDB0035273; HMDB0036356; HMDB0036568; HMDB04666; HMDB11548; HMDB11549; HMDB11578; HMDB11579; HMDB35273; HMDB36356; HMDB36568	C13856	CHEBI:34071; CHEBI:52392; CHEBI:66735	HMDB0004666	7	MG(0:0/20:4(5Z,8Z,11Z,14Z)/0:0)	2-arachidonoylglycerol	378.2770097	378.5454	[H]C(CO)(CO)OC(=O)CCC\C=C/C\C=C/C\C=C/C\C=C/CCCCC	Lipids and lipid-like molecules	Endocannabinoids		Aliphatic acyclic compounds	21.21714619	5.882063479	C01	Lipids and lipid-like molecules	C12 (101)	C12	Steroids and steroid derivatives	C10	Triterpenoids	12	Bifidobacterium longum
mbx0394	Clostridium hathewayi	-0.28849539	1.88E-07	0.000267597	394	229.0179744	TRUE	0.830704655	10724.24241	-0.00035716	C9H10O5S	-H(-)	100	(4-ethenyl-2-methoxyphenyl)oxidanesulfonic acid	HMDB0127980; HMDB0134048; HMDB0135258; HMDB0135295; HMDB0135297; HMDB0135299; HMDB0135301; HMDB0135303; HMDB0135304; HMDB0135306; HMDB0135307; HMDB0135311; HMDB0135656; HMDB0135657	NA	NA	HMDB0127980	14	(4-ethenyl-2-methoxyphenyl)oxidanesulfonic acid	(4-ethenyl-2-methoxyphenyl)oxidanesulfonic acid	230.0248946	230.23	COC1=C(OS(O)(=O)=O)C=CC(C=C)=C1	Organic acids and derivatives	Organic sulfuric acids and derivatives	Arylsulfates	Aromatic homomonocyclic compounds	-8.682481938	-3.626058445	C02	Organic acids and derivatives	C23 (82)	C23	Organic sulfuric acids and derivatives	C20	Arylsulfates	27	Clostridium hathewayi
mbx1210	Bifidobacterium longum	0.288466007	1.88E-07	0.000267597	1210	461.3275202	TRUE	0.90935391	40340.60944	-0.000273662	C28H46O5	-H(-)	100	Dolichosterone	HMDB0034336; HMDB0038499; HMDB34336; HMDB38499	NA	NA	HMDB0034336	2	Dolichosterone	14-(3,4-dihydroxy-6-methyl-5-methylideneheptan-2-yl)-4,5-dihydroxy-2,15-dimethyltetracyclo[8.7.0.0²,⁷.0¹¹,¹⁵]heptadecan-8-one	462.3345246	462.6618	CC(C)C(=C)C(O)C(O)C(C)C1CCC2C3CC(=O)C4CC(O)C(O)CC4(C)C3CCC12C	Lipids and lipid-like molecules	Steroids and steroid derivatives	Bile acids, alcohols and derivatives	Aliphatic homopolycyclic compounds	20.38020769	9.055688512	C01	Lipids and lipid-like molecules	C12 (101)	C12	Steroids and steroid derivatives	C10	Triterpenoids	16	Bifidobacterium longum
mbx0756	Burkholderiales bacterium 1 1 47	-0.288409379	1.89E-07	0.000267855	756	326.0886107	TRUE	0.88686115	7241.514138	-0.000471414	C14H17NO8	-H(-)	100	Acetaminophen glucuronide	HMDB0010316; HMDB0029344; HMDB10316; HMDB29344	NA	CHEBI:32636	HMDB0010316	2	Acetaminophen glucuronide	acetaminophen glucuronide	327.0954165	327.2867	CC(=O)NC1=CC=C(O[C@@H]2O[C@@H]([C@@H](O)[C@H](O)[C@H]2O)C(O)=O)C=C1	Organic oxygen compounds	Organooxygen compounds	Carbohydrates and carbohydrate conjugates	Aromatic heteromonocyclic compounds	-1.682428076	-4.2898542	C02	Organic acids and derivatives	C20 (23)	C20	Organooxygen compounds	C23	Carbohydrates and carbohydrate conjugates	3	Burkholderiales bacterium 1 1 47
mbx0082	Bifidobacterium longum	-0.288355152	1.90E-07	0.000268054	82	132.0303569	TRUE	0.709942135	10614.56041	-0.000125977	C4H7NO4	-H(-)	100	Aspartate	HMDB0000191; HMDB0006483; HMDB0011753; HMDB00191; HMDB0062186; HMDB06483; HMDB11753; HMDB62186	C00049; C00402; C16433; C19911	CHEBI:17053; CHEBI:17364; CHEBI:22660; CHEBI:24786	HMDB0000191	4	L-Aspartic acid	L-aspartic acid	133.0375077	133.1027	N[C@@H](CC(O)=O)C(O)=O	Organic acids and derivatives	Carboxylic acids and derivatives	Amino acids, peptides, and analogues	Aliphatic acyclic compounds	-7.68960993	-21.49538052	C02	Organic acids and derivatives	C13 (102)	C13	Carboxylic acids and derivatives	C25	Amino acids, peptides, and analogues	5	Bifidobacterium longum
mbx1143	Bifidobacterium longum	0.288238533	1.93E-07	0.000269965	1143	435.179429	TRUE	0.89984274	2100.948373	0.001882106	C26H28O6	-H(-)	24	Artocarpin	HMDB0030849; HMDB0033806; HMDB0041212; HMDB0129645; HMDB0134743; HMDB30849; HMDB33806; HMDB41212	NA	CHEBI:65439	HMDB0030849	5	Artocarpin	2-(2,4-dihydroxyphenyl)-5-hydroxy-7-methoxy-6-[(1E)-3-methylbut-1-en-1-yl]-3-(3-methylbut-2-en-1-yl)chromen-4-one	436.1885886	436.4969	COC1=CC2=C(C(O)=C1\C=C\C(C)C)C(=O)C(CC=C(C)C)=C(O2)C1=C(O)C=C(O)C=C1	Phenylpropanoids and polyketides	Flavonoids	Flavones	Aromatic heteropolycyclic compounds	-2.409032362	17.44082715	C01	Lipids and lipid-like molecules	C01 (55)	C01	Organooxygen compounds	C32	1-benzopyrans	5	Bifidobacterium longum
mbx0385	Prevotella copri	0.288184423	1.94E-07	0.000270173	385	226.0492035	TRUE	0.72931719	2696.241587	0.001762767	C13H9NO3	-H(-)	29	Lansine	HMDB0030218; HMDB0030319; HMDB30218; HMDB30319	NA	NA	HMDB0030218	2	Lansine	2,6-dihydroxy-9H-carbazole-3-carbaldehyde	227.0582432	227.2155	OC1=CC2=C(NC3=CC(O)=C(C=O)C=C23)C=C1	Organoheterocyclic compounds	Indoles and derivatives	Carbazoles	Aromatic heteropolycyclic compounds	-10.54323976	-9.769800078	C02	Organic acids and derivatives	C23 (82)	C23	Organic sulfuric acids and derivatives	C17	Amino acids, peptides, and analogues	3	Prevotella copri
mbx1105	Bifidobacterium longum	0.288125421	1.95E-07	0.000270522	1105	423.2767921	TRUE	0.85538155	3211.03716	-0.001581012	C24H40O6	-H(-)	39	1b-Hydroxycholic acid	HMDB0000307; HMDB0000311; HMDB0000316; HMDB0000340; HMDB0000367; HMDB0000377; HMDB0000399; HMDB0000433; HMDB0000437; HMDB0013158; HMDB0013192; HMDB00307; HMDB00311; HMDB00316; HMDB00340; HMDB00342; HMDB00367; HMDB00377; HMDB00399; HMDB00433; HMDB00437; HMDB13158; HMDB13192	NA	NA	HMDB0000307	11	1beta-Hydroxycholic acid	(4R)-4-[(1S,2S,3R,5S,7S,9R,10S,11S,14R,15R,16S)-3,5,9,16-tetrahydroxy-2,15-dimethyltetracyclo[8.7.0.0^{2,7}.0^{11,15}]heptadecan-14-yl]pentanoic acid	424.282489	424.5708	[H][C@@]1(CC[C@@]2([H])[C@]3([H])[C@H](O)C[C@]4([H])C[C@H](O)C[C@@H](O)[C@]4(C)[C@@]3([H])C[C@H](O)[C@]12C)[C@H](C)CCC(O)=O	Lipids and lipid-like molecules	Steroids and steroid derivatives	Bile acids, alcohols and derivatives	Aliphatic homopolycyclic compounds	20.23895449	9.62726033	C01	Lipids and lipid-like molecules	C12 (101)	C12	Steroids and steroid derivatives	C10	Triterpenoids	15	Bifidobacterium longum
mbx0536	Methanobrevibacter unclassified	0.287914684	1.99E-07	0.000274573	536	264.0879871	TRUE	0.80934945	2392.707458	-0.00024157	C13H15NO5	-H(-)	100	2-(2-Phenylacetoxy)propionylglycine	HMDB0059732; HMDB0059772; HMDB59732; HMDB59772	NA	CHEBI:89911	HMDB0059732	2	2-(2-Phenylacetoxy)propionylglycine	[(2-phenylacetyl)oxy](propanamido)acetic acid	265.0950226	265.2619	CCC(=O)NC(OC(=O)CC1=CC=CC=C1)C(O)=O	Organic acids and derivatives	Carboxylic acids and derivatives	Amino acids, peptides, and analogues	Aromatic homomonocyclic compounds	-25.94112325	-1.265587865	C02	Organic acids and derivatives	C04 (105)	C04	Carboxylic acids and derivatives	C02	Amino acids, peptides, and analogues	18	Methanobrevibacter unclassified
mbx0957	Bacteroides dorei	0.287829817	2.01E-07	0.000274573	957	379.2859021	TRUE	0.85440797	5378.641605	-0.000520186	C23H40O4	-H(-)	100	MG(0:0/20:3(11Z,14Z,17Z)/0:0)	HMDB0011545; HMDB0011546; HMDB0011547; HMDB0011575; HMDB0011576; HMDB0011577; HMDB0032735; HMDB0039403; HMDB0041103; HMDB11545; HMDB11546; HMDB11547; HMDB11575; HMDB11576; HMDB11577; HMDB32735; HMDB39403; HMDB41103	NA	NA	HMDB0011545	9	MG(0:0/20:3(11Z,14Z,17Z)/0:0)	1,3-dihydroxypropan-2-yl (11Z,14Z,17Z)-icosa-11,14,17-trienoate	380.2926598	380.5613	[H]C(CO)(CO)OC(=O)CCCCCCCCC\C=C/C\C=C/C\C=C/CC	Lipids and lipid-like molecules	Endocannabinoids		Aliphatic acyclic compounds	21.93386047	4.171127878	C01	Lipids and lipid-like molecules	C12 (101)	C12	Steroids and steroid derivatives	C10	Triterpenoids	9	Bacteroides dorei
mbx0642	Prevotella copri	0.287784027	2.02E-07	0.000274573	642	295.0829666	TRUE	0.826105475	2337.365894	0.000696719	C15H12N4O3	-H(-)	100	4-Carboxynevirapine	HMDB0060759; HMDB60759	NA	NA	HMDB0060759	1	4-Carboxynevirapine	2-cyclopropyl-10-oxo-2,4,9,15-tetraazatricyclo[9.4.0.0³,⁸]pentadeca-1(15),3(8),4,6,11,13-hexaene-7-carboxylic acid	296.0909403	296.2808	OC(=O)C1=CC=NC2=C1NC(=O)C1=CC=CN=C1N2C1CC1	Lipids and lipid-like molecules	Steroids and steroid derivatives	Estrane steroids	Aliphatic homopolycyclic compounds	-11.31475686	27.45391753	C02	Organic acids and derivatives	C09 (30)	C09	Prenol lipids	C16	Sesquiterpenoids	9	Prevotella copri
mbx0534	Streptococcus australis	-0.28777533	2.02E-07	0.000274573	534	263.082618	TRUE	0.8304593	3367.389609	-1.73E-05	C16H12N2O2	-H(-)	100	Perlolyrine	HMDB0030327; HMDB30327	C09231	CHEBI:610215	HMDB0030327	1	Perlolyrine	perlolyrine	264.0898776	264.2787	OCC1=CC=C(O1)C1=NC=CC2=C1NC1=CC=CC=C21	Alkaloids and derivatives	Harmala alkaloids		Aromatic heteropolycyclic compounds	-12.8233383	2.771677847	C02	Organic acids and derivatives	C23 (82)	C23	Organic sulfuric acids and derivatives	C19	Amino acids, peptides, and analogues	15	Streptococcus australis
mbx0427	Bacteroides fragilis	-0.287743756	2.03E-07	0.000274573	427	237.0279388	TRUE	0.45335667	2578.275831	0.000256812	C6H11N2O6P	-H(-)	100	D-Erythro-imidazole-glycerol-phosphate	HMDB0012208; HMDB12208	C04666	CHEBI:17805	HMDB0012208	1	D-Erythro-imidazole-glycerol-phosphate	(2R,3S)-2,3-dihydroxy-3-(1H-imidazol-4-yl)propoxyphosphonic acid	238.0354726	238.1351	O[C@H](COP(O)(O)=O)[C@@H](O)C1=CNC=N1	Organic acids and derivatives	Organic phosphoric acids and derivatives	Phosphate esters	Aromatic heteromonocyclic compounds	-9.053627541	-14.03632326	C02	Organic acids and derivatives	C23 (82)	C23	Organic sulfuric acids and derivatives	C17	Amino acids, peptides, and analogues	19	Bacteroides fragilis
mbx1275	Burkholderiales bacterium 1 1 47	0.28770532	2.03E-07	0.000274573	1275	493.2805478	TRUE	0.88945228	3100.736724	0.000142477	C27H42O8	-H(-)	100	(3b,4b,11b,14b)-11-Ethoxy-3,4-epoxy-14-hydroxy-12-cyathen-15-al 14-xyloside	HMDB0034617; HMDB34617	NA	NA	HMDB0034617	1	(3b,4b,11b,14b)-11-Ethoxy-3,4-epoxy-14-hydroxy-12-cyathen-15-al 14-xyloside	14-ethoxy-4-isopropyl-7,10-dimethyl-11-[(3,4,5-trihydroxyoxan-2-yl)oxy]-3-oxatetracyclo[8.5.0.0²,⁴.0²,⁷]pentadec-12-ene-13-carbaldehyde	494.2879683	494.6176	CCOC1CC2C34OC3(CCC4(C)CCC2(C)C(OC2OCC(O)C(O)C2O)C=C1C=O)C(C)C	Lipids and lipid-like molecules	Prenol lipids	Diterpenoids	Aliphatic heteropolycyclic compounds	13.37679492	8.345107997	C01	Lipids and lipid-like molecules	C02 (90)	C02	Prenol lipids	C05	Sesquiterpenoids	3	Burkholderiales bacterium 1 1 47
mbx0301	Eggerthella unclassified	-0.287618477	2.05E-07	0.000275742	301	203.0017781	TRUE	0.84619898	106008.4551	0.000189144	C7H8O5S	-H(-)	100	O-methoxycatechol-O-sulphate	HMDB0060013; HMDB60013	NA	CHEBI:133460	HMDB0060013	1	O-methoxycatechol-O-sulphate	(2-methoxyphenyl)oxidanesulfonic acid	204.0092441	204.2	COC1=CC=CC=C1OS(O)(=O)=O	Organic acids and derivatives	Organic sulfuric acids and derivatives	Arylsulfates	Aromatic homomonocyclic compounds	-8.813947712	-4.494612988	C02	Organic acids and derivatives	C23 (82)	C23	Organic sulfuric acids and derivatives	C20	Arylsulfates	32	Eggerthella unclassified
mbx0644	Prevotella copri	-0.28753304	2.07E-07	0.000276882	644	295.1914321	TRUE	0.807069925	4443.702734	4.98E-05	C17H28O4	-H(-)	100	Tanacetol B	HMDB0035075; HMDB0038798; HMDB0134775; HMDB35075; HMDB38798	NA	NA	HMDB0035075	3	Tanacetol B	(1E)-7-hydroxy-5-(2-hydroxypropan-2-yl)-2-methyl-8-methylidenecyclodec-1-en-1-yl acetate	296.1987594	296.4018	CC(=O)O\C1=C(C)\CCC(CC(O)C(=C)CC1)C(C)(C)O	Lipids and lipid-like molecules	Prenol lipids	Sesquiterpenoids	Aliphatic homomonocyclic compounds	29.04699405	11.41356826	C01	Lipids and lipid-like molecules	C15 (19)	C15	Fatty Acyls	C11	Diterpenoids	12	Prevotella copri
mbx0940	Prevotella copri	-0.287405993	2.10E-07	0.000279207	940	375.2526516	TRUE	0.87281233	4222.72114	0.001430257	C23H36O4	-H(-)	50	MG(0:0/20:5(5Z,8Z,11Z,14Z,17Z)/0:0)	HMDB0011550; HMDB0011580; HMDB0012868; HMDB0039278; HMDB11550; HMDB11580; HMDB12868; HMDB39278	NA	NA	HMDB0011550	4	MG(0:0/20:5(5Z,8Z,11Z,14Z,17Z)/0:0)	1,3-dihydroxypropan-2-yl (5Z,8Z,11Z,14Z,17Z)-icosa-5,8,11,14,17-pentaenoate	376.2613596	376.5295	[H]C(CO)(CO)OC(=O)CCC\C=C/C\C=C/C\C=C/C\C=C/C\C=C/CC	Lipids and lipid-like molecules	Endocannabinoids		Aliphatic acyclic compounds	10.76240542	20.33739708	C01	Lipids and lipid-like molecules	C05 (147)	C05	Fatty Acyls	C13	Carbohydrates and carbohydrate conjugates	5	Prevotella copri
mbx0026	Streptococcus salivarius	-0.287242498	2.13E-07	0.000282595	26	107.0501411	TRUE	0.82722437	91060.43071	9.70E-05	C7H8O	-H(-)	100	Benzyl alcohol	HMDB0001858; HMDB0002048; HMDB0002055; HMDB0003119; HMDB0033895; HMDB01858; HMDB02048; HMDB02055; HMDB03119; HMDB13762; HMDB33895	C00556; C01403; C01467; C01468; C01542	CHEBI:16579; CHEBI:17231; CHEBI:17847; CHEBI:17987; CHEBI:28054	HMDB0001858	5	p-Cresol	P-cresol	108.0575149	108.1378	CC1=CC=C(O)C=C1	Benzenoids	Phenols	Cresols	Aromatic homomonocyclic compounds	-11.56038045	2.666581377	C02	Organic acids and derivatives	C03 (138)	C03	Fatty Acyls	C20	Arylsulfates	33	Streptococcus salivarius
mbx1173	Burkholderiales bacterium 1 1 47	0.286703061	2.25E-07	0.000297109	1173	447.3485608	TRUE	0.858892915	159989.429	-0.000578928	C28H48O4	-H(-)	100	6-Deoxodolichosterone	HMDB0034332; HMDB0034423; HMDB34332; HMDB34423	C15793	NA	HMDB0034332	2	6-Deoxodolichosterone	14-(3,4-dihydroxy-6-methyl-5-methylideneheptan-2-yl)-2,15-dimethyltetracyclo[8.7.0.0²,⁷.0¹¹,¹⁵]heptadecane-4,5-diol	448.35526	448.6783	CC(C)C(=C)C(O)C(O)C(C)C1CCC2C3CCC4CC(O)C(O)CC4(C)C3CCC12C	Lipids and lipid-like molecules	Steroids and steroid derivatives	Bile acids, alcohols and derivatives		20.97322135	4.834109664	C01	Lipids and lipid-like molecules	C12 (101)	C12	Steroids and steroid derivatives	C10	Triterpenoids	9	Burkholderiales bacterium 1 1 47
mbx0572	Prevotella copri	0.286618324	2.27E-07	0.000298331	572	277.0031605	TRUE	0.815718175	3972.247728	-0.000799491	C9H10O8S	-H(-)	100	2-hydroxy-3-[4-hydroxy-3-(sulfooxy)phenyl]propanoic acid	HMDB0124971; HMDB0124972; HMDB0128014; HMDB0131461	NA	NA	HMDB0124971	4	2-hydroxy-3-[4-hydroxy-3-(sulfooxy)phenyl]propanoic acid	2-hydroxy-3-[4-hydroxy-3-(sulfooxy)phenyl]propanoic acid	278.0096385	278.23	OC(CC1=CC(OS(O)(=O)=O)=C(O)C=C1)C(O)=O	Organic acids and derivatives	Organic sulfuric acids and derivatives	Arylsulfates	Aromatic homomonocyclic compounds	-7.128133409	-2.433959573	C02	Organic acids and derivatives	C23 (82)	C23	Organic sulfuric acids and derivatives	C20	Arylsulfates	11	Prevotella copri
mbx0934	Prevotella copri	-0.286391131	2.32E-07	0.000303902	934	373.3117447	TRUE	0.86495191	2932.684448	-0.000541951	C25H42O2	-H(-)	100	5-(14-Nonadecenyl)-1,3-benzenediol	HMDB0031677; HMDB0039865; HMDB0039866; HMDB31677; HMDB39865; HMDB39866	NA	NA	HMDB0031677	3	5-(14-Nonadecenyl)-1,3-benzenediol	5-[(14E)-nonadec-14-en-1-yl]benzene-1,3-diol	374.3184806	374.5998	CCCC\C=C\CCCCCCCCCCCCCC1=CC(O)=CC(O)=C1	Benzenoids	Phenols	Benzenediols		19.91076782	6.479690016	C01	Lipids and lipid-like molecules	C12 (101)	C12	Steroids and steroid derivatives	C10	Triterpenoids	7	Prevotella copri
mbx0179	Bacteroides fragilis	0.286280926	2.35E-07	0.000305946	179	169.1232301	TRUE	0.6893028	11006.36808	0.000172612	C10H18O2	-H(-)	100	C10:1	HMDB0004980; HMDB0010726; HMDB0012183; HMDB0029358; HMDB0029859; HMDB0030031; HMDB0031002; HMDB0031003; HMDB0031297; HMDB0031362; HMDB0031440; HMDB0031441; HMDB0032119; HMDB0032275; HMDB0032393; HMDB0032452; HMDB0033203; HMDB0033377; HMDB0034427; HMDB0034581; HMDB0034880; HMDB0035122; HMDB0035365; HMDB0035837; HMDB0035839; HMDB0035907; HMDB0036099; HMDB0036211; HMDB0036990; HMDB0036992; HMDB00370…	C16462; C18066; C18202; C20326	CHEBI:16271; CHEBI:32380; CHEBI:32381; CHEBI:50243; CHEBI:50467; CHEBI:87327; CHEBI:88534; CHEBI:88903	HMDB0004980	50	cis-4-Decenoic acid	4-decenoic acid	170.1306798	170.2487	CCCCC\C=C/CCC(O)=O	Lipids and lipid-like molecules	Fatty Acyls	Fatty acids and conjugates	Aliphatic acyclic compounds	0.191894105	24.72155957	C01	Lipids and lipid-like molecules	C05 (147)	C05	Fatty Acyls	C13	Carbohydrates and carbohydrate conjugates	9	Bacteroides fragilis
mbx0395	Bacteroides thetaiotaomicron	-0.285904164	2.44E-07	0.000316394	395	229.0356289	TRUE	0.78563905	4611.217622	0.000615165	C10H14O2S2	-H(-)	100	3,3''-Dithiobis[4,5-dihydro-2-methylfuran]	HMDB0039670; HMDB39670	NA	NA	HMDB0039670	1	3,3'-Dithiobis[4,5-dihydro-2-methylfuran]	2-methyl-3-[(2-methyl-4,5-dihydrofuran-3-yl)disulfanyl]-4,5-dihydrofuran	230.0435211	230.347	CC1=C(CCO1)SSC1=C(C)OCC1	Organoheterocyclic compounds	Dihydrofurans		Aliphatic heteromonocyclic compounds	-9.355083345	-2.467921752	C02	Organic acids and derivatives	C08 (83)	C08	Carboxylic acids and derivatives	C17	Amino acids, peptides, and analogues	18	Bacteroides thetaiotaomicron
mbx0269	Prevotella copri	0.285798502	2.47E-07	0.000318382	269	195.0337837	TRUE	0.76583463	4504.562111	0.000351922	C7H16S3	-H(-)	100	1-(Methylthio)propyl propyl disulfide	HMDB0033044; HMDB0033045; HMDB33044; HMDB33045	NA	NA	HMDB0033044	2	1-(Methylthio)propyl propyl disulfide	1-(methylsulfanyl)-1-(propyldisulfanyl)propane	196.0414126	196.397	CCCSSC(CC)SC	Organosulfur compounds	Organic disulfides	Dialkyldisulfides	Aliphatic acyclic compounds	-25.10259382	-7.669943574	C02	Organic acids and derivatives	C23 (82)	C23	Organic sulfuric acids and derivatives	C19	Amino acids, peptides, and analogues	17	Prevotella copri
mbx0536	Oxalobacter formigenes	0.285604205	2.51E-07	0.000323257	536	264.0879871	TRUE	0.80934945	2392.707458	-0.00024157	C13H15NO5	-H(-)	100	2-(2-Phenylacetoxy)propionylglycine	HMDB0059732; HMDB0059772; HMDB59732; HMDB59772	NA	CHEBI:89911	HMDB0059732	2	2-(2-Phenylacetoxy)propionylglycine	[(2-phenylacetyl)oxy](propanamido)acetic acid	265.0950226	265.2619	CCC(=O)NC(OC(=O)CC1=CC=CC=C1)C(O)=O	Organic acids and derivatives	Carboxylic acids and derivatives	Amino acids, peptides, and analogues	Aromatic homomonocyclic compounds	-25.94112325	-1.265587865	C02	Organic acids and derivatives	C04 (105)	C04	Carboxylic acids and derivatives	C02	Amino acids, peptides, and analogues	18	Oxalobacter formigenes
mbx1229	Burkholderiales bacterium 1 1 47	0.285189327	2.62E-07	0.000335564	1229	469.3538144	TRUE	0.89526561	12448.09621	-0.000353341	C27H50O6	-H(-)	100	TG(8:0/8:0/8:0)	HMDB0011187; HMDB0059930; HMDB11187; HMDB59930	C13044	CHEBI:930032	HMDB0011187	2	TG(8:0/8:0/8:0)	Rato	470.3607393	470.6823	[H]C(COC(=O)CCCCCCC)(COC(=O)CCCCCCC)OC(=O)CCCCCCC	Lipids and lipid-like molecules	Glycerolipids	Triradylcglycerols	Aliphatic acyclic compounds	27.6818462	2.564604521	C01	Lipids and lipid-like molecules	C14 (86)	C14	Glycerolipids	C30	Diradylglycerols	3	Burkholderiales bacterium 1 1 47
mbx0408	Eggerthella lenta	-0.285056878	2.66E-07	0.000338591	408	231.0331722	TRUE	0.7725797	7800.545534	0.0009634	C10H16S3	-H(-)	100	4,7-Dihydro-5-(4-methyl-3-pentenyl)-1,2,3-trithiepin	HMDB0038182; HMDB38182	NA	NA	HMDB0038182	1	4,7-Dihydro-5-(4-methyl-3-pentenyl)-1,2,3-trithiepin	5-(4-methylpent-3-en-1-yl)-4,7-dihydro-1,2,3-trithiepine	232.0414126	232.429	CC(C)=CCCC1=CCSSSC1	Organosulfur compounds	Organic trisulfides		Aliphatic heteromonocyclic compounds	-8.599331442	-3.740133768	C02	Organic acids and derivatives	C23 (82)	C23	Organic sulfuric acids and derivatives	C20	Arylsulfates	13	Eggerthella lenta
mbx0290	Lactobacillus fermentum	0.284887109	2.70E-07	0.000342931	290	201.0228045	TRUE	0.79035935	10514.21713	-0.00010191	C8H10O4S	-H(-)	100	4-ethylphenylsulfate	HMDB0062551; HMDB0062721; HMDB62551; HMDB62721	NA	CHEBI:82932; CHEBI:82935	HMDB0062551	2	4-Ethylphenylsulfate	(4-ethylphenyl)oxidanesulfonic acid	202.02998	202.22	CCC1=CC=C(OS(O)(=O)=O)C=C1	Organic acids and derivatives	Organic sulfuric acids and derivatives	Arylsulfates	Aromatic homomonocyclic compounds	-11.64202976	-7.234843441	C02	Organic acids and derivatives	C23 (82)	C23	Organic sulfuric acids and derivatives	C17	Amino acids, peptides, and analogues	35	Lactobacillus fermentum
mbx1210	Oscillibacter unclassified	0.284756943	2.74E-07	0.000345953	1210	461.3275202	TRUE	0.90935391	40340.60944	-0.000273662	C28H46O5	-H(-)	100	Dolichosterone	HMDB0034336; HMDB0038499; HMDB34336; HMDB38499	NA	NA	HMDB0034336	2	Dolichosterone	14-(3,4-dihydroxy-6-methyl-5-methylideneheptan-2-yl)-4,5-dihydroxy-2,15-dimethyltetracyclo[8.7.0.0²,⁷.0¹¹,¹⁵]heptadecan-8-one	462.3345246	462.6618	CC(C)C(=C)C(O)C(O)C(C)C1CCC2C3CC(=O)C4CC(O)C(O)CC4(C)C3CCC12C	Lipids and lipid-like molecules	Steroids and steroid derivatives	Bile acids, alcohols and derivatives	Aliphatic homopolycyclic compounds	20.38020769	9.055688512	C01	Lipids and lipid-like molecules	C12 (101)	C12	Steroids and steroid derivatives	C10	Triterpenoids	16	Oscillibacter unclassified
mbx0749	Subdoligranulum unclassified	0.284617967	2.78E-07	0.000349313	749	324.0727779	TRUE	0.80536717	1921.973091	-0.000288635	C14H15NO8	-H(-)	100	Dihyroxy-1H-indole glucuronide I	HMDB0059997; HMDB59997	NA	CHEBI:88744	HMDB0059997	1	Dihyroxy-1H-indole glucuronide I	(2R,3R,4R,5S,6R)-3,4,5-trihydroxy-6-[(5-hydroxy-1H-indol-6-yl)oxy]oxane-2-carboxylic acid	325.0797665	325.2708	O[C@H]1[C@H](O)[C@@H](OC2=CC3=C(C=CN3)C=C2O)O[C@H]([C@@H]1O)C(O)=O	Organic oxygen compounds	Organooxygen compounds	Carbohydrates and carbohydrate conjugates	Aromatic heteropolycyclic compounds	-15.08007623	12.43961785	C02	Organic acids and derivatives	C16 (7)	C16	Organooxygen compounds	C04	Amino acids, peptides, and analogues	11	Subdoligranulum unclassified
mbx1173	Prevotella copri	-0.284457125	2.82E-07	0.000353483	1173	447.3485608	TRUE	0.858892915	159989.429	-0.000578928	C28H48O4	-H(-)	100	6-Deoxodolichosterone	HMDB0034332; HMDB0034423; HMDB34332; HMDB34423	C15793	NA	HMDB0034332	2	6-Deoxodolichosterone	14-(3,4-dihydroxy-6-methyl-5-methylideneheptan-2-yl)-2,15-dimethyltetracyclo[8.7.0.0²,⁷.0¹¹,¹⁵]heptadecane-4,5-diol	448.35526	448.6783	CC(C)C(=C)C(O)C(O)C(C)C1CCC2C3CCC4CC(O)C(O)CC4(C)C3CCC12C	Lipids and lipid-like molecules	Steroids and steroid derivatives	Bile acids, alcohols and derivatives		20.97322135	4.834109664	C01	Lipids and lipid-like molecules	C12 (101)	C12	Steroids and steroid derivatives	C10	Triterpenoids	9	Prevotella copri
mbx0541	Burkholderiales bacterium 1 1 47	-0.284393713	2.84E-07	0.000354133	541	267.0252503	TRUE	0.139955545	6287.694801	0.001491795	C11H12N2O2S2	-H(-)	45	(-)-Dioxibrassinin	HMDB0038634; HMDB38634	NA	NA	HMDB0038634	1	(-)-Dioxibrassinin	N-[(3-hydroxy-2-oxo-1H-indol-3-yl)methyl]methylsulfanylcarbothioamide	268.034019	268.355	CSC(=S)NCC1(O)C(=O)NC2=C1C=CC=C2	Organic acids and derivatives	Carboxylic acids and derivatives	Amino acids, peptides, and analogues	Aromatic heteropolycyclic compounds	-12.8410638	-13.82527289	C02	Organic acids and derivatives	C08 (83)	C08	Carboxylic acids and derivatives	C17	Amino acids, peptides, and analogues	5	Burkholderiales bacterium 1 1 47
mbx1038	Bacteroides dorei	0.284351419	2.85E-07	0.000354133	1038	405.301699	TRUE	0.86095634	8094.893885	-0.000667131	C25H42O4	-H(-)	100	MG(0:0/22:4(7Z,10Z,13Z,16Z)/0:0)	HMDB0011554; HMDB0011584; HMDB11554; HMDB11584	NA	NA	HMDB0011554	2	MG(0:0/22:4(7Z,10Z,13Z,16Z)/0:0)	1,3-dihydroxypropan-2-yl (7Z,10Z,13Z,16Z)-docosa-7,10,13,16-tetraenoate	406.3083098	406.5986	[H]C(CO)(CO)OC(=O)CCCCC\C=C/C\C=C/C\C=C/C\C=C/CCCCC	Lipids and lipid-like molecules	Glycerolipids	Monoradylglycerols	Aliphatic acyclic compounds	21.90331864	4.092882969	C01	Lipids and lipid-like molecules	C12 (101)	C12	Steroids and steroid derivatives	C10	Triterpenoids	9	Bacteroides dorei
mbx0327	Methanobrevibacter smithii	0.284312615	2.86E-07	0.000354133	327	211.0250458	TRUE	0.68513712	8268.684846	-0.000234738	C9H8O6	-H(-)	100	2-oxo-3-(3,4,5-trihydroxyphenyl)propanoic acid	HMDB0125210; HMDB0126568; HMDB0126571; HMDB0128683; HMDB0128685; HMDB0137303	NA	NA	HMDB0125210	6	2-oxo-3-(3,4,5-trihydroxyphenyl)propanoic acid	2-oxo-3-(3,4,5-trihydroxyphenyl)propanoic acid	212.032088	212.157	OC(=O)C(=O)CC1=CC(O)=C(O)C(O)=C1	Benzenoids	Benzene and substituted derivatives	Phenylpyruvic acid derivatives	Aromatic homomonocyclic compounds	-9.679792676	-2.329530527	C02	Organic acids and derivatives	C03 (138)	C03	Fatty Acyls	C20	Arylsulfates	12	Methanobrevibacter smithii
mbx1257	Bacteroides dorei	0.284128077	2.92E-07	0.00035923	1257	483.3256173	TRUE	0.90439272	13171.73464	0.001235372	C34H44O2	-H(-)	68	Tangeraxanthin	HMDB0039015; HMDB39015	NA	NA	HMDB0039015	1	Tangeraxanthin	(3E,5E,7E,9E,11Z,13E,15E,17E,19Z)-21-[(1Z)-4-hydroxy-2,6,6-trimethylcyclohex-2-en-1-ylidene]-6,10,15,19-tetramethylhenicosa-3,5,7,9,11,13,15,17,19-nonaen-2-one	484.3341307	484.712	CC(=O)\C=C\C=C(/C)\C=C\C=C(/C)\C=C/C=C/C(/C)=C/C=C/C(/C)=C\C=C1/C(C)=CC(O)CC1(C)C	Lipids and lipid-like molecules	Prenol lipids	Triterpenoids	Aliphatic homomonocyclic compounds	21.25233379	4.824069463	C01	Lipids and lipid-like molecules	C12 (101)	C12	Steroids and steroid derivatives	C10	Triterpenoids	8	Bacteroides dorei
mbx1093	Burkholderiales bacterium 1 1 47	0.284049134	2.94E-07	0.000360575	1093	419.3529718	TRUE	0.885755715	7434.348907	9.55E-05	C27H48O3	-H(-)	100	5-b-Cholestane-3a ,7a ,12a-triol	HMDB0001457; HMDB0003990; HMDB0012455; HMDB0039463; HMDB0060138; HMDB0062418; HMDB01457; HMDB03990; HMDB12455; HMDB39463; HMDB60138; HMDB62418	C05425; C05444; C05454	CHEBI:16496; CHEBI:28082; CHEBI:28540; CHEBI:48700	HMDB0001457	6	5beta-Cholestane-3alpha,7alpha,12alpha-triol	(1S,2S,5R,7S,9R,10R,11S,14R,15R,16S)-2,15-dimethyl-14-[(2R)-6-methylheptan-2-yl]tetracyclo[8.7.0.0^{2,7}.0^{11,15}]heptadecane-5,9,16-triol	420.3603454	420.6682	[H][C@@]1(CC[C@@]2([H])[C@]3([H])[C@H](O)C[C@]4([H])C[C@H](O)CC[C@]4(C)[C@@]3([H])C[C@H](O)[C@]12C)[C@H](C)CCCC(C)C	Lipids and lipid-like molecules	Steroids and steroid derivatives	Cholestane steroids	Aliphatic homopolycyclic compounds	23.83231032	7.113770413	C01	Lipids and lipid-like molecules	C12 (101)	C12	Steroids and steroid derivatives	C10	Triterpenoids	12	Burkholderiales bacterium 1 1 47
mbx0657	Bifidobacterium longum	-0.283837813	3.00E-07	0.00036675	657	299.0568327	TRUE	0.84798029	2897.041354	-0.000721569	C16H12O6	-H(-)	100	3,3'',7-Trihydroxy-4''-methoxyflavone	HMDB0029492; HMDB0029676; HMDB0030617; HMDB0030659; HMDB0030667; HMDB0032695; HMDB0032696; HMDB0033321; HMDB0033720; HMDB0033760; HMDB0034443; HMDB0037339; HMDB0037441; HMDB0042024; HMDB0124874; HMDB0126499; HMDB0128581; HMDB0128586; HMDB0129956; HMDB0130327; HMDB0130678; HMDB0132137; HMDB0132867; HMDB0132868; HMDB0133310; HMDB0133312; HMDB0133313; HMDB0133350; HMDB0133364; HMDB0133824; HMDB01340…	C04293; C10038; C10098; C10203; C10520; C10534; C17811	CHEBI:16514; CHEBI:4630; CHEBI:6099; CHEBI:8359; CHEBI:9429	HMDB0029492	40	3,3',7-Trihydroxy-4'-methoxyflavone	fisetin 4'-methyl ether	300.0633881	300.2629	COC1=CC=C(C=C1O)C1=C(O)C(=O)C2=CC=C(O)C=C2O1	Phenylpropanoids and polyketides	Flavonoids	Flavones	Aromatic heteropolycyclic compounds	4.098577952	-18.38482357	C02	Organic acids and derivatives	C18 (30)	C18	Carboxylic acids and derivatives	C01	Amino acids, peptides, and analogues	6	Bifidobacterium longum
mbx0236	Streptococcus salivarius	-0.283544063	3.09E-07	0.000375461	236	187.0072077	TRUE	0.8371498	1153280.765	-0.000155136	C7H8O4S	-H(-)	100	p-Cresol sulfate	HMDB0011635; HMDB0034782; HMDB11635; HMDB34782	NA	CHEBI:82914	HMDB0011635	2	p-Cresol sulfate	(4-methylphenyl)oxidanesulfonic acid	188.0143294	188.201	CC1=CC=C(OS(O)(=O)=O)C=C1	Organic acids and derivatives	Organic sulfuric acids and derivatives	Arylsulfates	Aromatic homomonocyclic compounds	-11.55761968	2.671799321	C02	Organic acids and derivatives	C03 (138)	C03	Fatty Acyls	C20	Arylsulfates	33	Streptococcus salivarius
mbx1173	Bacteroides dorei	0.283520298	3.10E-07	0.000375461	1173	447.3485608	TRUE	0.858892915	159989.429	-0.000578928	C28H48O4	-H(-)	100	6-Deoxodolichosterone	HMDB0034332; HMDB0034423; HMDB34332; HMDB34423	C15793	NA	HMDB0034332	2	6-Deoxodolichosterone	14-(3,4-dihydroxy-6-methyl-5-methylideneheptan-2-yl)-2,15-dimethyltetracyclo[8.7.0.0²,⁷.0¹¹,¹⁵]heptadecane-4,5-diol	448.35526	448.6783	CC(C)C(=C)C(O)C(O)C(C)C1CCC2C3CCC4CC(O)C(O)CC4(C)C3CCC12C	Lipids and lipid-like molecules	Steroids and steroid derivatives	Bile acids, alcohols and derivatives		20.97322135	4.834109664	C01	Lipids and lipid-like molecules	C12 (101)	C12	Steroids and steroid derivatives	C10	Triterpenoids	9	Bacteroides dorei
mbx1300	Prevotella copri	-0.283422432	3.13E-07	0.000376489	1300	507.3698493	TRUE	0.90005368	33459.62816	-0.000738198	C30H52O6	-H(-)	100	Fasciculol C	HMDB0035853; HMDB35853	NA	NA	HMDB0035853	1	Fasciculol C	2,6,6,11,15-pentamethyl-14-(1,5,6-trihydroxy-6-methylheptan-2-yl)tetracyclo[8.7.0.0²,⁷.0¹¹,¹⁵]heptadec-1(10)-ene-4,5,16-triol	508.3763894	508.7303	CC(C)(O)C(O)CCC(CO)C1CCC2(C)C3=C(CC(O)C12C)C1(C)CC(O)C(O)C(C)(C)C1CC3	Lipids and lipid-like molecules	Prenol lipids	Triterpenoids	Aliphatic homopolycyclic compounds	22.73288403	6.828096391	C01	Lipids and lipid-like molecules	C12 (101)	C12	Steroids and steroid derivatives	C10	Triterpenoids	9	Prevotella copri
mbx1137	Lachnospiraceae bacterium 5 1 63FAA	0.283411056	3.13E-07	0.000376489	1137	433.259409	TRUE	0.89470673	4900.100058	0.000152107	C25H38O6	-H(-)	100	(12S,15S)-15-O-Demethyl-10,29-dideoxy-11,12-dihydro-striatin C	HMDB0033030; HMDB0040389; HMDB33030; HMDB40389	NA	NA	HMDB0033030	2	(12S,15S)-15-O-Demethyl-10,29-dideoxy-11,12-dihydro-striatin C	8-isopropyl-2,5-dimethyl-15,19,23-trioxahexacyclo[18.2.1.0²,¹⁰.0⁵,⁹.0¹³,²².0¹⁶,²¹]tricos-8-ene-14,17,21-triol	434.2668389	434.5656	CC(C)C1=C2C3CCC4C5C(OC6OCC(O)C(OC4O)C56O)C3(C)CCC2(C)CC1	Lipids and lipid-like molecules	Prenol lipids	Diterpenoids	Aliphatic heteropolycyclic compounds	12.54610564	11.61468282	C01	Lipids and lipid-like molecules	C02 (90)	C02	Prenol lipids	C33	Eicosanoids	6	Lachnospiraceae bacterium 5 1 63FAA
mbx0494	Bacteroides fragilis	0.28334174	3.15E-07	0.000377566	494	251.2017094	TRUE	0.70403469	10291.89387	-5.67E-05	C16H28O2	-H(-)	100	C16:2	HMDB0000477; HMDB0029351; HMDB0030429; HMDB0031086; HMDB0032340; HMDB0037805; HMDB0038255; HMDB0039131; HMDB00477; HMDB29351; HMDB30429; HMDB31086; HMDB32340; HMDB37805; HMDB38255; HMDB39131	NA	CHEBI:86147	HMDB0000477	8	7Z,10Z-Hexadecadienoic acid	7Z,10Z-hexadecadienoic acid	252.2089301	252.3923	CCCCC\C=C/C\C=C/CCCCCC(O)=O	Lipids and lipid-like molecules	Fatty Acyls	Fatty acids and conjugates	Aliphatic acyclic compounds	1.164487531	24.08261498	C01	Lipids and lipid-like molecules	C05 (147)	C05	Fatty Acyls	C09	Fatty acids and conjugates	5	Bacteroides fragilis
mbx1247	Prevotella copri	-0.283267081	3.18E-07	0.000378853	1247	477.3230333	TRUE	0.904630305	10754.02886	-0.00087225	C28H46O6	-H(-)	100	Dolicholide	HMDB0034086; HMDB0038495; HMDB34086; HMDB38495	NA	NA	HMDB0034086	2	Dolicholide	15-(3,4-dihydroxy-6-methyl-5-methylideneheptan-2-yl)-4,5-dihydroxy-2,16-dimethyl-9-oxatetracyclo[9.7.0.0²,⁷.0¹²,¹⁶]octadecan-8-one	478.3294392	478.6612	CC(C)C(=C)C(O)C(O)C(C)C1CCC2C3COC(=O)C4CC(O)C(O)CC4(C)C3CCC12C	Organic oxygen compounds	Organooxygen compounds	Alcohols and polyols	Aliphatic homomonocyclic compounds	22.79730082	6.735836485	C01	Lipids and lipid-like molecules	C12 (101)	C12	Steroids and steroid derivatives	C10	Triterpenoids	8	Prevotella copri
mbx0026	Treponema succinifaciens	0.283218563	3.19E-07	0.000379161	26	107.0501411	TRUE	0.82722437	91060.43071	9.70E-05	C7H8O	-H(-)	100	Benzyl alcohol	HMDB0001858; HMDB0002048; HMDB0002055; HMDB0003119; HMDB0033895; HMDB01858; HMDB02048; HMDB02055; HMDB03119; HMDB13762; HMDB33895	C00556; C01403; C01467; C01468; C01542	CHEBI:16579; CHEBI:17231; CHEBI:17847; CHEBI:17987; CHEBI:28054	HMDB0001858	5	p-Cresol	P-cresol	108.0575149	108.1378	CC1=CC=C(O)C=C1	Benzenoids	Phenols	Cresols	Aromatic homomonocyclic compounds	-11.56038045	2.666581377	C02	Organic acids and derivatives	C03 (138)	C03	Fatty Acyls	C20	Arylsulfates	33	Treponema succinifaciens
mbx0749	Oxalobacter formigenes	0.283076971	3.24E-07	0.000380833	749	324.0727779	TRUE	0.80536717	1921.973091	-0.000288635	C14H15NO8	-H(-)	100	Dihyroxy-1H-indole glucuronide I	HMDB0059997; HMDB59997	NA	CHEBI:88744	HMDB0059997	1	Dihyroxy-1H-indole glucuronide I	(2R,3R,4R,5S,6R)-3,4,5-trihydroxy-6-[(5-hydroxy-1H-indol-6-yl)oxy]oxane-2-carboxylic acid	325.0797665	325.2708	O[C@H]1[C@H](O)[C@@H](OC2=CC3=C(C=CN3)C=C2O)O[C@H]([C@@H]1O)C(O)=O	Organic oxygen compounds	Organooxygen compounds	Carbohydrates and carbohydrate conjugates	Aromatic heteropolycyclic compounds	-15.08007623	12.43961785	C02	Organic acids and derivatives	C16 (7)	C16	Organooxygen compounds	C04	Amino acids, peptides, and analogues	11	Oxalobacter formigenes
mbx0026	Streptococcus parasanguinis	-0.283057736	3.24E-07	0.000380833	26	107.0501411	TRUE	0.82722437	91060.43071	9.70E-05	C7H8O	-H(-)	100	Benzyl alcohol	HMDB0001858; HMDB0002048; HMDB0002055; HMDB0003119; HMDB0033895; HMDB01858; HMDB02048; HMDB02055; HMDB03119; HMDB13762; HMDB33895	C00556; C01403; C01467; C01468; C01542	CHEBI:16579; CHEBI:17231; CHEBI:17847; CHEBI:17987; CHEBI:28054	HMDB0001858	5	p-Cresol	P-cresol	108.0575149	108.1378	CC1=CC=C(O)C=C1	Benzenoids	Phenols	Cresols	Aromatic homomonocyclic compounds	-11.56038045	2.666581377	C02	Organic acids and derivatives	C03 (138)	C03	Fatty Acyls	C20	Arylsulfates	33	Streptococcus parasanguinis
mbx0352	Bifidobacterium longum	-0.283022055	3.26E-07	0.000380833	352	217.0166107	TRUE	0.53488255	68057.57823	0.00100653	C8H10O5S	-H(-)	99	Tyrosol 4-sulfate	HMDB0041785; HMDB0124986; HMDB41785	NA	NA	HMDB0041785	2	Tyrosol 4-sulfate	[4-(2-hydroxyethyl)phenyl]oxidanesulfonic acid	218.0248941	218.227	OCCC1=CC=C(OS(O)(=O)=O)C=C1	Organic acids and derivatives	Organic sulfuric acids and derivatives	Arylsulfates	Aromatic homomonocyclic compounds	-9.825886563	-18.1432382	C02	Organic acids and derivatives	C13 (102)	C13	Carboxylic acids and derivatives	C17	Amino acids, peptides, and analogues	20	Bifidobacterium longum
mbx0178	Bifidobacterium longum	-0.282998526	3.26E-07	0.000380833	178	169.0142311	TRUE	0.712019505	6776.601534	0.000883787	C8H10S2	-H(-)	100	Benzyl methyl disulfide	HMDB0040590; HMDB40590	NA	NA	HMDB0040590	1	Benzyl methyl disulfide	disulfide, methyl phenylmethyl	170.0223917	170.295	CSSCC1=CC=CC=C1	Benzenoids	Benzene and substituted derivatives		Aromatic homomonocyclic compounds	-11.46562164	-21.66252501	C02	Organic acids and derivatives	C13 (102)	C13	Carboxylic acids and derivatives	C17	Amino acids, peptides, and analogues	3	Bifidobacterium longum
mbx0596	Methanobrevibacter smithii	0.282974827	3.27E-07	0.000380833	596	283.082908	TRUE	0.85491806	4088.33002	-0.000582349	C13H16O7	-H(-)	100	p-Cresol glucuronide	HMDB0011686; HMDB0034618; HMDB0038492; HMDB11686; HMDB34618; HMDB38492	NA	CHEBI:87986	HMDB0011686	3	p-Cresol glucuronide	(2S,3S,4S,5R,6S)-3,4,5-trihydroxy-6-(4-methylphenoxy)oxane-2-carboxylic acid	284.0896029	284.2619	CC1=CC=C(O[C@@H]2O[C@@H]([C@@H](O)[C@H](O)[C@H]2O)C(O)=O)C=C1	Organic oxygen compounds	Organooxygen compounds	Carbohydrates and carbohydrate conjugates	Aromatic heteromonocyclic compounds	-10.41665058	3.513213996	C01	Lipids and lipid-like molecules	C03 (138)	C03	Fatty Acyls	C20	Arylsulfates	9	Methanobrevibacter smithii
mbx1172	Saccharomyces cerevisiae	-0.282782901	3.33E-07	0.000386656	1172	447.27661	TRUE	0.87922406	5425.117239	-0.00139894	C26H40O6	-H(-)	53	(ent-2b,4S,9a)-2,4,9-Trihydroxy-10(14)-oplopen-3-one 2-(2-methylbutanoate) 9-(3-methyl-2E-pentenoate)	HMDB0040993; HMDB40993	NA	NA	HMDB0040993	1	(ent-2b,4S,9a)-2,4,9-Trihydroxy-10(14)-oplopen-3-one 2-(2-methylbutanoate) 9-(3-methyl-2E-pentenoate)	1-(1-hydroxyethyl)-7-isopropyl-3-[(2-methylbutanoyl)oxy]-4-methylidene-2-oxo-hexahydro-1H-inden-5-yl (2E)-3-methylpent-2-enoate	448.282489	448.5922	CCC(C)C(=O)OC1C2C(C(C(C)O)C1=O)C(CC(OC(=O)\C=C(/C)CC)C2=C)C(C)C	Lipids and lipid-like molecules	Prenol lipids	Sesquiterpenoids	Aliphatic homopolycyclic compounds	20.06820004	7.346147665	C01	Lipids and lipid-like molecules	C12 (101)	C12	Steroids and steroid derivatives	C10	Triterpenoids	16	Saccharomyces cerevisiae
mbx1067	Prevotella copri	-0.282661057	3.38E-07	0.000389345	1067	412.2860849	TRUE	0.89562583	3146.635075	-0.000368614	C26H39NO3	-H(-)	100	N-Docosahexaenoyl GABA	HMDB0062332; HMDB62332	NA	NA	HMDB0062332	1	N-Docosahexaenoyl GABA	4-{[(7Z,10Z,13Z,16Z,19Z)-1-hydroxydocosa-4,7,10,13,16,19-hexaen-1-ylidene]amino}butanoic acid	413.2929941	413.602	[H]\C(CC)=C(/[H])C\C([H])=C(\[H])CC([H])=C([H])CC([H])=C([H])C\C([H])=C(\[H])CC([H])=C([H])CCC(O)=NCCCC(O)=O	Organic acids and derivatives	Carboxylic acids and derivatives	Amino acids, peptides, and analogues	Aliphatic acyclic compounds	14.08532456	3.232364287	C01	Lipids and lipid-like molecules	C02 (90)	C02	Prenol lipids	C11	Diterpenoids	34	Prevotella copri
mbx0077	Bifidobacterium longum	-0.282634697	3.38E-07	0.000389345	77	130.0662007	TRUE	0.82097715	15820.33945	2.18E-05	C9H9N	-H(-)	100	3-Methylindole	HMDB0000466; HMDB0034236; HMDB00466; HMDB34236	C08313	CHEBI:85426; CHEBI:9171	HMDB0000466	2	3-Methylindole	scatole	131.0734993	131.1745	CC1=CNC2=C1C=CC=C2	Organoheterocyclic compounds	Indoles and derivatives	Indoles	Aromatic heteropolycyclic compounds	-10.10387739	2.264900341	C02	Organic acids and derivatives	C03 (138)	C03	Fatty Acyls	C20	Arylsulfates	13	Bifidobacterium longum
mbx0111	Bifidobacterium longum	-0.28246644	3.44E-07	0.000394377	111	146.082071	TRUE	0.669125525	10737.58673	0.000195343	C6H13NO3	-H(-)	100	(2R,3R,4R)-2-Amino-4-hydroxy-3-methylpentanoic acid	HMDB0029449; HMDB0033453; HMDB0061157; HMDB0142963; HMDB29449; HMDB33453; HMDB61157	C10144	CHEBI:435538; CHEBI:4969	HMDB0029449	4	(2R,3R,4R)-2-Amino-4-hydroxy-3-methylpentanoic acid	2-amino-4-hydroxy-3-methylpentanoic acid	147.0895433	147.1723	CC(O)C(C)C(N)C(O)=O	Organic acids and derivatives	Carboxylic acids and derivatives	Amino acids, peptides, and analogues	Aliphatic acyclic compounds	-11.14991858	-12.64015109	C02	Organic acids and derivatives	C08 (83)	C08	Carboxylic acids and derivatives	C17	Amino acids, peptides, and analogues	3	Bifidobacterium longum
mbx0142	Parasutterella excrementihominis	-0.28234885	3.48E-07	0.000397471	142	159.0409606	TRUE	0.908308235	1969.630293	0.000169258	C5H8N2O4	-H(-)	100	Tricholomic acid	HMDB0030412; HMDB0042037; HMDB30412; HMDB42037	C08298	CHEBI:29128; CHEBI:529821	HMDB0030412	2	Tricholomic acid	amino(3-oxo-1,2-oxazolidin-5-yl)acetic acid	160.0484068	160.128	NC(C1CC(=O)NO1)C(O)=O	Organic acids and derivatives	Carboxylic acids and derivatives	Amino acids, peptides, and analogues	Aliphatic heteromonocyclic compounds	-14.24702429	-5.752725731	C02	Organic acids and derivatives	C08 (83)	C08	Carboxylic acids and derivatives	C28	Amino acids, peptides, and analogues	2	Parasutterella excrementihominis
mbx0069	Bifidobacterium longum	-0.282207667	3.53E-07	0.000401533	69	128.0352972	TRUE	0.757836525	132816.6345	1.91E-05	C5H7NO3	-H(-)	100	Oxoproline	HMDB0000267; HMDB0000805; HMDB0001369; HMDB0001843; HMDB0002234; HMDB00267; HMDB0060262; HMDB0061093; HMDB0062585; HMDB00805; HMDB01369; HMDB01843; HMDB02234; HMDB60262; HMDB61093; HMDB62585	C01879; C02237; C04281; C04282	CHEBI:16010; CHEBI:16352; CHEBI:18183; CHEBI:27391; CHEBI:6151	HMDB0000267	8	Pyroglutamic acid	pyroglutamic acid	129.0425931	129.114	OC(=O)[C@@H]1CCC(=O)N1	Organic acids and derivatives	Carboxylic acids and derivatives	Amino acids, peptides, and analogues	Aliphatic heteromonocyclic compounds	-11.92126023	-17.0666044	C02	Organic acids and derivatives	C13 (102)	C13	Carboxylic acids and derivatives	C17	Amino acids, peptides, and analogues	5	Bifidobacterium longum
mbx1379	Bifidobacterium longum	0.282129586	3.56E-07	0.000403107	1379	559.1683698	TRUE	0.28150487	2244.824352	-0.001527275	C24H32O15	-H(-)	43	5''''-(4-Hydroxy-(E)-cinnamoyl) alpha-L-arabinofuranosyl-(1->3)-beta-D-xylopyranosyl-(1->4)-D-xylopyranoside	HMDB0041489; HMDB41489	NA	NA	HMDB0041489	1	5''-(4-Hydroxy-(E)-cinnamoyl) alpha-L-arabinofuranosyl-(1->3)-beta-D-xylopyranosyl-(1->4)-D-xylopyranoside	[5-({3,5-dihydroxy-2-[(4,5,6-trihydroxyoxan-3-yl)oxy]oxan-4-yl}oxy)-3,4-dihydroxyoxolan-2-yl]methyl (2E)-3-(4-hydroxyphenyl)prop-2-enoate	560.1741204	560.5019	OC1C(COC(=O)\C=C\C2=CC=C(O)C=C2)OC(OC2C(O)COC(OC3COC(O)C(O)C3O)C2O)C1O	Organic oxygen compounds	Organooxygen compounds	Carbohydrates and carbohydrate conjugates	Aromatic heteromonocyclic compounds	7.221419881	7.237026093	C01	Lipids and lipid-like molecules	C01 (55)	C01	Organooxygen compounds	C27	Carbohydrates and carbohydrate conjugates	8	Bifidobacterium longum
mbx1298	Lactobacillus fermentum	0.281918147	3.63E-07	0.000409782	1298	506.3249859	TRUE	0.940228105	72371.52819	0.000225286	C25H50NO7P	-H(-)	100	LysoPE(0:0/20:1(11Z))	HMDB0011482; HMDB0011512; HMDB11482; HMDB11512	NA	NA	HMDB0011482	2	LysoPE(0:0/20:1(11Z))	2-aminoethoxy(2R)-3-hydroxy-2-[(11Z)-icos-11-enoyloxy]propoxyphosphinic acid	507.3324895	507.6408	[H][C@@](CO)(COP(O)(=O)OCCN)OC(=O)CCCCCCCCC\C=C/CCCCCCCC	Lipids and lipid-like molecules	Glycerophospholipids	Glycerophosphoethanolamines	Aliphatic acyclic compounds	10.03664805	-10.69190766	C02	Organic acids and derivatives	C10 (56)	C10	Glycerophospholipids	C29	Glycerophosphoethanolamines	20	Lactobacillus fermentum
mbx0964	Oscillibacter unclassified	0.28188706	3.64E-07	0.000409782	964	381.2638095	TRUE	0.84443316	5101.849013	0.000836992	C22H38O5	-H(-)	100	Misoprostol	HMDB0015064; HMDB15064	NA	CHEBI:122391	HMDB0015064	1	Misoprostol	misoprostol	382.2719243	382.5341	CCCCC(C)(O)C\C=C\[C@H]1[C@H](O)CC(=O)[C@@H]1CCCCCCC(=O)OC	Lipids and lipid-like molecules	Fatty Acyls	Eicosanoids	Aliphatic homomonocyclic compounds	11.24723833	18.93502752	C01	Lipids and lipid-like molecules	C05 (147)	C05	Fatty Acyls	C13	Carbohydrates and carbohydrate conjugates	12	Oscillibacter unclassified
mbx1309	Coprococcus catus	0.281795215	3.68E-07	0.000411964	1309	512.2690417	TRUE	0.890404435	6575.923479	-0.000296279	C26H43NO7S	-H(-)	100	Sulfolithocholylglycine	HMDB0002639; HMDB02639	C11301	NA	HMDB0002639	1	Sulfolithocholylglycine	[(4R)-4-[(1S,2S,5R,7R,10R,11S,14R,15R)-2,15-dimethyl-5-(sulfooxy)tetracyclo[8.7.0.0^{2,7}.0^{11,15}]heptadecan-14-yl]pentanamido]acetic acid	513.2760239	513.69	[H][C@@]1(CC[C@@]2([H])[C@]3([H])CC[C@]4([H])C[C@@H](CC[C@]4(C)[C@@]3([H])CC[C@]12C)OS(O)(=O)=O)[C@H](C)CCC(=O)NCC(O)=O	Lipids and lipid-like molecules	Steroids and steroid derivatives	Bile acids, alcohols and derivatives	Aliphatic homopolycyclic compounds	10.84180914	1.093425809	C02	Organic acids and derivatives	C02 (90)	C02	Prenol lipids	C20	Arylsulfates	11	Coprococcus catus
mbx0103	Burkholderiales bacterium 1 1 47	-0.281114145	3.93E-07	0.000439031	103	144.0777435	TRUE	0.80342886	2797.545921	0.000106188	C5H11N3O2	-H(-)	100	4-Guanidinobutanoate	HMDB0003464; HMDB03464; HMDB05991	C01035	CHEBI:15728	HMDB0003464	1	4-Guanidinobutanoic acid	4-[(diaminomethylidene)amino]butanoic acid	145.0851266	145.1597	NC(=N)NCCCC(O)=O	Organic acids and derivatives	Carboxylic acids and derivatives	Amino acids, peptides, and analogues	Aliphatic acyclic compounds	-21.18673031	3.455075874	C02	Organic acids and derivatives	C21 (97)	C21	Carboxylic acids and derivatives	C31	Amino acids, peptides, and analogues	3	Burkholderiales bacterium 1 1 47
mbx1233	Bacteroides dorei	0.281015103	3.97E-07	0.000441683	1233	471.3258283	TRUE	0.8332977	6546.459845	0.00102441	C33H44O2	-H(-)	96	Methyl (7Z,9Z,9''Z)-6''-apo-y-caroten-6''-oate	HMDB0031381; HMDB0036882; HMDB31381; HMDB36882	NA	NA	HMDB0031381	2	Methyl (7Z,9Z,9'Z)-6'-apo-y-caroten-6'-oate	methyl (2E,4E,6E,8E,10E,12E,14E,16E,18E,20E)-4,8,13,17,21,25-hexamethylhexacosa-2,4,6,8,10,12,14,16,18,20,24-undecaenoate	472.3341307	472.7013	COC(=O)\C=C\C(\C)=C\C=C\C(\C)=C\C=C\C=C(/C)\C=C\C=C(/C)\C=C\C=C(/C)CCC=C(C)C	Lipids and lipid-like molecules	Prenol lipids	Triterpenoids	Aliphatic acyclic compounds	23.36046714	8.474475626	C01	Lipids and lipid-like molecules	C12 (101)	C12	Steroids and steroid derivatives	C10	Triterpenoids	11	Bacteroides dorei
mbx0404	Ruminococcus champanellensis	0.280816749	4.05E-07	0.000447708	404	230.0129804	TRUE	0.835825535	24322.50593	-0.000114195	C8H9NO5S	-H(-)	100	Paracetamol sulfate	HMDB0059911; HMDB0059994; HMDB59911; HMDB59994	NA	CHEBI:32635; CHEBI:88751	HMDB0059911	2	Paracetamol sulfate	acetaminophen sulfate	231.0201431	231.226	CC(=O)NC1=CC=C(OS(O)(=O)=O)C=C1	Organic acids and derivatives	Organic sulfuric acids and derivatives	Arylsulfates	Aromatic homomonocyclic compounds	-1.69043825	-4.345269561	C02	Organic acids and derivatives	C20 (23)	C20	Organooxygen compounds	C23	Carbohydrates and carbohydrate conjugates	15	Ruminococcus champanellensis
mbx1067	Odoribacter splanchnicus	0.280802092	4.06E-07	0.000447708	1067	412.2860849	TRUE	0.89562583	3146.635075	-0.000368614	C26H39NO3	-H(-)	100	N-Docosahexaenoyl GABA	HMDB0062332; HMDB62332	NA	NA	HMDB0062332	1	N-Docosahexaenoyl GABA	4-{[(7Z,10Z,13Z,16Z,19Z)-1-hydroxydocosa-4,7,10,13,16,19-hexaen-1-ylidene]amino}butanoic acid	413.2929941	413.602	[H]\C(CC)=C(/[H])C\C([H])=C(\[H])CC([H])=C([H])CC([H])=C([H])C\C([H])=C(\[H])CC([H])=C([H])CCC(O)=NCCCC(O)=O	Organic acids and derivatives	Carboxylic acids and derivatives	Amino acids, peptides, and analogues	Aliphatic acyclic compounds	14.08532456	3.232364287	C01	Lipids and lipid-like molecules	C02 (90)	C02	Prenol lipids	C11	Diterpenoids	34	Odoribacter splanchnicus
mbx0476	Bifidobacterium longum	-0.280556243	4.16E-07	0.000456998	476	247.1340149	TRUE	0.73904616	2120.158517	-4.76E-05	C15H20O3	-H(-)	100	Gamma-CEHC	HMDB0001931; HMDB0030757; HMDB0030888; HMDB0030910; HMDB0031378; HMDB0031386; HMDB0031387; HMDB0031970; HMDB0032649; HMDB0033707; HMDB0034123; HMDB0035131; HMDB0035132; HMDB0035223; HMDB0035503; HMDB0035708; HMDB0035903; HMDB0036005; HMDB0036040; HMDB0036641; HMDB0036770; HMDB0036772; HMDB0037022; HMDB0037557; HMDB0037800; HMDB0038326; HMDB0038794; HMDB0039859; HMDB0134144; HMDB0134145; HMDB01341…	C09301	NA	HMDB0001931	35	gamma-CEHC	3-(6-hydroxy-2,7,8-trimethyl-3,4-dihydro-1-benzopyran-2-yl)propanoic acid	264.1361591	264.321	CC1=C(O)C=C2CCC(C)(CCC(O)=O)OC2=C1C	Organoheterocyclic compounds	Benzopyrans	1-benzopyrans	Aromatic heteropolycyclic compounds	-9.133218973	-5.143292061	C02	Organic acids and derivatives	C23 (82)	C23	Organic sulfuric acids and derivatives	C20	Arylsulfates	7	Bifidobacterium longum
mbx1086	Prevotella copri	-0.28038728	4.23E-07	0.000461535	1086	417.3016502	TRUE	0.87748837	11981.31252	-0.000618313	C26H42O4	-H(-)	100	11''-Carboxy-alpha-chromanol	HMDB0012515; HMDB0039317; HMDB12515; HMDB39317	NA	NA	HMDB0012515	2	11'-Carboxy-alpha-chromanol	(4R,8S)-11-[(2R)-6-hydroxy-2,5,7,8-tetramethyl-3,4-dihydro-1-benzopyran-2-yl]-4,8-dimethylundecanoic acid	418.3083098	418.6093	C[C@@H](CCC[C@@H](C)CCC(O)=O)CCC[C@]1(C)CCC2=C(O1)C(C)=C(C)C(O)=C2C	Lipids and lipid-like molecules	Prenol lipids	Sesquiterpenoids	Aromatic heteropolycyclic compounds	20.88675917	4.553159434	C01	Lipids and lipid-like molecules	C12 (101)	C12	Steroids and steroid derivatives	C10	Triterpenoids	10	Prevotella copri
mbx0723	Oscillibacter unclassified	0.280380929	4.23E-07	0.000461535	723	315.2543276	TRUE	0.88613367	16169.39991	-0.00024567	C18H36O4	-H(-)	100	MG(0:0/15:0/0:0)	HMDB0011532; HMDB0011563; HMDB0031008; HMDB0059633; HMDB0072849; HMDB0072862; HMDB0072865; HMDB0072878; HMDB11532; HMDB11563; HMDB31008; HMDB59633; HMDB72849; HMDB72862; HMDB72865; HMDB72878	C15988	CHEBI:49254; CHEBI:710856	HMDB0011532	8	MG(0:0/15:0/0:0)	1,3-dihydroxypropan-2-yl pentadecanoate	316.2613596	316.476	[H]C(CO)(CO)OC(=O)CCCCCCCCCCCCCC	Lipids and lipid-like molecules	Glycerolipids	Monoradylglycerols	Aliphatic acyclic compounds	26.71455531	3.196401842	C01	Lipids and lipid-like molecules	C14 (86)	C14	Glycerolipids	C30	Diradylglycerols	9	Oscillibacter unclassified
mbx0387	Catenibacterium mitsuokai	0.280150487	4.33E-07	0.000470397	387	227.0208913	TRUE	0.82996714	4759.668865	-0.000855082	C5H11NO7P	-H(-)	100	5-phospho-beta-D-ribosylaminium(1-)	HMDB0062576; HMDB62576	NA	CHEBI:58681	HMDB0062576	1	5-phospho-beta-D-ribosylaminium(1-)	phosphoribosylamine	229.0351387	229.125	NC1OC(COP(O)(O)=O)C(O)C1O	Organic oxygen compounds	Organooxygen compounds	Carbohydrates and carbohydrate conjugates	Aliphatic heteromonocyclic compounds	-10.57495381	2.394659032	C02	Organic acids and derivatives	C08 (83)	C08	Carboxylic acids and derivatives	C20	Arylsulfates	20	Catenibacterium mitsuokai
mbx0374	Bacteroides fragilis	0.280039629	4.37E-07	0.000472275	374	223.1704585	TRUE	0.75659609	11399.71058	-0.000105845	C14H24O2	-H(-)	100	5,8-Tetradecadienoic acid	HMDB0000560; HMDB0030426; HMDB0030427; HMDB0031015; HMDB0032053; HMDB0032342; HMDB0032524; HMDB0036424; HMDB0037814; HMDB0038246; HMDB0038259; HMDB0038260; HMDB0039129; HMDB00560; HMDB30426; HMDB30427; HMDB31015; HMDB32053; HMDB32342; HMDB32524; HMDB36424; HMDB37814; HMDB38246; HMDB38259; HMDB38260; HMDB39129	NA	CHEBI:70719	HMDB0000560	13	Goshuyic acid	(5Z,8Z)-tetradeca-5,8-dienoic acid	224.17763	224.3392	CCCCC\C=C/C\C=C/CCCC(O)=O	Lipids and lipid-like molecules	Fatty Acyls	Fatty acids and conjugates	Aliphatic acyclic compounds	0.551896145	24.25181235	C01	Lipids and lipid-like molecules	C05 (147)	C05	Fatty Acyls	C13	Carbohydrates and carbohydrate conjugates	6	Bacteroides fragilis
mbx1131	Burkholderiales bacterium 1 1 47	0.28003562	4.38E-07	0.000472275	1131	431.28117	TRUE	0.87319714	3520.605787	-0.000873482	C26H40O5	-H(-)	100	Latanoprost	HMDB0014792; HMDB14792	NA	CHEBI:6384	HMDB0014792	1	Latanoprost	latanoprost	432.2875744	432.5928	CC(C)OC(=O)CCC\C=C/C[C@H]1[C@@H](O)C[C@@H](O)[C@@H]1CC[C@@H](O)CCC1=CC=CC=C1	Lipids and lipid-like molecules	Fatty Acyls	Eicosanoids	Aromatic homomonocyclic compounds	21.19834356	7.177273042	C01	Lipids and lipid-like molecules	C12 (101)	C12	Steroids and steroid derivatives	C10	Triterpenoids	5	Burkholderiales bacterium 1 1 47
mbx0660	Oscillibacter unclassified	0.279948544	4.41E-07	0.000474607	660	299.2232003	TRUE	0.73853248	5439.00741	-0.000418412	C17H32O4	-H(-)	100	MG(0:0/14:1(9Z)/0:0)	HMDB0011531; HMDB0011562; HMDB11531; HMDB11562	NA	NA	HMDB0011531	2	MG(0:0/14:1(9Z)/0:0)	1,3-dihydroxypropan-2-yl (9Z)-tetradec-9-enoate	300.2300595	300.4336	[H]C(CO)(CO)OC(=O)CCCCCCC\C=C/CCCC	Lipids and lipid-like molecules	Glycerolipids	Monoradylglycerols	Aliphatic acyclic compounds	-5.27039513	11.14003538	C01	Lipids and lipid-like molecules	C03 (138)	C03	Fatty Acyls	C21	Fatty acids and conjugates	9	Oscillibacter unclassified
mbx1027	Prevotella copri	-0.279896006	4.44E-07	0.000475338	1027	401.3431062	TRUE	0.85456145	7086.191445	-0.000603461	C27H46O2	-H(-)	100	24-Hydroxycholesterol	HMDB0001419; HMDB0001496; HMDB0002103; HMDB0002902; HMDB0004035; HMDB0006119; HMDB0006247; HMDB0006283; HMDB0006892; HMDB0011643; HMDB0013643; HMDB0029320; HMDB0034254; HMDB0035681; HMDB0038959; HMDB0039868; HMDB0039869; HMDB0039870; HMDB0059592; HMDB0062328; HMDB01419; HMDB01496; HMDB02103; HMDB02902; HMDB04035; HMDB06119; HMDB06247; HMDB06283; HMDB06892; HMDB11643; HMDB13643; HMDB29320; HMDB342…	C03594; C05451; C05500; C05502; C06340; C13550; C14151; C15519; C15610; C15882	CHEBI:1296; CHEBI:1307962; CHEBI:17500; CHEBI:17703; CHEBI:2290; CHEBI:34310; CHEBI:37616; CHEBI:385115; CHEBI:387060; CHEBI:42989; CHEBI:47772; CHEBI:601332; CHEBI:75406	HMDB0001419	20	24-Hydroxycholesterol	24(S)-hydroxycholesterol	402.3497807	402.6529	[H][C@@]1(CC[C@@]2([H])[C@]3([H])CC=C4C[C@@H](O)CC[C@]4(C)[C@@]3([H])CC[C@]12C)[C@H](C)CC[C@H](O)C(C)C	Lipids and lipid-like molecules	Steroids and steroid derivatives	Bile acids, alcohols and derivatives	Aliphatic homopolycyclic compounds	20.70310516	5.036343937	C01	Lipids and lipid-like molecules	C12 (101)	C12	Steroids and steroid derivatives	C10	Triterpenoids	10	Prevotella copri
mbx0324	Treponema succinifaciens	0.279770403	4.49E-07	0.00047951	324	209.082136	TRUE	0.68585545	18076.03094	-0.000204063	C11H14O4	-H(-)	100	Sinapyl alcohol	HMDB0013070; HMDB0029187; HMDB0029233; HMDB0033798; HMDB0034047; HMDB0036199; HMDB0039428; HMDB0041406; HMDB0060737; HMDB0125803; HMDB0127493; HMDB0129253; HMDB0129254; HMDB0129255; HMDB0129256; HMDB0130385; HMDB0133478; HMDB0133511; HMDB0133519; HMDB0133526; HMDB0133535; HMDB0135671; HMDB13070; HMDB29187; HMDB29233; HMDB33798; HMDB34047; HMDB36199; HMDB39428; HMDB41406; HMDB60737	C02325; C07350	CHEBI:15951; CHEBI:64557	HMDB0013070	22	Sinapyl alcohol	sinapyl alcohol	210.0892089	210.2265	COC1=CC(\C=C\CO)=CC(OC)=C1O	Benzenoids	Phenols	Methoxyphenols	Aromatic homomonocyclic compounds	-4.905122488	-1.43798194	C02	Organic acids and derivatives	C03 (138)	C03	Fatty Acyls	C20	Arylsulfates	41	Treponema succinifaciens
mbx1418	Methanobrevibacter unclassified	0.279678335	4.53E-07	0.000482129	1418	595.3503542	TRUE	0.87921822	4077.177093	-0.000247069	C33H48N4O6	-H(-)	100	L-Urobilinogen	HMDB0004157; HMDB04157	C05789	CHEBI:36479	HMDB0004157	1	Stercobilinogen	(-)-stercobilinogen	596.3573853	596.769	[H][C@@]1(CC2=C(C)C(CCC(O)=O)=C(CC3=C(CCC(O)=O)C(C)=C(C[C@]4([H])NC(=O)[C@H](C)[C@H]4CC)N3)N2)NC(=O)[C@H](CC)[C@H]1C	Organoheterocyclic compounds	Tetrapyrroles and derivatives	Bilirubins	Aromatic heteromonocyclic compounds	15.05616684	-0.231357061	C01	Lipids and lipid-like molecules	C12 (101)	C12	Steroids and steroid derivatives	C10	Triterpenoids	11	Methanobrevibacter unclassified
mbx1351	Prevotella copri	-0.279449459	4.64E-07	0.000491327	1351	535.4346057	TRUE	0.898282555	6980.873474	0.002190761	C33H60O5	-H(-)	15	DG(14:1(9Z)/16:1(9Z)/0:0)	HMDB0007041; HMDB0007125; HMDB0056135; HMDB07041; HMDB07125; HMDB56135	NA	NA	HMDB0007041	3	DG(14:1(9Z)/16:1(9Z)/0:0)	diacylglycerol	536.444075	536.8265	[H][C@](CO)(COC(=O)CCCCCCC\C=C/CCCC)OC(=O)CCCCCCC\C=C/CCCCCC	Lipids and lipid-like molecules	Glycerolipids	Diradylglycerols	Aliphatic acyclic compounds	27.7290257	7.283373534	C01	Lipids and lipid-like molecules	C12 (101)	C12	Steroids and steroid derivatives	C30	Diradylglycerols	8	Prevotella copri
mbx0236	Treponema succinifaciens	0.279388135	4.66E-07	0.000492529	236	187.0072077	TRUE	0.8371498	1153280.765	-0.000155136	C7H8O4S	-H(-)	100	p-Cresol sulfate	HMDB0011635; HMDB0034782; HMDB11635; HMDB34782	NA	CHEBI:82914	HMDB0011635	2	p-Cresol sulfate	(4-methylphenyl)oxidanesulfonic acid	188.0143294	188.201	CC1=CC=C(OS(O)(=O)=O)C=C1	Organic acids and derivatives	Organic sulfuric acids and derivatives	Arylsulfates	Aromatic homomonocyclic compounds	-11.55761968	2.671799321	C02	Organic acids and derivatives	C03 (138)	C03	Fatty Acyls	C20	Arylsulfates	33	Treponema succinifaciens
mbx1037	Parasutterella excrementihominis	0.279101106	4.80E-07	0.000504796	1037	405.2653854	TRUE	0.884544465	8401.705505	-0.000738897	C24H38O5	-H(-)	100	7-Ketodeoxycholic acid	HMDB0000391; HMDB0000400; HMDB0000502; HMDB0033399; HMDB0035288; HMDB00391; HMDB00400; HMDB00502; HMDB0062680; HMDB33399; HMDB35288; HMDB62680	NA	CHEBI:16312; CHEBI:16390; CHEBI:88108	HMDB0000391	6	7-Ketodeoxycholic acid	7-ketodeoxycholic acid	406.2719243	406.5555	[H][C@@]12CC[C@H]([C@H](C)CCC(O)=O)[C@@]1(C)[C@@H](O)C[C@@]1([H])[C@@]2([H])C(=O)C[C@]2([H])C[C@H](O)CC[C@]12C	Lipids and lipid-like molecules	Steroids and steroid derivatives	Bile acids, alcohols and derivatives	Aliphatic homopolycyclic compounds	19.78750036	9.011939619	C01	Lipids and lipid-like molecules	C12 (101)	C12	Steroids and steroid derivatives	C10	Triterpenoids	16	Parasutterella excrementihominis
mbx0567	Bacteroides fragilis	-0.279002226	4.84E-07	0.000507906	567	275.0381749	TRUE	0.80017716	2466.394581	0.000177723	C14H12O4S	-H(-)	100	Suprofen S-oxide	HMDB0060924; HMDB0060925; HMDB60924; HMDB60925	NA	NA	HMDB0060924	2	Suprofen S-oxide	2-[4-(1-oxo-1λ⁴-thiophene-2-carbonyl)phenyl]propanoic acid	276.0456296	276.308	CC(C(O)=O)C1=CC=C(C=C1)C(=O)C1=CC=CS1=O	Organic oxygen compounds	Organooxygen compounds	Carbonyl compounds	Aromatic heteromonocyclic compounds	-9.116677618	-14.03892302	C02	Organic acids and derivatives	C23 (82)	C23	Organic sulfuric acids and derivatives	C17	Amino acids, peptides, and analogues	13	Bacteroides fragilis
mbx1312	Bacteroides dorei	0.278862706	4.91E-07	0.0005122	1312	513.3582552	TRUE	0.87070051	9710.423834	0.000291338	C32H50O5	-H(-)	100	16-Acetylpriverogenin A	HMDB0034529; HMDB0034647; HMDB0035510; HMDB34529; HMDB34647; HMDB35510	NA	NA	HMDB0034529	3	16-Acetylpriverogenin A	4a-formyl-4,10-dihydroxy-2,2,6a,6b,9,9,12a-heptamethyl-1,3,4,5,6,7,8,8a,10,11,12,12b,13,14b-tetradecahydropicen-5-yl acetate	514.3658247	514.7364	CC(=O)OC1CC2(C)C(=CCC3C4(C)CCC(O)C(C)(C)C4CCC23C)C2CC(C)(C)CC(O)C12C=O	Lipids and lipid-like molecules	Prenol lipids	Triterpenoids	Aliphatic homopolycyclic compounds	21.79922235	4.795234856	C01	Lipids and lipid-like molecules	C12 (101)	C12	Steroids and steroid derivatives	C10	Triterpenoids	13	Bacteroides dorei
mbx1587	Bifidobacterium longum	0.278844207	4.92E-07	0.0005122	1587	922.6520524	TRUE	0.4548637	6346.057182	0.002202647	C52H94NO10P	-H(-)	14	PS(22:4(7Z,10Z,13Z,16Z)/24:0)	HMDB0112813; HMDB0112904	NA	NA	HMDB0112813	2	PS(22:4(7Z,10Z,13Z,16Z)/24:0)	(2S)-2-amino-3-{[(2R)-3-[(7Z,10Z,13Z,16Z)-docosa-7,10,13,16-tetraenoyloxy]-2-(tetracosanoyloxy)propoxy(hydroxy)phosphoryl]oxy}propanoic acid	923.6615352	924.295	[H][C@](N)(COP(O)(=O)OC[C@@]([H])(COC(=O)CCCCC\C=C/C\C=C/C\C=C/C\C=C/CCCCC)OC(=O)CCCCCCCCCCCCCCCCCCCCCCC)C(O)=O	Lipids and lipid-like molecules	Glycerophospholipids	Glycerophosphoserines	Aliphatic acyclic compounds	5.568918073	4.998090552	C01	Lipids and lipid-like molecules	C01 (55)	C01	Organooxygen compounds	C08	Glycerophosphoserines	7	Bifidobacterium longum
mbx0182	Bifidobacterium longum	-0.278561365	5.06E-07	0.000523913	182	171.0773194	TRUE	0.62850368	12556.91886	0.000195867	C7H12N2O3	-H(-)	100	Glycylproline	HMDB0000721; HMDB0011178; HMDB00721; HMDB11178	NA	CHEBI:356329; CHEBI:356660	HMDB0000721	2	Glycylproline	glycylproline	172.0847923	172.1818	NCC(=O)N1CCC[C@H]1C(O)=O	Organic acids and derivatives	Carboxylic acids and derivatives	Amino acids, peptides, and analogues	Aliphatic heteromonocyclic compounds	-11.00908669	-22.23124864	C02	Organic acids and derivatives	C13 (102)	C13	Carboxylic acids and derivatives	C25	Amino acids, peptides, and analogues	5	Bifidobacterium longum
mbx1191	Prevotella copri	-0.278541621	5.07E-07	0.000523913	1191	453.3230507	TRUE	0.89742738	16858.1694	-0.000889595	C26H46O6	-H(-)	100	27-Norcholestanehexol	HMDB0002157; HMDB02157	NA	NA	HMDB0002157	1	27-Norcholestanehexol	27-norcholestanehexol	454.3294392	454.6398	[H][C@@]1(CC[C@@]2([H])[C@]3([H])[C@H](O)C[C@]4([H])C[C@H](O)CC[C@]4(C)[C@@]3([H])C[C@H](O)[C@]12C)[C@H](C)CCC(O)C(O)CO	Lipids and lipid-like molecules	Steroids and steroid derivatives	Bile acids, alcohols and derivatives	Aliphatic homopolycyclic compounds	22.04457894	7.510626019	C01	Lipids and lipid-like molecules	C12 (101)	C12	Steroids and steroid derivatives	C10	Triterpenoids	10	Prevotella copri
mbx0542	Bifidobacterium longum	-0.278264164	5.21E-07	0.000536449	542	267.0725684	TRUE	0.51015812	10691.76839	0.000924122	C10H12N4O5	-H(-)	100	Inosine	HMDB0000195; HMDB0000481; HMDB0003040; HMDB00195; HMDB00481; HMDB03040	C00294	CHEBI:17596; CHEBI:705435; CHEBI:74074	HMDB0000195	3	Inosine	inosine	268.0807695	268.2261	OC[C@H]1O[C@H]([C@H](O)[C@@H]1O)N1C=NC2=C(O)N=CN=C12	Nucleosides, nucleotides, and analogues	Purine nucleosides		Aromatic heteropolycyclic compounds	-13.97730583	-18.18775203	C02	Organic acids and derivatives	C13 (102)	C13	Carboxylic acids and derivatives	C17	Amino acids, peptides, and analogues	10	Bifidobacterium longum
mbx0104	Prevotella copri	0.278023856	5.33E-07	0.000547286	104	144.0859625	TRUE	0.56340286	3832.243995	-0.000719306	C7H15NS	-H(-)	100	(±)-2-Butylthiazolidine	HMDB0040116; HMDB0040117; HMDB40116; HMDB40117	NA	NA	HMDB0040116	2	(±)-2-Butylthiazolidine	2-butyl-1,3-thiazolidine	145.0925202	145.266	CCCCC1NCCS1	Organoheterocyclic compounds	Azolidines	Thiazolidines	Aliphatic heteromonocyclic compounds	-7.323693542	-22.40544911	C02	Organic acids and derivatives	C13 (102)	C13	Carboxylic acids and derivatives	C25	Amino acids, peptides, and analogues	8	Prevotella copri
mbx1349	Bifidobacterium longum	-0.277757812	5.47E-07	0.000559741	1349	535.3409691	TRUE	0.51918328	50945.51267	-0.000442323	C27H53O8P	-H(-)	100	PA(8:0/16:0)	HMDB0115487; HMDB0115613; HMDB0115689; HMDB0115781	NA	NA	HMDB0115487	4	PA(8:0/16:0)	(2R)-2-(hexadecanoyloxy)-3-(octanoyloxy)propoxyphosphonic acid	536.3478057	536.687	[H][C@@](COC(=O)CCCCCCC)(COP(O)(O)=O)OC(=O)CCCCCCCCCCCCCCC	Lipids and lipid-like molecules	Glycerophospholipids	Glycerophosphates	Aliphatic acyclic compounds	7.096407168	-11.206321	C02	Organic acids and derivatives	C13 (102)	C13	Carboxylic acids and derivatives	C17	Amino acids, peptides, and analogues	8	Bifidobacterium longum
mbx0384	Catenibacterium mitsuokai	0.277551711	5.58E-07	0.000569135	384	226.0364794	TRUE	0.77298656	2538.179523	-0.000769282	C9H9NO6	-H(-)	100	5-(2''-Carboxyethyl)-4,6-Dihydroxypicolinate	HMDB0006794; HMDB0125157; HMDB0126635; HMDB06794	C05655	NA	HMDB0006794	3	5-(2'-Carboxyethyl)-4,6-Dihydroxypicolinate	5-(2-carboxyethyl)-4-hydroxy-6-oxo-5H-pyridine-2-carboxylic acid	227.042987	227.1709	OC(=O)CCC1C(O)=CC(=NC1=O)C(O)=O	Organoheterocyclic compounds	Pyridines and derivatives	Hydropyridines	Aliphatic heteromonocyclic compounds	-10.57266508	2.431097845	C02	Organic acids and derivatives	C03 (138)	C03	Fatty Acyls	C20	Arylsulfates	14	Catenibacterium mitsuokai
mbx0236	Streptococcus parasanguinis	-0.277457995	5.63E-07	0.000571701	236	187.0072077	TRUE	0.8371498	1153280.765	-0.000155136	C7H8O4S	-H(-)	100	p-Cresol sulfate	HMDB0011635; HMDB0034782; HMDB11635; HMDB34782	NA	CHEBI:82914	HMDB0011635	2	p-Cresol sulfate	(4-methylphenyl)oxidanesulfonic acid	188.0143294	188.201	CC1=CC=C(OS(O)(=O)=O)C=C1	Organic acids and derivatives	Organic sulfuric acids and derivatives	Arylsulfates	Aromatic homomonocyclic compounds	-11.55761968	2.671799321	C02	Organic acids and derivatives	C03 (138)	C03	Fatty Acyls	C20	Arylsulfates	33	Streptococcus parasanguinis
mbx0387	Bacteroides thetaiotaomicron	-0.277387523	5.67E-07	0.000571701	387	227.0208913	TRUE	0.82996714	4759.668865	-0.000855082	C5H11NO7P	-H(-)	100	5-phospho-beta-D-ribosylaminium(1-)	HMDB0062576; HMDB62576	NA	CHEBI:58681	HMDB0062576	1	5-phospho-beta-D-ribosylaminium(1-)	phosphoribosylamine	229.0351387	229.125	NC1OC(COP(O)(O)=O)C(O)C1O	Organic oxygen compounds	Organooxygen compounds	Carbohydrates and carbohydrate conjugates	Aliphatic heteromonocyclic compounds	-10.57495381	2.394659032	C02	Organic acids and derivatives	C08 (83)	C08	Carboxylic acids and derivatives	C20	Arylsulfates	20	Bacteroides thetaiotaomicron
mbx0241	Lachnospiraceae bacterium 5 1 63FAA	-0.27737587	5.68E-07	0.000571701	241	188.0349104	TRUE	0.63882923	7903.719692	0.000405914	C10H7NO3	-H(-)	100	Kynurenic acid	HMDB0000715; HMDB0060331; HMDB0060332; HMDB00715; HMDB60331; HMDB60332	C01717	CHEBI:18344; CHEBI:34105; CHEBI:34106	HMDB0000715	3	Kynurenic acid	acid, kynurenic	189.0425931	189.1675	OC(=O)C1=CC(=O)C2=CC=CC=C2N1	Organoheterocyclic compounds	Quinolines and derivatives	Quinoline carboxylic acids	Aromatic heteropolycyclic compounds	-12.34566759	2.757235121	C02	Organic acids and derivatives	C23 (82)	C23	Organic sulfuric acids and derivatives	C19	Amino acids, peptides, and analogues	17	Lachnospiraceae bacterium 5 1 63FAA
mbx0272	Saccharomyces cerevisiae	-0.277364957	5.68E-07	0.000571701	272	195.1391591	TRUE	0.25523445	7662.165829	-0.000106422	C12H20O2	-H(-)	100	Dihydro-5-(2-octenyl)-2(3H)-furanone	HMDB0030867; HMDB0030945; HMDB0031030; HMDB0031692; HMDB0032051; HMDB0032193; HMDB0032331; HMDB0032901; HMDB0034903; HMDB0035157; HMDB0036048; HMDB0036599; HMDB0037301; HMDB0038270; HMDB0038280; HMDB0039522; HMDB0040206; HMDB0040227; HMDB0040397; HMDB0040725; HMDB0041469; HMDB0041494; HMDB0061816; HMDB30867; HMDB30945; HMDB31030; HMDB31692; HMDB32051; HMDB32193; HMDB32331; HMDB32901; HMDB34903; H…	C03107; C08486; C09861; C09863; C11338; C12300; C12306	CHEBI:16165	HMDB0030867	23	Dihydro-5-(2-octenyl)-2(3H)-furanone	5-[(2E)-oct-2-en-1-yl]oxolan-2-one	196.1463299	196.286	CCCCC\C=C\CC1CCC(=O)O1	Organoheterocyclic compounds	Lactones	Gamma butyrolactones	Aliphatic heteromonocyclic compounds	1.74722118	13.98991053	C01	Lipids and lipid-like molecules	C07 (58)	C07	Carboxylic acids and derivatives	C11	Diterpenoids	11	Saccharomyces cerevisiae
mbx1086	Bacteroides dorei	0.277285147	5.73E-07	0.000574208	1086	417.3016502	TRUE	0.87748837	11981.31252	-0.000618313	C26H42O4	-H(-)	100	11''-Carboxy-alpha-chromanol	HMDB0012515; HMDB0039317; HMDB12515; HMDB39317	NA	NA	HMDB0012515	2	11'-Carboxy-alpha-chromanol	(4R,8S)-11-[(2R)-6-hydroxy-2,5,7,8-tetramethyl-3,4-dihydro-1-benzopyran-2-yl]-4,8-dimethylundecanoic acid	418.3083098	418.6093	C[C@@H](CCC[C@@H](C)CCC(O)=O)CCC[C@]1(C)CCC2=C(O1)C(C)=C(C)C(O)=C2C	Lipids and lipid-like molecules	Prenol lipids	Sesquiterpenoids	Aromatic heteropolycyclic compounds	20.88675917	4.553159434	C01	Lipids and lipid-like molecules	C12 (101)	C12	Steroids and steroid derivatives	C10	Triterpenoids	10	Bacteroides dorei
mbx0619	Holdemania unclassified	-0.277205339	5.77E-07	0.000576732	619	289.0385767	TRUE	0.910675705	7391.6537	0.000169657	C11H14O7S	-H(-)	100	4-Hydroxy-5-(3''-hydroxyphenyl)-valeric acid-3''-O-sulphate	HMDB0059975; HMDB0059976; HMDB0125823; HMDB0127756; HMDB0127760; HMDB0135701; HMDB0135702; HMDB0135708; HMDB0135711; HMDB0135712; HMDB0135714; HMDB0135715; HMDB59975; HMDB59976	NA	CHEBI:88682; CHEBI:88683	HMDB0059975	12	4-Hydroxy-5-(3'-hydroxyphenyl)-valeric acid-3'-O-sulphate	4-hydroxy-5-[3-(sulfooxy)phenyl]pentanoic acid	290.0460235	290.29	OC(CCC(O)=O)CC1=CC(OS(O)(=O)=O)=CC=C1	Lipids and lipid-like molecules	Fatty Acyls	Fatty acids and conjugates	Aromatic homomonocyclic compounds	-8.701827773	-20.62910941	C02	Organic acids and derivatives	C13 (102)	C13	Carboxylic acids and derivatives	C25	Amino acids, peptides, and analogues	11	Holdemania unclassified
mbx0795	Desulfovibrio piger	0.277100271	5.83E-07	0.000580218	795	338.0903962	TRUE	0.84603566	2434.435274	0.001113769	C12H21NO8S	-H(-)	83	Topiramate	HMDB0005034; HMDB0040829; HMDB05034; HMDB40829	C07502	CHEBI:63631	HMDB0005034	2	Topiramate	topiramate	339.0987873	339.362	[H][C@@]12CO[C@@]3(COS(N)(=O)=O)OC(C)(C)O[C@@]3([H])[C@]1([H])OC(C)(C)O2	Organoheterocyclic compounds	Dioxolopyrans		Aliphatic heteropolycyclic compounds	-11.04251345	3.37522367	C02	Organic acids and derivatives	C03 (138)	C03	Fatty Acyls	C20	Arylsulfates	23	Desulfovibrio piger
mbx1146	Burkholderiales bacterium 1 1 47	0.277074218	5.85E-07	0.000580218	1146	435.3121591	TRUE	0.915801285	29748.63033	-0.000562574	C26H44O5	-H(-)	100	Varanic acid	HMDB0002195; HMDB02195	NA	NA	HMDB0002195	1	Varanic acid	varanic acid	436.3188745	436.6246	[H][C@@]12CC[C@H]([C@H](C)CC[C@@H](O)[C@@H](O)C(O)=O)[C@@]1(C)CC[C@@]1([H])[C@@]2([H])CC[C@]2([H])C[C@H](O)CC[C@]12C	Lipids and lipid-like molecules	Steroids and steroid derivatives	Bile acids, alcohols and derivatives	Aliphatic homopolycyclic compounds	20.42437418	8.515524338	C01	Lipids and lipid-like molecules	C12 (101)	C12	Steroids and steroid derivatives	C10	Triterpenoids	14	Burkholderiales bacterium 1 1 47
mbx0236	Lachnospiraceae bacterium 5 1 63FAA	-0.276989867	5.90E-07	0.000581955	236	187.0072077	TRUE	0.8371498	1153280.765	-0.000155136	C7H8O4S	-H(-)	100	p-Cresol sulfate	HMDB0011635; HMDB0034782; HMDB11635; HMDB34782	NA	CHEBI:82914	HMDB0011635	2	p-Cresol sulfate	(4-methylphenyl)oxidanesulfonic acid	188.0143294	188.201	CC1=CC=C(OS(O)(=O)=O)C=C1	Organic acids and derivatives	Organic sulfuric acids and derivatives	Arylsulfates	Aromatic homomonocyclic compounds	-11.55761968	2.671799321	C02	Organic acids and derivatives	C03 (138)	C03	Fatty Acyls	C20	Arylsulfates	33	Lachnospiraceae bacterium 5 1 63FAA
mbx0250	Streptococcus infantarius	-0.276959938	5.91E-07	0.000581955	250	189.090339	TRUE	0.5501501	6310.811443	0.001763661	C12H14O2	-H(-)	29	C15:5	HMDB0030905; HMDB0032027; HMDB0032064; HMDB0032177; HMDB0032488; HMDB0033033; HMDB0034277; HMDB0037627; HMDB0037700; HMDB0037701; HMDB0041315; HMDB0132934; HMDB0132983; HMDB30905; HMDB32027; HMDB32064; HMDB32177; HMDB32488; HMDB33033; HMDB34277; HMDB37627; HMDB37700; HMDB37701; HMDB41315	C03885; C06360; C17854	NA	HMDB0030905	13	1-(4-Methoxyphenyl)-1-penten-3-one	(1E)-1-(4-methoxyphenyl)pent-1-en-3-one	190.0993797	190.2384	CCC(=O)\C=C\C1=CC=C(OC)C=C1	Benzenoids	Phenol ethers	Anisoles	Aromatic homomonocyclic compounds	5.829359119	6.759294277	C01	Lipids and lipid-like molecules	C01 (55)	C01	Organooxygen compounds	C27	Carbohydrates and carbohydrate conjugates	4	Streptococcus infantarius
mbx0604	Prevotella copri	0.27694051	5.92E-07	0.000581955	604	285.049306	TRUE	0.77279156	14331.23148	1.88E-05	C7H15N2O8P	-H(-)	100	Glycineamideribotide	HMDB0002022; HMDB02022	C03838	CHEBI:18349	HMDB0002022	1	Glycineamideribotide	glycineamide ribonucleotide	286.056602	286.1764	NCC(=O)N[C@@H]1O[C@H](COP(O)(O)=O)[C@@H](O)[C@H]1O	Nucleosides, nucleotides, and analogues	Glycinamide ribonucleotides		Aliphatic heteromonocyclic compounds	-7.571382589	-22.88094891	C02	Organic acids and derivatives	C13 (102)	C13	Carboxylic acids and derivatives	C25	Amino acids, peptides, and analogues	11	Prevotella copri
mbx1234	Bacteroides dorei	0.2767057	6.06E-07	0.000593418	1234	471.3483962	TRUE	0.869751515	18080.50932	-0.000414277	C30H48O4	-H(-)	100	Maslinic acid	HMDB0002392; HMDB0033233; HMDB0034523; HMDB0034530; HMDB0034567; HMDB0035106; HMDB0035107; HMDB0035258; HMDB0035260; HMDB0035748; HMDB0035758; HMDB0035962; HMDB0035977; HMDB0036001; HMDB0036063; HMDB0036064; HMDB0036638; HMDB0036654; HMDB0037779; HMDB0041043; HMDB02392; HMDB33233; HMDB34523; HMDB34530; HMDB34567; HMDB35106; HMDB35107; HMDB35258; HMDB35260; HMDB35748; HMDB35758; HMDB35962; HMDB359…	C16939	CHEBI:66682	HMDB0002392	20	Maslinic acid	maslinic acid	472.35526	472.71	[H][C@@]12CC(C)(C)CC[C@@]1(CC[C@]1(C)C2=CC[C@]2([H])[C@@]3(C)C[C@@H](O)[C@H](O)C(C)(C)[C@]3([H])CC[C@@]12C)C(O)=O	Lipids and lipid-like molecules	Prenol lipids	Triterpenoids	Aliphatic homopolycyclic compounds	20.64502135	5.05520351	C01	Lipids and lipid-like molecules	C12 (101)	C12	Steroids and steroid derivatives	C10	Triterpenoids	10	Bacteroides dorei
mbx0214	Bifidobacterium longum	-0.276456749	6.21E-07	0.000604118	214	181.0364324	TRUE	0.78381085	23054.56269	0.000280937	C6H6N4O3	-H(-)	100	3-Methyluric acid	HMDB0001970; HMDB0001973; HMDB0003099; HMDB0011107; HMDB01970; HMDB01973; HMDB03099; HMDB11107	C16355; C16359	CHEBI:149031; CHEBI:149558; CHEBI:149744	HMDB0001970	4	3-Methyluric acid	3-methyluric acid	182.0439901	182.1368	CN1C2=C(NC(=O)N2)C(=O)NC1=O	Organoheterocyclic compounds	Imidazopyrimidines	Purines and purine derivatives	Aromatic heteropolycyclic compounds	-27.75480719	-6.771353235	C02	Organic acids and derivatives	C04 (105)	C04	Carboxylic acids and derivatives	C04	Amino acids, peptides, and analogues	6	Bifidobacterium longum
mbx1233	Bifidobacterium longum	0.276424708	6.23E-07	0.000604118	1233	471.3258283	TRUE	0.8332977	6546.459845	0.00102441	C33H44O2	-H(-)	96	Methyl (7Z,9Z,9''Z)-6''-apo-y-caroten-6''-oate	HMDB0031381; HMDB0036882; HMDB31381; HMDB36882	NA	NA	HMDB0031381	2	Methyl (7Z,9Z,9'Z)-6'-apo-y-caroten-6'-oate	methyl (2E,4E,6E,8E,10E,12E,14E,16E,18E,20E)-4,8,13,17,21,25-hexamethylhexacosa-2,4,6,8,10,12,14,16,18,20,24-undecaenoate	472.3341307	472.7013	COC(=O)\C=C\C(\C)=C\C=C\C(\C)=C\C=C\C=C(/C)\C=C\C=C(/C)\C=C\C=C(/C)CCC=C(C)C	Lipids and lipid-like molecules	Prenol lipids	Triterpenoids	Aliphatic acyclic compounds	23.36046714	8.474475626	C01	Lipids and lipid-like molecules	C12 (101)	C12	Steroids and steroid derivatives	C10	Triterpenoids	11	Bifidobacterium longum
mbx0105	Bifidobacterium longum	-0.276397444	6.24E-07	0.000604118	105	145.0142921	TRUE	0.7573368	4957.386418	0.000822805	C6H10S2	-H(-)	100	Di-2-propenyl disulfide, 9CI	HMDB0033966; HMDB0041390; HMDB0041393; HMDB33966; HMDB41390; HMDB41393	C08369	CHEBI:4488	HMDB0033966	3	Di-2-propenyl disulfide, 9CI	garlicin	146.0223917	146.274	C=CCSSCC=C	Organosulfur compounds	Allyl sulfur compounds		Aliphatic acyclic compounds	-15.74321619	-12.98794181	C02	Organic acids and derivatives	C23 (82)	C23	Organic sulfuric acids and derivatives	C17	Amino acids, peptides, and analogues	5	Bifidobacterium longum
mbx0339	Bifidobacterium longum	-0.276386096	6.25E-07	0.000604118	339	213.039251	TRUE	0.74748033	4616.12103	0.001210095	C9H10O6	-H(-)	71	2-hydroxy-3-(2,4,5-trihydroxyphenyl)propanoic acid	HMDB0128186; HMDB0135756; HMDB0141548	NA	NA	HMDB0128186	3	2-hydroxy-3-(2,4,5-trihydroxyphenyl)propanoic acid	2-hydroxy-3-(2,4,5-trihydroxyphenyl)propanoic acid	214.047738	214.173	OC(CC1=CC(O)=C(O)C=C1O)C(O)=O	Phenylpropanoids and polyketides	Phenylpropanoic acids		Aromatic homomonocyclic compounds	-7.039425134	-3.260399932	C02	Organic acids and derivatives	C13 (102)	C13	Carboxylic acids and derivatives	C17	Amino acids, peptides, and analogues	9	Bifidobacterium longum
mbx0604	Bifidobacterium longum	-0.276295368	6.31E-07	0.000607474	604	285.049306	TRUE	0.77279156	14331.23148	1.88E-05	C7H15N2O8P	-H(-)	100	Glycineamideribotide	HMDB0002022; HMDB02022	C03838	CHEBI:18349	HMDB0002022	1	Glycineamideribotide	glycineamide ribonucleotide	286.056602	286.1764	NCC(=O)N[C@@H]1O[C@H](COP(O)(O)=O)[C@@H](O)[C@H]1O	Nucleosides, nucleotides, and analogues	Glycinamide ribonucleotides		Aliphatic heteromonocyclic compounds	-7.571382589	-22.88094891	C02	Organic acids and derivatives	C13 (102)	C13	Carboxylic acids and derivatives	C25	Amino acids, peptides, and analogues	11	Bifidobacterium longum
mbx0222	Bifidobacterium longum	-0.276225545	6.35E-07	0.000609615	222	183.0298542	TRUE	0.71646708	6012.9546	4.23E-05	C8H8O5	-H(-)	100	3,4-Dihydroxymandelate	HMDB0001866; HMDB0013198; HMDB0029650; HMDB0125522; HMDB0125542; HMDB0126480; HMDB0130405; HMDB0130407; HMDB0130408; HMDB0130482; HMDB0140912; HMDB01866; HMDB13198; HMDB29650	C05580	CHEBI:27637; CHEBI:297061	HMDB0001866	11	3,4-Dihydroxymandelic acid	dihydroxymandelic acid	184.0371734	184.1461	OC(C(O)=O)C1=CC=C(O)C(O)=C1	Benzenoids	Phenols	Benzenediols	Aromatic homomonocyclic compounds	-15.35309671	-18.21802671	C02	Organic acids and derivatives	C13 (102)	C13	Carboxylic acids and derivatives	C17	Amino acids, peptides, and analogues	9	Bifidobacterium longum
mbx0401	Ruminococcus champanellensis	0.276111475	6.42E-07	0.000614399	401	229.1448675	TRUE	0.587652355	8501.561616	-0.000335573	C12H22O4	-H(-)	100	Dodecanedioic acid	HMDB0000623; HMDB0030143; HMDB0041613; HMDB0041614; HMDB00623; HMDB30143; HMDB41613; HMDB41614	C02678; C14523	CHEBI:4676	HMDB0000623	4	Dodecanedioic acid	dodecanedioic acid	230.1518092	230.3007	OC(=O)CCCCCCCCCCC(O)=O	Lipids and lipid-like molecules	Fatty Acyls	Fatty acids and conjugates	Aliphatic acyclic compounds	-5.564130169	10.97154809	C02	Organic acids and derivatives	C03 (138)	C03	Fatty Acyls	C21	Fatty acids and conjugates	5	Ruminococcus champanellensis
mbx0716	Bifidobacterium longum	-0.276019401	6.48E-07	0.000617906	716	313.0658299	TRUE	0.800091295	1904767.711	-0.000593914	C16H14N2O3S	-H(-)	50	Valdecoxib	HMDB0005033; HMDB05033	NA	CHEBI:63634	HMDB0005033	1	Valdecoxib	valdecoxib	314.072513	314.359	CC1=C(C(=NO1)C1=CC=CC=C1)C1=CC=C(C=C1)S(N)(=O)=O	Benzenoids	Benzene and substituted derivatives	Benzenesulfonamides	Aromatic heteromonocyclic compounds	-6.978609124	-21.71474408	C02	Organic acids and derivatives	C13 (102)	C13	Carboxylic acids and derivatives	C25	Amino acids, peptides, and analogues	11	Bifidobacterium longum
mbx0829	Burkholderiales bacterium 1 1 47	0.275959912	6.52E-07	0.000618446	829	345.2800366	TRUE	0.85815758	5955.587966	-0.000133946	C23H38O2	-H(-)	100	3-Hydroxy-1-phenyl-1-heptadecanone	HMDB0035678; HMDB0038527; HMDB0038531; HMDB0038532; HMDB0094685; HMDB35678; HMDB38527; HMDB38531; HMDB38532; HMDB94685	C10802	CHEBI:2022	HMDB0035678	5	3-Hydroxy-1-phenyl-1-heptadecanone	3-hydroxy-1-phenylheptadecan-1-one	346.2871805	346.5466	CCCCCCCCCCCCCCC(O)CC(=O)C1=CC=CC=C1	Lipids and lipid-like molecules	Fatty Acyls	Fatty alcohols	Aromatic homomonocyclic compounds	18.56180709	7.244430634	C01	Lipids and lipid-like molecules	C12 (101)	C12	Steroids and steroid derivatives	C10	Triterpenoids	5	Burkholderiales bacterium 1 1 47
mbx1179	Burkholderiales bacterium 1 1 47	0.275943993	6.53E-07	0.000618446	1179	449.3641459	TRUE	0.85729849	106986.1605	-0.000513954	C28H50O4	-H(-)	100	6-Deoxocastasterone	HMDB0033984; HMDB33984	C15802	CHEBI:20712	HMDB0033984	1	6-Deoxocastasterone	6-deoxocastasterone	450.3709101	450.6942	[H][C@@]1(CC[C@@]2([H])[C@]3([H])CC[C@@]4([H])C[C@H](O)[C@H](O)C[C@]4(C)[C@@]3([H])CC[C@]12C)[C@H](C)[C@@H](O)[C@H](O)[C@@H](C)C(C)C	Lipids and lipid-like molecules	Steroids and steroid derivatives	Bile acids, alcohols and derivatives	Aliphatic homopolycyclic compounds	22.74144721	4.204275801	C01	Lipids and lipid-like molecules	C12 (101)	C12	Steroids and steroid derivatives	C10	Triterpenoids	7	Burkholderiales bacterium 1 1 47
mbx1139	Parasutterella excrementihominis	0.275827875	6.60E-07	0.000620025	1139	433.3330861	TRUE	0.88261914	26346.67717	-0.000754186	C27H46O4	-H(-)	100	3a,7a-Dihydroxycoprostanic acid	HMDB0000359; HMDB0003533; HMDB00359; HMDB0062208; HMDB01974; HMDB03533; HMDB06263; HMDB62208	C01301	CHEBI:16466; CHEBI:63848	HMDB0000359	3	3alpha,7alpha-Dihydroxycoprostanic acid	(6R)-6-[(1S,2S,5R,7S,9R,10R,11S,14R,15R)-5,9-dihydroxy-2,15-dimethyltetracyclo[8.7.0.0^{2,7}.0^{11,15}]heptadecan-14-yl]-2-methylheptanoic acid	434.33961	434.661	[H][C@@]1(CC[C@@]2([H])[C@]3([H])[C@H](O)C[C@]4([H])C[C@H](O)CC[C@]4(C)[C@@]3([H])CC[C@]12C)[C@H](C)CCCC(C)C(O)=O	Lipids and lipid-like molecules	Steroids and steroid derivatives	Bile acids, alcohols and derivatives	Aliphatic homopolycyclic compounds	23.38391485	6.047011944	C01	Lipids and lipid-like molecules	C12 (101)	C12	Steroids and steroid derivatives	C10	Triterpenoids	13	Parasutterella excrementihominis
mbx0535	Streptococcus parasanguinis	-0.275824469	6.60E-07	0.000620025	535	263.104094	TRUE	0.8608377	61986.62006	-0.00036411	C13H16N2O4	-H(-)	100	Acetyl-N-formyl-5-methoxykynurenamine	HMDB0004259; HMDB0006344; HMDB0061136; HMDB04259; HMDB06344; HMDB61136	C04148; C05642	CHEBI:17884	HMDB0004259	3	Acetyl-N-formyl-5-methoxykynurenamine	N-[3-(2-formamido-5-methoxyphenyl)-3-oxopropyl]acetamide	264.111007	264.2771	COC1=CC(C(=O)CCNC(C)=O)=C(NC=O)C=C1	Organic oxygen compounds	Organooxygen compounds	Carbonyl compounds	Aromatic homomonocyclic compounds	-12.45248882	3.327389789	C02	Organic acids and derivatives	C04 (105)	C04	Carboxylic acids and derivatives	C04	Amino acids, peptides, and analogues	34	Streptococcus parasanguinis
mbx1193	Bilophila unclassified	0.275818831	6.61E-07	0.000620025	1193	455.2475842	TRUE	0.89710131	5949.977331	-0.000302445	C24H40O6S	-H(-)	100	Sulfolithocholic acid	HMDB0000907; HMDB00907	NA	CHEBI:35421	HMDB0000907	1	Sulfolithocholic acid	(4R)-4-[(1S,2S,5R,10R,11S,14R,15R)-2,15-dimethyl-5-(sulfooxy)tetracyclo[8.7.0.0^{2,7}.0^{11,15}]heptadecan-14-yl]pentanoic acid	456.2545597	456.636	[H][C@@]12CC[C@H]([C@H](C)CCC(O)=O)[C@@]1(C)CC[C@@]1([H])[C@@]2([H])CCC2C[C@@H](CC[C@]12C)OS(O)(=O)=O	Lipids and lipid-like molecules	Steroids and steroid derivatives	Bile acids, alcohols and derivatives	Aliphatic homopolycyclic compounds	11.74914862	0.576665143	C02	Organic acids and derivatives	C02 (90)	C02	Prenol lipids	C20	Arylsulfates	23	Bilophila unclassified
mbx1133	Burkholderiales bacterium 1 1 47	0.275679256	6.70E-07	0.000626469	1133	431.3531463	TRUE	0.86538729	4195.006607	-7.90E-05	C28H48O3	-H(-)	100	13''-Hydroxy-gamma-tocopherol	HMDB0012561; HMDB0033998; HMDB0035194; HMDB0060143; HMDB12561; HMDB33998; HMDB35194; HMDB60143	NA	NA	HMDB0012561	4	13'-Hydroxy-gamma-tocopherol	(2R)-2-[(4S,8R)-13-hydroxy-4,8,12-trimethyltridecyl]-2,7,8-trimethyl-3,4-dihydro-1-benzopyran-6-ol	432.3603454	432.6789	CC(CO)CCC[C@H](C)CCC[C@H](C)CCC[C@]1(C)CCC2=C(O1)C(C)=C(C)C(O)=C2	Lipids and lipid-like molecules	Prenol lipids	Quinone and hydroquinone lipids	Aromatic heteropolycyclic compounds	25.51939829	8.260880695	C01	Lipids and lipid-like molecules	C12 (101)	C12	Steroids and steroid derivatives	C11	Diterpenoids	14	Burkholderiales bacterium 1 1 47
mbx0236	Collinsella aerofaciens	0.27562847	6.73E-07	0.000627568	236	187.0072077	TRUE	0.8371498	1153280.765	-0.000155136	C7H8O4S	-H(-)	100	p-Cresol sulfate	HMDB0011635; HMDB0034782; HMDB11635; HMDB34782	NA	CHEBI:82914	HMDB0011635	2	p-Cresol sulfate	(4-methylphenyl)oxidanesulfonic acid	188.0143294	188.201	CC1=CC=C(OS(O)(=O)=O)C=C1	Organic acids and derivatives	Organic sulfuric acids and derivatives	Arylsulfates	Aromatic homomonocyclic compounds	-11.55761968	2.671799321	C02	Organic acids and derivatives	C03 (138)	C03	Fatty Acyls	C20	Arylsulfates	33	Collinsella aerofaciens
mbx1413	Eggerthella unclassified	0.275554582	6.78E-07	0.000630082	1413	591.3187239	TRUE	0.89144501	2793.663739	8.32E-05	C33H44N4O6	-H(-)	100	Mesobilirubinogen	HMDB0001898; HMDB01898	C05790	CHEBI:29026	HMDB0001898	1	Mesobilirubinogen	urobilinogen	592.3260852	592.7257	CCC1=C(C)C(=O)NC1CC1=C(C)C(CCC(O)=O)=C(CC2=C(CCC(O)=O)C(C)=C(CC3NC(=O)C(CC)=C3C)N2)N1	Organoheterocyclic compounds	Tetrapyrroles and derivatives	Bilirubins	Aromatic heteromonocyclic compounds	14.57902657	-0.467690749	C01	Lipids and lipid-like molecules	C02 (90)	C02	Prenol lipids	C15	Triradylcglycerols	18	Eggerthella unclassified
mbx1147	Bacteroides dorei	0.275487053	6.82E-07	0.000632221	1147	435.348537	TRUE	0.89062783	32659.6998	-0.000555103	C27H48O4	-H(-)	100	5a-Cholestane-3a,7a,12a,25-tetrol	HMDB0000520; HMDB0000524; HMDB0000655; HMDB0001231; HMDB0001968; HMDB0029851; HMDB00520; HMDB00524; HMDB0062417; HMDB00655; HMDB01231; HMDB01968; HMDB06264; HMDB29851; HMDB62417	C05446	CHEBI:17278; CHEBI:48731	HMDB0000520	7	5a-Cholestane-3a,7a,12a,25-tetrol	(1S,2S,5R,7R,9R,10R,11S,15R,16S)-14-[(2R)-6-hydroxy-6-methylheptan-2-yl]-2,15-dimethyltetracyclo[8.7.0.0²,⁷.0¹¹,¹⁵]heptadecane-5,9,16-triol	436.35526	436.6676	[H][C@@]12CCC([C@H](C)CCCC(C)(C)O)[C@@]1(C)[C@@H](O)C[C@@]1([H])[C@@]2([H])[C@H](O)C[C@@]2([H])C[C@H](O)CC[C@]12C	Lipids and lipid-like molecules	Glycerophospholipids	Glycerophosphoethanolamines	Aliphatic acyclic compounds	24.21782783	5.831372654	C01	Lipids and lipid-like molecules	C12 (101)	C12	Steroids and steroid derivatives	C10	Triterpenoids	12	Bacteroides dorei
mbx1197	Subdoligranulum unclassified	0.275313464	6.94E-07	0.000640909	1197	457.332557	TRUE	0.88866526	5934.80115	-0.000225096	C29H46O4	-H(-)	100	(3beta,5alpha,9alpha,22E,24R)-3,5,9-Trihydroxy-23-methylergosta-7,22-dien-6-one	HMDB0032669; HMDB0035142; HMDB0035995; HMDB32669; HMDB35142; HMDB35995	NA	NA	HMDB0032669	3	(3beta,5alpha,9alpha,22E,24R)-3,5,9-Trihydroxy-23-methylergosta-7,22-dien-6-one	1,5,7-trihydroxy-2,15-dimethyl-14-[(3E)-4,5,6-trimethylhept-3-en-2-yl]tetracyclo[8.7.0.0²,⁷.0¹¹,¹⁵]heptadec-9-en-8-one	458.33961	458.6731	CC(C)C(C)C(\C)=C\C(C)C1CCC2C3=CC(=O)C4(O)CC(O)CCC4(C)C3(O)CCC12C	Lipids and lipid-like molecules	Steroids and steroid derivatives	Ergostane steroids	Aliphatic homopolycyclic compounds	16.07858484	1.677401227	C01	Lipids and lipid-like molecules	C02 (90)	C02	Prenol lipids	C10	Triterpenoids	8	Subdoligranulum unclassified
mbx1088	Prevotella copri	-0.275196484	7.01E-07	0.000646172	1088	417.3379113	TRUE	0.87735906	6951.921046	-0.000493972	C27H46O3	-H(-)	100	7-a,25-Dihydroxycholesterol	HMDB0006280; HMDB0006281; HMDB0006763; HMDB0006764; HMDB0006886; HMDB0006887; HMDB0006894; HMDB0011644; HMDB0060136; HMDB0062419; HMDB0062420; HMDB0062607; HMDB0062664; HMDB0062675; HMDB06280; HMDB06281; HMDB06763; HMDB06764; HMDB06886; HMDB06887; HMDB06894; HMDB11644; HMDB60136; HMDB62419; HMDB62420; HMDB62607; HMDB62664; HMDB62675	C05445; C05453; C05458; C05499; C05501; C06341; C15518; C15520	CHEBI:1294; CHEBI:18431; CHEBI:2288; CHEBI:27428; CHEBI:37623; CHEBI:37640; CHEBI:48698; CHEBI:48778; CHEBI:783; CHEBI:85779; CHEBI:86087; CHEBI:86113	HMDB0006280	14	7-a,25-Dihydroxycholesterol	7α,25-dihydroxycholesterol	418.3446953	418.6523	[H][C@@]12CC[C@H]([C@H](C)CCCC(C)(C)O)[C@@]1(C)CC[C@@]1([H])[C@@]2([H])[C@H](O)C=C2C[C@@H](O)CC[C@]12C	Lipids and lipid-like molecules	Prenol lipids	Retinoids	Aliphatic homomonocyclic compounds	22.57570716	7.030766637	C01	Lipids and lipid-like molecules	C12 (101)	C12	Steroids and steroid derivatives	C10	Triterpenoids	12	Prevotella copri
mbx1259	Saccharomyces cerevisiae	-0.275005174	7.15E-07	0.000656172	1259	485.3268433	TRUE	0.87134069	10885.61663	0.00040323	C30H46O5	-H(-)	100	Bassic acid	HMDB0034526; HMDB0034689; HMDB0035259; HMDB0035261; HMDB0035295; HMDB0036652; HMDB0036851; HMDB0037963; HMDB0038737; HMDB0040499; HMDB0041041; HMDB34526; HMDB34689; HMDB35259; HMDB35261; HMDB35295; HMDB36652; HMDB36851; HMDB37963; HMDB38737; HMDB40499; HMDB41041	NA	NA	HMDB0034526	11	Bassic acid	10,11-dihydroxy-9-(hydroxymethyl)-2,2,6a,6b,9,12a-hexamethyl-1,3,4,5,6,7,10,11,12,12b,13,14b-dodecahydropicene-4a-carboxylic acid	486.3345246	486.6832	CC1(C)CCC2(CCC3(C)C(=CCC4C5(C)CC(O)C(O)C(C)(CO)C5=CCC34C)C2C1)C(O)=O	Lipids and lipid-like molecules	Steroids and steroid derivatives	Hydroxysteroids		20.95474242	5.92900725	C01	Lipids and lipid-like molecules	C12 (101)	C12	Steroids and steroid derivatives	C10	Triterpenoids	10	Saccharomyces cerevisiae
mbx0320	Prevotella copri	0.274930013	7.20E-07	0.000657983	320	207.0874012	TRUE	0.39621119	6932.557185	9.90E-06	C8H16O6	-H(-)	100	Ethyl beta-D-glucopyranoside	HMDB0029968; HMDB0033942; HMDB29968; HMDB33942	NA	NA	HMDB0029968	2	Ethyl beta-D-glucopyranoside	(2R,3R,4S,5S,6R)-2-ethoxy-6-(hydroxymethyl)oxane-3,4,5-triol	208.0946882	208.21	CCO[C@@H]1O[C@H](CO)[C@@H](O)[C@H](O)[C@H]1O	Organic oxygen compounds	Organooxygen compounds	Carbohydrates and carbohydrate conjugates	Aliphatic heteromonocyclic compounds	-11.91264912	-7.096658375	C02	Organic acids and derivatives	C23 (82)	C23	Organic sulfuric acids and derivatives	C17	Amino acids, peptides, and analogues	13	Prevotella copri
mbx0427	Clostridium bolteae	-0.274912422	7.21E-07	0.000657983	427	237.0279388	TRUE	0.45335667	2578.275831	0.000256812	C6H11N2O6P	-H(-)	100	D-Erythro-imidazole-glycerol-phosphate	HMDB0012208; HMDB12208	C04666	CHEBI:17805	HMDB0012208	1	D-Erythro-imidazole-glycerol-phosphate	(2R,3S)-2,3-dihydroxy-3-(1H-imidazol-4-yl)propoxyphosphonic acid	238.0354726	238.1351	O[C@H](COP(O)(O)=O)[C@@H](O)C1=CNC=N1	Organic acids and derivatives	Organic phosphoric acids and derivatives	Phosphate esters	Aromatic heteromonocyclic compounds	-9.053627541	-14.03632326	C02	Organic acids and derivatives	C23 (82)	C23	Organic sulfuric acids and derivatives	C17	Amino acids, peptides, and analogues	19	Clostridium bolteae
mbx0026	Streptococcus australis	-0.274708471	7.35E-07	0.000668986	26	107.0501411	TRUE	0.82722437	91060.43071	9.70E-05	C7H8O	-H(-)	100	Benzyl alcohol	HMDB0001858; HMDB0002048; HMDB0002055; HMDB0003119; HMDB0033895; HMDB01858; HMDB02048; HMDB02055; HMDB03119; HMDB13762; HMDB33895	C00556; C01403; C01467; C01468; C01542	CHEBI:16579; CHEBI:17231; CHEBI:17847; CHEBI:17987; CHEBI:28054	HMDB0001858	5	p-Cresol	P-cresol	108.0575149	108.1378	CC1=CC=C(O)C=C1	Benzenoids	Phenols	Cresols	Aromatic homomonocyclic compounds	-11.56038045	2.666581377	C02	Organic acids and derivatives	C03 (138)	C03	Fatty Acyls	C20	Arylsulfates	33	Streptococcus australis
mbx0964	Bifidobacterium longum	0.274591823	7.44E-07	0.000674473	964	381.2638095	TRUE	0.84443316	5101.849013	0.000836992	C22H38O5	-H(-)	100	Misoprostol	HMDB0015064; HMDB15064	NA	CHEBI:122391	HMDB0015064	1	Misoprostol	misoprostol	382.2719243	382.5341	CCCCC(C)(O)C\C=C\[C@H]1[C@H](O)CC(=O)[C@@H]1CCCCCCC(=O)OC	Lipids and lipid-like molecules	Fatty Acyls	Eicosanoids	Aliphatic homomonocyclic compounds	11.24723833	18.93502752	C01	Lipids and lipid-like molecules	C05 (147)	C05	Fatty Acyls	C13	Carbohydrates and carbohydrate conjugates	12	Bifidobacterium longum
mbx1331	Burkholderiales bacterium 1 1 47	0.274484581	7.51E-07	0.000679392	1331	523.3663625	TRUE	0.89466637	8438.99732	-0.002026334	C26H55NO7P	-H(-)	19	1-Stearoylglycerophosphocholine	HMDB0094688; HMDB94688	NA	NA	HMDB0094688	1	LysoPC(18:0/0:0)	(2-{[(2R)-2-hydroxy-3-(octadecanoyloxy)propyl phosphono]oxy}ethyl)trimethylazanium	523.3637896	523.6832	CCCCCCCCCCCCCCCCCC(=O)OC[C@@H](O)COP([O-])(=O)OCC[N+](C)(C)C	Lipids and lipid-like molecules	Glycerophospholipids	Glycerophosphocholines	Aliphatic acyclic compounds	23.15108928	6.63342797	C01	Lipids and lipid-like molecules	C12 (101)	C12	Steroids and steroid derivatives	C10	Triterpenoids	6	Burkholderiales bacterium 1 1 47
mbx1204	Bacteroides dorei	0.274446213	7.54E-07	0.000679827	1204	459.4202336	TRUE	0.915648225	850.3967476	0.000519117	C31H56O2	-H(-)	100	5-Pentacosyl-1,3-benzenediol	HMDB0038485; HMDB38485	NA	NA	HMDB0038485	1	5-Pentacosyl-1,3-benzenediol	5-pentacosylbenzene-1,3-diol	460.428031	460.7751	CCCCCCCCCCCCCCCCCCCCCCCCCC1=CC(O)=CC(O)=C1	Benzenoids	Phenols	Benzenediols	Aromatic homomonocyclic compounds	29.28288487	10.91883649	C01	Lipids and lipid-like molecules	C15 (19)	C15	Fatty Acyls	C30	Diradylglycerols	6	Bacteroides dorei
mbx0779	Bifidobacterium longum	-0.274248566	7.69E-07	0.000690777	779	333.0085281	TRUE	0.85420918	3196.581043	-0.001081738	C15H10O7S	-H(-)	88	[3-(7-hydroxy-4-oxo-4H-chromen-2-yl)phenyl]oxidanesulfonic acid	HMDB0133344; HMDB0134560; HMDB0137537	NA	NA	HMDB0133344	3	[3-(7-hydroxy-4-oxo-4H-chromen-2-yl)phenyl]oxidanesulfonic acid	[3-(7-hydroxy-4-oxochromen-2-yl)phenyl]oxidanesulfonic acid	334.0147238	334.3	OC1=CC2=C(C=C1)C(=O)C=C(O2)C1=CC(OS(O)(=O)=O)=CC=C1	Phenylpropanoids and polyketides	Flavonoids	Flavones	Aromatic heteropolycyclic compounds	-8.808056387	-17.76398172	C02	Organic acids and derivatives	C13 (102)	C13	Carboxylic acids and derivatives	C17	Amino acids, peptides, and analogues	7	Bifidobacterium longum
mbx1316	Burkholderiales bacterium 1 1 47	0.274148378	7.76E-07	0.000695353	1316	515.3744969	TRUE	0.892589985	27360.25619	-0.000300399	C32H52O5	-H(-)	100	22-Acetylpriverogenin B	HMDB0034645; HMDB34645	NA	NA	HMDB0034645	1	22-Acetylpriverogenin B	2,10-dihydroxy-4,5,9,9,13,20,20-heptamethyl-24-oxahexacyclo[15.5.2.0¹,¹⁸.0⁴,¹⁷.0⁵,¹⁴.0⁸,¹³]tetracosan-22-yl acetate	516.3814748	516.7523	CC(=O)OC1CC(C)(C)CC2C11COC22CCC3C4(C)CCC(O)C(C)(C)C4CCC3(C)C2(C)CC1O	Lipids and lipid-like molecules	Prenol lipids	Triterpenoids	Aliphatic heteropolycyclic compounds	22.13837305	4.798852547	C01	Lipids and lipid-like molecules	C12 (101)	C12	Steroids and steroid derivatives	C10	Triterpenoids	10	Burkholderiales bacterium 1 1 47
mbx1063	Bifidobacterium longum	0.274114357	7.79E-07	0.000695524	1063	411.2276719	TRUE	0.856525185	2058.544736	0.001258025	C24H32N2O4	-H(-)	66	Trandolapril-d5 Diketopiperazine	HMDB0061178; HMDB61178	NA	NA	HMDB0061178	1	Trandolapril-d5 Diketopiperazine	ethyl (2R)-2-[(3S,5aS,9aR,10aS)-3-methyl-1,4-dioxo-octahydro-3H-piperazino[1,2-a]indol-2-yl]-4-phenylbutanoate	412.2362075	412.5219	[H][C@@]12C[C@]3([H])N(C(=O)[C@H](C)N([C@H](CCC4=CC=CC=C4)C(=O)OCC)C3=O)[C@@]1([H])CCCC2	Organic acids and derivatives	Carboxylic acids and derivatives	Amino acids, peptides, and analogues	Aromatic heteropolycyclic compounds	15.85451003	11.24423149	C01	Lipids and lipid-like molecules	C02 (90)	C02	Prenol lipids	C15	Triradylcglycerols	4	Bifidobacterium longum
mbx0858	Bifidobacterium longum	0.273973787	7.89E-07	0.000702862	858	353.2331082	TRUE	0.86752388	5713.037418	0.000238289	C20H34O5	-H(-)	100	Prostaglandin F2a	HMDB0001139; HMDB0001442; HMDB0001483; HMDB0001965; HMDB0001977; HMDB0002115; HMDB0004684; HMDB0004685; HMDB0004686; HMDB0004694; HMDB0005083; HMDB0005102; HMDB0006562; HMDB0010170; HMDB0010199; HMDB0011137; HMDB0012563; HMDB0013041; HMDB0035380; HMDB0060045; HMDB0060107; HMDB0062278; HMDB01139; HMDB01442; HMDB01483; HMDB01965; HMDB01977; HMDB02115; HMDB04684; HMDB04685; HMDB04686; HMDB04694; HMD…	C00639; C02314; C04741; C05959; C06438; C13809; C14782; C14809; C14811; C14814	CHEBI:15544; CHEBI:15553; CHEBI:15630; CHEBI:27595; CHEBI:27696; CHEBI:28922; CHEBI:34505; CHEBI:35032; CHEBI:36203; CHEBI:63976; CHEBI:72593	HMDB0001139	22	Prostaglandin F2a	5-trans-PGF2α	354.2406242	354.481	CCCCC[C@H](O)\C=C\[C@H]1[C@H](O)C[C@H](O)[C@@H]1C\C=C\CCCC(O)=O	Lipids and lipid-like molecules	Fatty Acyls	Eicosanoids	Aliphatic homomonocyclic compounds	11.30847627	19.0440175	C01	Lipids and lipid-like molecules	C05 (147)	C05	Fatty Acyls	C11	Diterpenoids	12	Bifidobacterium longum
mbx1138	Burkholderiales bacterium 1 1 47	0.273851403	7.99E-07	0.00070904	1138	433.311471	TRUE	0.87650466	6275.100237	-0.000268324	C30H42O2	-H(-)	100	beta-Citraurol	HMDB0035685; HMDB35685	NA	NA	HMDB0035685	1	beta-Citraurol	4-[(1E,3Z,5E,7E,9E,11E,13E,15E)-17-hydroxy-3,7,12,16-tetramethylheptadeca-1,3,5,7,9,11,13,15-octaen-1-yl]-3,5,5-trimethylcyclohex-3-en-1-ol	434.3184806	434.6533	C\C(CO)=C/C=C/C(/C)=C/C=C/C=C(\C)/C=C/C=C(/C)\C=C\C1=C(C)CC(O)CC1(C)C	Lipids and lipid-like molecules	Prenol lipids	Triterpenoids	Aliphatic homomonocyclic compounds	9.457997314	7.322571157	C01	Lipids and lipid-like molecules	C12 (101)	C12	Steroids and steroid derivatives	C10	Triterpenoids	10	Burkholderiales bacterium 1 1 47
mbx0290	Saccharomyces cerevisiae	0.273773537	8.05E-07	0.000712224	290	201.0228045	TRUE	0.79035935	10514.21713	-0.00010191	C8H10O4S	-H(-)	100	4-ethylphenylsulfate	HMDB0062551; HMDB0062721; HMDB62551; HMDB62721	NA	CHEBI:82932; CHEBI:82935	HMDB0062551	2	4-Ethylphenylsulfate	(4-ethylphenyl)oxidanesulfonic acid	202.02998	202.22	CCC1=CC=C(OS(O)(=O)=O)C=C1	Organic acids and derivatives	Organic sulfuric acids and derivatives	Arylsulfates	Aromatic homomonocyclic compounds	-11.64202976	-7.234843441	C02	Organic acids and derivatives	C23 (82)	C23	Organic sulfuric acids and derivatives	C17	Amino acids, peptides, and analogues	35	Saccharomyces cerevisiae
mbx0200	Bifidobacterium longum	-0.273735969	8.07E-07	0.000712664	200	176.9867483	TRUE	0.72358835	1888.87243	0.000437327	C6H10S3	-H(-)	100	Allitridin	HMDB0031154; HMDB31154	NA	CHEBI:302136	HMDB0031154	1	Allitridin	diallyl trisulfide	177.9944624	178.339	C=CCSSSCC=C	Organosulfur compounds	Organic trisulfides		Aliphatic acyclic compounds	-10.33846973	-6.749031702	C02	Organic acids and derivatives	C23 (82)	C23	Organic sulfuric acids and derivatives	C17	Amino acids, peptides, and analogues	7	Bifidobacterium longum
mbx0026	Lachnospiraceae bacterium 5 1 63FAA	-0.273683409	8.11E-07	0.000714137	26	107.0501411	TRUE	0.82722437	91060.43071	9.70E-05	C7H8O	-H(-)	100	Benzyl alcohol	HMDB0001858; HMDB0002048; HMDB0002055; HMDB0003119; HMDB0033895; HMDB01858; HMDB02048; HMDB02055; HMDB03119; HMDB13762; HMDB33895	C00556; C01403; C01467; C01468; C01542	CHEBI:16579; CHEBI:17231; CHEBI:17847; CHEBI:17987; CHEBI:28054	HMDB0001858	5	p-Cresol	P-cresol	108.0575149	108.1378	CC1=CC=C(O)C=C1	Benzenoids	Phenols	Cresols	Aromatic homomonocyclic compounds	-11.56038045	2.666581377	C02	Organic acids and derivatives	C03 (138)	C03	Fatty Acyls	C20	Arylsulfates	33	Lachnospiraceae bacterium 5 1 63FAA
mbx1362	Saccharomyces cerevisiae	-0.273579281	8.20E-07	0.000719169	1362	541.3880943	TRUE	0.866360545	8988.883389	0.001752172	C34H54O5	-H(-)	30	3beta-Acetoxy-11alpha-methoxy-12-ursen-28-oic acid	HMDB0031675; HMDB31675	NA	NA	HMDB0031675	1	3beta-Acetoxy-11alpha-methoxy-12-ursen-28-oic acid	methyl 10-(acetyloxy)-13-methoxy-1,2,6a,6b,9,9,12a-heptamethyl-2,3,4,5,6,7,8,8a,10,11,12,12b,13,14b-tetradecahydro-1H-picene-4a-carboxylate	542.3971248	542.7896	COC1C=C2C3C(C)C(C)CCC3(CCC2(C)C2(C)CCC3C(C)(C)C(CCC3(C)C12)OC(C)=O)C(=O)OC	Lipids and lipid-like molecules	Prenol lipids	Triterpenoids		23.1017259	3.627736215	C01	Lipids and lipid-like molecules	C12 (101)	C12	Steroids and steroid derivatives	C30	Diradylglycerols	8	Saccharomyces cerevisiae
mbx1149	Bifidobacterium longum	0.273483693	8.27E-07	0.000723647	1149	436.2121714	TRUE	0.73268795	2256.456591	0.000774066	C26H31NO5	-H(-)	100	Lagerstroemine	HMDB0030229; HMDB30229	NA	NA	HMDB0030229	1	Lagerstroemine	9-hydroxy-5,6-dimethoxy-16-oxa-24-azapentacyclo[15.7.1.1⁸,¹².0²,⁷.0¹⁹,²⁴]hexacosa-2,4,6,8,10,12(26)-hexaen-15-one	437.2202231	437.528	COC1=CC=C2C3CC(CC4CCCCN34)OC(=O)CCC3=CC(=C(O)C=C3)C2=C1OC	Phenylpropanoids and polyketides	Macrolides and analogues			5.984642672	7.018724096	C01	Lipids and lipid-like molecules	C01 (55)	C01	Organooxygen compounds	C27	Carbohydrates and carbohydrate conjugates	4	Bifidobacterium longum
mbx0534	Methanosphaera stadtmanae	0.273177834	8.52E-07	0.00074213	534	263.082618	TRUE	0.8304593	3367.389609	-1.73E-05	C16H12N2O2	-H(-)	100	Perlolyrine	HMDB0030327; HMDB30327	C09231	CHEBI:610215	HMDB0030327	1	Perlolyrine	perlolyrine	264.0898776	264.2787	OCC1=CC=C(O1)C1=NC=CC2=C1NC1=CC=CC=C21	Alkaloids and derivatives	Harmala alkaloids		Aromatic heteropolycyclic compounds	-12.8233383	2.771677847	C02	Organic acids and derivatives	C23 (82)	C23	Organic sulfuric acids and derivatives	C19	Amino acids, peptides, and analogues	15	Methanosphaera stadtmanae
mbx1031	Oscillibacter unclassified	0.273132481	8.56E-07	0.00074213	1031	403.2483397	TRUE	0.81947121	2588.11574	0.000656773	C24H36O5	-H(-)	100	7a,12a-Dihydroxy-3-oxo-4-cholenoic acid	HMDB0000447; HMDB0014372; HMDB0038152; HMDB00447; HMDB14372; HMDB38152	C07074; C15568	CHEBI:40303; CHEBI:49269	HMDB0000447	3	7a,12a-Dihydroxy-3-oxo-4-cholenoic acid	(4R)-4-[(1S,2R,9R,10R,11S,14R,15R,16S)-9,16-dihydroxy-2,15-dimethyl-5-oxotetracyclo[8.7.0.0²,⁷.0¹¹,¹⁵]heptadec-6-en-14-yl]pentanoic acid	404.2562743	404.5396	[H][C@@]12CC[C@H]([C@H](C)CCC(O)=O)[C@@]1(C)[C@@H](O)C[C@@]1([H])[C@@]2([H])[C@H](O)CC2=CC(=O)CC[C@]12C	Lipids and lipid-like molecules	Steroids and steroid derivatives	Bile acids, alcohols and derivatives	Aliphatic homopolycyclic compounds	19.776546	8.842248583	C01	Lipids and lipid-like molecules	C12 (101)	C12	Steroids and steroid derivatives	C10	Triterpenoids	14	Oscillibacter unclassified
mbx0006	Prevotella copri	0.273128356	8.56E-07	0.00074213	6	71.04986446	TRUE	0.412721635	730.9210493	0.000373644	C4H8O	-H(-)	100	Butanal	HMDB0000246; HMDB0000474; HMDB0003543; HMDB00246; HMDB0031243; HMDB0031324; HMDB0033858; HMDB0034431; HMDB00474; HMDB03543; HMDB31243; HMDB31324; HMDB33858; HMDB34431	C01412; C02845; C03219	CHEBI:15743; CHEBI:26911; CHEBI:28398; CHEBI:48943	HMDB0000246	7	Tetrahydrofuran	tetrahydrofuran	72.05751488	72.1057	C1CCOC1	Organoheterocyclic compounds	Tetrahydrofurans		Aliphatic heteromonocyclic compounds	-9.238992328	-9.793733119	C02	Organic acids and derivatives	C08 (83)	C08	Carboxylic acids and derivatives	C17	Amino acids, peptides, and analogues	2	Prevotella copri
mbx0727	Bifidobacterium longum	-0.272900492	8.75E-07	0.000756279	727	317.0525341	TRUE	0.636208	2660.187479	-0.001114579	C12H14O10	-H(-)	83	3,4,5-trihydroxy-6-(2,4,6-trihydroxyphenoxy)oxane-2-carboxylic acid	HMDB0125319; HMDB0125320; HMDB0125321	NA	NA	HMDB0125319	3	3,4,5-trihydroxy-6-(2,4,6-trihydroxyphenoxy)oxane-2-carboxylic acid	3,4,5-trihydroxy-6-(2,4,6-trihydroxyphenoxy)oxane-2-carboxylic acid	318.0586967	318.234	OC1C(O)C(OC2=C(O)C=C(O)C=C2O)OC(C1O)C(O)=O	Phenylpropanoids and polyketides	Flavonoids	Flavonoid glycosides	Aromatic heteromonocyclic compounds	-11.36333917	-15.43577359	C02	Organic acids and derivatives	C13 (102)	C13	Carboxylic acids and derivatives	C17	Amino acids, peptides, and analogues	9	Bifidobacterium longum
mbx1193	Desulfovibrio piger	0.272843644	8.80E-07	0.000758187	1193	455.2475842	TRUE	0.89710131	5949.977331	-0.000302445	C24H40O6S	-H(-)	100	Sulfolithocholic acid	HMDB0000907; HMDB00907	NA	CHEBI:35421	HMDB0000907	1	Sulfolithocholic acid	(4R)-4-[(1S,2S,5R,10R,11S,14R,15R)-2,15-dimethyl-5-(sulfooxy)tetracyclo[8.7.0.0^{2,7}.0^{11,15}]heptadecan-14-yl]pentanoic acid	456.2545597	456.636	[H][C@@]12CC[C@H]([C@H](C)CCC(O)=O)[C@@]1(C)CC[C@@]1([H])[C@@]2([H])CCC2C[C@@H](CC[C@]12C)OS(O)(=O)=O	Lipids and lipid-like molecules	Steroids and steroid derivatives	Bile acids, alcohols and derivatives	Aliphatic homopolycyclic compounds	11.74914862	0.576665143	C02	Organic acids and derivatives	C02 (90)	C02	Prenol lipids	C20	Arylsulfates	23	Desulfovibrio piger
mbx1088	Bifidobacterium longum	0.272804321	8.83E-07	0.000758832	1088	417.3379113	TRUE	0.87735906	6951.921046	-0.000493972	C27H46O3	-H(-)	100	7-a,25-Dihydroxycholesterol	HMDB0006280; HMDB0006281; HMDB0006763; HMDB0006764; HMDB0006886; HMDB0006887; HMDB0006894; HMDB0011644; HMDB0060136; HMDB0062419; HMDB0062420; HMDB0062607; HMDB0062664; HMDB0062675; HMDB06280; HMDB06281; HMDB06763; HMDB06764; HMDB06886; HMDB06887; HMDB06894; HMDB11644; HMDB60136; HMDB62419; HMDB62420; HMDB62607; HMDB62664; HMDB62675	C05445; C05453; C05458; C05499; C05501; C06341; C15518; C15520	CHEBI:1294; CHEBI:18431; CHEBI:2288; CHEBI:27428; CHEBI:37623; CHEBI:37640; CHEBI:48698; CHEBI:48778; CHEBI:783; CHEBI:85779; CHEBI:86087; CHEBI:86113	HMDB0006280	14	7-a,25-Dihydroxycholesterol	7α,25-dihydroxycholesterol	418.3446953	418.6523	[H][C@@]12CC[C@H]([C@H](C)CCCC(C)(C)O)[C@@]1(C)CC[C@@]1([H])[C@@]2([H])[C@H](O)C=C2C[C@@H](O)CC[C@]12C	Lipids and lipid-like molecules	Prenol lipids	Retinoids	Aliphatic homomonocyclic compounds	22.57570716	7.030766637	C01	Lipids and lipid-like molecules	C12 (101)	C12	Steroids and steroid derivatives	C10	Triterpenoids	12	Bifidobacterium longum
mbx0838	Burkholderiales bacterium 1 1 47	0.2726327	8.97E-07	0.000768476	838	347.2960335	TRUE	0.85439193	4996.407857	-0.000480815	C23H40O2	-H(-)	100	5-Heptadecyl-1,3-benzenediol	HMDB0038530; HMDB38530	NA	NA	HMDB0038530	1	5-Heptadecyl-1,3-benzenediol	5-heptadecylbenzene-1,3-diol	348.3028305	348.5625	CCCCCCCCCCCCCCCCCC1=CC(O)=CC(O)=C1	Benzenoids	Phenols	Benzenediols	Aromatic homomonocyclic compounds	18.88092381	6.628050512	C01	Lipids and lipid-like molecules	C12 (101)	C12	Steroids and steroid derivatives	C10	Triterpenoids	6	Burkholderiales bacterium 1 1 47
mbx0085	Bifidobacterium longum	-0.272589745	9.01E-07	0.000768476	85	133.014268	TRUE	0.64961189	18434.472	0.000846927	C5H10S2	-H(-)	100	3,3-Dimethyl-1,2-dithiolane	HMDB0038974; HMDB0039789; HMDB0039790; HMDB38974; HMDB39789; HMDB39790	NA	NA	HMDB0038974	3	3,3-Dimethyl-1,2-dithiolane	3,3-dimethyl-1,2-dithiolane	134.0223917	134.263	CC1(C)CCSS1	Organoheterocyclic compounds	Dithiolanes	1,2-dithiolanes	Aliphatic heteromonocyclic compounds	-13.0469942	-15.91882688	C02	Organic acids and derivatives	C13 (102)	C13	Carboxylic acids and derivatives	C17	Amino acids, peptides, and analogues	16	Bifidobacterium longum
mbx1032	Bacteroides dorei	0.272581417	9.02E-07	0.000768476	1032	403.2859103	TRUE	0.86067507	3793.930803	-0.000528372	C25H40O4	-H(-)	100	MG(0:0/22:5(4Z,7Z,10Z,13Z,16Z)/0:0)	HMDB0011555; HMDB0011556; HMDB0011585; HMDB0011586; HMDB0012517; HMDB11555; HMDB11556; HMDB11585; HMDB11586; HMDB12517	NA	NA	HMDB0011555	5	MG(0:0/22:5(4Z,7Z,10Z,13Z,16Z)/0:0)	1,3-dihydroxypropan-2-yl (4Z,7Z,10Z,13Z,16Z)-docosa-4,7,10,13,16-pentaenoate	404.2926598	404.5827	[H]C(CO)(CO)OC(=O)CC\C=C/C\C=C/C\C=C/C\C=C/C\C=C/CCCCC	Lipids and lipid-like molecules	Glycerolipids	Monoradylglycerols	Aliphatic acyclic compounds	21.31911156	5.13943158	C01	Lipids and lipid-like molecules	C12 (101)	C12	Steroids and steroid derivatives	C10	Triterpenoids	14	Bacteroides dorei
mbx0572	Bifidobacterium longum	-0.27248735	9.10E-07	0.000772761	572	277.0031605	TRUE	0.815718175	3972.247728	-0.000799491	C9H10O8S	-H(-)	100	2-hydroxy-3-[4-hydroxy-3-(sulfooxy)phenyl]propanoic acid	HMDB0124971; HMDB0124972; HMDB0128014; HMDB0131461	NA	NA	HMDB0124971	4	2-hydroxy-3-[4-hydroxy-3-(sulfooxy)phenyl]propanoic acid	2-hydroxy-3-[4-hydroxy-3-(sulfooxy)phenyl]propanoic acid	278.0096385	278.23	OC(CC1=CC(OS(O)(=O)=O)=C(O)C=C1)C(O)=O	Organic acids and derivatives	Organic sulfuric acids and derivatives	Arylsulfates	Aromatic homomonocyclic compounds	-7.128133409	-2.433959573	C02	Organic acids and derivatives	C23 (82)	C23	Organic sulfuric acids and derivatives	C20	Arylsulfates	11	Bifidobacterium longum
mbx1282	Oscillibacter unclassified	-0.272381101	9.19E-07	0.000772761	1282	498.2633241	TRUE	0.86358893	4451.590903	-0.000712907	C25H42NO7P	-H(-)	100	LysoPE(0:0/20:5(5Z,8Z,11Z,14Z,17Z))	HMDB0011489; HMDB0011519; HMDB11489; HMDB11519	NA	NA	HMDB0011489	2	LysoPE(0:0/20:5(5Z,8Z,11Z,14Z,17Z))	2-aminoethoxy(2R)-3-hydroxy-2-[(5Z,8Z,11Z,14Z,17Z)-icosa-5,8,11,14,17-pentaenoyloxy]propoxyphosphinic acid	499.2698892	499.5772	[H][C@@](CO)(COP(O)(=O)OCCN)OC(=O)CCC\C=C/C\C=C/C\C=C/C\C=C/C\C=C/CC	Lipids and lipid-like molecules	Glycerophospholipids	Glycerophosphoethanolamines	Aliphatic acyclic compounds	11.47790577	-11.23859975	C02	Organic acids and derivatives	C10 (56)	C10	Glycerophospholipids	C29	Glycerophosphoethanolamines	17	Oscillibacter unclassified
mbx1032	Bilophila wadsworthia	0.272362984	9.21E-07	0.000772761	1032	403.2859103	TRUE	0.86067507	3793.930803	-0.000528372	C25H40O4	-H(-)	100	MG(0:0/22:5(4Z,7Z,10Z,13Z,16Z)/0:0)	HMDB0011555; HMDB0011556; HMDB0011585; HMDB0011586; HMDB0012517; HMDB11555; HMDB11556; HMDB11585; HMDB11586; HMDB12517	NA	NA	HMDB0011555	5	MG(0:0/22:5(4Z,7Z,10Z,13Z,16Z)/0:0)	1,3-dihydroxypropan-2-yl (4Z,7Z,10Z,13Z,16Z)-docosa-4,7,10,13,16-pentaenoate	404.2926598	404.5827	[H]C(CO)(CO)OC(=O)CC\C=C/C\C=C/C\C=C/C\C=C/C\C=C/CCCCC	Lipids and lipid-like molecules	Glycerolipids	Monoradylglycerols	Aliphatic acyclic compounds	21.31911156	5.13943158	C01	Lipids and lipid-like molecules	C12 (101)	C12	Steroids and steroid derivatives	C10	Triterpenoids	14	Bilophila wadsworthia
mbx1033	Bacteroides dorei	0.272359702	9.21E-07	0.000772761	1033	403.3585471	TRUE	0.85840034	9089.085205	-0.000394359	C27H48O2	-H(-)	100	3a,7a-Dihydroxy-5b-cholestane	HMDB0006893; HMDB0031035; HMDB0036844; HMDB06893; HMDB31035; HMDB36844	C05452	CHEBI:1258594; CHEBI:28047	HMDB0006893	3	3a,7a-Dihydroxy-5b-cholestane	5β-cholestane-3α,7α-diol	404.3654308	404.6688	[H][C@@]1(CC[C@@]2([H])[C@]3([H])[C@H](O)C[C@]4([H])C[C@H](O)CC[C@]4(C)[C@@]3([H])CC[C@]12C)[C@H](C)CCCC(C)C	Lipids and lipid-like molecules	Steroids and steroid derivatives	Cholestane steroids		23.03922849	5.520789915	C01	Lipids and lipid-like molecules	C12 (101)	C12	Steroids and steroid derivatives	C10	Triterpenoids	17	Bacteroides dorei
mbx1263	Saccharomyces cerevisiae	-0.27232454	9.24E-07	0.000772761	1263	487.3431374	TRUE	0.89447868	17491.55763	-0.000240906	C30H48O5	-H(-)	100	Pitheduloside I	HMDB0034036; HMDB0034502; HMDB0034531; HMDB0035118; HMDB0035782; HMDB0035957; HMDB0036311; HMDB0036639; HMDB0036651; HMDB0036961; HMDB0037782; HMDB0038116; HMDB0040391; HMDB0041039; HMDB34036; HMDB34502; HMDB34531; HMDB35118; HMDB35782; HMDB35957; HMDB36311; HMDB36639; HMDB36651; HMDB36961; HMDB37782; HMDB38116; HMDB40391; HMDB41039	C12599	CHEBI:67914	HMDB0034036	14	Pitheduloside I	3,5,10-trihydroxy-2,2,6a,6b,9,9,12a-heptamethyl-1,3,4,5,6,7,8,8a,10,11,12,12b,13,14b-tetradecahydropicene-4a-carboxylic acid	488.3501746	488.6991	CC1(C)CC2C3=CCC4C5(C)CCC(O)C(C)(C)C5CCC4(C)C3(C)CC(O)C2(CC1O)C(O)=O	Lipids and lipid-like molecules	Prenol lipids	Triterpenoids	Aliphatic homopolycyclic compounds	21.55123507	6.389830693	C01	Lipids and lipid-like molecules	C12 (101)	C12	Steroids and steroid derivatives	C10	Triterpenoids	15	Saccharomyces cerevisiae
mbx0377	Prevotella copri	0.272316263	9.25E-07	0.000772761	377	225.0518059	TRUE	0.85508919	8044.948721	-0.000111364	C9H10N2O5	-H(-)	100	3-Nitrotyrosine	HMDB0001904; HMDB01904	NA	CHEBI:44454	HMDB0001904	1	3-Nitrotyrosine	nitrotyrosine	226.0589714	226.1861	N[C@@H](CC1=CC=C(O)C(=C1)[N+]([O-])=O)C(O)=O	Organic acids and derivatives	Carboxylic acids and derivatives	Amino acids, peptides, and analogues	Aromatic homomonocyclic compounds	-9.162501712	-16.44987318	C02	Organic acids and derivatives	C13 (102)	C13	Carboxylic acids and derivatives	C17	Amino acids, peptides, and analogues	21	Prevotella copri
mbx1312	Saccharomyces cerevisiae	-0.272314113	9.25E-07	0.000772761	1312	513.3582552	TRUE	0.87070051	9710.423834	0.000291338	C32H50O5	-H(-)	100	16-Acetylpriverogenin A	HMDB0034529; HMDB0034647; HMDB0035510; HMDB34529; HMDB34647; HMDB35510	NA	NA	HMDB0034529	3	16-Acetylpriverogenin A	4a-formyl-4,10-dihydroxy-2,2,6a,6b,9,9,12a-heptamethyl-1,3,4,5,6,7,8,8a,10,11,12,12b,13,14b-tetradecahydropicen-5-yl acetate	514.3658247	514.7364	CC(=O)OC1CC2(C)C(=CCC3C4(C)CCC(O)C(C)(C)C4CCC23C)C2CC(C)(C)CC(O)C12C=O	Lipids and lipid-like molecules	Prenol lipids	Triterpenoids	Aliphatic homopolycyclic compounds	21.79922235	4.795234856	C01	Lipids and lipid-like molecules	C12 (101)	C12	Steroids and steroid derivatives	C10	Triterpenoids	13	Saccharomyces cerevisiae
mbx1287	Burkholderiales bacterium 1 1 47	0.272241776	9.32E-07	0.000773034	1287	501.3575702	TRUE	0.87593496	4867.205555	0.000976346	C31H50O5	-H(-)	100	Ganoderiol I	HMDB0037778; HMDB37778	NA	NA	HMDB0037778	1	Ganoderiol I	12-hydroxy-14-[7-hydroxy-6-(hydroxymethyl)hept-5-en-2-yl]-9-methoxy-2,6,6,11,15-pentamethyltetracyclo[8.7.0.0²,⁷.0¹¹,¹⁵]heptadec-1(10)-en-5-one	502.3658247	502.7257	COC1CC2C(C)(C)C(=O)CCC2(C)C2=C1C1(C)C(O)CC(C(C)CCC=C(CO)CO)C1(C)CC2	Lipids and lipid-like molecules	Prenol lipids	Triterpenoids		22.57623748	2.142843981	C01	Lipids and lipid-like molecules	C12 (101)	C12	Steroids and steroid derivatives	C10	Triterpenoids	6	Burkholderiales bacterium 1 1 47
mbx0536	Methanosphaera stadtmanae	0.272226666	9.33E-07	0.000773034	536	264.0879871	TRUE	0.80934945	2392.707458	-0.00024157	C13H15NO5	-H(-)	100	2-(2-Phenylacetoxy)propionylglycine	HMDB0059732; HMDB0059772; HMDB59732; HMDB59772	NA	CHEBI:89911	HMDB0059732	2	2-(2-Phenylacetoxy)propionylglycine	[(2-phenylacetyl)oxy](propanamido)acetic acid	265.0950226	265.2619	CCC(=O)NC(OC(=O)CC1=CC=CC=C1)C(O)=O	Organic acids and derivatives	Carboxylic acids and derivatives	Amino acids, peptides, and analogues	Aromatic homomonocyclic compounds	-25.94112325	-1.265587865	C02	Organic acids and derivatives	C04 (105)	C04	Carboxylic acids and derivatives	C02	Amino acids, peptides, and analogues	18	Methanosphaera stadtmanae
mbx1032	Bifidobacterium longum	0.272222009	9.33E-07	0.000773034	1032	403.2859103	TRUE	0.86067507	3793.930803	-0.000528372	C25H40O4	-H(-)	100	MG(0:0/22:5(4Z,7Z,10Z,13Z,16Z)/0:0)	HMDB0011555; HMDB0011556; HMDB0011585; HMDB0011586; HMDB0012517; HMDB11555; HMDB11556; HMDB11585; HMDB11586; HMDB12517	NA	NA	HMDB0011555	5	MG(0:0/22:5(4Z,7Z,10Z,13Z,16Z)/0:0)	1,3-dihydroxypropan-2-yl (4Z,7Z,10Z,13Z,16Z)-docosa-4,7,10,13,16-pentaenoate	404.2926598	404.5827	[H]C(CO)(CO)OC(=O)CC\C=C/C\C=C/C\C=C/C\C=C/C\C=C/CCCCC	Lipids and lipid-like molecules	Glycerolipids	Monoradylglycerols	Aliphatic acyclic compounds	21.31911156	5.13943158	C01	Lipids and lipid-like molecules	C12 (101)	C12	Steroids and steroid derivatives	C10	Triterpenoids	14	Bifidobacterium longum
mbx1006	Lactobacillus fermentum	0.272127856	9.42E-07	0.000776973	1006	393.1915086	TRUE	0.91606605	5446.487032	0.000367067	C21H30O7	-H(-)	100	Pteroside Z	HMDB0032587; HMDB0041363; HMDB32587; HMDB41363	NA	NA	HMDB0032587	2	Pteroside Z	2,2,5,7-tetramethyl-6-(2-{[3,4,5-trihydroxy-6-(hydroxymethyl)oxan-2-yl]oxy}ethyl)-3H-inden-1-one	394.1991533	394.4587	CC1=CC2=C(C(=O)C(C)(C)C2)C(C)=C1CCOC1OC(CO)C(O)C(O)C1O	Organic oxygen compounds	Organooxygen compounds	Carbohydrates and carbohydrate conjugates	Aromatic heteropolycyclic compounds	-11.41877772	28.00870245	C02	Organic acids and derivatives	C09 (30)	C09	Prenol lipids	C16	Sesquiterpenoids	6	Lactobacillus fermentum
mbx1007	Lactobacillus fermentum	0.272104283	9.44E-07	0.000776973	1007	393.2069127	TRUE	0.78064948	6039.041876	0.000219208	C25H30O4	-H(-)	100	(R)-2'',4'',7-Trihydroxy-3'',8-diprenylisoflavan	HMDB0029793; HMDB0035074; HMDB0035317; HMDB0133050; HMDB0133093; HMDB29793; HMDB35074; HMDB35317	NA	CHEBI:3136	HMDB0029793	5	(R)-2',4',7-Trihydroxy-3',8-diprenylisoflavan	4-[7-hydroxy-8-(3-methylbut-2-en-1-yl)-3,4-dihydro-2H-1-benzopyran-3-yl]-2-(3-methylbut-2-en-1-yl)benzene-1,3-diol	394.2144094	394.5033	CC(C)=CCC1=C(O)C=CC(C2COC3=C(CC=C(C)C)C(O)=CC=C3C2)=C1O	Phenylpropanoids and polyketides	Isoflavonoids	Isoflavans	Aromatic heteropolycyclic compounds	-3.206425363	-21.56091144	C02	Organic acids and derivatives	C10 (56)	C10	Glycerophospholipids	C29	Glycerophosphoethanolamines	12	Lactobacillus fermentum
mbx0627	Oscillibacter unclassified	-0.272081012	9.46E-07	0.000776973	627	291.0671147	TRUE	0.948129475	140351.8719	-0.000832839	C18H12O4	-H(-)	100	3-Hydroxy-9-(4-hydroxyphenyl)-1H,3H-naphtho[1,8-cd]pyran-1-one	HMDB0039404; HMDB0039405; HMDB39404; HMDB39405	NA	NA	HMDB0039404	2	3-Hydroxy-9-(4-hydroxyphenyl)-1H,3H-naphtho[1,8-cd]pyran-1-one	4-hydroxy-12-(4-hydroxyphenyl)-3-oxatricyclo[7.3.1.0⁵,¹³]trideca-1(12),5,7,9(13),10-pentaen-2-one	292.0735589	292.2855	OC1OC(=O)C2=C(C=CC3=C2C1=CC=C3)C1=CC=C(O)C=C1	Benzenoids	Naphthalenes	Phenylnaphthalenes		-7.131681362	-19.24022411	C02	Organic acids and derivatives	C13 (102)	C13	Carboxylic acids and derivatives	C25	Amino acids, peptides, and analogues	16	Oscillibacter unclassified
mbx0964	Bacteroides fragilis	0.271920007	9.61E-07	0.000786808	964	381.2638095	TRUE	0.84443316	5101.849013	0.000836992	C22H38O5	-H(-)	100	Misoprostol	HMDB0015064; HMDB15064	NA	CHEBI:122391	HMDB0015064	1	Misoprostol	misoprostol	382.2719243	382.5341	CCCCC(C)(O)C\C=C\[C@H]1[C@H](O)CC(=O)[C@@H]1CCCCCCC(=O)OC	Lipids and lipid-like molecules	Fatty Acyls	Eicosanoids	Aliphatic homomonocyclic compounds	11.24723833	18.93502752	C01	Lipids and lipid-like molecules	C05 (147)	C05	Fatty Acyls	C13	Carbohydrates and carbohydrate conjugates	12	Bacteroides fragilis
mbx0026	Collinsella aerofaciens	0.271681435	9.83E-07	0.000802672	26	107.0501411	TRUE	0.82722437	91060.43071	9.70E-05	C7H8O	-H(-)	100	Benzyl alcohol	HMDB0001858; HMDB0002048; HMDB0002055; HMDB0003119; HMDB0033895; HMDB01858; HMDB02048; HMDB02055; HMDB03119; HMDB13762; HMDB33895	C00556; C01403; C01467; C01468; C01542	CHEBI:16579; CHEBI:17231; CHEBI:17847; CHEBI:17987; CHEBI:28054	HMDB0001858	5	p-Cresol	P-cresol	108.0575149	108.1378	CC1=CC=C(O)C=C1	Benzenoids	Phenols	Cresols	Aromatic homomonocyclic compounds	-11.56038045	2.666581377	C02	Organic acids and derivatives	C03 (138)	C03	Fatty Acyls	C20	Arylsulfates	33	Collinsella aerofaciens
mbx0352	Holdemania unclassified	-0.271586534	9.92E-07	0.000807726	352	217.0166107	TRUE	0.53488255	68057.57823	0.00100653	C8H10O5S	-H(-)	99	Tyrosol 4-sulfate	HMDB0041785; HMDB0124986; HMDB41785	NA	NA	HMDB0041785	2	Tyrosol 4-sulfate	[4-(2-hydroxyethyl)phenyl]oxidanesulfonic acid	218.0248941	218.227	OCCC1=CC=C(OS(O)(=O)=O)C=C1	Organic acids and derivatives	Organic sulfuric acids and derivatives	Arylsulfates	Aromatic homomonocyclic compounds	-9.825886563	-18.1432382	C02	Organic acids and derivatives	C13 (102)	C13	Carboxylic acids and derivatives	C17	Amino acids, peptides, and analogues	20	Holdemania unclassified
mbx0312	Bifidobacterium pseudocatenulatum	-0.271464553	1.00E-06	0.000814913	312	205.0508797	TRUE	0.76499012	16225.7603	-0.000247777	C11H10O4	-H(-)	100	Eugenitol	HMDB0029466; HMDB0029472; HMDB0029775; HMDB0030818; HMDB0032952; HMDB0035303; HMDB0036627; HMDB0129368; HMDB0136784; HMDB29466; HMDB29472; HMDB29775; HMDB30818; HMDB32952; HMDB35303; HMDB36627	C09311; C20210	CHEBI:284936; CHEBI:67374; CHEBI:895319	HMDB0029466	9	Eugenitol	5,7-dihydroxy-2,6-dimethylchromen-4-one	206.0579088	206.1947	CC1=CC(=O)C2=C(O1)C=C(O)C(C)=C2O	Organoheterocyclic compounds	Benzopyrans	1-benzopyrans	Aromatic heteropolycyclic compounds	-8.707977177	-11.15772722	C02	Organic acids and derivatives	C08 (83)	C08	Carboxylic acids and derivatives	C17	Amino acids, peptides, and analogues	4	Bifidobacterium pseudocatenulatum
mbx0394	Eggerthella lenta	-0.27135112	1.01E-06	0.000821496	394	229.0179744	TRUE	0.830704655	10724.24241	-0.00035716	C9H10O5S	-H(-)	100	(4-ethenyl-2-methoxyphenyl)oxidanesulfonic acid	HMDB0127980; HMDB0134048; HMDB0135258; HMDB0135295; HMDB0135297; HMDB0135299; HMDB0135301; HMDB0135303; HMDB0135304; HMDB0135306; HMDB0135307; HMDB0135311; HMDB0135656; HMDB0135657	NA	NA	HMDB0127980	14	(4-ethenyl-2-methoxyphenyl)oxidanesulfonic acid	(4-ethenyl-2-methoxyphenyl)oxidanesulfonic acid	230.0248946	230.23	COC1=C(OS(O)(=O)=O)C=CC(C=C)=C1	Organic acids and derivatives	Organic sulfuric acids and derivatives	Arylsulfates	Aromatic homomonocyclic compounds	-8.682481938	-3.626058445	C02	Organic acids and derivatives	C23 (82)	C23	Organic sulfuric acids and derivatives	C20	Arylsulfates	27	Eggerthella lenta
mbx0324	Prevotella stercorea	0.271282408	1.02E-06	0.000824622	324	209.082136	TRUE	0.68585545	18076.03094	-0.000204063	C11H14O4	-H(-)	100	Sinapyl alcohol	HMDB0013070; HMDB0029187; HMDB0029233; HMDB0033798; HMDB0034047; HMDB0036199; HMDB0039428; HMDB0041406; HMDB0060737; HMDB0125803; HMDB0127493; HMDB0129253; HMDB0129254; HMDB0129255; HMDB0129256; HMDB0130385; HMDB0133478; HMDB0133511; HMDB0133519; HMDB0133526; HMDB0133535; HMDB0135671; HMDB13070; HMDB29187; HMDB29233; HMDB33798; HMDB34047; HMDB36199; HMDB39428; HMDB41406; HMDB60737	C02325; C07350	CHEBI:15951; CHEBI:64557	HMDB0013070	22	Sinapyl alcohol	sinapyl alcohol	210.0892089	210.2265	COC1=CC(\C=C\CO)=CC(OC)=C1O	Benzenoids	Phenols	Methoxyphenols	Aromatic homomonocyclic compounds	-4.905122488	-1.43798194	C02	Organic acids and derivatives	C03 (138)	C03	Fatty Acyls	C20	Arylsulfates	41	Prevotella stercorea
mbx0320	Lactobacillus fermentum	0.271246651	1.02E-06	0.000825175	320	207.0874012	TRUE	0.39621119	6932.557185	9.90E-06	C8H16O6	-H(-)	100	Ethyl beta-D-glucopyranoside	HMDB0029968; HMDB0033942; HMDB29968; HMDB33942	NA	NA	HMDB0029968	2	Ethyl beta-D-glucopyranoside	(2R,3R,4S,5S,6R)-2-ethoxy-6-(hydroxymethyl)oxane-3,4,5-triol	208.0946882	208.21	CCO[C@@H]1O[C@H](CO)[C@@H](O)[C@H](O)[C@H]1O	Organic oxygen compounds	Organooxygen compounds	Carbohydrates and carbohydrate conjugates	Aliphatic heteromonocyclic compounds	-11.91264912	-7.096658375	C02	Organic acids and derivatives	C23 (82)	C23	Organic sulfuric acids and derivatives	C17	Amino acids, peptides, and analogues	13	Lactobacillus fermentum
mbx0798	Bifidobacterium longum	-0.27119911	1.03E-06	0.00082666	798	339.0187253	TRUE	0.83310968	2605.863652	-0.000714304	C14H12O8S	-H(-)	100	{[4-(7-methoxy-2-oxo-2H-chromen-6-yl)-2-oxobut-3-en-1-yl]oxy}sulfonic acid	HMDB0128972	NA	NA	HMDB0128972	1	{[4-(7-methoxy-2-oxo-2H-chromen-6-yl)-2-oxobut-3-en-1-yl]oxy}sulfonic acid	[4-(7-methoxy-2-oxochromen-6-yl)-2-oxobut-3-en-1-yl]oxysulfonic acid	340.0252885	340.3	COC1=CC2=C(C=CC(=O)O2)C=C1C=CC(=O)COS(O)(=O)=O	Phenylpropanoids and polyketides	Coumarins and derivatives		Aromatic heteropolycyclic compounds	-10.13710469	10.21165328	C02	Organic acids and derivatives	C17 (6)	C17	Thienothiazines	C26	Amino acids, peptides, and analogues	7	Bifidobacterium longum
mbx1139	Oscillibacter unclassified	0.271003037	1.05E-06	0.000837727	1139	433.3330861	TRUE	0.88261914	26346.67717	-0.000754186	C27H46O4	-H(-)	100	3a,7a-Dihydroxycoprostanic acid	HMDB0000359; HMDB0003533; HMDB00359; HMDB0062208; HMDB01974; HMDB03533; HMDB06263; HMDB62208	C01301	CHEBI:16466; CHEBI:63848	HMDB0000359	3	3alpha,7alpha-Dihydroxycoprostanic acid	(6R)-6-[(1S,2S,5R,7S,9R,10R,11S,14R,15R)-5,9-dihydroxy-2,15-dimethyltetracyclo[8.7.0.0^{2,7}.0^{11,15}]heptadecan-14-yl]-2-methylheptanoic acid	434.33961	434.661	[H][C@@]1(CC[C@@]2([H])[C@]3([H])[C@H](O)C[C@]4([H])C[C@H](O)CC[C@]4(C)[C@@]3([H])CC[C@]12C)[C@H](C)CCCC(C)C(O)=O	Lipids and lipid-like molecules	Steroids and steroid derivatives	Bile acids, alcohols and derivatives	Aliphatic homopolycyclic compounds	23.38391485	6.047011944	C01	Lipids and lipid-like molecules	C12 (101)	C12	Steroids and steroid derivatives	C10	Triterpenoids	13	Oscillibacter unclassified
mbx1147	Prevotella copri	-0.270993403	1.05E-06	0.000837727	1147	435.348537	TRUE	0.89062783	32659.6998	-0.000555103	C27H48O4	-H(-)	100	5a-Cholestane-3a,7a,12a,25-tetrol	HMDB0000520; HMDB0000524; HMDB0000655; HMDB0001231; HMDB0001968; HMDB0029851; HMDB00520; HMDB00524; HMDB0062417; HMDB00655; HMDB01231; HMDB01968; HMDB06264; HMDB29851; HMDB62417	C05446	CHEBI:17278; CHEBI:48731	HMDB0000520	7	5a-Cholestane-3a,7a,12a,25-tetrol	(1S,2S,5R,7R,9R,10R,11S,15R,16S)-14-[(2R)-6-hydroxy-6-methylheptan-2-yl]-2,15-dimethyltetracyclo[8.7.0.0²,⁷.0¹¹,¹⁵]heptadecane-5,9,16-triol	436.35526	436.6676	[H][C@@]12CCC([C@H](C)CCCC(C)(C)O)[C@@]1(C)[C@@H](O)C[C@@]1([H])[C@@]2([H])[C@H](O)C[C@@]2([H])C[C@H](O)CC[C@]12C	Lipids and lipid-like molecules	Glycerophospholipids	Glycerophosphoethanolamines	Aliphatic acyclic compounds	24.21782783	5.831372654	C01	Lipids and lipid-like molecules	C12 (101)	C12	Steroids and steroid derivatives	C10	Triterpenoids	12	Prevotella copri
mbx0650	Bifidobacterium longum	0.270956154	1.05E-06	0.000837727	650	297.1347594	TRUE	0.79805315	32457.31423	-0.000398323	C15H22O6	-H(-)	100	Toxin T2 tetrol	HMDB0036159; HMDB0037560; HMDB36159; HMDB37560	NA	NA	HMDB0036159	2	Toxin T2 tetrol	2'-(hydroxymethyl)-1',5'-dimethyl-8'-oxaspiro[oxirane-2,12'-tricyclo[7.2.1.0²,⁷]dodecan]-5'-ene-4',10',11'-triol	298.1416384	298.3316	CC1=CC2OC3C(O)C(O)C(C)(C33CO3)C2(CO)CC1O	Lipids and lipid-like molecules	Prenol lipids	Sesquiterpenoids	Aliphatic heteropolycyclic compounds	5.442551237	10.22064249	C01	Lipids and lipid-like molecules	C01 (55)	C01	Organooxygen compounds	C27	Carbohydrates and carbohydrate conjugates	6	Bifidobacterium longum
mbx0377	Lactobacillus fermentum	0.270945311	1.05E-06	0.000837727	377	225.0518059	TRUE	0.85508919	8044.948721	-0.000111364	C9H10N2O5	-H(-)	100	3-Nitrotyrosine	HMDB0001904; HMDB01904	NA	CHEBI:44454	HMDB0001904	1	3-Nitrotyrosine	nitrotyrosine	226.0589714	226.1861	N[C@@H](CC1=CC=C(O)C(=C1)[N+]([O-])=O)C(O)=O	Organic acids and derivatives	Carboxylic acids and derivatives	Amino acids, peptides, and analogues	Aromatic homomonocyclic compounds	-9.162501712	-16.44987318	C02	Organic acids and derivatives	C13 (102)	C13	Carboxylic acids and derivatives	C17	Amino acids, peptides, and analogues	21	Lactobacillus fermentum
mbx1067	Subdoligranulum unclassified	0.270817456	1.07E-06	0.000845682	1067	412.2860849	TRUE	0.89562583	3146.635075	-0.000368614	C26H39NO3	-H(-)	100	N-Docosahexaenoyl GABA	HMDB0062332; HMDB62332	NA	NA	HMDB0062332	1	N-Docosahexaenoyl GABA	4-{[(7Z,10Z,13Z,16Z,19Z)-1-hydroxydocosa-4,7,10,13,16,19-hexaen-1-ylidene]amino}butanoic acid	413.2929941	413.602	[H]\C(CC)=C(/[H])C\C([H])=C(\[H])CC([H])=C([H])CC([H])=C([H])C\C([H])=C(\[H])CC([H])=C([H])CCC(O)=NCCCC(O)=O	Organic acids and derivatives	Carboxylic acids and derivatives	Amino acids, peptides, and analogues	Aliphatic acyclic compounds	14.08532456	3.232364287	C01	Lipids and lipid-like molecules	C02 (90)	C02	Prenol lipids	C11	Diterpenoids	34	Subdoligranulum unclassified
mbx0324	Bacteroides vulgatus	-0.270740708	1.07E-06	0.000849586	324	209.082136	TRUE	0.68585545	18076.03094	-0.000204063	C11H14O4	-H(-)	100	Sinapyl alcohol	HMDB0013070; HMDB0029187; HMDB0029233; HMDB0033798; HMDB0034047; HMDB0036199; HMDB0039428; HMDB0041406; HMDB0060737; HMDB0125803; HMDB0127493; HMDB0129253; HMDB0129254; HMDB0129255; HMDB0129256; HMDB0130385; HMDB0133478; HMDB0133511; HMDB0133519; HMDB0133526; HMDB0133535; HMDB0135671; HMDB13070; HMDB29187; HMDB29233; HMDB33798; HMDB34047; HMDB36199; HMDB39428; HMDB41406; HMDB60737	C02325; C07350	CHEBI:15951; CHEBI:64557	HMDB0013070	22	Sinapyl alcohol	sinapyl alcohol	210.0892089	210.2265	COC1=CC(\C=C\CO)=CC(OC)=C1O	Benzenoids	Phenols	Methoxyphenols	Aromatic homomonocyclic compounds	-4.905122488	-1.43798194	C02	Organic acids and derivatives	C03 (138)	C03	Fatty Acyls	C20	Arylsulfates	41	Bacteroides vulgatus
mbx0547	Bifidobacterium pseudocatenulatum	-0.270670309	1.08E-06	0.000852997	547	269.0460502	TRUE	0.78063068	5818.630078	-0.000503747	C15H10O5	-H(-)	100	Apigenin	HMDB0002124; HMDB0003217; HMDB0029372; HMDB0029521; HMDB0030829; HMDB0031715; HMDB0033790; HMDB0033860; HMDB0034004; HMDB0034409; HMDB0035214; HMDB0039449; HMDB0041655; HMDB0126019; HMDB0129338; HMDB0129963; HMDB0130170; HMDB0130780; HMDB0132880; HMDB0133311; HMDB0133316; HMDB0133990; HMDB0134890; HMDB0137513; HMDB0137514; HMDB0137515; HMDB0137516; HMDB0137517; HMDB0140468; HMDB02124; HMDB03217; …	C01477; C02495; C06563; C10037; C10044; C10294; C10343; C10379; C14313; C14314	CHEBI:161756; CHEBI:18388; CHEBI:27479; CHEBI:28088; CHEBI:42223; CHEBI:50399; CHEBI:5262; CHEBI:7635	HMDB0002124	29	Apigenin	chamomile	270.0528234	270.2369	OC1=CC=C(C=C1)C1=CC(=O)C2=C(O)C=C(O)C=C2O1	Phenylpropanoids and polyketides	Flavonoids	Flavones	Aromatic heteropolycyclic compounds	-9.874507853	-15.18356839	C02	Organic acids and derivatives	C13 (102)	C13	Carboxylic acids and derivatives	C17	Amino acids, peptides, and analogues	16	Bifidobacterium pseudocatenulatum
mbx1137	Bifidobacterium longum	0.270156692	1.14E-06	0.000891097	1137	433.259409	TRUE	0.89470673	4900.100058	0.000152107	C25H38O6	-H(-)	100	(12S,15S)-15-O-Demethyl-10,29-dideoxy-11,12-dihydro-striatin C	HMDB0033030; HMDB0040389; HMDB33030; HMDB40389	NA	NA	HMDB0033030	2	(12S,15S)-15-O-Demethyl-10,29-dideoxy-11,12-dihydro-striatin C	8-isopropyl-2,5-dimethyl-15,19,23-trioxahexacyclo[18.2.1.0²,¹⁰.0⁵,⁹.0¹³,²².0¹⁶,²¹]tricos-8-ene-14,17,21-triol	434.2668389	434.5656	CC(C)C1=C2C3CCC4C5C(OC6OCC(O)C(OC4O)C56O)C3(C)CCC2(C)CC1	Lipids and lipid-like molecules	Prenol lipids	Diterpenoids	Aliphatic heteropolycyclic compounds	12.54610564	11.61468282	C01	Lipids and lipid-like molecules	C02 (90)	C02	Prenol lipids	C33	Eicosanoids	6	Bifidobacterium longum
mbx0999	Akkermansia muciniphila	0.270152947	1.14E-06	0.000891097	999	389.2703805	TRUE	0.9060415	13373.52226	-0.000648629	C24H38O4	-H(-)	100	12-Ketodeoxycholic acid	HMDB0000328; HMDB0000460; HMDB0000467; HMDB0000503; HMDB0012866; HMDB00328; HMDB0041454; HMDB00460; HMDB00467; HMDB00503; HMDB0062742; HMDB12866; HMDB41454; HMDB62742	NA	CHEBI:803536; CHEBI:88104	HMDB0000328	7	12-Ketodeoxycholic acid	12-ketolithocholic acid	390.2770097	390.5561	[H][C@@]1(CC[C@@]2([H])[C@]3([H])CC[C@]4([H])C[C@H](O)CC[C@]4(C)[C@@]3([H])CC(=O)[C@]12C)[C@H](C)CCC(O)=O	Lipids and lipid-like molecules	Steroids and steroid derivatives	Bile acids, alcohols and derivatives	Aliphatic homopolycyclic compounds	18.53087153	5.76420613	C01	Lipids and lipid-like molecules	C12 (101)	C12	Steroids and steroid derivatives	C10	Triterpenoids	15	Akkermansia muciniphila
mbx0835	Methanobrevibacter smithii	0.270087271	1.14E-06	0.000892649	835	347.1866171	TRUE	0.86076117	5569.773642	-0.000220589	C20H28O5	-H(-)	100	Gibberellin A110	HMDB0032010; HMDB0032011; HMDB0032895; HMDB0033981; HMDB0034999; HMDB0036895; HMDB0040989; HMDB0060094; HMDB32010; HMDB32011; HMDB32895; HMDB33981; HMDB34999; HMDB36895; HMDB40989; HMDB60094	C06094	CHEBI:134520; CHEBI:27433	HMDB0032010	8	Gibberellin A110	6-hydroxy-4,8-dimethyl-13-methylidenetetracyclo[10.2.1.0¹,⁹.0³,⁸]pentadecane-2,4-dicarboxylic acid	348.193674	348.4333	CC12CC(O)CC(C)(C1C(C(O)=O)C13CC(CCC21)C(=C)C3)C(O)=O	Lipids and lipid-like molecules	Prenol lipids	Monoterpenoids	Aliphatic acyclic compounds	-4.307381038	-2.109418617	C02	Organic acids and derivatives	C03 (138)	C03	Fatty Acyls	C20	Arylsulfates	17	Methanobrevibacter smithii
mbx0939	Bifidobacterium longum	0.270078648	1.14E-06	0.000892649	939	375.2181496	TRUE	0.71944857	3820.987305	-0.000453085	C22H32O5	-H(-)	100	Resolvin D2	HMDB0002294; HMDB0003733; HMDB0011652; HMDB0012580; HMDB0012601; HMDB0012638; HMDB0012777; HMDB0012855; HMDB0030147; HMDB0030455; HMDB0040955; HMDB0040956; HMDB02294; HMDB03733; HMDB11652; HMDB12580; HMDB12601; HMDB12638; HMDB12777; HMDB12855; HMDB30147; HMDB30455; HMDB40955; HMDB40956	C00584	NA	HMDB0002294	12	Resolvin D2	resolvin D2	376.2249741	376.4865	CC\C=C/C[C@H](O)C(O)\C=C\C=C\C=C/C=C/[C@H](O)C\C=C/CCC(O)=O	Lipids and lipid-like molecules	Fatty Acyls	Fatty acids and conjugates	Aliphatic acyclic compounds	-25.02045711	12.14255116	C01	Lipids and lipid-like molecules	C21 (97)	C21	Carboxylic acids and derivatives	C31	Amino acids, peptides, and analogues	7	Bifidobacterium longum
mbx0644	Oscillibacter unclassified	0.269963829	1.16E-06	0.000900022	644	295.1914321	TRUE	0.807069925	4443.702734	4.98E-05	C17H28O4	-H(-)	100	Tanacetol B	HMDB0035075; HMDB0038798; HMDB0134775; HMDB35075; HMDB38798	NA	NA	HMDB0035075	3	Tanacetol B	(1E)-7-hydroxy-5-(2-hydroxypropan-2-yl)-2-methyl-8-methylidenecyclodec-1-en-1-yl acetate	296.1987594	296.4018	CC(=O)O\C1=C(C)\CCC(CC(O)C(=C)CC1)C(C)(C)O	Lipids and lipid-like molecules	Prenol lipids	Sesquiterpenoids	Aliphatic homomonocyclic compounds	29.04699405	11.41356826	C01	Lipids and lipid-like molecules	C15 (19)	C15	Fatty Acyls	C11	Diterpenoids	12	Oscillibacter unclassified
mbx1211	Burkholderiales bacterium 1 1 47	0.269911108	1.16E-06	0.000902147	1211	461.3632076	TRUE	0.872113795	13989.26981	0.000424292	C29H50O4	-H(-)	100	6-Deoxohomodolichosterone	HMDB0034430; HMDB0039713; HMDB34430; HMDB39713	NA	NA	HMDB0034430	2	6-Deoxohomodolichosterone	14-[(5E)-3,4-dihydroxy-5-isopropylhept-5-en-2-yl]-2,15-dimethyltetracyclo[8.7.0.0²,⁷.0¹¹,¹⁵]heptadecane-4,5-diol	462.3709101	462.7049	C\C=C(/C(C)C)C(O)C(O)C(C)C1CCC2C3CCC4CC(O)C(O)CC4(C)C3CCC12C	Lipids and lipid-like molecules	Steroids and steroid derivatives	Stigmastanes and derivatives	Aliphatic homopolycyclic compounds	27.72813362	7.159942082	C01	Lipids and lipid-like molecules	C12 (101)	C12	Steroids and steroid derivatives	C30	Diradylglycerols	6	Burkholderiales bacterium 1 1 47
mbx0194	Prevotella copri	0.269813647	1.17E-06	0.000908113	194	174.0769571	TRUE	0.45550868	3212.098882	0.000223799	C7H13NO4	-H(-)	100	Calystegin B2	HMDB0002201; HMDB0034252; HMDB0036383; HMDB0038594; HMDB0094717; HMDB02201; HMDB34252; HMDB36383; HMDB38594; HMDB94717	C10851	CHEBI:64305	HMDB0002201	5	N-Carboxyethyl-g-aminobutyric acid	cegaba	175.0844579	175.1824	OC(=O)CCCNCCC(O)=O	Organic acids and derivatives	Carboxylic acids and derivatives	Amino acids, peptides, and analogues	Aliphatic acyclic compounds	-22.96483667	-4.07214767	C02	Organic acids and derivatives	C04 (105)	C04	Carboxylic acids and derivatives	C02	Amino acids, peptides, and analogues	6	Prevotella copri
mbx0482	Saccharomyces cerevisiae	0.26967918	1.19E-06	0.000917324	482	249.0768664	TRUE	0.713269325	3223.032203	-1.99E-05	C13H14O5	-H(-)	100	Samin	HMDB0038926; HMDB0041857; HMDB0130060; HMDB0130061; HMDB0130062; HMDB0130063; HMDB0130064; HMDB38926; HMDB41857	C16765	CHEBI:48707	HMDB0038926	7	Samin	4-(2H-1,3-benzodioxol-5-yl)-hexahydrofuro[3,4-c]furan-1-ol	250.0841236	250.2473	OC1OCC2C1COC2C1=CC2=C(OCO2)C=C1	Organoheterocyclic compounds	Benzodioxoles		Aromatic heteropolycyclic compounds	-11.90261089	-6.88473379	C02	Organic acids and derivatives	C23 (82)	C23	Organic sulfuric acids and derivatives	C17	Amino acids, peptides, and analogues	9	Saccharomyces cerevisiae
mbx1252	Prevotella copri	-0.26956863	1.20E-06	0.000924538	1252	479.3385775	TRUE	0.905160665	25719.47021	-0.000766386	C28H48O6	-H(-)	100	Brassinolide	HMDB0034081; HMDB0041130; HMDB34081; HMDB41130	C11049	CHEBI:27722	HMDB0034081	2	Brassinolide	24-epi-brassinolide	480.3450893	480.6771	[H][C@@]12CC[C@H]([C@H](C)[C@@H](O)[C@H](O)[C@H](C)C(C)C)[C@@]1(C)CC[C@@]1([H])[C@@]2([H])COC(=O)[C@@]2([H])C[C@H](O)[C@H](O)C[C@]12C	Lipids and lipid-like molecules	Steroids and steroid derivatives	Steroid lactones	Aliphatic heteropolycyclic compounds	22.56725005	7.033863561	C01	Lipids and lipid-like molecules	C12 (101)	C12	Steroids and steroid derivatives	C10	Triterpenoids	8	Prevotella copri
mbx1191	Burkholderiales bacterium 1 1 47	0.269516383	1.21E-06	0.000926696	1191	453.3230507	TRUE	0.89742738	16858.1694	-0.000889595	C26H46O6	-H(-)	100	27-Norcholestanehexol	HMDB0002157; HMDB02157	NA	NA	HMDB0002157	1	27-Norcholestanehexol	27-norcholestanehexol	454.3294392	454.6398	[H][C@@]1(CC[C@@]2([H])[C@]3([H])[C@H](O)C[C@]4([H])C[C@H](O)CC[C@]4(C)[C@@]3([H])C[C@H](O)[C@]12C)[C@H](C)CCC(O)C(O)CO	Lipids and lipid-like molecules	Steroids and steroid derivatives	Bile acids, alcohols and derivatives	Aliphatic homopolycyclic compounds	22.04457894	7.510626019	C01	Lipids and lipid-like molecules	C12 (101)	C12	Steroids and steroid derivatives	C10	Triterpenoids	10	Burkholderiales bacterium 1 1 47
mbx0497	Bifidobacterium longum	-0.269214663	1.24E-06	0.000950985	497	253.0040241	TRUE	0.805930765	2064.461297	-0.001663056	C7H10O8S	-H(-)	34	3,4-dihydroxy-5-(sulfooxy)cyclohex-1-ene-1-carboxylic acid	HMDB0130162; HMDB0130163; HMDB0130164	NA	NA	HMDB0130162	3	3,4-dihydroxy-5-(sulfooxy)cyclohex-1-ene-1-carboxylic acid	3,4-dihydroxy-5-(sulfooxy)cyclohex-1-ene-1-carboxylic acid	254.0096385	254.21	OC1C=C(CC(OS(O)(=O)=O)C1O)C(O)=O	Organic acids and derivatives	Organic sulfuric acids and derivatives	Sulfuric acid esters	Aliphatic homomonocyclic compounds	-11.41270293	-15.55193043	C02	Organic acids and derivatives	C13 (102)	C13	Carboxylic acids and derivatives	C17	Amino acids, peptides, and analogues	5	Bifidobacterium longum
mbx1138	Prevotella copri	-0.269176869	1.25E-06	0.000951913	1138	433.311471	TRUE	0.87650466	6275.100237	-0.000268324	C30H42O2	-H(-)	100	beta-Citraurol	HMDB0035685; HMDB35685	NA	NA	HMDB0035685	1	beta-Citraurol	4-[(1E,3Z,5E,7E,9E,11E,13E,15E)-17-hydroxy-3,7,12,16-tetramethylheptadeca-1,3,5,7,9,11,13,15-octaen-1-yl]-3,5,5-trimethylcyclohex-3-en-1-ol	434.3184806	434.6533	C\C(CO)=C/C=C/C(/C)=C/C=C/C=C(\C)/C=C/C=C(/C)\C=C\C1=C(C)CC(O)CC1(C)C	Lipids and lipid-like molecules	Prenol lipids	Triterpenoids	Aliphatic homomonocyclic compounds	9.457997314	7.322571157	C01	Lipids and lipid-like molecules	C12 (101)	C12	Steroids and steroid derivatives	C10	Triterpenoids	10	Prevotella copri
mbx1039	Burkholderiales bacterium 1 1 47	0.26911503	1.25E-06	0.000955011	1039	405.3374415	TRUE	0.84444684	2731.234274	-2.42E-05	C26H46O3	-H(-)	100	3,4-Dimethyl-5-pentyl-2-furanpentadecanoic acid	HMDB0112081	NA	NA	HMDB0112081	1	3,4-Dimethyl-5-pentyl-2-furanpentadecanoic acid	15-(3,4-dimethyl-5-pentylfuran-2-yl)pentadecanoic acid	406.3446953	406.651	CCCCCC1=C(C)C(C)=C(CCCCCCCCCCCCCCC(O)=O)O1	Lipids and lipid-like molecules	Fatty Acyls	Fatty acids and conjugates	Aromatic heteromonocyclic compounds	26.68566611	5.832912287	C01	Lipids and lipid-like molecules	C12 (101)	C12	Steroids and steroid derivatives	C30	Diradylglycerols	12	Burkholderiales bacterium 1 1 47
mbx0365	Bifidobacterium longum	-0.269066563	1.26E-06	0.000956917	365	221.0450378	TRUE	0.64806816	5508.528512	0.000508687	C11H10O5	-H(-)	100	3-(6-hydroxy-7-methoxy-2H-1,3-benzodioxol-5-yl)prop-2-enal	HMDB0128662; HMDB0128663; HMDB0132247; HMDB0132248; HMDB0136673	NA	NA	HMDB0128662	5	3-(6-hydroxy-7-methoxy-2H-1,3-benzodioxol-5-yl)prop-2-enal	3-(6-hydroxy-7-methoxy-2H-1,3-benzodioxol-5-yl)prop-2-enal	222.0528234	222.196	COC1=C(O)C(C=CC=O)=CC2=C1OCO2	Organoheterocyclic compounds	Benzodioxoles		Aromatic heteropolycyclic compounds	-16.14387673	-16.64052162	C02	Organic acids and derivatives	C22 (81)	C22	Organooxygen compounds	C17	Amino acids, peptides, and analogues	6	Bifidobacterium longum
mbx1105	Oscillibacter unclassified	0.269008072	1.27E-06	0.000959738	1105	423.2767921	TRUE	0.85538155	3211.03716	-0.001581012	C24H40O6	-H(-)	39	1b-Hydroxycholic acid	HMDB0000307; HMDB0000311; HMDB0000316; HMDB0000340; HMDB0000367; HMDB0000377; HMDB0000399; HMDB0000433; HMDB0000437; HMDB0013158; HMDB0013192; HMDB00307; HMDB00311; HMDB00316; HMDB00340; HMDB00342; HMDB00367; HMDB00377; HMDB00399; HMDB00433; HMDB00437; HMDB13158; HMDB13192	NA	NA	HMDB0000307	11	1beta-Hydroxycholic acid	(4R)-4-[(1S,2S,3R,5S,7S,9R,10S,11S,14R,15R,16S)-3,5,9,16-tetrahydroxy-2,15-dimethyltetracyclo[8.7.0.0^{2,7}.0^{11,15}]heptadecan-14-yl]pentanoic acid	424.282489	424.5708	[H][C@@]1(CC[C@@]2([H])[C@]3([H])[C@H](O)C[C@]4([H])C[C@H](O)C[C@@H](O)[C@]4(C)[C@@]3([H])C[C@H](O)[C@]12C)[C@H](C)CCC(O)=O	Lipids and lipid-like molecules	Steroids and steroid derivatives	Bile acids, alcohols and derivatives	Aliphatic homopolycyclic compounds	20.23895449	9.62726033	C01	Lipids and lipid-like molecules	C12 (101)	C12	Steroids and steroid derivatives	C10	Triterpenoids	15	Oscillibacter unclassified
mbx1193	Akkermansia muciniphila	0.268975398	1.27E-06	0.000960234	1193	455.2475842	TRUE	0.89710131	5949.977331	-0.000302445	C24H40O6S	-H(-)	100	Sulfolithocholic acid	HMDB0000907; HMDB00907	NA	CHEBI:35421	HMDB0000907	1	Sulfolithocholic acid	(4R)-4-[(1S,2S,5R,10R,11S,14R,15R)-2,15-dimethyl-5-(sulfooxy)tetracyclo[8.7.0.0^{2,7}.0^{11,15}]heptadecan-14-yl]pentanoic acid	456.2545597	456.636	[H][C@@]12CC[C@H]([C@H](C)CCC(O)=O)[C@@]1(C)CC[C@@]1([H])[C@@]2([H])CCC2C[C@@H](CC[C@]12C)OS(O)(=O)=O	Lipids and lipid-like molecules	Steroids and steroid derivatives	Bile acids, alcohols and derivatives	Aliphatic homopolycyclic compounds	11.74914862	0.576665143	C02	Organic acids and derivatives	C02 (90)	C02	Prenol lipids	C20	Arylsulfates	23	Akkermansia muciniphila
mbx0247	Streptococcus australis	-0.268933923	1.27E-06	0.000961534	247	189.0294744	TRUE	0.70511597	7066.475705	0.001090933	C9H6N2O3	-H(-)	86	Nitroxoline	HMDB0015491; HMDB15491	NA	CHEBI:67121	HMDB0015491	1	Nitroxoline	nitroxoline	190.0378421	190.1555	OC1=C2N=CC=CC2=C(C=C1)[N+]([O-])=O	Organoheterocyclic compounds	Quinolines and derivatives	Nitroquinolines and derivatives	Aromatic heteropolycyclic compounds	-12.66824401	2.7012751	C02	Organic acids and derivatives	C23 (82)	C23	Organic sulfuric acids and derivatives	C19	Amino acids, peptides, and analogues	15	Streptococcus australis
mbx0290	Bilophila wadsworthia	-0.26885963	1.28E-06	0.00096582	290	201.0228045	TRUE	0.79035935	10514.21713	-0.00010191	C8H10O4S	-H(-)	100	4-ethylphenylsulfate	HMDB0062551; HMDB0062721; HMDB62551; HMDB62721	NA	CHEBI:82932; CHEBI:82935	HMDB0062551	2	4-Ethylphenylsulfate	(4-ethylphenyl)oxidanesulfonic acid	202.02998	202.22	CCC1=CC=C(OS(O)(=O)=O)C=C1	Organic acids and derivatives	Organic sulfuric acids and derivatives	Arylsulfates	Aromatic homomonocyclic compounds	-11.64202976	-7.234843441	C02	Organic acids and derivatives	C23 (82)	C23	Organic sulfuric acids and derivatives	C17	Amino acids, peptides, and analogues	35	Bilophila wadsworthia
mbx0187	Haemophilus parainfluenzae	0.268813758	1.29E-06	0.000967538	187	172.9916728	TRUE	0.815484525	249517.3404	-0.000270238	C6H6O4S	-H(-)	100	Phenol sulfate	HMDB0060015; HMDB60015	C00850	CHEBI:27905	HMDB0060015	1	Phenol sulphate	phenylsulfate	173.9986794	174.174	OS(=O)(=O)OC1=CC=CC=C1	Organic acids and derivatives	Organic sulfuric acids and derivatives	Arylsulfates	Aromatic homomonocyclic compounds	-8.763848995	-4.636120354	C02	Organic acids and derivatives	C23 (82)	C23	Organic sulfuric acids and derivatives	C20	Arylsulfates	5	Haemophilus parainfluenzae
mbx0887	Roseburia inulinivorans	0.268748749	1.30E-06	0.000971012	887	361.1660553	TRUE	0.8795743	4178.501508	-0.000394217	C20H26O6	-H(-)	100	Secoisolariciresinol	HMDB0013692; HMDB0032820; HMDB0034475; HMDB0036692; HMDB0036896; HMDB0036899; HMDB0036902; HMDB0037103; HMDB0040759; HMDB0041408; HMDB0041510; HMDB0059991; HMDB13692; HMDB32820; HMDB34475; HMDB36692; HMDB36896; HMDB36899; HMDB36902; HMDB37103; HMDB40759; HMDB41408; HMDB41510; HMDB59991	C02034; C09474; C11861; C18167	CHEBI:28731; CHEBI:32906; CHEBI:65004; CHEBI:88746	HMDB0013692	12	Secoisolariciresinol	secoisolariciresinol	362.1729386	362.4168	COC1=C(O)C=CC(C[C@@H](CO)[C@H](CO)CC2=CC(OC)=C(O)C=C2)=C1	Lignans, neolignans and related compounds	Dibenzylbutane lignans	Dibenzylbutanediol lignans	Aromatic homomonocyclic compounds	-11.72477275	28.28933723	C02	Organic acids and derivatives	C09 (30)	C09	Prenol lipids	C16	Sesquiterpenoids	10	Roseburia inulinivorans
mbx0977	Bifidobacterium longum	-0.268486505	1.33E-06	0.000992749	977	385.1307196	TRUE	0.81913441	2378.619402	-0.001443852	C21H22O7	-H(-)	49	Edultin	HMDB0030601; HMDB0034629; HMDB0039058; HMDB0040355; HMDB0132627; HMDB0132634; HMDB0133440; HMDB0133441; HMDB0133444; HMDB0133445; HMDB0133446; HMDB0133447; HMDB0133448; HMDB0133449; HMDB0133450; HMDB0133471; HMDB0141242; HMDB0141250; HMDB30601; HMDB34629; HMDB39058; HMDB40355	NA	NA	HMDB0030601	18	Edultin	8-[2-(acetyloxy)propan-2-yl]-2-oxo-8H,9H-furo[2,3-h]chromen-9-yl (2Z)-2-methylbut-2-enoate	386.1365531	386.3952	C\C=C(\C)C(=O)OC1C(OC2=C1C1=C(C=C2)C=CC(=O)O1)C(C)(C)OC(C)=O	Phenylpropanoids and polyketides	Coumarins and derivatives	Furanocoumarins	Aromatic heteropolycyclic compounds	-12.38525258	26.52646898	C02	Organic acids and derivatives	C09 (30)	C09	Prenol lipids	C16	Sesquiterpenoids	7	Bifidobacterium longum
mbx0988	Saccharomyces cerevisiae	-0.268425788	1.34E-06	0.000995917	988	387.2532052	TRUE	0.85126978	5973.219724	0.00087671	C24H36O4	-H(-)	100	Cavipetin C	HMDB0030366; HMDB0062744; HMDB30366; HMDB62744	NA	CHEBI:88109	HMDB0030366	2	Cavipetin C	(2E,6E,10E,14E)-3,7,11,15-tetramethyl-16-oxohexadeca-2,6,10,14-tetraen-1-yl (2E)-3-hydroxy-2-methylprop-2-enoate	388.2613596	388.5402	C\C(CC\C=C(/C)CC\C=C(/C)C=O)=C/CC\C(C)=C\COC(=O)C(\C)=C\O	Lipids and lipid-like molecules	Prenol lipids	Diterpenoids	Aliphatic acyclic compounds	18.51540061	9.838689919	C01	Lipids and lipid-like molecules	C12 (101)	C12	Steroids and steroid derivatives	C10	Triterpenoids	15	Saccharomyces cerevisiae
mbx1178	Parasutterella excrementihominis	0.268361759	1.35E-06	0.00099941	1178	449.328088	TRUE	0.90582997	20060.36356	-0.000841536	C27H46O5	-H(-)	100	Coprocholic acid	HMDB0000601; HMDB0003873; HMDB00601; HMDB0060137; HMDB0062206; HMDB03873; HMDB60137; HMDB62206	C04722	CHEBI:18402; CHEBI:48043; CHEBI:63849	HMDB0000601	4	Coprocholic acid	(6R)-2-methyl-6-[(1S,2S,5R,7S,9R,10R,11S,14R,15R,16S)-5,9,16-trihydroxy-2,15-dimethyltetracyclo[8.7.0.0^{2,7}.0^{11,15}]heptadecan-14-yl]heptanoic acid	450.3345246	450.6511	[H][C@@]1(CC[C@@]2([H])[C@]3([H])[C@H](O)C[C@]4([H])C[C@H](O)CC[C@]4(C)[C@@]3([H])C[C@H](O)[C@]12C)[C@H](C)CCCC(C)C(O)=O	Lipids and lipid-like molecules	Steroids and steroid derivatives	Bile acids, alcohols and derivatives	Aliphatic homopolycyclic compounds	24.80610603	4.868722624	C01	Lipids and lipid-like molecules	C12 (101)	C12	Steroids and steroid derivatives	C10	Triterpenoids	6	Parasutterella excrementihominis
mbx1162	Burkholderiales bacterium 1 1 47	0.26824006	1.36E-06	0.001008368	1162	441.3232601	TRUE	0.88094038	4336.130813	-0.00109901	C25H46O6	-H(-)	85	2,3-Diacetoxypropyl stearate	HMDB0059931; HMDB59931	NA	NA	HMDB0059931	1	2,3-Diacetoxypropyl stearate	2,3-bis(acetyloxy)propyl octadecanoate	442.3294392	442.6291	CCCCCCCCCCCCCCCCCC(=O)OCC(COC(C)=O)OC(C)=O	Lipids and lipid-like molecules	Glycerolipids	Triradylcglycerols	Aliphatic acyclic compounds	27.68891521	1.747224381	C01	Lipids and lipid-like molecules	C14 (86)	C14	Glycerolipids	C30	Diradylglycerols	3	Burkholderiales bacterium 1 1 47
mbx0301	Bacteroides vulgatus	-0.26816433	1.37E-06	0.001013026	301	203.0017781	TRUE	0.84619898	106008.4551	0.000189144	C7H8O5S	-H(-)	100	O-methoxycatechol-O-sulphate	HMDB0060013; HMDB60013	NA	CHEBI:133460	HMDB0060013	1	O-methoxycatechol-O-sulphate	(2-methoxyphenyl)oxidanesulfonic acid	204.0092441	204.2	COC1=CC=CC=C1OS(O)(=O)=O	Organic acids and derivatives	Organic sulfuric acids and derivatives	Arylsulfates	Aromatic homomonocyclic compounds	-8.813947712	-4.494612988	C02	Organic acids and derivatives	C23 (82)	C23	Organic sulfuric acids and derivatives	C20	Arylsulfates	32	Bacteroides vulgatus
mbx0535	Bilophila unclassified	0.268012666	1.39E-06	0.001023769	535	263.104094	TRUE	0.8608377	61986.62006	-0.00036411	C13H16N2O4	-H(-)	100	Acetyl-N-formyl-5-methoxykynurenamine	HMDB0004259; HMDB0006344; HMDB0061136; HMDB04259; HMDB06344; HMDB61136	C04148; C05642	CHEBI:17884	HMDB0004259	3	Acetyl-N-formyl-5-methoxykynurenamine	N-[3-(2-formamido-5-methoxyphenyl)-3-oxopropyl]acetamide	264.111007	264.2771	COC1=CC(C(=O)CCNC(C)=O)=C(NC=O)C=C1	Organic oxygen compounds	Organooxygen compounds	Carbonyl compounds	Aromatic homomonocyclic compounds	-12.45248882	3.327389789	C02	Organic acids and derivatives	C04 (105)	C04	Carboxylic acids and derivatives	C04	Amino acids, peptides, and analogues	34	Bilophila unclassified
mbx1594	Clostridium bartlettii	0.267998797	1.39E-06	0.001023769	1594	949.8592159	TRUE	0.73563141	4172.893304	0.000130625	C63H114O5	-H(-)	100	TG(20:0/22:5(4Z,7Z,10Z,13Z,16Z)/o-18:0)	HMDB0046074; HMDB0046204; HMDB0046249; HMDB0046254; HMDB0046930; HMDB0047002; HMDB0050717; HMDB0050861; HMDB0051246; HMDB0051399; HMDB0051747; HMDB0051849; HMDB0051907; HMDB0051913; HMDB0052316; HMDB0052391; HMDB0053904; HMDB0054003; HMDB0054165; HMDB0054470; HMDB0054530; HMDB0054747; HMDB0054948; HMDB0055446; HMDB0055605; HMDB0055708; HMDB0055818; HMDB46074; HMDB46204; HMDB46249; HMDB46254; HMDB…	NA	NA	HMDB0046074	27	TG(20:0/22:5(4Z,7Z,10Z,13Z,16Z)/O-18:0)	(2R)-1-(icosanoyloxy)-3-(octadecyloxy)propan-2-yl (4Z,7Z,10Z,13Z,16Z)-docosa-4,7,10,13,16-pentaenoate	950.8666268	951.6	[H][C@@](COCCCCCCCCCCCCCCCCCC)(COC(=O)CCCCCCCCCCCCCCCCCCC)OC(=O)CC\C=C/C\C=C/C\C=C/C\C=C/C\C=C/CCCCC	Lipids and lipid-like molecules	Glycerolipids	Triradylcglycerols	Aliphatic acyclic compounds	24.70282345	-18.23129768	C01	Lipids and lipid-like molecules	C11 (104)	C11	Glycerophospholipids	C03	Glycerophosphocholines	1	Clostridium bartlettii
mbx0236	Streptococcus australis	-0.267882035	1.41E-06	0.001032476	236	187.0072077	TRUE	0.8371498	1153280.765	-0.000155136	C7H8O4S	-H(-)	100	p-Cresol sulfate	HMDB0011635; HMDB0034782; HMDB11635; HMDB34782	NA	CHEBI:82914	HMDB0011635	2	p-Cresol sulfate	(4-methylphenyl)oxidanesulfonic acid	188.0143294	188.201	CC1=CC=C(OS(O)(=O)=O)C=C1	Organic acids and derivatives	Organic sulfuric acids and derivatives	Arylsulfates	Aromatic homomonocyclic compounds	-11.55761968	2.671799321	C02	Organic acids and derivatives	C03 (138)	C03	Fatty Acyls	C20	Arylsulfates	33	Streptococcus australis
mbx0633	Oscillibacter unclassified	-0.267708831	1.43E-06	0.001046781	633	293.0724467	TRUE	0.886319815	6930.212979	-0.001062727	C12H14N4O3S	-H(-)	90	Sulfacytine	HMDB0015412; HMDB15412	NA	CHEBI:775007	HMDB0015412	1	Sulfacytine	sulfacytine	294.078661	294.33	CCN1C=CC(NS(=O)(=O)C2=CC=C(N)C=C2)=NC1=O	Benzenoids	Benzene and substituted derivatives	Benzenesulfonamides	Aromatic heteromonocyclic compounds	-7.211308719	-19.10981498	C02	Organic acids and derivatives	C13 (102)	C13	Carboxylic acids and derivatives	C25	Amino acids, peptides, and analogues	11	Oscillibacter unclassified
mbx0366	Bifidobacterium longum	-0.267552462	1.45E-06	0.001055905	366	221.0670542	TRUE	0.79345864	5352.586055	-0.000378539	C8H14O7	-H(-)	100	Ethyl glucuronide	HMDB0010325; HMDB0125202; HMDB0131286; HMDB10325	NA	CHEBI:87248	HMDB0010325	3	Ethyl glucuronide	(2S,3S,4S,5R,6R)-6-ethoxy-3,4,5-trihydroxyoxane-2-carboxylic acid	222.0739528	222.1926	CCO[C@@H]1O[C@@H]([C@@H](O)[C@H](O)[C@H]1O)C(O)=O	Organic oxygen compounds	Organooxygen compounds	Carbohydrates and carbohydrate conjugates	Aliphatic heteromonocyclic compounds	-12.03820202	-7.396592201	C02	Organic acids and derivatives	C23 (82)	C23	Organic sulfuric acids and derivatives	C17	Amino acids, peptides, and analogues	6	Bifidobacterium longum
mbx1228	Prevotella copri	-0.26754413	1.45E-06	0.001055905	1228	469.3324762	TRUE	0.85945743	11664.28319	-0.00014428	C30H46O4	-H(-)	100	Glycyrrhetinic acid	HMDB0011628; HMDB0029345; HMDB0033213; HMDB0034508; HMDB0034517; HMDB0034568; HMDB0035252; HMDB0035327; HMDB0035334; HMDB0035788; HMDB0035912; HMDB0036655; HMDB0036671; HMDB0036786; HMDB0036847; HMDB0038653; HMDB0040415; HMDB0040494; HMDB0040618; HMDB0040995; HMDB0040996; HMDB11628; HMDB29345; HMDB33213; HMDB34508; HMDB34517; HMDB34568; HMDB35252; HMDB35327; HMDB35334; HMDB35788; HMDB35912; HMDB3…	C02283	CHEBI:30853	HMDB0011628	21	Glycyrrhetinic acid	(2S,4aS,6aS,6bR,10S,12aS)-10-hydroxy-2,4a,6a,6b,9,9,12a-heptamethyl-13-oxo-3,4,5,6,7,8,8a,10,11,12,12b,14b-dodecahydro-1H-picene-2-carboxylic acid	470.33961	470.6838	CC1(C)[C@@H](O)CC[C@@]2(C)C1CC[C@]1(C)C2C(=O)C=C2C3C[C@](C)(CC[C@]3(C)CC[C@@]12C)C(O)=O	Lipids and lipid-like molecules	Prenol lipids	Triterpenoids	Aliphatic homopolycyclic compounds	20.49320282	5.296329228	C01	Lipids and lipid-like molecules	C12 (101)	C12	Steroids and steroid derivatives	C10	Triterpenoids	6	Prevotella copri
mbx0626	Prevotella copri	0.267537224	1.45E-06	0.001055905	626	291.0225029	TRUE	0.805496155	9021.053876	-0.001324622	C10H13ClN2O4S	-H(-)	15	2-Hydroxychlorpropamide	HMDB0014024; HMDB0014025; HMDB14024; HMDB14025	NA	NA	HMDB0014024	2	2-Hydroxychlorpropamide	1-(4-chloro-2-hydroxybenzenesulfonyl)-3-propylurea	292.0284553	292.739	CCCNC(=O)NS(=O)(=O)C1=C(O)C=C(Cl)C=C1	Benzenoids	Benzene and substituted derivatives	Benzenesulfonamides	Aromatic homomonocyclic compounds	-7.134746033	-19.57556679	C02	Organic acids and derivatives	C13 (102)	C13	Carboxylic acids and derivatives	C25	Amino acids, peptides, and analogues	11	Prevotella copri
mbx1010	Prevotella copri	-0.267452945	1.46E-06	0.001061662	1010	393.3174359	TRUE	0.926890075	3431.481502	-0.001147764	C28H42O	-H(-)	79	(3beta,22E,24R)-Ergosta-4,6,8(14),22-tetraen-3-ol	HMDB0041050; HMDB41050	NA	NA	HMDB0041050	1	(3beta,22E,24R)-Ergosta-4,6,8(14),22-tetraen-3-ol	14-[(3E)-5,6-dimethylhept-3-en-2-yl]-2,15-dimethyltetracyclo[8.7.0.0²,⁷.0¹¹,¹⁵]heptadeca-6,8,10-trien-5-ol	394.323566	394.6325	CC(C)C(C)\C=C\C(C)C1CCC2=C3C=CC4=CC(O)CCC4(C)C3CCC12C	Lipids and lipid-like molecules	Steroids and steroid derivatives	Ergostane steroids	Aliphatic homopolycyclic compounds	20.79953395	4.591099085	C01	Lipids and lipid-like molecules	C12 (101)	C12	Steroids and steroid derivatives	C10	Triterpenoids	8	Prevotella copri
mbx1257	Burkholderiales bacterium 1 1 47	0.267157729	1.51E-06	0.001088728	1257	483.3256173	TRUE	0.90439272	13171.73464	0.001235372	C34H44O2	-H(-)	68	Tangeraxanthin	HMDB0039015; HMDB39015	NA	NA	HMDB0039015	1	Tangeraxanthin	(3E,5E,7E,9E,11Z,13E,15E,17E,19Z)-21-[(1Z)-4-hydroxy-2,6,6-trimethylcyclohex-2-en-1-ylidene]-6,10,15,19-tetramethylhenicosa-3,5,7,9,11,13,15,17,19-nonaen-2-one	484.3341307	484.712	CC(=O)\C=C\C=C(/C)\C=C\C=C(/C)\C=C/C=C/C(/C)=C/C=C/C(/C)=C\C=C1/C(C)=CC(O)CC1(C)C	Lipids and lipid-like molecules	Prenol lipids	Triterpenoids	Aliphatic homomonocyclic compounds	21.25233379	4.824069463	C01	Lipids and lipid-like molecules	C12 (101)	C12	Steroids and steroid derivatives	C10	Triterpenoids	8	Burkholderiales bacterium 1 1 47
mbx0798	Parasutterella excrementihominis	-0.266960182	1.53E-06	0.001105124	798	339.0187253	TRUE	0.83310968	2605.863652	-0.000714304	C14H12O8S	-H(-)	100	{[4-(7-methoxy-2-oxo-2H-chromen-6-yl)-2-oxobut-3-en-1-yl]oxy}sulfonic acid	HMDB0128972	NA	NA	HMDB0128972	1	{[4-(7-methoxy-2-oxo-2H-chromen-6-yl)-2-oxobut-3-en-1-yl]oxy}sulfonic acid	[4-(7-methoxy-2-oxochromen-6-yl)-2-oxobut-3-en-1-yl]oxysulfonic acid	340.0252885	340.3	COC1=CC2=C(C=CC(=O)O2)C=C1C=CC(=O)COS(O)(=O)=O	Phenylpropanoids and polyketides	Coumarins and derivatives		Aromatic heteropolycyclic compounds	-10.13710469	10.21165328	C02	Organic acids and derivatives	C17 (6)	C17	Thienothiazines	C26	Amino acids, peptides, and analogues	7	Parasutterella excrementihominis
mbx1093	Oscillibacter unclassified	0.266945628	1.54E-06	0.001105124	1093	419.3529718	TRUE	0.885755715	7434.348907	9.55E-05	C27H48O3	-H(-)	100	5-b-Cholestane-3a ,7a ,12a-triol	HMDB0001457; HMDB0003990; HMDB0012455; HMDB0039463; HMDB0060138; HMDB0062418; HMDB01457; HMDB03990; HMDB12455; HMDB39463; HMDB60138; HMDB62418	C05425; C05444; C05454	CHEBI:16496; CHEBI:28082; CHEBI:28540; CHEBI:48700	HMDB0001457	6	5beta-Cholestane-3alpha,7alpha,12alpha-triol	(1S,2S,5R,7S,9R,10R,11S,14R,15R,16S)-2,15-dimethyl-14-[(2R)-6-methylheptan-2-yl]tetracyclo[8.7.0.0^{2,7}.0^{11,15}]heptadecane-5,9,16-triol	420.3603454	420.6682	[H][C@@]1(CC[C@@]2([H])[C@]3([H])[C@H](O)C[C@]4([H])C[C@H](O)CC[C@]4(C)[C@@]3([H])C[C@H](O)[C@]12C)[C@H](C)CCCC(C)C	Lipids and lipid-like molecules	Steroids and steroid derivatives	Cholestane steroids	Aliphatic homopolycyclic compounds	23.83231032	7.113770413	C01	Lipids and lipid-like molecules	C12 (101)	C12	Steroids and steroid derivatives	C10	Triterpenoids	12	Oscillibacter unclassified
mbx1147	Bifidobacterium longum	0.266909019	1.54E-06	0.001106219	1147	435.348537	TRUE	0.89062783	32659.6998	-0.000555103	C27H48O4	-H(-)	100	5a-Cholestane-3a,7a,12a,25-tetrol	HMDB0000520; HMDB0000524; HMDB0000655; HMDB0001231; HMDB0001968; HMDB0029851; HMDB00520; HMDB00524; HMDB0062417; HMDB00655; HMDB01231; HMDB01968; HMDB06264; HMDB29851; HMDB62417	C05446	CHEBI:17278; CHEBI:48731	HMDB0000520	7	5a-Cholestane-3a,7a,12a,25-tetrol	(1S,2S,5R,7R,9R,10R,11S,15R,16S)-14-[(2R)-6-hydroxy-6-methylheptan-2-yl]-2,15-dimethyltetracyclo[8.7.0.0²,⁷.0¹¹,¹⁵]heptadecane-5,9,16-triol	436.35526	436.6676	[H][C@@]12CCC([C@H](C)CCCC(C)(C)O)[C@@]1(C)[C@@H](O)C[C@@]1([H])[C@@]2([H])[C@H](O)C[C@@]2([H])C[C@H](O)CC[C@]12C	Lipids and lipid-like molecules	Glycerophospholipids	Glycerophosphoethanolamines	Aliphatic acyclic compounds	24.21782783	5.831372654	C01	Lipids and lipid-like molecules	C12 (101)	C12	Steroids and steroid derivatives	C10	Triterpenoids	12	Bifidobacterium longum
mbx1037	Bacteroides dorei	0.266865002	1.55E-06	0.001108087	1037	405.2653854	TRUE	0.884544465	8401.705505	-0.000738897	C24H38O5	-H(-)	100	7-Ketodeoxycholic acid	HMDB0000391; HMDB0000400; HMDB0000502; HMDB0033399; HMDB0035288; HMDB00391; HMDB00400; HMDB00502; HMDB0062680; HMDB33399; HMDB35288; HMDB62680	NA	CHEBI:16312; CHEBI:16390; CHEBI:88108	HMDB0000391	6	7-Ketodeoxycholic acid	7-ketodeoxycholic acid	406.2719243	406.5555	[H][C@@]12CC[C@H]([C@H](C)CCC(O)=O)[C@@]1(C)[C@@H](O)C[C@@]1([H])[C@@]2([H])C(=O)C[C@]2([H])C[C@H](O)CC[C@]12C	Lipids and lipid-like molecules	Steroids and steroid derivatives	Bile acids, alcohols and derivatives	Aliphatic homopolycyclic compounds	19.78750036	9.011939619	C01	Lipids and lipid-like molecules	C12 (101)	C12	Steroids and steroid derivatives	C10	Triterpenoids	16	Bacteroides dorei
mbx1379	Burkholderiales bacterium 1 1 47	0.266834758	1.55E-06	0.001108537	1379	559.1683698	TRUE	0.28150487	2244.824352	-0.001527275	C24H32O15	-H(-)	43	5''''-(4-Hydroxy-(E)-cinnamoyl) alpha-L-arabinofuranosyl-(1->3)-beta-D-xylopyranosyl-(1->4)-D-xylopyranoside	HMDB0041489; HMDB41489	NA	NA	HMDB0041489	1	5''-(4-Hydroxy-(E)-cinnamoyl) alpha-L-arabinofuranosyl-(1->3)-beta-D-xylopyranosyl-(1->4)-D-xylopyranoside	[5-({3,5-dihydroxy-2-[(4,5,6-trihydroxyoxan-3-yl)oxy]oxan-4-yl}oxy)-3,4-dihydroxyoxolan-2-yl]methyl (2E)-3-(4-hydroxyphenyl)prop-2-enoate	560.1741204	560.5019	OC1C(COC(=O)\C=C\C2=CC=C(O)C=C2)OC(OC2C(O)COC(OC3COC(O)C(O)C3O)C2O)C1O	Organic oxygen compounds	Organooxygen compounds	Carbohydrates and carbohydrate conjugates	Aromatic heteromonocyclic compounds	7.221419881	7.237026093	C01	Lipids and lipid-like molecules	C01 (55)	C01	Organooxygen compounds	C27	Carbohydrates and carbohydrate conjugates	8	Burkholderiales bacterium 1 1 47
mbx0301	Treponema succinifaciens	0.266768042	1.56E-06	0.001112776	301	203.0017781	TRUE	0.84619898	106008.4551	0.000189144	C7H8O5S	-H(-)	100	O-methoxycatechol-O-sulphate	HMDB0060013; HMDB60013	NA	CHEBI:133460	HMDB0060013	1	O-methoxycatechol-O-sulphate	(2-methoxyphenyl)oxidanesulfonic acid	204.0092441	204.2	COC1=CC=CC=C1OS(O)(=O)=O	Organic acids and derivatives	Organic sulfuric acids and derivatives	Arylsulfates	Aromatic homomonocyclic compounds	-8.813947712	-4.494612988	C02	Organic acids and derivatives	C23 (82)	C23	Organic sulfuric acids and derivatives	C20	Arylsulfates	32	Treponema succinifaciens
mbx1196	Lactobacillus fermentum	0.266712601	1.57E-06	0.001114731	1196	457.2351451	TRUE	0.842182845	8311.116373	0.000917068	C23H39O7P	-H(-)	100	1-(5Z,8Z,11Z,14Z-eicosatetraenoyl)-sn-glycero-3-phosphate	HMDB0062312; HMDB0114742; HMDB62312	NA	CHEBI:73792	HMDB0062312	2	1-(5Z,8Z,11Z,14Z-eicosatetraenoyl)-sn-glycero-3-phosphate	(2R)-2-hydroxy-3-[(5Z,8Z,11Z,14Z)-icosa-5,8,11,14-tetraenoyloxy]propoxyphosphonic acid	458.2433406	458.532	[H]\C(CCCCC)=C(/[H])C\C([H])=C(\[H])C\C([H])=C(\[H])C\C([H])=C(\[H])CCCC(=O)OC[C@@]([H])(O)COP(O)(O)=O	Lipids and lipid-like molecules	Glycerophospholipids	Glycerophosphates	Aliphatic acyclic compounds	8.795219041	-9.789619679	C02	Organic acids and derivatives	C10 (56)	C10	Glycerophospholipids	C29	Glycerophosphoethanolamines	14	Lactobacillus fermentum
mbx0514	Odoribacter splanchnicus	-0.266697741	1.57E-06	0.001114731	514	257.0128715	TRUE	0.83599383	5501.071985	-0.000339669	C10H10O6S	-H(-)	100	{4-[(1E)-3-methoxy-3-oxoprop-1-en-1-yl]phenyl}oxidanesulfonic acid	HMDB0131180; HMDB0133661; HMDB0133664; HMDB0133667; HMDB0135681	NA	NA	HMDB0131180	5	{4-[(1E)-3-methoxy-3-oxoprop-1-en-1-yl]phenyl}oxidanesulfonic acid	{4-[(1E)-3-methoxy-3-oxoprop-1-en-1-yl]phenyl}oxidanesulfonic acid	258.0198092	258.24	[H]\C(=C(\[H])C1=CC=C(OS(O)(=O)=O)C=C1)C(=O)OC	Phenylpropanoids and polyketides	Cinnamic acids and derivatives	Cinnamic acid esters	Aromatic homomonocyclic compounds	-17.59694093	-8.424121071	C02	Organic acids and derivatives	C23 (82)	C23	Organic sulfuric acids and derivatives	C17	Amino acids, peptides, and analogues	15	Odoribacter splanchnicus
mbx0619	Prevotella copri	0.266464344	1.61E-06	0.001136544	619	289.0385767	TRUE	0.910675705	7391.6537	0.000169657	C11H14O7S	-H(-)	100	4-Hydroxy-5-(3''-hydroxyphenyl)-valeric acid-3''-O-sulphate	HMDB0059975; HMDB0059976; HMDB0125823; HMDB0127756; HMDB0127760; HMDB0135701; HMDB0135702; HMDB0135708; HMDB0135711; HMDB0135712; HMDB0135714; HMDB0135715; HMDB59975; HMDB59976	NA	CHEBI:88682; CHEBI:88683	HMDB0059975	12	4-Hydroxy-5-(3'-hydroxyphenyl)-valeric acid-3'-O-sulphate	4-hydroxy-5-[3-(sulfooxy)phenyl]pentanoic acid	290.0460235	290.29	OC(CCC(O)=O)CC1=CC(OS(O)(=O)=O)=CC=C1	Lipids and lipid-like molecules	Fatty Acyls	Fatty acids and conjugates	Aromatic homomonocyclic compounds	-8.701827773	-20.62910941	C02	Organic acids and derivatives	C13 (102)	C13	Carboxylic acids and derivatives	C25	Amino acids, peptides, and analogues	11	Prevotella copri
mbx0272	Bacteroides fragilis	0.266225504	1.64E-06	0.001157971	272	195.1391591	TRUE	0.25523445	7662.165829	-0.000106422	C12H20O2	-H(-)	100	Dihydro-5-(2-octenyl)-2(3H)-furanone	HMDB0030867; HMDB0030945; HMDB0031030; HMDB0031692; HMDB0032051; HMDB0032193; HMDB0032331; HMDB0032901; HMDB0034903; HMDB0035157; HMDB0036048; HMDB0036599; HMDB0037301; HMDB0038270; HMDB0038280; HMDB0039522; HMDB0040206; HMDB0040227; HMDB0040397; HMDB0040725; HMDB0041469; HMDB0041494; HMDB0061816; HMDB30867; HMDB30945; HMDB31030; HMDB31692; HMDB32051; HMDB32193; HMDB32331; HMDB32901; HMDB34903; H…	C03107; C08486; C09861; C09863; C11338; C12300; C12306	CHEBI:16165	HMDB0030867	23	Dihydro-5-(2-octenyl)-2(3H)-furanone	5-[(2E)-oct-2-en-1-yl]oxolan-2-one	196.1463299	196.286	CCCCC\C=C\CC1CCC(=O)O1	Organoheterocyclic compounds	Lactones	Gamma butyrolactones	Aliphatic heteromonocyclic compounds	1.74722118	13.98991053	C01	Lipids and lipid-like molecules	C07 (58)	C07	Carboxylic acids and derivatives	C11	Diterpenoids	11	Bacteroides fragilis
mbx0956	Prevotella copri	-0.266212737	1.64E-06	0.001157971	956	379.2489445	TRUE	0.81825328	7421.99126	5.20E-05	C22H36O5	-H(-)	100	Bisnorcholic acid	HMDB0002082; HMDB02082	NA	NA	HMDB0002082	1	Bisnorcholic acid	bisnorcholic acid	380.2562743	380.5182	[H][C@@]1(CC[C@@]2([H])[C@]3([H])[C@H](O)C[C@]4([H])C[C@H](O)CC[C@]4(C)[C@@]3([H])C[C@H](O)[C@]12C)[C@H](C)C(O)=O	Lipids and lipid-like molecules	Steroids and steroid derivatives	Bile acids, alcohols and derivatives	Aliphatic homopolycyclic compounds	7.330041657	22.30937556	C01	Lipids and lipid-like molecules	C05 (147)	C05	Fatty Acyls	C13	Carbohydrates and carbohydrate conjugates	10	Prevotella copri
mbx1003	Burkholderiales bacterium 1 1 47	0.266018122	1.67E-06	0.001173742	1003	391.2860915	TRUE	0.92174518	75073.16509	-0.000709583	C24H40O4	-H(-)	100	3b,12a-Dihydroxy-5a-cholanoic acid	HMDB0000348; HMDB0000361; HMDB0000384; HMDB0000411; HMDB0000438; HMDB0000478; HMDB0000514; HMDB0000518; HMDB0000626; HMDB0000664; HMDB0000686; HMDB0000733; HMDB0000811; HMDB0000946; HMDB0002451; HMDB0002488; HMDB0002536; HMDB0002585; HMDB00348; HMDB00361; HMDB00384; HMDB00411; HMDB00438; HMDB00478; HMDB00514; HMDB00518; HMDB00626; HMDB00664; HMDB00686; HMDB00733; HMDB00811; HMDB00946; HMDB02451; …	C02528; C04483; C07880; C15515; C17646; C17660; C17661; C17662	CHEBI:16755; CHEBI:28834; CHEBI:43419; CHEBI:473574; CHEBI:52030; CHEBI:542045; CHEBI:9907	HMDB0000348	18	3b,12a-Dihydroxy-5a-cholanoic acid	3-epi-deoxycholate	392.2926598	392.572	[H][C@@]12CC[C@H]([C@H](C)CCC(O)=O)[C@@]1(C)[C@@H](O)C[C@@]1([H])[C@@]2([H])CC[C@@]2([H])C[C@@H](O)CC[C@]12C	Lipids and lipid-like molecules	Steroids and steroid derivatives	Bile acids, alcohols and derivatives	Aliphatic homopolycyclic compounds	18.44043649	7.005459483	C01	Lipids and lipid-like molecules	C12 (101)	C12	Steroids and steroid derivatives	C10	Triterpenoids	4	Burkholderiales bacterium 1 1 47
mbx1027	Burkholderiales bacterium 1 1 47	0.266016445	1.68E-06	0.001173742	1027	401.3431062	TRUE	0.85456145	7086.191445	-0.000603461	C27H46O2	-H(-)	100	24-Hydroxycholesterol	HMDB0001419; HMDB0001496; HMDB0002103; HMDB0002902; HMDB0004035; HMDB0006119; HMDB0006247; HMDB0006283; HMDB0006892; HMDB0011643; HMDB0013643; HMDB0029320; HMDB0034254; HMDB0035681; HMDB0038959; HMDB0039868; HMDB0039869; HMDB0039870; HMDB0059592; HMDB0062328; HMDB01419; HMDB01496; HMDB02103; HMDB02902; HMDB04035; HMDB06119; HMDB06247; HMDB06283; HMDB06892; HMDB11643; HMDB13643; HMDB29320; HMDB342…	C03594; C05451; C05500; C05502; C06340; C13550; C14151; C15519; C15610; C15882	CHEBI:1296; CHEBI:1307962; CHEBI:17500; CHEBI:17703; CHEBI:2290; CHEBI:34310; CHEBI:37616; CHEBI:385115; CHEBI:387060; CHEBI:42989; CHEBI:47772; CHEBI:601332; CHEBI:75406	HMDB0001419	20	24-Hydroxycholesterol	24(S)-hydroxycholesterol	402.3497807	402.6529	[H][C@@]1(CC[C@@]2([H])[C@]3([H])CC=C4C[C@@H](O)CC[C@]4(C)[C@@]3([H])CC[C@]12C)[C@H](C)CC[C@H](O)C(C)C	Lipids and lipid-like molecules	Steroids and steroid derivatives	Bile acids, alcohols and derivatives	Aliphatic homopolycyclic compounds	20.70310516	5.036343937	C01	Lipids and lipid-like molecules	C12 (101)	C12	Steroids and steroid derivatives	C10	Triterpenoids	10	Burkholderiales bacterium 1 1 47
mbx0384	Methanobrevibacter unclassified	0.265972424	1.68E-06	0.001174898	384	226.0364794	TRUE	0.77298656	2538.179523	-0.000769282	C9H9NO6	-H(-)	100	5-(2''-Carboxyethyl)-4,6-Dihydroxypicolinate	HMDB0006794; HMDB0125157; HMDB0126635; HMDB06794	C05655	NA	HMDB0006794	3	5-(2'-Carboxyethyl)-4,6-Dihydroxypicolinate	5-(2-carboxyethyl)-4-hydroxy-6-oxo-5H-pyridine-2-carboxylic acid	227.042987	227.1709	OC(=O)CCC1C(O)=CC(=NC1=O)C(O)=O	Organoheterocyclic compounds	Pyridines and derivatives	Hydropyridines	Aliphatic heteromonocyclic compounds	-10.57266508	2.431097845	C02	Organic acids and derivatives	C03 (138)	C03	Fatty Acyls	C20	Arylsulfates	14	Methanobrevibacter unclassified
mbx0788	Holdemania unclassified	-0.265955063	1.68E-06	0.001174898	788	336.0125507	TRUE	0.66588479	30316.14357	-0.000730449	C13H11N3O4S2	-H(-)	100	Tenoxicam	HMDB0014612; HMDB14612	NA	CHEBI:553047	HMDB0014612	1	Tenoxicam	tenoxicam	337.0190972	337.374	CN1\C(=C(/O)NC2=CC=CC=N2)C(=O)C2=C(C=CS2)S1(=O)=O	Organoheterocyclic compounds	Thienothiazines		Aromatic heteropolycyclic compounds	-10.12468393	10.21335285	C02	Organic acids and derivatives	C17 (6)	C17	Thienothiazines	C26	Amino acids, peptides, and analogues	7	Holdemania unclassified
mbx0858	Oscillibacter unclassified	0.265874455	1.70E-06	0.001180957	858	353.2331082	TRUE	0.86752388	5713.037418	0.000238289	C20H34O5	-H(-)	100	Prostaglandin F2a	HMDB0001139; HMDB0001442; HMDB0001483; HMDB0001965; HMDB0001977; HMDB0002115; HMDB0004684; HMDB0004685; HMDB0004686; HMDB0004694; HMDB0005083; HMDB0005102; HMDB0006562; HMDB0010170; HMDB0010199; HMDB0011137; HMDB0012563; HMDB0013041; HMDB0035380; HMDB0060045; HMDB0060107; HMDB0062278; HMDB01139; HMDB01442; HMDB01483; HMDB01965; HMDB01977; HMDB02115; HMDB04684; HMDB04685; HMDB04686; HMDB04694; HMD…	C00639; C02314; C04741; C05959; C06438; C13809; C14782; C14809; C14811; C14814	CHEBI:15544; CHEBI:15553; CHEBI:15630; CHEBI:27595; CHEBI:27696; CHEBI:28922; CHEBI:34505; CHEBI:35032; CHEBI:36203; CHEBI:63976; CHEBI:72593	HMDB0001139	22	Prostaglandin F2a	5-trans-PGF2α	354.2406242	354.481	CCCCC[C@H](O)\C=C\[C@H]1[C@H](O)C[C@H](O)[C@@H]1C\C=C\CCCC(O)=O	Lipids and lipid-like molecules	Fatty Acyls	Eicosanoids	Aliphatic homomonocyclic compounds	11.30847627	19.0440175	C01	Lipids and lipid-like molecules	C05 (147)	C05	Fatty Acyls	C11	Diterpenoids	12	Oscillibacter unclassified
mbx0489	Bacteroides dorei	-0.265699388	1.73E-06	0.001196701	489	251.0562555	TRUE	0.78188744	3876.79962	-0.000144373	C12H12O6	-H(-)	100	2-O-(Z-p-Hydroxycinnamoyl)-(x)-glyceric acid	HMDB0041195; HMDB0128660; HMDB0128661; HMDB0128664; HMDB0137274; HMDB41195	NA	NA	HMDB0041195	5	2-O-(Z-p-Hydroxycinnamoyl)-(x)-glyceric acid	3-hydroxy-2-{[(2E)-3-(4-hydroxyphenyl)prop-2-enoyl]oxy}propanoic acid	252.0633881	252.2201	OCC(OC(=O)\C=C\C1=CC=C(O)C=C1)C(O)=O	Phenylpropanoids and polyketides	Cinnamic acids and derivatives	Hydroxycinnamic acids and derivatives	Aromatic homomonocyclic compounds	-10.76026371	-14.31496833	C02	Organic acids and derivatives	C13 (102)	C13	Carboxylic acids and derivatives	C17	Amino acids, peptides, and analogues	7	Bacteroides dorei
mbx0707	Prevotella copri	0.265681553	1.73E-06	0.001196701	707	310.1158014	TRUE	0.52190691	4226.189095	-0.000109896	C12H17N5O5	-H(-)	100	1,7-Dimethylguanosine	HMDB0001961; HMDB0004824; HMDB01961; HMDB04824	NA	CHEBI:19289	HMDB0001961	2	1,7-Dimethylguanosine	2-amino-9-[(2R,3R,4S,5R)-4-hydroxy-5-(hydroxymethyl)-3-oxidooxolan-2-yl]-1,7-dimethyl-6-oxo-9λ⁵-purin-9-ylium	311.1229687	311.2939	CN1C=[N+]([C@@H]2O[C@H](CO)[C@@H](O)[C@H]2[O-])C2=C1C(=O)N(C)C(N)=N2	Nucleosides, nucleotides, and analogues	Purine nucleosides		Aromatic heteropolycyclic compounds	-15.51718775	-31.18794932	C02	Organic acids and derivatives	C20 (23)	C20	Organooxygen compounds	C23	Carbohydrates and carbohydrate conjugates	7	Prevotella copri
mbx1119	Burkholderiales bacterium 1 1 47	0.265496672	1.76E-06	0.001214592	1119	427.3077522	TRUE	0.87150264	2905.237306	-0.001241072	C24H44O6	-H(-)	68	Sorbitan oleate	HMDB0029886; HMDB0032298; HMDB29886; HMDB32298	NA	NA	HMDB0029886	2	Sorbitan oleate	sorbitan monooleate	428.3137891	428.6026	CCCCCCCC\C=C\CCCCCCCC(=O)OCC(O)C1OCC(O)C1O	Lipids and lipid-like molecules	Fatty Acyls	Fatty acid esters	Aliphatic heteromonocyclic compounds	27.36556337	1.2412924	C01	Lipids and lipid-like molecules	C14 (86)	C14	Glycerolipids	C30	Diradylglycerols	4	Burkholderiales bacterium 1 1 47
mbx0887	Mitsuokella multacida	0.265328704	1.79E-06	0.001230808	887	361.1660553	TRUE	0.8795743	4178.501508	-0.000394217	C20H26O6	-H(-)	100	Secoisolariciresinol	HMDB0013692; HMDB0032820; HMDB0034475; HMDB0036692; HMDB0036896; HMDB0036899; HMDB0036902; HMDB0037103; HMDB0040759; HMDB0041408; HMDB0041510; HMDB0059991; HMDB13692; HMDB32820; HMDB34475; HMDB36692; HMDB36896; HMDB36899; HMDB36902; HMDB37103; HMDB40759; HMDB41408; HMDB41510; HMDB59991	C02034; C09474; C11861; C18167	CHEBI:28731; CHEBI:32906; CHEBI:65004; CHEBI:88746	HMDB0013692	12	Secoisolariciresinol	secoisolariciresinol	362.1729386	362.4168	COC1=C(O)C=CC(C[C@@H](CO)[C@H](CO)CC2=CC(OC)=C(O)C=C2)=C1	Lignans, neolignans and related compounds	Dibenzylbutane lignans	Dibenzylbutanediol lignans	Aromatic homomonocyclic compounds	-11.72477275	28.28933723	C02	Organic acids and derivatives	C09 (30)	C09	Prenol lipids	C16	Sesquiterpenoids	10	Mitsuokella multacida
mbx1281	Burkholderiales bacterium 1 1 47	0.265242835	1.80E-06	0.00123777	1281	497.3850087	TRUE	0.875516445	9312.011551	-0.000247648	C29H54O6	-H(-)	100	TG(10:0/8:0/8:0)	HMDB0072193; HMDB0072251; HMDB72193; HMDB72251	NA	NA	HMDB0072193	2	TG(10:0/8:0/8:0)	(2R)-2,3-bis(octanoyloxy)propyl decanoate	498.3920395	498.745	[H][C@@](COC(=O)CCCCCCC)(COC(=O)CCCCCCCCC)OC(=O)CCCCCCC	Lipids and lipid-like molecules	Glycerolipids	Triradylcglycerols	Aliphatic acyclic compounds	28.39043784	2.81183522	C01	Lipids and lipid-like molecules	C14 (86)	C14	Glycerolipids	C30	Diradylglycerols	3	Burkholderiales bacterium 1 1 47
mbx1087	Burkholderiales bacterium 1 1 47	0.265201525	1.81E-06	0.001239641	1087	417.31622	TRUE	0.90937501	2898.794864	6.81E-05	C30H42O	-H(-)	100	beta-Citraurinene	HMDB0035686; HMDB35686	NA	NA	HMDB0035686	1	beta-Citraurinene	3,5,5-trimethyl-4-[(1E,3Z,5E,7E,9E,11Z,13E)-3,7,12,16-tetramethylheptadeca-1,3,5,7,9,11,13,15-octaen-1-yl]cyclohex-3-en-1-ol	418.323566	418.6539	CC(C)=C\C=C\C(\C)=C/C=C/C=C(\C)/C=C/C=C(/C)\C=C\C1=C(C)CC(O)CC1(C)C	Lipids and lipid-like molecules	Prenol lipids	Triterpenoids	Aliphatic homomonocyclic compounds	20.84538932	3.879178341	C01	Lipids and lipid-like molecules	C12 (101)	C12	Steroids and steroid derivatives	C10	Triterpenoids	7	Burkholderiales bacterium 1 1 47
mbx1160	Oscillibacter unclassified	0.265157233	1.81E-06	0.001241071	1160	439.3790008	TRUE	0.887099295	20509.19789	0.000281086	C27H52O4	-H(-)	100	MG(0:0/24:1(15Z)/0:0)	HMDB0011559; HMDB0011589; HMDB11559; HMDB11589	NA	NA	HMDB0011559	2	MG(0:0/24:1(15Z)/0:0)	1,3-dihydroxypropan-2-yl (15Z)-tetracos-15-enoate	440.3865602	440.6994	[H]C(CO)(CO)OC(=O)CCCCCCCCCCCCC\C=C/CCCCCCCC	Lipids and lipid-like molecules	Glycerolipids	Monoradylglycerols	Aliphatic acyclic compounds	29.3824971	3.773572508	C01	Lipids and lipid-like molecules	C14 (86)	C14	Glycerolipids	C30	Diradylglycerols	6	Oscillibacter unclassified
mbx0640	Bifidobacterium longum	-0.265125316	1.82E-06	0.001241071	640	294.0551335	TRUE	0.85725766	2646.503704	0.000266105	C12H13N3O4S	-H(-)	100	N4-Acetylsulfamethoxazole	HMDB0013854; HMDB13854	NA	CHEBI:116400	HMDB0013854	1	N4-Acetylsulfamethoxazole	N(sup 4)-acetylsulfisomezole	295.0626766	295.314	CC(O)=NC1=CC=C(C=C1)S(=O)(=O)NC1=NOC(C)=C1	Benzenoids	Benzene and substituted derivatives	Benzenesulfonamides	Aromatic heteromonocyclic compounds	-17.05783958	-30.90190218	C02	Organic acids and derivatives	C20 (23)	C20	Organooxygen compounds	C23	Carbohydrates and carbohydrate conjugates	6	Bifidobacterium longum
mbx1546	Oscillibacter unclassified	-0.265114311	1.82E-06	0.001241071	1546	807.5020515	TRUE	0.87618542	6805.191752	0.000848287	C41H77O13P	-H(-)	100	PI(16:0/16:1(9Z))	HMDB0009779; HMDB0009797; HMDB09779; HMDB09797	C00626	NA	HMDB0009779	2	PI(16:0/16:1(9Z))	(2R)-2-[(9Z)-hexadec-9-enoyloxy]-3-(hexadecanoyloxy)propoxy([(1s,3R)-2,3,4,5,6-pentahydroxycyclohexyl]oxy)phosphinic acid	808.5101791	809.016	[H][C@@](COC(=O)CCCCCCCCCCCCCCC)(COP(O)(=O)O[C@H]1C(O)C(O)C(O)[C@@H](O)C1O)OC(=O)CCCCCCC\C=C/CCCCCC	Lipids and lipid-like molecules	Glycerophospholipids	Glycerophosphoinositols	Aliphatic homomonocyclic compounds	27.05300849	-17.6741257	C01	Lipids and lipid-like molecules	C11 (104)	C11	Glycerophospholipids	C03	Glycerophosphocholines	10	Oscillibacter unclassified
mbx1105	Burkholderiales bacterium 1 1 47	0.265056367	1.83E-06	0.001242904	1105	423.2767921	TRUE	0.85538155	3211.03716	-0.001581012	C24H40O6	-H(-)	39	1b-Hydroxycholic acid	HMDB0000307; HMDB0000311; HMDB0000316; HMDB0000340; HMDB0000367; HMDB0000377; HMDB0000399; HMDB0000433; HMDB0000437; HMDB0013158; HMDB0013192; HMDB00307; HMDB00311; HMDB00316; HMDB00340; HMDB00342; HMDB00367; HMDB00377; HMDB00399; HMDB00433; HMDB00437; HMDB13158; HMDB13192	NA	NA	HMDB0000307	11	1beta-Hydroxycholic acid	(4R)-4-[(1S,2S,3R,5S,7S,9R,10S,11S,14R,15R,16S)-3,5,9,16-tetrahydroxy-2,15-dimethyltetracyclo[8.7.0.0^{2,7}.0^{11,15}]heptadecan-14-yl]pentanoic acid	424.282489	424.5708	[H][C@@]1(CC[C@@]2([H])[C@]3([H])[C@H](O)C[C@]4([H])C[C@H](O)C[C@@H](O)[C@]4(C)[C@@]3([H])C[C@H](O)[C@]12C)[C@H](C)CCC(O)=O	Lipids and lipid-like molecules	Steroids and steroid derivatives	Bile acids, alcohols and derivatives	Aliphatic homopolycyclic compounds	20.23895449	9.62726033	C01	Lipids and lipid-like molecules	C12 (101)	C12	Steroids and steroid derivatives	C10	Triterpenoids	15	Burkholderiales bacterium 1 1 47
mbx1044	Bacteroides fragilis	0.265048817	1.83E-06	0.001242904	1044	407.2596126	TRUE	0.90226376	3717.383713	-0.000445275	C27H36O3	-H(-)	100	Apo-10''-violaxanthal	HMDB0039018; HMDB39018	NA	NA	HMDB0039018	1	Apo-10'-violaxanthal	(2Z,4Z,6E,8E,10E,12Z,14E)-15-{4-hydroxy-2,2,6-trimethyl-7-oxabicyclo[4.1.0]heptan-1-yl}-4,9,13-trimethylpentadeca-2,4,6,8,10,12,14-heptaenal	408.266445	408.5729	C\C(\C=C/C=O)=C\C=C\C=C(/C)\C=C\C=C(\C)/C=C/C12OC1(C)CC(O)CC2(C)C	Lipids and lipid-like molecules	Prenol lipids	Sesterterpenoids	Aliphatic heteropolycyclic compounds	11.72302642	20.63533419	C01	Lipids and lipid-like molecules	C05 (147)	C05	Fatty Acyls	C13	Carbohydrates and carbohydrate conjugates	5	Bacteroides fragilis
mbx1320	Burkholderiales bacterium 1 1 47	0.264972678	1.85E-06	0.001248843	1320	517.3903939	TRUE	0.87120843	146584.46	-0.000547372	C32H54O5	-H(-)	100	Ganoderiol C	HMDB0037781; HMDB37781	NA	NA	HMDB0037781	1	Ganoderiol C	9-ethoxy-2,6,6,11,15-pentamethyl-14-(5,6,7-trihydroxy-6-methylheptan-2-yl)tetracyclo[8.7.0.0²,⁷.0¹¹,¹⁵]heptadec-1(10)-en-5-one	518.3971248	518.7682	CCOC1CC2C(C)(C)C(=O)CCC2(C)C2=C1C1(C)CCC(C(C)CCC(O)C(C)(O)CO)C1(C)CC2	Lipids and lipid-like molecules	Prenol lipids	Triterpenoids		20.17722106	7.864077588	C01	Lipids and lipid-like molecules	C12 (101)	C12	Steroids and steroid derivatives	C10	Triterpenoids	11	Burkholderiales bacterium 1 1 47
mbx1351	Oscillibacter unclassified	0.264931026	1.85E-06	0.001250811	1351	535.4346057	TRUE	0.898282555	6980.873474	0.002190761	C33H60O5	-H(-)	15	DG(14:1(9Z)/16:1(9Z)/0:0)	HMDB0007041; HMDB0007125; HMDB0056135; HMDB07041; HMDB07125; HMDB56135	NA	NA	HMDB0007041	3	DG(14:1(9Z)/16:1(9Z)/0:0)	diacylglycerol	536.444075	536.8265	[H][C@](CO)(COC(=O)CCCCCCC\C=C/CCCC)OC(=O)CCCCCCC\C=C/CCCCCC	Lipids and lipid-like molecules	Glycerolipids	Diradylglycerols	Aliphatic acyclic compounds	27.7290257	7.283373534	C01	Lipids and lipid-like molecules	C12 (101)	C12	Steroids and steroid derivatives	C30	Diradylglycerols	8	Oscillibacter unclassified
mbx1232	Parabacteroides unclassified	0.264852374	1.87E-06	0.001256715	1232	471.3120815	TRUE	0.898433145	4583.006211	-0.000485015	C29H44O5	-H(-)	100	(3beta,17alpha,23R)-17,23-Epoxy-3,29-dihydroxy-27-norlanost-8-ene-15,24-dione	HMDB0035112; HMDB0035624; HMDB0035843; HMDB35112; HMDB35624; HMDB35843	NA	NA	HMDB0035112	3	(3beta,17alpha,23R)-17,23-Epoxy-3,29-dihydroxy-27-norlanost-8-ene-15,24-dione	5'-hydroxy-6'-(hydroxymethyl)-2',3,6',11',15'-pentamethyl-5-propanoylspiro[oxolane-2,14'-tetracyclo[8.7.0.0²,⁷.0¹¹,¹⁵]heptadecan]-1'(10')-en-12'-one	472.3188745	472.6567	CCC(=O)C1CC(C)C2(CC(=O)C3(C)C4=C(CCC23C)C2(C)CCC(O)C(C)(CO)C2CC4)O1	Lipids and lipid-like molecules	Prenol lipids	Triterpenoids	Aliphatic heteropolycyclic compounds	16.07700724	1.73753627	C01	Lipids and lipid-like molecules	C02 (90)	C02	Prenol lipids	C10	Triterpenoids	19	Parabacteroides unclassified
mbx1232	Methanobrevibacter unclassified	0.264831013	1.87E-06	0.001256715	1232	471.3120815	TRUE	0.898433145	4583.006211	-0.000485015	C29H44O5	-H(-)	100	(3beta,17alpha,23R)-17,23-Epoxy-3,29-dihydroxy-27-norlanost-8-ene-15,24-dione	HMDB0035112; HMDB0035624; HMDB0035843; HMDB35112; HMDB35624; HMDB35843	NA	NA	HMDB0035112	3	(3beta,17alpha,23R)-17,23-Epoxy-3,29-dihydroxy-27-norlanost-8-ene-15,24-dione	5'-hydroxy-6'-(hydroxymethyl)-2',3,6',11',15'-pentamethyl-5-propanoylspiro[oxolane-2,14'-tetracyclo[8.7.0.0²,⁷.0¹¹,¹⁵]heptadecan]-1'(10')-en-12'-one	472.3188745	472.6567	CCC(=O)C1CC(C)C2(CC(=O)C3(C)C4=C(CCC23C)C2(C)CCC(O)C(C)(CO)C2CC4)O1	Lipids and lipid-like molecules	Prenol lipids	Triterpenoids	Aliphatic heteropolycyclic compounds	16.07700724	1.73753627	C01	Lipids and lipid-like molecules	C02 (90)	C02	Prenol lipids	C10	Triterpenoids	19	Methanobrevibacter unclassified
mbx1006	Saccharomyces cerevisiae	0.264806519	1.87E-06	0.001256715	1006	393.1915086	TRUE	0.91606605	5446.487032	0.000367067	C21H30O7	-H(-)	100	Pteroside Z	HMDB0032587; HMDB0041363; HMDB32587; HMDB41363	NA	NA	HMDB0032587	2	Pteroside Z	2,2,5,7-tetramethyl-6-(2-{[3,4,5-trihydroxy-6-(hydroxymethyl)oxan-2-yl]oxy}ethyl)-3H-inden-1-one	394.1991533	394.4587	CC1=CC2=C(C(=O)C(C)(C)C2)C(C)=C1CCOC1OC(CO)C(O)C(O)C1O	Organic oxygen compounds	Organooxygen compounds	Carbohydrates and carbohydrate conjugates	Aromatic heteropolycyclic compounds	-11.41877772	28.00870245	C02	Organic acids and derivatives	C09 (30)	C09	Prenol lipids	C16	Sesquiterpenoids	6	Saccharomyces cerevisiae
mbx0535	Haemophilus parainfluenzae	-0.264705369	1.89E-06	0.001265672	535	263.104094	TRUE	0.8608377	61986.62006	-0.00036411	C13H16N2O4	-H(-)	100	Acetyl-N-formyl-5-methoxykynurenamine	HMDB0004259; HMDB0006344; HMDB0061136; HMDB04259; HMDB06344; HMDB61136	C04148; C05642	CHEBI:17884	HMDB0004259	3	Acetyl-N-formyl-5-methoxykynurenamine	N-[3-(2-formamido-5-methoxyphenyl)-3-oxopropyl]acetamide	264.111007	264.2771	COC1=CC(C(=O)CCNC(C)=O)=C(NC=O)C=C1	Organic oxygen compounds	Organooxygen compounds	Carbonyl compounds	Aromatic homomonocyclic compounds	-12.45248882	3.327389789	C02	Organic acids and derivatives	C04 (105)	C04	Carboxylic acids and derivatives	C04	Amino acids, peptides, and analogues	34	Haemophilus parainfluenzae
mbx1067	Akkermansia muciniphila	0.264638821	1.90E-06	0.001267971	1067	412.2860849	TRUE	0.89562583	3146.635075	-0.000368614	C26H39NO3	-H(-)	100	N-Docosahexaenoyl GABA	HMDB0062332; HMDB62332	NA	NA	HMDB0062332	1	N-Docosahexaenoyl GABA	4-{[(7Z,10Z,13Z,16Z,19Z)-1-hydroxydocosa-4,7,10,13,16,19-hexaen-1-ylidene]amino}butanoic acid	413.2929941	413.602	[H]\C(CC)=C(/[H])C\C([H])=C(\[H])CC([H])=C([H])CC([H])=C([H])C\C([H])=C(\[H])CC([H])=C([H])CCC(O)=NCCCC(O)=O	Organic acids and derivatives	Carboxylic acids and derivatives	Amino acids, peptides, and analogues	Aliphatic acyclic compounds	14.08532456	3.232364287	C01	Lipids and lipid-like molecules	C02 (90)	C02	Prenol lipids	C11	Diterpenoids	34	Akkermansia muciniphila
mbx0301	Phascolarctobacterium succinatutens	0.264626254	1.91E-06	0.001267971	301	203.0017781	TRUE	0.84619898	106008.4551	0.000189144	C7H8O5S	-H(-)	100	O-methoxycatechol-O-sulphate	HMDB0060013; HMDB60013	NA	CHEBI:133460	HMDB0060013	1	O-methoxycatechol-O-sulphate	(2-methoxyphenyl)oxidanesulfonic acid	204.0092441	204.2	COC1=CC=CC=C1OS(O)(=O)=O	Organic acids and derivatives	Organic sulfuric acids and derivatives	Arylsulfates	Aromatic homomonocyclic compounds	-8.813947712	-4.494612988	C02	Organic acids and derivatives	C23 (82)	C23	Organic sulfuric acids and derivatives	C20	Arylsulfates	32	Phascolarctobacterium succinatutens
mbx0138	Bifidobacterium longum	-0.264612694	1.91E-06	0.001267971	138	158.0460031	TRUE	0.51330215	6693.935907	-0.000122218	C6H9NO4	-H(-)	100	L-2-Amino-4-methylenepentanedioic acid	HMDB0029433; HMDB0034442; HMDB29433; HMDB34442	C00651	CHEBI:48029	HMDB0029433	2	L-2-Amino-4-methylenepentanedioic acid	4-methyleneglutamic acid	159.0531578	159.14	NC(CC(=C)C(O)=O)C(O)=O	Organic acids and derivatives	Carboxylic acids and derivatives	Amino acids, peptides, and analogues	Aliphatic acyclic compounds	-7.55176244	-22.59856306	C02	Organic acids and derivatives	C13 (102)	C13	Carboxylic acids and derivatives	C25	Amino acids, peptides, and analogues	2	Bifidobacterium longum
mbx0605	Bifidobacterium longum	-0.264554873	1.92E-06	0.001271915	605	285.0596522	TRUE	0.76852268	5231.516437	0.001938145	C12H14O8	-H(-)	22	3''-Methoxyfukiic acid	HMDB0029498; HMDB0041272; HMDB0059998; HMDB0124997; HMDB0125471; HMDB0135181; HMDB29498; HMDB41272; HMDB59998	NA	CHEBI:88743	HMDB0029498	6	3'-Methoxyfukiic acid	2,3-dihydroxy-2-[(4-hydroxy-3-methoxyphenyl)methyl]butanedioic acid	286.0688674	286.2348	COC1=C(O)C=CC(CC(O)(C(O)C(O)=O)C(O)=O)=C1	Phenylpropanoids and polyketides	Phenylpropanoic acids		Aromatic homomonocyclic compounds	-8.312061827	-19.91009866	C02	Organic acids and derivatives	C13 (102)	C13	Carboxylic acids and derivatives	C25	Amino acids, peptides, and analogues	9	Bifidobacterium longum
mbx0267	Bifidobacterium pseudocatenulatum	-0.264523557	1.92E-06	0.001272753	267	194.9969655	TRUE	0.740460935	1930.527335	-8.37E-05	C5H8O6S	-H(-)	100	3-methyl-4-(sulfooxy)but-2-enoic acid	HMDB0128930; HMDB0129117; HMDB0129120	NA	NA	HMDB0128930	3	3-methyl-4-(sulfooxy)but-2-enoic acid	3-methyl-4-(sulfooxy)but-2-enoic acid	196.0041592	196.17	CC(COS(O)(=O)=O)=CC(O)=O	Lipids and lipid-like molecules	Fatty Acyls	Fatty acids and conjugates	Aliphatic acyclic compounds	-12.00232809	-15.4209178	C02	Organic acids and derivatives	C13 (102)	C13	Carboxylic acids and derivatives	C17	Amino acids, peptides, and analogues	12	Bifidobacterium pseudocatenulatum
mbx1373	Burkholderiales bacterium 1 1 47	0.264496668	1.93E-06	0.001273074	1373	550.3849899	TRUE	0.90173322	4162.829782	0.001168151	C30H53N3O6	-H(-)	76	Aliskiren	HMDB0015387; HMDB15387	NA	CHEBI:601027	HMDB0015387	1	Aliskiren	aliskiren	551.3934364	551.7583	COCCCOC1=C(OC)C=CC(C[C@@H](C[C@H](N)[C@@H](O)C[C@@H](C(C)C)C(=O)NCC(C)(C)C(N)=O)C(C)C)=C1	Organic acids and derivatives	Carboxylic acids and derivatives	Amino acids, peptides, and analogues	Aromatic homomonocyclic compounds	25.93592662	4.080238724	C01	Lipids and lipid-like molecules	C12 (101)	C12	Steroids and steroid derivatives	C30	Diradylglycerols	10	Burkholderiales bacterium 1 1 47
mbx1362	Prevotella copri	-0.2644568	1.94E-06	0.001273151	1362	541.3880943	TRUE	0.866360545	8988.883389	0.001752172	C34H54O5	-H(-)	30	3beta-Acetoxy-11alpha-methoxy-12-ursen-28-oic acid	HMDB0031675; HMDB31675	NA	NA	HMDB0031675	1	3beta-Acetoxy-11alpha-methoxy-12-ursen-28-oic acid	methyl 10-(acetyloxy)-13-methoxy-1,2,6a,6b,9,9,12a-heptamethyl-2,3,4,5,6,7,8,8a,10,11,12,12b,13,14b-tetradecahydro-1H-picene-4a-carboxylate	542.3971248	542.7896	COC1C=C2C3C(C)C(C)CCC3(CCC2(C)C2(C)CCC3C(C)(C)C(CCC3(C)C12)OC(C)=O)C(=O)OC	Lipids and lipid-like molecules	Prenol lipids	Triterpenoids		23.1017259	3.627736215	C01	Lipids and lipid-like molecules	C12 (101)	C12	Steroids and steroid derivatives	C30	Diradylglycerols	8	Prevotella copri
mbx1054	Oscillibacter unclassified	0.264447862	1.94E-06	0.001273151	1054	409.4051988	TRUE	0.307046845	3452.273719	-9.61E-05	C27H54O2	-H(-)	100	C27:0	HMDB0002063; HMDB0035617; HMDB0035618; HMDB02063; HMDB35617; HMDB35618	NA	CHEBI:78710	HMDB0002063	3	Heptacosanoic acid	heptacosanoic acid	410.412381	410.7165	CCCCCCCCCCCCCCCCCCCCCCCCCCC(O)=O	Lipids and lipid-like molecules	Fatty Acyls	Fatty acids and conjugates	Aliphatic acyclic compounds	34.69176461	1.808971492	C02	Organic acids and derivatives	C14 (86)	C14	Glycerolipids	C12	Fatty acids and conjugates	2	Oscillibacter unclassified
mbx1311	Coprococcus catus	0.264389881	1.95E-06	0.001277158	1311	513.2708113	TRUE	0.84151861	6076.841704	-0.000291792	C26H42O10	-H(-)	100	Capsianoside V	HMDB0030737; HMDB0034677; HMDB0035065; HMDB0035096; HMDB30737; HMDB34677; HMDB35065; HMDB35096	NA	NA	HMDB0030737	4	Capsianoside V	(2E,6E,10Z)-4-hydroxy-10-(hydroxymethyl)-2,6,14-trimethyl-14-{[3,4,5-trihydroxy-6-(hydroxymethyl)oxan-2-yl]oxy}hexadeca-2,6,10,15-tetraenoic acid	514.2777976	514.6057	C\C(CC(O)\C=C(/C)C(O)=O)=C/CC\C(CO)=C\CCC(C)(OC1OC(CO)C(O)C(O)C1O)C=C	Lipids and lipid-like molecules	Prenol lipids	Terpene glycosides	Aliphatic heteromonocyclic compounds	10.79328801	1.160499585	C02	Organic acids and derivatives	C02 (90)	C02	Prenol lipids	C33	Eicosanoids	3	Coprococcus catus
mbx0981	Prevotella copri	-0.264359747	1.95E-06	0.001277888	981	385.33265	TRUE	0.87467098	1842.687255	-0.00031813	C23H46O4	-H(-)	100	DG(18:0e/2:0/0:0)	HMDB0011147; HMDB0011542; HMDB0011572; HMDB0072854; HMDB0072859; HMDB11147; HMDB11542; HMDB11572; HMDB72854; HMDB72859	C03820	NA	HMDB0011147	5	DG(O-18:0/2:0/0:0)	(2S)-1-hydroxy-3-(octadecyloxy)propan-2-yl acetate	386.33961	386.6089	[H][C@](CO)(COCCCCCCCCCCCCCCCCCC)OC(C)=O	Lipids and lipid-like molecules	Glycerolipids	Diradylglycerols	Aliphatic acyclic compounds	31.65049506	4.50440487	C01	Lipids and lipid-like molecules	C14 (86)	C14	Glycerolipids	C30	Diradylglycerols	9	Prevotella copri
mbx0247	Ruminococcus champanellensis	0.26433557	1.96E-06	0.00127792	247	189.0294744	TRUE	0.70511597	7066.475705	0.001090933	C9H6N2O3	-H(-)	86	Nitroxoline	HMDB0015491; HMDB15491	NA	CHEBI:67121	HMDB0015491	1	Nitroxoline	nitroxoline	190.0378421	190.1555	OC1=C2N=CC=CC2=C(C=C1)[N+]([O-])=O	Organoheterocyclic compounds	Quinolines and derivatives	Nitroquinolines and derivatives	Aromatic heteropolycyclic compounds	-12.66824401	2.7012751	C02	Organic acids and derivatives	C23 (82)	C23	Organic sulfuric acids and derivatives	C19	Amino acids, peptides, and analogues	15	Ruminococcus champanellensis
mbx1259	Bacteroides dorei	0.264067172	2.01E-06	0.001307122	1259	485.3268433	TRUE	0.87134069	10885.61663	0.00040323	C30H46O5	-H(-)	100	Bassic acid	HMDB0034526; HMDB0034689; HMDB0035259; HMDB0035261; HMDB0035295; HMDB0036652; HMDB0036851; HMDB0037963; HMDB0038737; HMDB0040499; HMDB0041041; HMDB34526; HMDB34689; HMDB35259; HMDB35261; HMDB35295; HMDB36652; HMDB36851; HMDB37963; HMDB38737; HMDB40499; HMDB41041	NA	NA	HMDB0034526	11	Bassic acid	10,11-dihydroxy-9-(hydroxymethyl)-2,2,6a,6b,9,12a-hexamethyl-1,3,4,5,6,7,10,11,12,12b,13,14b-dodecahydropicene-4a-carboxylic acid	486.3345246	486.6832	CC1(C)CCC2(CCC3(C)C(=CCC4C5(C)CC(O)C(O)C(C)(CO)C5=CCC34C)C2C1)C(O)=O	Lipids and lipid-like molecules	Steroids and steroid derivatives	Hydroxysteroids		20.95474242	5.92900725	C01	Lipids and lipid-like molecules	C12 (101)	C12	Steroids and steroid derivatives	C10	Triterpenoids	10	Bacteroides dorei
mbx0445	Prevotella copri	0.263963764	2.03E-06	0.001316762	445	241.0582333	TRUE	0.763772995	22477.09109	0.001262338	C6H15N2O6P	-H(-)	66	5-phosphonooxy-L-lysine	HMDB0059600; HMDB59600	C03366	CHEBI:16752	HMDB0059600	1	5-phosphonooxy-L-lysine	O-phosphohydroxy-L-lysine	242.0667727	242.1669	[H][C@](N)(CC[C@]([H])(CN)OP(O)(O)=O)C(O)=O	Organic acids and derivatives	Carboxylic acids and derivatives	Amino acids, peptides, and analogues	Aliphatic acyclic compounds	-8.227895217	-23.22589754	C02	Organic acids and derivatives	C13 (102)	C13	Carboxylic acids and derivatives	C25	Amino acids, peptides, and analogues	4	Prevotella copri
mbx0589	Bifidobacterium longum	0.263922473	2.03E-06	0.001318891	589	280.1456904	TRUE	0.20497368	2493.535355	-0.000155293	C17H19N3O	-H(-)	100	Phentolamine	HMDB0014830; HMDB0060955; HMDB0060957; HMDB14830; HMDB60955; HMDB60957	NA	CHEBI:120131	HMDB0014830	3	Phentolamine	phentolamine	281.1528122	281.3523	CC1=CC=C(C=C1)N(CC1=NCCN1)C1=CC(O)=CC=C1	Organic nitrogen compounds	Organonitrogen compounds	Amines	Aromatic heteromonocyclic compounds	-24.82567293	11.89613585	C01	Lipids and lipid-like molecules	C21 (97)	C21	Carboxylic acids and derivatives	C31	Amino acids, peptides, and analogues	7	Bifidobacterium longum
mbx0427	Oscillibacter unclassified	-0.263847118	2.05E-06	0.001325188	427	237.0279388	TRUE	0.45335667	2578.275831	0.000256812	C6H11N2O6P	-H(-)	100	D-Erythro-imidazole-glycerol-phosphate	HMDB0012208; HMDB12208	C04666	CHEBI:17805	HMDB0012208	1	D-Erythro-imidazole-glycerol-phosphate	(2R,3S)-2,3-dihydroxy-3-(1H-imidazol-4-yl)propoxyphosphonic acid	238.0354726	238.1351	O[C@H](COP(O)(O)=O)[C@@H](O)C1=CNC=N1	Organic acids and derivatives	Organic phosphoric acids and derivatives	Phosphate esters	Aromatic heteromonocyclic compounds	-9.053627541	-14.03632326	C02	Organic acids and derivatives	C23 (82)	C23	Organic sulfuric acids and derivatives	C17	Amino acids, peptides, and analogues	19	Oscillibacter unclassified
mbx0194	Burkholderiales bacterium 1 1 47	-0.263755024	2.07E-06	0.001331433	194	174.0769571	TRUE	0.45550868	3212.098882	0.000223799	C7H13NO4	-H(-)	100	Calystegin B2	HMDB0002201; HMDB0034252; HMDB0036383; HMDB0038594; HMDB0094717; HMDB02201; HMDB34252; HMDB36383; HMDB38594; HMDB94717	C10851	CHEBI:64305	HMDB0002201	5	N-Carboxyethyl-g-aminobutyric acid	cegaba	175.0844579	175.1824	OC(=O)CCCNCCC(O)=O	Organic acids and derivatives	Carboxylic acids and derivatives	Amino acids, peptides, and analogues	Aliphatic acyclic compounds	-22.96483667	-4.07214767	C02	Organic acids and derivatives	C04 (105)	C04	Carboxylic acids and derivatives	C02	Amino acids, peptides, and analogues	6	Burkholderiales bacterium 1 1 47
mbx0684	Saccharomyces cerevisiae	0.26374881	2.07E-06	0.001331433	684	304.1523886	TRUE	0.693531095	1810.373807	-0.000980456	C12H23N3O6	-H(-)	100	Syndesine	HMDB0039161; HMDB39161	NA	NA	HMDB0039161	1	Syndesine	2-amino-6-[(E)-(5-amino-5-carboxy-2-hydroxypentylidene)amino]-5-hydroxyhexanoic acid	305.1586855	305.3275	NC(CCC(O)C\N=C\C(O)CCC(N)C(O)=O)C(O)=O	Organic acids and derivatives	Carboxylic acids and derivatives	Amino acids, peptides, and analogues		-11.96277322	-7.947250992	C02	Organic acids and derivatives	C09 (30)	C09	Prenol lipids	C16	Sesquiterpenoids	4	Saccharomyces cerevisiae
mbx0736	Parasutterella excrementihominis	0.263723959	2.07E-06	0.001331587	736	319.2646591	TRUE	0.870495555	7513.085357	-0.000406386	C21H36O2	-H(-)	100	C21:3	HMDB0002156; HMDB0004025; HMDB0006013; HMDB0031009; HMDB0036741; HMDB0060409; HMDB02156; HMDB04025; HMDB06013; HMDB31009; HMDB36741; HMDB60409	C05484; C10809; C18042	CHEBI:1253836; CHEBI:2120	HMDB0002156	6	3a,20b-Pregnanediol	3a,20b-pregnanediol	320.2715304	320.5093	[H][C@@]12CC[C@H]([C@H](C)O)[C@@]1(C)CC[C@@]1([H])[C@@]2([H])CCC2C[C@H](O)CC[C@]12C	Lipids and lipid-like molecules	Steroids and steroid derivatives	Pregnane steroids	Aliphatic homopolycyclic compounds	18.89135019	7.453539375	C01	Lipids and lipid-like molecules	C12 (101)	C12	Steroids and steroid derivatives	C10	Triterpenoids	7	Parasutterella excrementihominis
mbx1037	Bacteroides caccae	0.263607835	2.09E-06	0.001343	1037	405.2653854	TRUE	0.884544465	8401.705505	-0.000738897	C24H38O5	-H(-)	100	7-Ketodeoxycholic acid	HMDB0000391; HMDB0000400; HMDB0000502; HMDB0033399; HMDB0035288; HMDB00391; HMDB00400; HMDB00502; HMDB0062680; HMDB33399; HMDB35288; HMDB62680	NA	CHEBI:16312; CHEBI:16390; CHEBI:88108	HMDB0000391	6	7-Ketodeoxycholic acid	7-ketodeoxycholic acid	406.2719243	406.5555	[H][C@@]12CC[C@H]([C@H](C)CCC(O)=O)[C@@]1(C)[C@@H](O)C[C@@]1([H])[C@@]2([H])C(=O)C[C@]2([H])C[C@H](O)CC[C@]12C	Lipids and lipid-like molecules	Steroids and steroid derivatives	Bile acids, alcohols and derivatives	Aliphatic homopolycyclic compounds	19.78750036	9.011939619	C01	Lipids and lipid-like molecules	C12 (101)	C12	Steroids and steroid derivatives	C10	Triterpenoids	16	Bacteroides caccae
mbx0633	Prevotella copri	0.26345956	2.12E-06	0.001358529	633	293.0724467	TRUE	0.886319815	6930.212979	-0.001062727	C12H14N4O3S	-H(-)	90	Sulfacytine	HMDB0015412; HMDB15412	NA	CHEBI:775007	HMDB0015412	1	Sulfacytine	sulfacytine	294.078661	294.33	CCN1C=CC(NS(=O)(=O)C2=CC=C(N)C=C2)=NC1=O	Benzenoids	Benzene and substituted derivatives	Benzenesulfonamides	Aromatic heteromonocyclic compounds	-7.211308719	-19.10981498	C02	Organic acids and derivatives	C13 (102)	C13	Carboxylic acids and derivatives	C25	Amino acids, peptides, and analogues	11	Prevotella copri
mbx1233	Parasutterella excrementihominis	0.263313807	2.15E-06	0.001373913	1233	471.3258283	TRUE	0.8332977	6546.459845	0.00102441	C33H44O2	-H(-)	96	Methyl (7Z,9Z,9''Z)-6''-apo-y-caroten-6''-oate	HMDB0031381; HMDB0036882; HMDB31381; HMDB36882	NA	NA	HMDB0031381	2	Methyl (7Z,9Z,9'Z)-6'-apo-y-caroten-6'-oate	methyl (2E,4E,6E,8E,10E,12E,14E,16E,18E,20E)-4,8,13,17,21,25-hexamethylhexacosa-2,4,6,8,10,12,14,16,18,20,24-undecaenoate	472.3341307	472.7013	COC(=O)\C=C\C(\C)=C\C=C\C(\C)=C\C=C\C=C(/C)\C=C\C=C(/C)\C=C\C=C(/C)CCC=C(C)C	Lipids and lipid-like molecules	Prenol lipids	Triterpenoids	Aliphatic acyclic compounds	23.36046714	8.474475626	C01	Lipids and lipid-like molecules	C12 (101)	C12	Steroids and steroid derivatives	C10	Triterpenoids	11	Parasutterella excrementihominis
mbx0640	Prevotella copri	0.26323688	2.17E-06	0.001380694	640	294.0551335	TRUE	0.85725766	2646.503704	0.000266105	C12H13N3O4S	-H(-)	100	N4-Acetylsulfamethoxazole	HMDB0013854; HMDB13854	NA	CHEBI:116400	HMDB0013854	1	N4-Acetylsulfamethoxazole	N(sup 4)-acetylsulfisomezole	295.0626766	295.314	CC(O)=NC1=CC=C(C=C1)S(=O)(=O)NC1=NOC(C)=C1	Benzenoids	Benzene and substituted derivatives	Benzenesulfonamides	Aromatic heteromonocyclic compounds	-17.05783958	-30.90190218	C02	Organic acids and derivatives	C20 (23)	C20	Organooxygen compounds	C23	Carbohydrates and carbohydrate conjugates	6	Prevotella copri
mbx1548	Veillonella dispar	0.263005705	2.21E-06	0.001407338	1548	813.4620435	TRUE	0.84943521	3103.025733	0.002149005	C42H70O15	-H(-)	16	Goyaglycoside h	HMDB0037123; HMDB37123	NA	NA	HMDB0037123	1	Goyaglycoside h	2,4,5-trihydroxy-2-methyl-6-(1,6,6,11,15-pentamethyl-5-{[3,4,5-trihydroxy-6-({[3,4,5-trihydroxy-6-(hydroxymethyl)oxan-2-yl]oxy}methyl)oxan-2-yl]oxy}tetracyclo[8.7.0.0²,⁷.0¹¹,¹⁵]heptadec-7-en-14-yl)heptan-3-one	814.4714716	814.9962	CC(C(O)C(O)C(=O)C(C)(C)O)C1CCC2(C)C3CC=C4C(CCC(OC5OC(COC6OC(CO)C(O)C(O)C6O)C(O)C(O)C5O)C4(C)C)C3(C)CCC12C	Lipids and lipid-like molecules	Steroids and steroid derivatives	Steroidal glycosides	Aliphatic heteropolycyclic compounds	19.5565532	-12.69772047	C01	Lipids and lipid-like molecules	C19 (55)	C19	Glycerolipids	C06	Glycerophosphoserines	4	Veillonella dispar
mbx0549	Oscillibacter unclassified	0.262905245	2.23E-06	0.001417347	549	269.1764668	TRUE	0.73761719	4249.315937	-0.000634947	C15H26O4	-H(-)	100	Ethylene brassylate	HMDB0040459; HMDB40459	NA	NA	HMDB0040459	1	Ethylene brassylate	1,4-dioxacycloheptadecane-5,17-dione	270.1831093	270.3645	O=C1CCCCCCCCCCCC(=O)OCCO1	Phenylpropanoids and polyketides	Macrolides and analogues		Aliphatic heteromonocyclic compounds	-4.688665214	9.290501638	C01	Lipids and lipid-like molecules	C03 (138)	C03	Fatty Acyls	C21	Fatty acids and conjugates	5	Oscillibacter unclassified
mbx1312	Burkholderiales bacterium 1 1 47	0.262788823	2.26E-06	0.001429523	1312	513.3582552	TRUE	0.87070051	9710.423834	0.000291338	C32H50O5	-H(-)	100	16-Acetylpriverogenin A	HMDB0034529; HMDB0034647; HMDB0035510; HMDB34529; HMDB34647; HMDB35510	NA	NA	HMDB0034529	3	16-Acetylpriverogenin A	4a-formyl-4,10-dihydroxy-2,2,6a,6b,9,9,12a-heptamethyl-1,3,4,5,6,7,8,8a,10,11,12,12b,13,14b-tetradecahydropicen-5-yl acetate	514.3658247	514.7364	CC(=O)OC1CC2(C)C(=CCC3C4(C)CCC(O)C(C)(C)C4CCC23C)C2CC(C)(C)CC(O)C12C=O	Lipids and lipid-like molecules	Prenol lipids	Triterpenoids	Aliphatic homopolycyclic compounds	21.79922235	4.795234856	C01	Lipids and lipid-like molecules	C12 (101)	C12	Steroids and steroid derivatives	C10	Triterpenoids	13	Burkholderiales bacterium 1 1 47
mbx0956	Oscillibacter unclassified	0.262731237	2.27E-06	0.001434034	956	379.2489445	TRUE	0.81825328	7421.99126	5.20E-05	C22H36O5	-H(-)	100	Bisnorcholic acid	HMDB0002082; HMDB02082	NA	NA	HMDB0002082	1	Bisnorcholic acid	bisnorcholic acid	380.2562743	380.5182	[H][C@@]1(CC[C@@]2([H])[C@]3([H])[C@H](O)C[C@]4([H])C[C@H](O)CC[C@]4(C)[C@@]3([H])C[C@H](O)[C@]12C)[C@H](C)C(O)=O	Lipids and lipid-like molecules	Steroids and steroid derivatives	Bile acids, alcohols and derivatives	Aliphatic homopolycyclic compounds	7.330041657	22.30937556	C01	Lipids and lipid-like molecules	C05 (147)	C05	Fatty Acyls	C13	Carbohydrates and carbohydrate conjugates	10	Oscillibacter unclassified
mbx0911	Bifidobacterium longum	0.262645852	2.29E-06	0.001440354	911	367.2843029	TRUE	0.86406791	6278.766331	0.001079023	C22H40O4	-H(-)	88	Octadecyl fumarate	HMDB0038073; HMDB38073	NA	NA	HMDB0038073	1	Octadecyl fumarate	(2Z)-4-(octadecyloxy)-4-oxobut-2-enoic acid	368.2926598	368.5506	CCCCCCCCCCCCCCCCCCOC(=O)\C=C/C(O)=O	Lipids and lipid-like molecules	Fatty Acyls	Fatty acid esters	Aliphatic acyclic compounds	24.06431464	4.617618486	C01	Lipids and lipid-like molecules	C12 (101)	C12	Steroids and steroid derivatives	C10	Triterpenoids	8	Bifidobacterium longum
mbx0645	Oscillibacter unclassified	0.26263691	2.29E-06	0.001440354	645	295.2277719	TRUE	0.83968508	25598.36526	9.54E-05	C18H32O3	-H(-)	100	13S-hydroxyoctadecadienoic acid	HMDB0004667; HMDB0004670; HMDB0004701; HMDB0004702; HMDB0010223; HMDB0029796; HMDB0029978; HMDB0029998; HMDB0061708; HMDB0062652; HMDB0112194; HMDB04667; HMDB04670; HMDB04701; HMDB04702; HMDB06939; HMDB10223; HMDB29796; HMDB29978; HMDB29998; HMDB61708; HMDB62652	C14762; C14767; C14825; C14826	CHEBI:34154; CHEBI:34496; CHEBI:38299; CHEBI:595882; CHEBI:72651	HMDB0004667	11	13-HODE	13-hydroxyoctadecadienoic acid	296.2351449	296.4449	CCCCC[C@H](O)\C=C\C=C/CCCCCCCC(O)=O	Lipids and lipid-like molecules	Fatty Acyls	Lineolic acids and derivatives	Aliphatic acyclic compounds	21.50794773	10.31169955	C01	Lipids and lipid-like molecules	C12 (101)	C12	Steroids and steroid derivatives	C10	Triterpenoids	24	Oscillibacter unclassified
mbx0301	Mitsuokella multacida	0.262549338	2.31E-06	0.001446354	301	203.0017781	TRUE	0.84619898	106008.4551	0.000189144	C7H8O5S	-H(-)	100	O-methoxycatechol-O-sulphate	HMDB0060013; HMDB60013	NA	CHEBI:133460	HMDB0060013	1	O-methoxycatechol-O-sulphate	(2-methoxyphenyl)oxidanesulfonic acid	204.0092441	204.2	COC1=CC=CC=C1OS(O)(=O)=O	Organic acids and derivatives	Organic sulfuric acids and derivatives	Arylsulfates	Aromatic homomonocyclic compounds	-8.813947712	-4.494612988	C02	Organic acids and derivatives	C23 (82)	C23	Organic sulfuric acids and derivatives	C20	Arylsulfates	32	Mitsuokella multacida
mbx1300	Burkholderiales bacterium 1 1 47	0.262528631	2.31E-06	0.001446354	1300	507.3698493	TRUE	0.90005368	33459.62816	-0.000738198	C30H52O6	-H(-)	100	Fasciculol C	HMDB0035853; HMDB35853	NA	NA	HMDB0035853	1	Fasciculol C	2,6,6,11,15-pentamethyl-14-(1,5,6-trihydroxy-6-methylheptan-2-yl)tetracyclo[8.7.0.0²,⁷.0¹¹,¹⁵]heptadec-1(10)-ene-4,5,16-triol	508.3763894	508.7303	CC(C)(O)C(O)CCC(CO)C1CCC2(C)C3=C(CC(O)C12C)C1(C)CC(O)C(O)C(C)(C)C1CC3	Lipids and lipid-like molecules	Prenol lipids	Triterpenoids	Aliphatic homopolycyclic compounds	22.73288403	6.828096391	C01	Lipids and lipid-like molecules	C12 (101)	C12	Steroids and steroid derivatives	C10	Triterpenoids	9	Burkholderiales bacterium 1 1 47
mbx0324	Alistipes putredinis	-0.262522304	2.31E-06	0.001446354	324	209.082136	TRUE	0.68585545	18076.03094	-0.000204063	C11H14O4	-H(-)	100	Sinapyl alcohol	HMDB0013070; HMDB0029187; HMDB0029233; HMDB0033798; HMDB0034047; HMDB0036199; HMDB0039428; HMDB0041406; HMDB0060737; HMDB0125803; HMDB0127493; HMDB0129253; HMDB0129254; HMDB0129255; HMDB0129256; HMDB0130385; HMDB0133478; HMDB0133511; HMDB0133519; HMDB0133526; HMDB0133535; HMDB0135671; HMDB13070; HMDB29187; HMDB29233; HMDB33798; HMDB34047; HMDB36199; HMDB39428; HMDB41406; HMDB60737	C02325; C07350	CHEBI:15951; CHEBI:64557	HMDB0013070	22	Sinapyl alcohol	sinapyl alcohol	210.0892089	210.2265	COC1=CC(\C=C\CO)=CC(OC)=C1O	Benzenoids	Phenols	Methoxyphenols	Aromatic homomonocyclic compounds	-4.905122488	-1.43798194	C02	Organic acids and derivatives	C03 (138)	C03	Fatty Acyls	C20	Arylsulfates	41	Alistipes putredinis
mbx1039	Oscillibacter unclassified	0.262395853	2.34E-06	0.001460144	1039	405.3374415	TRUE	0.84444684	2731.234274	-2.42E-05	C26H46O3	-H(-)	100	3,4-Dimethyl-5-pentyl-2-furanpentadecanoic acid	HMDB0112081	NA	NA	HMDB0112081	1	3,4-Dimethyl-5-pentyl-2-furanpentadecanoic acid	15-(3,4-dimethyl-5-pentylfuran-2-yl)pentadecanoic acid	406.3446953	406.651	CCCCCC1=C(C)C(C)=C(CCCCCCCCCCCCCCC(O)=O)O1	Lipids and lipid-like molecules	Fatty Acyls	Fatty acids and conjugates	Aromatic heteromonocyclic compounds	26.68566611	5.832912287	C01	Lipids and lipid-like molecules	C12 (101)	C12	Steroids and steroid derivatives	C30	Diradylglycerols	12	Oscillibacter unclassified
mbx1402	Oscillibacter unclassified	0.262284047	2.36E-06	0.001472086	1402	577.4834721	TRUE	0.86243996	225772.4908	0.000274432	C36H66O5	-H(-)	100	DG(15:0/18:2(9Z,12Z)/0:0)	HMDB0007074; HMDB0007242; HMDB0055967; HMDB07074; HMDB07242; HMDB55967	NA	NA	HMDB0007074	3	DG(15:0/18:2(9Z,12Z)/0:0)	diacylglycerol	578.4910252	578.9062	[H][C@](CO)(COC(=O)CCCCCCCCCCCCCC)OC(=O)CCCCCCC\C=C/C\C=C/CCCCC	Lipids and lipid-like molecules	Fatty Acyls	Lineolic acids and derivatives	Aliphatic acyclic compounds	29.51080685	5.440563423	C01	Lipids and lipid-like molecules	C14 (86)	C14	Glycerolipids	C30	Diradylglycerols	6	Oscillibacter unclassified
mbx0946	Oscillibacter unclassified	0.262258879	2.37E-06	0.001472386	946	377.2703384	TRUE	0.874379575	8248.37785	-0.000606451	C23H38O4	-H(-)	100	2-Arachidonylglycerol	HMDB0004666; HMDB0011549; HMDB0011578; HMDB0011579; HMDB0035273; HMDB0036356; HMDB0036568; HMDB04666; HMDB11548; HMDB11549; HMDB11578; HMDB11579; HMDB35273; HMDB36356; HMDB36568	C13856	CHEBI:34071; CHEBI:52392; CHEBI:66735	HMDB0004666	7	MG(0:0/20:4(5Z,8Z,11Z,14Z)/0:0)	2-arachidonoylglycerol	378.2770097	378.5454	[H]C(CO)(CO)OC(=O)CCC\C=C/C\C=C/C\C=C/C\C=C/CCCCC	Lipids and lipid-like molecules	Endocannabinoids		Aliphatic acyclic compounds	21.21714619	5.882063479	C01	Lipids and lipid-like molecules	C12 (101)	C12	Steroids and steroid derivatives	C10	Triterpenoids	12	Oscillibacter unclassified
mbx0507	Prevotella copri	0.262180512	2.39E-06	0.001479723	507	255.0329946	TRUE	0.77180833	3977.240516	0.000272642	C11H12O5S	-H(-)	100	[(3-methyl-2-oxo-4-phenylbut-3-en-1-yl)oxy]sulfonic acid	HMDB0133689; HMDB0133691; HMDB0133693; HMDB0133695	NA	NA	HMDB0133689	4	[(3-methyl-2-oxo-4-phenylbut-3-en-1-yl)oxy]sulfonic acid	(3-methyl-2-oxo-4-phenylbut-3-en-1-yl)oxysulfonic acid	256.0405447	256.27	CC(=CC1=CC=CC=C1)C(=O)COS(O)(=O)=O	Benzenoids	Benzene and substituted derivatives		Aromatic homomonocyclic compounds	-9.139707435	-13.90183337	C02	Organic acids and derivatives	C23 (82)	C23	Organic sulfuric acids and derivatives	C17	Amino acids, peptides, and analogues	13	Prevotella copri
mbx0911	Prevotella copri	-0.262158897	2.39E-06	0.001479723	911	367.2843029	TRUE	0.86406791	6278.766331	0.001079023	C22H40O4	-H(-)	88	Octadecyl fumarate	HMDB0038073; HMDB38073	NA	NA	HMDB0038073	1	Octadecyl fumarate	(2Z)-4-(octadecyloxy)-4-oxobut-2-enoic acid	368.2926598	368.5506	CCCCCCCCCCCCCCCCCCOC(=O)\C=C/C(O)=O	Lipids and lipid-like molecules	Fatty Acyls	Fatty acid esters	Aliphatic acyclic compounds	24.06431464	4.617618486	C01	Lipids and lipid-like molecules	C12 (101)	C12	Steroids and steroid derivatives	C10	Triterpenoids	8	Prevotella copri
mbx1177	Streptococcus infantarius	-0.262107248	2.40E-06	0.001483638	1177	449.2680435	TRUE	0.80688843	7447.683226	0.001688429	C29H38O4	-H(-)	33	Celastrol	HMDB0002385; HMDB02385	NA	CHEBI:63959	HMDB0002385	1	Celastrol	triterpene	450.2770097	450.6096	[H][C@@]12C[C@@](C)(CC[C@]1(C)CC[C@]1(C)C3=CC=C4C(C)=C(O)C(=O)C=C4[C@]3(C)CC[C@@]21C)C(O)=O	Lipids and lipid-like molecules	Prenol lipids	Triterpenoids	Aliphatic homopolycyclic compounds	7.694584746	8.042302376	C01	Lipids and lipid-like molecules	C01 (55)	C01	Organooxygen compounds	C27	Carbohydrates and carbohydrate conjugates	3	Streptococcus infantarius
mbx0801	Bifidobacterium longum	0.262067227	2.41E-06	0.00148495	801	339.1229974	TRUE	0.79177031	2556.455743	0.000799111	C20H20O5	-H(-)	100	Dolichin B	HMDB0029468; HMDB0029866; HMDB0030610; HMDB0034026; HMDB0034214; HMDB0037247; HMDB0037585; HMDB0037916; HMDB0038755; HMDB0040306; HMDB0041251; HMDB0124802; HMDB0129258; HMDB0129260; HMDB0129262; HMDB0129264; HMDB0129266; HMDB0133497; HMDB0133502; HMDB0133503; HMDB0135875; HMDB0135876; HMDB0135877; HMDB0135878; HMDB0135879; HMDB0135880; HMDB0140711; HMDB0140712; HMDB0140713; HMDB0140715; HMDB01407…	C09832; C10418; C16416	CHEBI:565777; CHEBI:588051; CHEBI:66460; CHEBI:69098	HMDB0029468	32	Dolichin B	15-(2-hydroxy-3-methylbut-3-en-1-yl)-8,17-dioxatetracyclo[8.7.0.0²,⁷.0¹¹,¹⁶]heptadeca-2(7),3,5,11(16),12,14-hexaene-5,14-diol	340.1310738	340.3698	CC(=C)C(O)CC1=C(O)C=CC2=C1OC1C2COC2=C1C=CC(O)=C2	Phenylpropanoids and polyketides	Isoflavonoids	Furanoisoflavonoids		5.373412915	10.17291178	C01	Lipids and lipid-like molecules	C01 (55)	C01	Organooxygen compounds	C27	Carbohydrates and carbohydrate conjugates	5	Bifidobacterium longum
mbx1155	Prevotella copri	-0.262033505	2.42E-06	0.00148495	1155	437.3280379	TRUE	0.90128383	46388.91179	-0.000791403	C26H46O5	-H(-)	100	27-Nor-5b-cholestane-3a,7a,12a,24,25-pentol	HMDB0002126; HMDB02126	NA	NA	HMDB0002126	1	27-Nor-5b-cholestane-3a,7a,12a,24,25-pentol	(1S,2S,5R,7S,9R,10R,11S,14R,15R,16S)-14-[(2R)-5,6-dihydroxyheptan-2-yl]-2,15-dimethyltetracyclo[8.7.0.0²,⁷.0¹¹,¹⁵]heptadecane-5,9,16-triol	438.3345246	438.6404	[H][C@@]1(CC[C@@]2([H])[C@]3([H])[C@H](O)C[C@]4([H])C[C@H](O)CC[C@]4(C)[C@@]3([H])C[C@H](O)[C@]12C)[C@H](C)CCC(O)C(C)O	Lipids and lipid-like molecules	Steroids and steroid derivatives	Bile acids, alcohols and derivatives	Aliphatic homopolycyclic compounds	22.88379426	6.775424972	C01	Lipids and lipid-like molecules	C12 (101)	C12	Steroids and steroid derivatives	C10	Triterpenoids	7	Prevotella copri
mbx0725	Bacteroides fragilis	0.262029436	2.42E-06	0.00148495	725	316.2131411	TRUE	0.572560165	2856.355836	-0.000195634	C16H31NO5	-H(-)	100	3-hydroxynonanoyl carnitine	HMDB0061635; HMDB61635	NA	NA	HMDB0061635	1	3-hydroxynonanoyl carnitine	3-[(3-hydroxynonanoyl)oxy]-4-(trimethylammonio)butanoate	317.2202231	317.421	CCCCCCC(O)CC(=O)OC(CC([O-])=O)C[N+](C)(C)C	Lipids and lipid-like molecules	Fatty Acyls	Fatty acid esters	Aliphatic acyclic compounds	4.220623683	22.09933946	C01	Lipids and lipid-like molecules	C05 (147)	C05	Fatty Acyls	C13	Carbohydrates and carbohydrate conjugates	4	Bacteroides fragilis
mbx0342	Bifidobacterium longum	0.261962091	2.44E-06	0.001491042	342	213.1498065	TRUE	0.42638375	6894.1794	-0.000189153	C12H22O3	-H(-)	100	3-Oxododecanoic acid	HMDB0010727; HMDB0037398; HMDB10727; HMDB37398	C02367	CHEBI:18037	HMDB0010727	2	3-Oxododecanoic acid	3-oxododecanoic acid	214.1568946	214.3013	CCCCCCCCCC(=O)CC(O)=O	Organic acids and derivatives	Keto acids and derivatives	Medium-chain keto acids and derivatives	Aliphatic acyclic compounds	0.379186526	24.01685136	C01	Lipids and lipid-like molecules	C05 (147)	C05	Fatty Acyls	C09	Fatty acids and conjugates	6	Bifidobacterium longum
mbx0219	Bacteroides fragilis	-0.261826388	2.47E-06	0.001506559	219	182.0459306	TRUE	0.81103903	14264.81423	-4.97E-05	C8H9NO4	-H(-)	100	4-Pyridoxate	HMDB0000017; HMDB00017	C00847	CHEBI:17405	HMDB0000017	1	4-Pyridoxic acid	pyridoxic acid	183.0531578	183.1614	CC1=NC=C(CO)C(C(O)=O)=C1O	Organoheterocyclic compounds	Pyridines and derivatives	Pyridinecarboxylic acids and derivatives	Aromatic heteromonocyclic compounds	-8.583951478	0.504714578	C02	Organic acids and derivatives	C03 (138)	C03	Fatty Acyls	C20	Arylsulfates	10	Bacteroides fragilis
mbx1578	Bifidobacterium longum	0.26179648	2.47E-06	0.001507573	1578	896.6367515	TRUE	0.424151435	9511.461788	0.00185348	C50H92NO10P	-H(-)	25	PS(20:2(11Z,14Z)/24:1(15Z))	HMDB0112592; HMDB0112619; HMDB0112634; HMDB0112756; HMDB0112780; HMDB0112896; HMDB0112897; HMDB0112923	NA	NA	HMDB0112592	8	PS(20:2(11Z,14Z)/24:1(15Z))	(2S)-2-amino-3-{[hydroxy((2R)-3-[(11Z,14Z)-icosa-11,14-dienoyloxy]-2-[(15Z)-tetracos-15-enoyloxy]propoxy)phosphoryl]oxy}propanoic acid	897.6458852	898.257	[H][C@](N)(COP(O)(=O)OC[C@@]([H])(COC(=O)CCCCCCCCC\C=C/C\C=C/CCCCC)OC(=O)CCCCCCCCCCCCC\C=C/CCCCCCCC)C(O)=O	Lipids and lipid-like molecules	Glycerophospholipids	Glycerophosphoserines	Aliphatic acyclic compounds	5.457711979	4.930314168	C01	Lipids and lipid-like molecules	C01 (55)	C01	Organooxygen compounds	C08	Glycerophosphoserines	5	Bifidobacterium longum
mbx1413	Burkholderiales bacterium 1 1 47	0.261732304	2.49E-06	0.00151333	1413	591.3187239	TRUE	0.89144501	2793.663739	8.32E-05	C33H44N4O6	-H(-)	100	Mesobilirubinogen	HMDB0001898; HMDB01898	C05790	CHEBI:29026	HMDB0001898	1	Mesobilirubinogen	urobilinogen	592.3260852	592.7257	CCC1=C(C)C(=O)NC1CC1=C(C)C(CCC(O)=O)=C(CC2=C(CCC(O)=O)C(C)=C(CC3NC(=O)C(CC)=C3C)N2)N1	Organoheterocyclic compounds	Tetrapyrroles and derivatives	Bilirubins	Aromatic heteromonocyclic compounds	14.57902657	-0.467690749	C01	Lipids and lipid-like molecules	C02 (90)	C02	Prenol lipids	C15	Triradylcglycerols	18	Burkholderiales bacterium 1 1 47
mbx1349	Bifidobacterium pseudocatenulatum	-0.261595623	2.52E-06	0.001525983	1349	535.3409691	TRUE	0.51918328	50945.51267	-0.000442323	C27H53O8P	-H(-)	100	PA(8:0/16:0)	HMDB0115487; HMDB0115613; HMDB0115689; HMDB0115781	NA	NA	HMDB0115487	4	PA(8:0/16:0)	(2R)-2-(hexadecanoyloxy)-3-(octanoyloxy)propoxyphosphonic acid	536.3478057	536.687	[H][C@@](COC(=O)CCCCCCC)(COP(O)(O)=O)OC(=O)CCCCCCCCCCCCCCC	Lipids and lipid-like molecules	Glycerophospholipids	Glycerophosphates	Aliphatic acyclic compounds	7.096407168	-11.206321	C02	Organic acids and derivatives	C13 (102)	C13	Carboxylic acids and derivatives	C17	Amino acids, peptides, and analogues	8	Bifidobacterium pseudocatenulatum
mbx0486	Bacteroides fragilis	0.261578005	2.52E-06	0.001525983	486	249.1862518	TRUE	0.76251447	5110.292837	-0.000249141	C16H26O2	-H(-)	100	C16:3	HMDB0035293; HMDB0037631; HMDB0037712; HMDB35293; HMDB37631; HMDB37712	NA	NA	HMDB0035293	3	Norambreinolide	sclareolide	250.1932801	250.3764	CC12CCC3C(C)(C)CCCC3(C)C1CC(=O)O2	Organoheterocyclic compounds	Naphthofurans		Aliphatic heteropolycyclic compounds	2.016376409	24.01227711	C01	Lipids and lipid-like molecules	C05 (147)	C05	Fatty Acyls	C09	Fatty acids and conjugates	1	Bacteroides fragilis
mbx1031	Burkholderiales bacterium 1 1 47	0.261570484	2.52E-06	0.001525983	1031	403.2483397	TRUE	0.81947121	2588.11574	0.000656773	C24H36O5	-H(-)	100	7a,12a-Dihydroxy-3-oxo-4-cholenoic acid	HMDB0000447; HMDB0014372; HMDB0038152; HMDB00447; HMDB14372; HMDB38152	C07074; C15568	CHEBI:40303; CHEBI:49269	HMDB0000447	3	7a,12a-Dihydroxy-3-oxo-4-cholenoic acid	(4R)-4-[(1S,2R,9R,10R,11S,14R,15R,16S)-9,16-dihydroxy-2,15-dimethyl-5-oxotetracyclo[8.7.0.0²,⁷.0¹¹,¹⁵]heptadec-6-en-14-yl]pentanoic acid	404.2562743	404.5396	[H][C@@]12CC[C@H]([C@H](C)CCC(O)=O)[C@@]1(C)[C@@H](O)C[C@@]1([H])[C@@]2([H])[C@H](O)CC2=CC(=O)CC[C@]12C	Lipids and lipid-like molecules	Steroids and steroid derivatives	Bile acids, alcohols and derivatives	Aliphatic homopolycyclic compounds	19.776546	8.842248583	C01	Lipids and lipid-like molecules	C12 (101)	C12	Steroids and steroid derivatives	C10	Triterpenoids	14	Burkholderiales bacterium 1 1 47
mbx1191	Oscillibacter unclassified	0.261539447	2.53E-06	0.001525983	1191	453.3230507	TRUE	0.89742738	16858.1694	-0.000889595	C26H46O6	-H(-)	100	27-Norcholestanehexol	HMDB0002157; HMDB02157	NA	NA	HMDB0002157	1	27-Norcholestanehexol	27-norcholestanehexol	454.3294392	454.6398	[H][C@@]1(CC[C@@]2([H])[C@]3([H])[C@H](O)C[C@]4([H])C[C@H](O)CC[C@]4(C)[C@@]3([H])C[C@H](O)[C@]12C)[C@H](C)CCC(O)C(O)CO	Lipids and lipid-like molecules	Steroids and steroid derivatives	Bile acids, alcohols and derivatives	Aliphatic homopolycyclic compounds	22.04457894	7.510626019	C01	Lipids and lipid-like molecules	C12 (101)	C12	Steroids and steroid derivatives	C10	Triterpenoids	10	Oscillibacter unclassified
mbx0660	Saccharomyces cerevisiae	-0.261529296	2.53E-06	0.001525983	660	299.2232003	TRUE	0.73853248	5439.00741	-0.000418412	C17H32O4	-H(-)	100	MG(0:0/14:1(9Z)/0:0)	HMDB0011531; HMDB0011562; HMDB11531; HMDB11562	NA	NA	HMDB0011531	2	MG(0:0/14:1(9Z)/0:0)	1,3-dihydroxypropan-2-yl (9Z)-tetradec-9-enoate	300.2300595	300.4336	[H]C(CO)(CO)OC(=O)CCCCCCC\C=C/CCCC	Lipids and lipid-like molecules	Glycerolipids	Monoradylglycerols	Aliphatic acyclic compounds	-5.27039513	11.14003538	C01	Lipids and lipid-like molecules	C03 (138)	C03	Fatty Acyls	C21	Fatty acids and conjugates	9	Saccharomyces cerevisiae
mbx1053	Burkholderiales bacterium 1 1 47	0.261399066	2.56E-06	0.001541111	1053	409.3328589	TRUE	0.86608267	9559.017763	-0.000526971	C25H46O4	-H(-)	100	MG(0:0/22:2(13Z,16Z)/0:0)	HMDB0011553; HMDB0011583; HMDB11553; HMDB11583	NA	NA	HMDB0011553	2	MG(0:0/22:2(13Z,16Z)/0:0)	1,3-dihydroxypropan-2-yl (13Z,16Z)-docosa-13,16-dienoate	410.33961	410.6303	[H]C(CO)(CO)OC(=O)CCCCCCCCCCC\C=C/C\C=C/CCCCC	Lipids and lipid-like molecules	Glycerolipids	Monoradylglycerols	Aliphatic acyclic compounds	26.93853211	5.158616375	C01	Lipids and lipid-like molecules	C14 (86)	C14	Glycerolipids	C30	Diradylglycerols	6	Burkholderiales bacterium 1 1 47
mbx1131	Prevotella copri	-0.261371161	2.57E-06	0.00154191	1131	431.28117	TRUE	0.87319714	3520.605787	-0.000873482	C26H40O5	-H(-)	100	Latanoprost	HMDB0014792; HMDB14792	NA	CHEBI:6384	HMDB0014792	1	Latanoprost	latanoprost	432.2875744	432.5928	CC(C)OC(=O)CCC\C=C/C[C@H]1[C@@H](O)C[C@@H](O)[C@@H]1CC[C@@H](O)CCC1=CC=CC=C1	Lipids and lipid-like molecules	Fatty Acyls	Eicosanoids	Aromatic homomonocyclic compounds	21.19834356	7.177273042	C01	Lipids and lipid-like molecules	C12 (101)	C12	Steroids and steroid derivatives	C10	Triterpenoids	5	Prevotella copri
mbx1082	Burkholderiales bacterium 1 1 47	-0.261331007	2.58E-06	0.001543409	1082	417.0439333	TRUE	0.28540462	13173.02603	-4.54E-06	C17H16O11	.Na/H-H(-)	10	3,4,5-trihydroxy-6-{[2-(4-methoxy-1-benzofuran-5-yl)-2-oxoacetyl]oxy}oxane-2-carboxylic acid	HMDB0129407	NA	NA	HMDB0129407	1	3,4,5-trihydroxy-6-{[2-(4-methoxy-1-benzofuran-5-yl)-2-oxoacetyl]oxy}oxane-2-carboxylic acid	3,4,5-trihydroxy-6-{[2-(4-methoxy-1-benzofuran-5-yl)-2-oxoacetyl]oxy}oxane-2-carboxylic acid	396.0692613	396.304	COC1=C(C=CC2=C1C=CO2)C(=O)C(=O)OC1OC(C(O)C(O)C1O)C(O)=O	Organic oxygen compounds	Organooxygen compounds	Carbohydrates and carbohydrate conjugates	Aromatic heteropolycyclic compounds	-15.44930026	-14.91593965	C02	Organic acids and derivatives	C22 (81)	C22	Organooxygen compounds	C28	Amino acids, peptides, and analogues	4	Burkholderiales bacterium 1 1 47
mbx0239	Lactobacillus fermentum	-0.261316188	2.58E-06	0.001543409	239	187.1201357	TRUE	0.19144349	7266.714352	-8.70E-05	C7H16N4O2	-H(-)	100	Homoarginine	HMDB0000670; HMDB0029416; HMDB00670; HMDB29416	C01924; C03884	CHEBI:27747; CHEBI:28229	HMDB0000670	2	Homo-L-arginine	L-homoarginine	188.1273258	188.2275	N[C@@H](CCCCNC(N)=N)C(O)=O	Organic acids and derivatives	Carboxylic acids and derivatives	Amino acids, peptides, and analogues	Aliphatic acyclic compounds	2.721435982	4.787991273	C01	Lipids and lipid-like molecules	C07 (58)	C07	Carboxylic acids and derivatives	C08	Glycerophosphoserines	7	Lactobacillus fermentum
mbx1275	Parasutterella excrementihominis	0.261193949	2.61E-06	0.001557583	1275	493.2805478	TRUE	0.88945228	3100.736724	0.000142477	C27H42O8	-H(-)	100	(3b,4b,11b,14b)-11-Ethoxy-3,4-epoxy-14-hydroxy-12-cyathen-15-al 14-xyloside	HMDB0034617; HMDB34617	NA	NA	HMDB0034617	1	(3b,4b,11b,14b)-11-Ethoxy-3,4-epoxy-14-hydroxy-12-cyathen-15-al 14-xyloside	14-ethoxy-4-isopropyl-7,10-dimethyl-11-[(3,4,5-trihydroxyoxan-2-yl)oxy]-3-oxatetracyclo[8.5.0.0²,⁴.0²,⁷]pentadec-12-ene-13-carbaldehyde	494.2879683	494.6176	CCOC1CC2C34OC3(CCC4(C)CCC2(C)C(OC2OCC(O)C(O)C2O)C=C1C=O)C(C)C	Lipids and lipid-like molecules	Prenol lipids	Diterpenoids	Aliphatic heteropolycyclic compounds	13.37679492	8.345107997	C01	Lipids and lipid-like molecules	C02 (90)	C02	Prenol lipids	C05	Sesquiterpenoids	3	Parasutterella excrementihominis
mbx1374	Methanosphaera stadtmanae	0.261084199	2.64E-06	0.001570095	1374	551.3046224	TRUE	0.89907467	4661.300273	0.000173955	C30H48O7S	-H(-)	100	Triterpenoid	HMDB0004309; HMDB04309	C06085	CHEBI:27151	HMDB0004309	1	Triterpenoid	triterpenoid	552.3120746	552.763	[H][C@@]12CC(C)(C)CC[C@@]1(CC[C@]1(C)C2=CC[C@]2([H])[C@@]3(C)CC[C@H](O)[C@@](C)(COS(O)(=O)=O)[C@]3([H])CC[C@@]12C)C(O)=O	Lipids and lipid-like molecules	Prenol lipids	Triterpenoids	Aliphatic homopolycyclic compounds	11.26635329	0.6115661	C02	Organic acids and derivatives	C02 (90)	C02	Prenol lipids	C20	Arylsulfates	17	Methanosphaera stadtmanae
mbx0645	Phascolarctobacterium succinatutens	-0.260970973	2.67E-06	0.001583208	645	295.2277719	TRUE	0.83968508	25598.36526	9.54E-05	C18H32O3	-H(-)	100	13S-hydroxyoctadecadienoic acid	HMDB0004667; HMDB0004670; HMDB0004701; HMDB0004702; HMDB0010223; HMDB0029796; HMDB0029978; HMDB0029998; HMDB0061708; HMDB0062652; HMDB0112194; HMDB04667; HMDB04670; HMDB04701; HMDB04702; HMDB06939; HMDB10223; HMDB29796; HMDB29978; HMDB29998; HMDB61708; HMDB62652	C14762; C14767; C14825; C14826	CHEBI:34154; CHEBI:34496; CHEBI:38299; CHEBI:595882; CHEBI:72651	HMDB0004667	11	13-HODE	13-hydroxyoctadecadienoic acid	296.2351449	296.4449	CCCCC[C@H](O)\C=C\C=C/CCCCCCCC(O)=O	Lipids and lipid-like molecules	Fatty Acyls	Lineolic acids and derivatives	Aliphatic acyclic compounds	21.50794773	10.31169955	C01	Lipids and lipid-like molecules	C12 (101)	C12	Steroids and steroid derivatives	C10	Triterpenoids	24	Phascolarctobacterium succinatutens
mbx1139	Bifidobacterium longum	0.260939684	2.67E-06	0.001584549	1139	433.3330861	TRUE	0.88261914	26346.67717	-0.000754186	C27H46O4	-H(-)	100	3a,7a-Dihydroxycoprostanic acid	HMDB0000359; HMDB0003533; HMDB00359; HMDB0062208; HMDB01974; HMDB03533; HMDB06263; HMDB62208	C01301	CHEBI:16466; CHEBI:63848	HMDB0000359	3	3alpha,7alpha-Dihydroxycoprostanic acid	(6R)-6-[(1S,2S,5R,7S,9R,10R,11S,14R,15R)-5,9-dihydroxy-2,15-dimethyltetracyclo[8.7.0.0^{2,7}.0^{11,15}]heptadecan-14-yl]-2-methylheptanoic acid	434.33961	434.661	[H][C@@]1(CC[C@@]2([H])[C@]3([H])[C@H](O)C[C@]4([H])C[C@H](O)CC[C@]4(C)[C@@]3([H])CC[C@]12C)[C@H](C)CCCC(C)C(O)=O	Lipids and lipid-like molecules	Steroids and steroid derivatives	Bile acids, alcohols and derivatives	Aliphatic homopolycyclic compounds	23.38391485	6.047011944	C01	Lipids and lipid-like molecules	C12 (101)	C12	Steroids and steroid derivatives	C10	Triterpenoids	13	Bifidobacterium longum
mbx1070	Parasutterella excrementihominis	0.260856988	2.69E-06	0.001593347	1070	413.2543592	TRUE	0.82041442	2461.408962	0.000116455	C22H38O7	-H(-)	100	Ascorbyl palmitate	HMDB0039883; HMDB39883	NA	NA	HMDB0039883	1	Ascorbyl palmitate	ascorbyl palmitate	414.2617536	414.5329	CCCCCCCCCCCCCCCC(=O)OCC(O)C1OC(=O)C(O)=C1O	Lipids and lipid-like molecules	Fatty Acyls	Fatty acid esters	Aliphatic heteromonocyclic compounds	15.99329166	11.32579797	C01	Lipids and lipid-like molecules	C02 (90)	C02	Prenol lipids	C32	1-benzopyrans	8	Parasutterella excrementihominis
mbx1038	Prevotella copri	-0.260831957	2.70E-06	0.001593798	1038	405.301699	TRUE	0.86095634	8094.893885	-0.000667131	C25H42O4	-H(-)	100	MG(0:0/22:4(7Z,10Z,13Z,16Z)/0:0)	HMDB0011554; HMDB0011584; HMDB11554; HMDB11584	NA	NA	HMDB0011554	2	MG(0:0/22:4(7Z,10Z,13Z,16Z)/0:0)	1,3-dihydroxypropan-2-yl (7Z,10Z,13Z,16Z)-docosa-7,10,13,16-tetraenoate	406.3083098	406.5986	[H]C(CO)(CO)OC(=O)CCCCC\C=C/C\C=C/C\C=C/C\C=C/CCCCC	Lipids and lipid-like molecules	Glycerolipids	Monoradylglycerols	Aliphatic acyclic compounds	21.90331864	4.092882969	C01	Lipids and lipid-like molecules	C12 (101)	C12	Steroids and steroid derivatives	C10	Triterpenoids	9	Prevotella copri
mbx1426	Oscillibacter unclassified	0.260649315	2.75E-06	0.001617311	1426	604.4332431	TRUE	0.896622925	3276.086508	0.001518144	C32H64NO7P	-H(-)	43	LysoPC(24:1(15Z))	HMDB0010406; HMDB10406	C04230	NA	HMDB0010406	1	LysoPC(24:1(15Z)/0:0)	(2-{[(2R)-2-hydroxy-3-[(15Z)-tetracos-15-enoyloxy]propyl phosphonato]oxy}ethyl)trimethylazanium	605.4420399	605.8268	CCCCCCCC\C=C/CCCCCCCCCCCCCC(=O)OC[C@@]([H])(O)COP([O-])(=O)OCC[N+](C)(C)C	Lipids and lipid-like molecules	Glycerophospholipids	Glycerophosphocholines	Aliphatic acyclic compounds	27.26050838	4.524312402	C01	Lipids and lipid-like molecules	C14 (86)	C14	Glycerolipids	C30	Diradylglycerols	8	Oscillibacter unclassified
mbx0267	Eggerthella unclassified	-0.260573147	2.76E-06	0.001622346	267	194.9969655	TRUE	0.740460935	1930.527335	-8.37E-05	C5H8O6S	-H(-)	100	3-methyl-4-(sulfooxy)but-2-enoic acid	HMDB0128930; HMDB0129117; HMDB0129120	NA	NA	HMDB0128930	3	3-methyl-4-(sulfooxy)but-2-enoic acid	3-methyl-4-(sulfooxy)but-2-enoic acid	196.0041592	196.17	CC(COS(O)(=O)=O)=CC(O)=O	Lipids and lipid-like molecules	Fatty Acyls	Fatty acids and conjugates	Aliphatic acyclic compounds	-12.00232809	-15.4209178	C02	Organic acids and derivatives	C13 (102)	C13	Carboxylic acids and derivatives	C17	Amino acids, peptides, and analogues	12	Eggerthella unclassified
mbx0796	Methanobrevibacter unclassified	0.260571509	2.77E-06	0.001622346	796	338.1039057	TRUE	0.910987765	1547.31189	-0.000510228	C19H17NO5	-H(-)	100	Rutagravine	HMDB0033446; HMDB0033520; HMDB0033521; HMDB33446; HMDB33520; HMDB33521	NA	NA	HMDB0033446	3	Rutagravine	6,11-dihydroxy-6,20-dimethyl-4,8-dioxa-20-azapentacyclo[10.8.0.0²,⁹.0³,⁷.0¹⁴,¹⁹]icosa-1(12),2(9),10,14,16,18-hexaen-13-one	339.1106727	339.342	CN1C2=CC=CC=C2C(=O)C2=C1C1=C(OC3C1OCC3(C)O)C=C2O	Organoheterocyclic compounds	Quinolines and derivatives	Benzoquinolines	Aromatic heteropolycyclic compounds	-10.95731387	4.3208729	C02	Organic acids and derivatives	C03 (138)	C03	Fatty Acyls	C26	Amino acids, peptides, and analogues	2	Methanobrevibacter unclassified
mbx1172	Bacteroides fragilis	0.260439412	2.80E-06	0.001638717	1172	447.27661	TRUE	0.87922406	5425.117239	-0.00139894	C26H40O6	-H(-)	53	(ent-2b,4S,9a)-2,4,9-Trihydroxy-10(14)-oplopen-3-one 2-(2-methylbutanoate) 9-(3-methyl-2E-pentenoate)	HMDB0040993; HMDB40993	NA	NA	HMDB0040993	1	(ent-2b,4S,9a)-2,4,9-Trihydroxy-10(14)-oplopen-3-one 2-(2-methylbutanoate) 9-(3-methyl-2E-pentenoate)	1-(1-hydroxyethyl)-7-isopropyl-3-[(2-methylbutanoyl)oxy]-4-methylidene-2-oxo-hexahydro-1H-inden-5-yl (2E)-3-methylpent-2-enoate	448.282489	448.5922	CCC(C)C(=O)OC1C2C(C(C(C)O)C1=O)C(CC(OC(=O)\C=C(/C)CC)C2=C)C(C)C	Lipids and lipid-like molecules	Prenol lipids	Sesquiterpenoids	Aliphatic homopolycyclic compounds	20.06820004	7.346147665	C01	Lipids and lipid-like molecules	C12 (101)	C12	Steroids and steroid derivatives	C10	Triterpenoids	16	Bacteroides fragilis
mbx0627	Prevotella copri	0.260356894	2.82E-06	0.001644095	627	291.0671147	TRUE	0.948129475	140351.8719	-0.000832839	C18H12O4	-H(-)	100	3-Hydroxy-9-(4-hydroxyphenyl)-1H,3H-naphtho[1,8-cd]pyran-1-one	HMDB0039404; HMDB0039405; HMDB39404; HMDB39405	NA	NA	HMDB0039404	2	3-Hydroxy-9-(4-hydroxyphenyl)-1H,3H-naphtho[1,8-cd]pyran-1-one	4-hydroxy-12-(4-hydroxyphenyl)-3-oxatricyclo[7.3.1.0⁵,¹³]trideca-1(12),5,7,9(13),10-pentaen-2-one	292.0735589	292.2855	OC1OC(=O)C2=C(C=CC3=C2C1=CC=C3)C1=CC=C(O)C=C1	Benzenoids	Naphthalenes	Phenylnaphthalenes		-7.131681362	-19.24022411	C02	Organic acids and derivatives	C13 (102)	C13	Carboxylic acids and derivatives	C25	Amino acids, peptides, and analogues	16	Prevotella copri
mbx1320	Bifidobacterium longum	0.260341483	2.82E-06	0.001644095	1320	517.3903939	TRUE	0.87120843	146584.46	-0.000547372	C32H54O5	-H(-)	100	Ganoderiol C	HMDB0037781; HMDB37781	NA	NA	HMDB0037781	1	Ganoderiol C	9-ethoxy-2,6,6,11,15-pentamethyl-14-(5,6,7-trihydroxy-6-methylheptan-2-yl)tetracyclo[8.7.0.0²,⁷.0¹¹,¹⁵]heptadec-1(10)-en-5-one	518.3971248	518.7682	CCOC1CC2C(C)(C)C(=O)CCC2(C)C2=C1C1(C)CCC(C(C)CCC(O)C(C)(O)CO)C1(C)CC2	Lipids and lipid-like molecules	Prenol lipids	Triterpenoids		20.17722106	7.864077588	C01	Lipids and lipid-like molecules	C12 (101)	C12	Steroids and steroid derivatives	C10	Triterpenoids	11	Bifidobacterium longum
mbx0104	Holdemania unclassified	-0.260338287	2.82E-06	0.001644095	104	144.0859625	TRUE	0.56340286	3832.243995	-0.000719306	C7H15NS	-H(-)	100	(±)-2-Butylthiazolidine	HMDB0040116; HMDB0040117; HMDB40116; HMDB40117	NA	NA	HMDB0040116	2	(±)-2-Butylthiazolidine	2-butyl-1,3-thiazolidine	145.0925202	145.266	CCCCC1NCCS1	Organoheterocyclic compounds	Azolidines	Thiazolidines	Aliphatic heteromonocyclic compounds	-7.323693542	-22.40544911	C02	Organic acids and derivatives	C13 (102)	C13	Carboxylic acids and derivatives	C25	Amino acids, peptides, and analogues	8	Holdemania unclassified
mbx1282	Clostridium bolteae	-0.260242789	2.85E-06	0.001655176	1282	498.2633241	TRUE	0.86358893	4451.590903	-0.000712907	C25H42NO7P	-H(-)	100	LysoPE(0:0/20:5(5Z,8Z,11Z,14Z,17Z))	HMDB0011489; HMDB0011519; HMDB11489; HMDB11519	NA	NA	HMDB0011489	2	LysoPE(0:0/20:5(5Z,8Z,11Z,14Z,17Z))	2-aminoethoxy(2R)-3-hydroxy-2-[(5Z,8Z,11Z,14Z,17Z)-icosa-5,8,11,14,17-pentaenoyloxy]propoxyphosphinic acid	499.2698892	499.5772	[H][C@@](CO)(COP(O)(=O)OCCN)OC(=O)CCC\C=C/C\C=C/C\C=C/C\C=C/C\C=C/CC	Lipids and lipid-like molecules	Glycerophospholipids	Glycerophosphoethanolamines	Aliphatic acyclic compounds	11.47790577	-11.23859975	C02	Organic acids and derivatives	C10 (56)	C10	Glycerophospholipids	C29	Glycerophosphoethanolamines	17	Clostridium bolteae
mbx1202	Erysipelotrichaceae bacterium 2 2 44A	0.260077758	2.89E-06	0.001676895	1202	459.3100736	TRUE	0.9025135	12498.03142	0.001522899	C28H44O5	-H(-)	43	(3beta,5alpha,9alpha,14alpha,22E,24R)-3,5,9,14-Tetrahydroxyergosta-7,22-dien-6-one	HMDB0032690; HMDB0038498; HMDB0038500; HMDB0038501; HMDB32690; HMDB38498; HMDB38500; HMDB38501	NA	NA	HMDB0032690	4	(3beta,5alpha,9alpha,14alpha,22E,24R)-3,5,9,14-Tetrahydroxyergosta-7,22-dien-6-one	14-[(3E)-5,6-dimethylhept-3-en-2-yl]-1,5,7,11-tetrahydroxy-2,15-dimethyltetracyclo[8.7.0.0²,⁷.0¹¹,¹⁵]heptadec-9-en-8-one	460.3188745	460.646	CC(C)C(C)\C=C\C(C)C1CCC2(O)C3=CC(=O)C4(O)CC(O)CCC4(C)C3(O)CCC12C	Lipids and lipid-like molecules	Steroids and steroid derivatives	Ergostane steroids		19.5315486	9.998326701	C01	Lipids and lipid-like molecules	C12 (101)	C12	Steroids and steroid derivatives	C10	Triterpenoids	19	Erysipelotrichaceae bacterium 2 2 44A
mbx1298	Clostridium bolteae	-0.260010665	2.91E-06	0.001683845	1298	506.3249859	TRUE	0.940228105	72371.52819	0.000225286	C25H50NO7P	-H(-)	100	LysoPE(0:0/20:1(11Z))	HMDB0011482; HMDB0011512; HMDB11482; HMDB11512	NA	NA	HMDB0011482	2	LysoPE(0:0/20:1(11Z))	2-aminoethoxy(2R)-3-hydroxy-2-[(11Z)-icos-11-enoyloxy]propoxyphosphinic acid	507.3324895	507.6408	[H][C@@](CO)(COP(O)(=O)OCCN)OC(=O)CCCCCCCCC\C=C/CCCCCCCC	Lipids and lipid-like molecules	Glycerophospholipids	Glycerophosphoethanolamines	Aliphatic acyclic compounds	10.03664805	-10.69190766	C02	Organic acids and derivatives	C10 (56)	C10	Glycerophospholipids	C29	Glycerophosphoethanolamines	20	Clostridium bolteae
mbx1243	Bacteroides dorei	0.259955637	2.92E-06	0.001686352	1243	475.3793183	TRUE	0.85509551	63529.33772	-3.64E-05	C30H52O4	-H(-)	100	Panaxatriol	HMDB0038244; HMDB38244	NA	NA	HMDB0038244	1	Panaxatriol	2,6,6,10,11-pentamethyl-14-(2,6,6-trimethyloxan-2-yl)tetracyclo[8.7.0.0²,⁷.0¹¹,¹⁵]heptadecane-5,8,16-triol	476.3865602	476.7315	CC12CCC(C1C(O)CC1C3(C)CCC(O)C(C)(C)C3C(O)CC21C)C1(C)CCCC(C)(C)O1	Lipids and lipid-like molecules	Prenol lipids	Triterpenoids	Aliphatic heteropolycyclic compounds	22.87675007	3.462685972	C01	Lipids and lipid-like molecules	C12 (101)	C12	Steroids and steroid derivatives	C30	Diradylglycerols	5	Bacteroides dorei
mbx1066	Oscillibacter unclassified	0.259940432	2.93E-06	0.001686352	1066	411.3483896	TRUE	0.84663922	17296.66392	-0.000407655	C25H48O4	-H(-)	100	MG(0:0/22:1(13Z)/0:0)	HMDB0011552; HMDB0011582; HMDB11552; HMDB11582	NA	NA	HMDB0011552	2	MG(0:0/22:1(13Z)/0:0)	1,3-dihydroxypropan-2-yl (13Z)-docos-13-enoate	412.35526	412.6462	[H]C(CO)(CO)OC(=O)CCCCCCCCCCC\C=C/CCCCCCCC	Lipids and lipid-like molecules	Glycerolipids	Monoradylglycerols	Aliphatic acyclic compounds	29.17941624	2.953941396	C01	Lipids and lipid-like molecules	C14 (86)	C14	Glycerolipids	C30	Diradylglycerols	4	Oscillibacter unclassified
mbx1192	Bifidobacterium longum	0.259929825	2.93E-06	0.001686352	1192	455.1859885	TRUE	0.89664799	3404.558812	0.001093487	C22H28N6O3S	-H(-)	86	Delavirdine	HMDB0014843; HMDB14843	C06941	CHEBI:119573	HMDB0014843	1	Delavirdine	delavirdine	456.1943595	456.561	CC(C)NC1=C(N=CC=C1)N1CCN(CC1)C(=O)C1=CC2=C(N1)C=CC(NS(C)(=O)=O)=C2	Organoheterocyclic compounds	Tetrapyrroles and derivatives	Porphyrins	Aromatic heteropolycyclic compounds	6.56871513	7.304059378	C01	Lipids and lipid-like molecules	C01 (55)	C01	Organooxygen compounds	C27	Carbohydrates and carbohydrate conjugates	7	Bifidobacterium longum
mbx0013	Bifidobacterium longum	-0.259836443	2.96E-06	0.001696724	13	87.00864017	TRUE	0.76087606	10473.17597	0.000127126	C3H4O3	-H(-)	100	Pyruvate	HMDB0000243; HMDB0011111; HMDB00243; HMDB0040261; HMDB0062676; HMDB11111; HMDB11666; HMDB40261; HMDB62676	C00022; C00222	CHEBI:17960; CHEBI:32816; CHEBI:86354	HMDB0000243	4	Pyruvic acid	pyruvic acid	88.01604399	88.0621	CC(=O)C(O)=O	Organic acids and derivatives	Keto acids and derivatives	Alpha-keto acids and derivatives	Aliphatic acyclic compounds	-14.09814703	-18.18269862	C02	Organic acids and derivatives	C13 (102)	C13	Carboxylic acids and derivatives	C17	Amino acids, peptides, and analogues	6	Bifidobacterium longum
mbx1040	Burkholderiales bacterium 1 1 47	0.259819498	2.96E-06	0.001696724	1040	405.3741579	TRUE	0.85689622	5124.768725	-0.000355194	C27H50O2	-H(-)	100	Nervonoylacetone	HMDB0035950; HMDB35950	NA	NA	HMDB0035950	1	Nervonoylacetone	(18Z)-heptacos-18-ene-2,4-dione	406.3810808	406.6847	CCCCCCCC\C=C/CCCCCCCCCCCCCC(=O)CC(C)=O	Organic oxygen compounds	Organooxygen compounds	Carbonyl compounds	Aliphatic acyclic compounds	27.7179136	5.043895999	C01	Lipids and lipid-like molecules	C14 (86)	C14	Glycerolipids	C30	Diradylglycerols	8	Burkholderiales bacterium 1 1 47
mbx1087	Bacteroides dorei	0.259623042	3.01E-06	0.001723895	1087	417.31622	TRUE	0.90937501	2898.794864	6.81E-05	C30H42O	-H(-)	100	beta-Citraurinene	HMDB0035686; HMDB35686	NA	NA	HMDB0035686	1	beta-Citraurinene	3,5,5-trimethyl-4-[(1E,3Z,5E,7E,9E,11Z,13E)-3,7,12,16-tetramethylheptadeca-1,3,5,7,9,11,13,15-octaen-1-yl]cyclohex-3-en-1-ol	418.323566	418.6539	CC(C)=C\C=C\C(\C)=C/C=C/C=C(\C)/C=C/C=C(/C)\C=C\C1=C(C)CC(O)CC1(C)C	Lipids and lipid-like molecules	Prenol lipids	Triterpenoids	Aliphatic homomonocyclic compounds	20.84538932	3.879178341	C01	Lipids and lipid-like molecules	C12 (101)	C12	Steroids and steroid derivatives	C10	Triterpenoids	7	Bacteroides dorei
mbx0301	Lachnospiraceae bacterium 5 1 63FAA	-0.25952648	3.04E-06	0.001735696	301	203.0017781	TRUE	0.84619898	106008.4551	0.000189144	C7H8O5S	-H(-)	100	O-methoxycatechol-O-sulphate	HMDB0060013; HMDB60013	NA	CHEBI:133460	HMDB0060013	1	O-methoxycatechol-O-sulphate	(2-methoxyphenyl)oxidanesulfonic acid	204.0092441	204.2	COC1=CC=CC=C1OS(O)(=O)=O	Organic acids and derivatives	Organic sulfuric acids and derivatives	Arylsulfates	Aromatic homomonocyclic compounds	-8.813947712	-4.494612988	C02	Organic acids and derivatives	C23 (82)	C23	Organic sulfuric acids and derivatives	C20	Arylsulfates	32	Lachnospiraceae bacterium 5 1 63FAA
mbx1155	Burkholderiales bacterium 1 1 47	0.259415688	3.07E-06	0.001749754	1155	437.3280379	TRUE	0.90128383	46388.91179	-0.000791403	C26H46O5	-H(-)	100	27-Nor-5b-cholestane-3a,7a,12a,24,25-pentol	HMDB0002126; HMDB02126	NA	NA	HMDB0002126	1	27-Nor-5b-cholestane-3a,7a,12a,24,25-pentol	(1S,2S,5R,7S,9R,10R,11S,14R,15R,16S)-14-[(2R)-5,6-dihydroxyheptan-2-yl]-2,15-dimethyltetracyclo[8.7.0.0²,⁷.0¹¹,¹⁵]heptadecane-5,9,16-triol	438.3345246	438.6404	[H][C@@]1(CC[C@@]2([H])[C@]3([H])[C@H](O)C[C@]4([H])C[C@H](O)CC[C@]4(C)[C@@]3([H])C[C@H](O)[C@]12C)[C@H](C)CCC(O)C(C)O	Lipids and lipid-like molecules	Steroids and steroid derivatives	Bile acids, alcohols and derivatives	Aliphatic homopolycyclic compounds	22.88379426	6.775424972	C01	Lipids and lipid-like molecules	C12 (101)	C12	Steroids and steroid derivatives	C10	Triterpenoids	7	Burkholderiales bacterium 1 1 47
mbx0946	Saccharomyces cerevisiae	-0.259393398	3.08E-06	0.001749754	946	377.2703384	TRUE	0.874379575	8248.37785	-0.000606451	C23H38O4	-H(-)	100	2-Arachidonylglycerol	HMDB0004666; HMDB0011549; HMDB0011578; HMDB0011579; HMDB0035273; HMDB0036356; HMDB0036568; HMDB04666; HMDB11548; HMDB11549; HMDB11578; HMDB11579; HMDB35273; HMDB36356; HMDB36568	C13856	CHEBI:34071; CHEBI:52392; CHEBI:66735	HMDB0004666	7	MG(0:0/20:4(5Z,8Z,11Z,14Z)/0:0)	2-arachidonoylglycerol	378.2770097	378.5454	[H]C(CO)(CO)OC(=O)CCC\C=C/C\C=C/C\C=C/C\C=C/CCCCC	Lipids and lipid-like molecules	Endocannabinoids		Aliphatic acyclic compounds	21.21714619	5.882063479	C01	Lipids and lipid-like molecules	C12 (101)	C12	Steroids and steroid derivatives	C10	Triterpenoids	12	Saccharomyces cerevisiae
mbx0934	Burkholderiales bacterium 1 1 47	0.259373739	3.08E-06	0.001749754	934	373.3117447	TRUE	0.86495191	2932.684448	-0.000541951	C25H42O2	-H(-)	100	5-(14-Nonadecenyl)-1,3-benzenediol	HMDB0031677; HMDB0039865; HMDB0039866; HMDB31677; HMDB39865; HMDB39866	NA	NA	HMDB0031677	3	5-(14-Nonadecenyl)-1,3-benzenediol	5-[(14E)-nonadec-14-en-1-yl]benzene-1,3-diol	374.3184806	374.5998	CCCC\C=C\CCCCCCCCCCCCCC1=CC(O)=CC(O)=C1	Benzenoids	Phenols	Benzenediols		19.91076782	6.479690016	C01	Lipids and lipid-like molecules	C12 (101)	C12	Steroids and steroid derivatives	C10	Triterpenoids	7	Burkholderiales bacterium 1 1 47
mbx1216	Burkholderiales bacterium 1 1 47	0.259246709	3.12E-06	0.001764905	1216	463.3436615	TRUE	0.89777398	110946.8605	-0.000764971	C28H48O5	-H(-)	100	Trihydroxycoprostanoic acid	HMDB0002163; HMDB0041135; HMDB02163; HMDB41135	NA	CHEBI:89753	HMDB0002163	2	Trihydroxycoprostanoic acid	(1S,2R,5R,7R,9R,10R,11S,14R,15R,16S)-5,9,16-trihydroxy-2,15-dimethyl-14-[(2R)-6-methylheptan-2-yl]tetracyclo[8.7.0.0²,⁷.0¹¹,¹⁵]heptadecane-7-carboxylic acid	464.3501746	464.6777	[H][C@@]12CC[C@H]([C@H](C)CCCC(C)C)[C@@]1(C)[C@@H](O)C[C@@]1([H])[C@@]2([H])[C@H](O)C[C@@]2(C[C@H](O)CC[C@]12C)C(O)=O	Lipids and lipid-like molecules	Steroids and steroid derivatives	Cholestane steroids	Aliphatic homopolycyclic compounds	22.12331465	7.037653615	C01	Lipids and lipid-like molecules	C12 (101)	C12	Steroids and steroid derivatives	C10	Triterpenoids	9	Burkholderiales bacterium 1 1 47
mbx0395	Bacteroides vulgatus	-0.259236239	3.12E-06	0.001764905	395	229.0356289	TRUE	0.78563905	4611.217622	0.000615165	C10H14O2S2	-H(-)	100	3,3''-Dithiobis[4,5-dihydro-2-methylfuran]	HMDB0039670; HMDB39670	NA	NA	HMDB0039670	1	3,3'-Dithiobis[4,5-dihydro-2-methylfuran]	2-methyl-3-[(2-methyl-4,5-dihydrofuran-3-yl)disulfanyl]-4,5-dihydrofuran	230.0435211	230.347	CC1=C(CCO1)SSC1=C(C)OCC1	Organoheterocyclic compounds	Dihydrofurans		Aliphatic heteromonocyclic compounds	-9.355083345	-2.467921752	C02	Organic acids and derivatives	C08 (83)	C08	Carboxylic acids and derivatives	C17	Amino acids, peptides, and analogues	18	Bacteroides vulgatus
mbx0387	Bacteroides ovatus	-0.259160252	3.14E-06	0.001773696	387	227.0208913	TRUE	0.82996714	4759.668865	-0.000855082	C5H11NO7P	-H(-)	100	5-phospho-beta-D-ribosylaminium(1-)	HMDB0062576; HMDB62576	NA	CHEBI:58681	HMDB0062576	1	5-phospho-beta-D-ribosylaminium(1-)	phosphoribosylamine	229.0351387	229.125	NC1OC(COP(O)(O)=O)C(O)C1O	Organic oxygen compounds	Organooxygen compounds	Carbohydrates and carbohydrate conjugates	Aliphatic heteromonocyclic compounds	-10.57495381	2.394659032	C02	Organic acids and derivatives	C08 (83)	C08	Carboxylic acids and derivatives	C20	Arylsulfates	20	Bacteroides ovatus
mbx0269	Bacteroides fragilis	-0.25909058	3.16E-06	0.001781515	269	195.0337837	TRUE	0.76583463	4504.562111	0.000351922	C7H16S3	-H(-)	100	1-(Methylthio)propyl propyl disulfide	HMDB0033044; HMDB0033045; HMDB33044; HMDB33045	NA	NA	HMDB0033044	2	1-(Methylthio)propyl propyl disulfide	1-(methylsulfanyl)-1-(propyldisulfanyl)propane	196.0414126	196.397	CCCSSC(CC)SC	Organosulfur compounds	Organic disulfides	Dialkyldisulfides	Aliphatic acyclic compounds	-25.10259382	-7.669943574	C02	Organic acids and derivatives	C23 (82)	C23	Organic sulfuric acids and derivatives	C19	Amino acids, peptides, and analogues	17	Bacteroides fragilis
mbx0324	Eubacterium biforme	0.258994085	3.19E-06	0.001792299	324	209.082136	TRUE	0.68585545	18076.03094	-0.000204063	C11H14O4	-H(-)	100	Sinapyl alcohol	HMDB0013070; HMDB0029187; HMDB0029233; HMDB0033798; HMDB0034047; HMDB0036199; HMDB0039428; HMDB0041406; HMDB0060737; HMDB0125803; HMDB0127493; HMDB0129253; HMDB0129254; HMDB0129255; HMDB0129256; HMDB0130385; HMDB0133478; HMDB0133511; HMDB0133519; HMDB0133526; HMDB0133535; HMDB0135671; HMDB13070; HMDB29187; HMDB29233; HMDB33798; HMDB34047; HMDB36199; HMDB39428; HMDB41406; HMDB60737	C02325; C07350	CHEBI:15951; CHEBI:64557	HMDB0013070	22	Sinapyl alcohol	sinapyl alcohol	210.0892089	210.2265	COC1=CC(\C=C\CO)=CC(OC)=C1O	Benzenoids	Phenols	Methoxyphenols	Aromatic homomonocyclic compounds	-4.905122488	-1.43798194	C02	Organic acids and derivatives	C03 (138)	C03	Fatty Acyls	C20	Arylsulfates	41	Eubacterium biforme
mbx1263	Burkholderiales bacterium 1 1 47	0.25898184	3.19E-06	0.001792299	1263	487.3431374	TRUE	0.89447868	17491.55763	-0.000240906	C30H48O5	-H(-)	100	Pitheduloside I	HMDB0034036; HMDB0034502; HMDB0034531; HMDB0035118; HMDB0035782; HMDB0035957; HMDB0036311; HMDB0036639; HMDB0036651; HMDB0036961; HMDB0037782; HMDB0038116; HMDB0040391; HMDB0041039; HMDB34036; HMDB34502; HMDB34531; HMDB35118; HMDB35782; HMDB35957; HMDB36311; HMDB36639; HMDB36651; HMDB36961; HMDB37782; HMDB38116; HMDB40391; HMDB41039	C12599	CHEBI:67914	HMDB0034036	14	Pitheduloside I	3,5,10-trihydroxy-2,2,6a,6b,9,9,12a-heptamethyl-1,3,4,5,6,7,8,8a,10,11,12,12b,13,14b-tetradecahydropicene-4a-carboxylic acid	488.3501746	488.6991	CC1(C)CC2C3=CCC4C5(C)CCC(O)C(C)(C)C5CCC4(C)C3(C)CC(O)C2(CC1O)C(O)=O	Lipids and lipid-like molecules	Prenol lipids	Triterpenoids	Aliphatic homopolycyclic compounds	21.55123507	6.389830693	C01	Lipids and lipid-like molecules	C12 (101)	C12	Steroids and steroid derivatives	C10	Triterpenoids	15	Burkholderiales bacterium 1 1 47
mbx0619	Bifidobacterium longum	-0.258949683	3.20E-06	0.001794023	619	289.0385767	TRUE	0.910675705	7391.6537	0.000169657	C11H14O7S	-H(-)	100	4-Hydroxy-5-(3''-hydroxyphenyl)-valeric acid-3''-O-sulphate	HMDB0059975; HMDB0059976; HMDB0125823; HMDB0127756; HMDB0127760; HMDB0135701; HMDB0135702; HMDB0135708; HMDB0135711; HMDB0135712; HMDB0135714; HMDB0135715; HMDB59975; HMDB59976	NA	CHEBI:88682; CHEBI:88683	HMDB0059975	12	4-Hydroxy-5-(3'-hydroxyphenyl)-valeric acid-3'-O-sulphate	4-hydroxy-5-[3-(sulfooxy)phenyl]pentanoic acid	290.0460235	290.29	OC(CCC(O)=O)CC1=CC(OS(O)(=O)=O)=CC=C1	Lipids and lipid-like molecules	Fatty Acyls	Fatty acids and conjugates	Aromatic homomonocyclic compounds	-8.701827773	-20.62910941	C02	Organic acids and derivatives	C13 (102)	C13	Carboxylic acids and derivatives	C25	Amino acids, peptides, and analogues	11	Bifidobacterium longum
mbx0301	Ruminococcus champanellensis	0.258929327	3.21E-06	0.001794023	301	203.0017781	TRUE	0.84619898	106008.4551	0.000189144	C7H8O5S	-H(-)	100	O-methoxycatechol-O-sulphate	HMDB0060013; HMDB60013	NA	CHEBI:133460	HMDB0060013	1	O-methoxycatechol-O-sulphate	(2-methoxyphenyl)oxidanesulfonic acid	204.0092441	204.2	COC1=CC=CC=C1OS(O)(=O)=O	Organic acids and derivatives	Organic sulfuric acids and derivatives	Arylsulfates	Aromatic homomonocyclic compounds	-8.813947712	-4.494612988	C02	Organic acids and derivatives	C23 (82)	C23	Organic sulfuric acids and derivatives	C20	Arylsulfates	32	Ruminococcus champanellensis
mbx1147	Parasutterella excrementihominis	0.258870851	3.23E-06	0.00180013	1147	435.348537	TRUE	0.89062783	32659.6998	-0.000555103	C27H48O4	-H(-)	100	5a-Cholestane-3a,7a,12a,25-tetrol	HMDB0000520; HMDB0000524; HMDB0000655; HMDB0001231; HMDB0001968; HMDB0029851; HMDB00520; HMDB00524; HMDB0062417; HMDB00655; HMDB01231; HMDB01968; HMDB06264; HMDB29851; HMDB62417	C05446	CHEBI:17278; CHEBI:48731	HMDB0000520	7	5a-Cholestane-3a,7a,12a,25-tetrol	(1S,2S,5R,7R,9R,10R,11S,15R,16S)-14-[(2R)-6-hydroxy-6-methylheptan-2-yl]-2,15-dimethyltetracyclo[8.7.0.0²,⁷.0¹¹,¹⁵]heptadecane-5,9,16-triol	436.35526	436.6676	[H][C@@]12CCC([C@H](C)CCCC(C)(C)O)[C@@]1(C)[C@@H](O)C[C@@]1([H])[C@@]2([H])[C@H](O)C[C@@]2([H])C[C@H](O)CC[C@]12C	Lipids and lipid-like molecules	Glycerophospholipids	Glycerophosphoethanolamines	Aliphatic acyclic compounds	24.21782783	5.831372654	C01	Lipids and lipid-like molecules	C12 (101)	C12	Steroids and steroid derivatives	C10	Triterpenoids	12	Parasutterella excrementihominis
mbx0443	Eubacterium siraeum	0.258784608	3.25E-06	0.001810801	443	239.9972902	TRUE	0.829050925	2641.979786	-7.40E-05	C9H7NO5S	-H(-)	100	Indole-3-carboxilic acid-O-sulphate	HMDB0060002; HMDB60002	NA	CHEBI:89621	HMDB0060002	1	Indole-3-carboxilic acid-O-sulphate	1H-indole-3-carbonyloxysulfonic acid	241.004493	241.221	OS(=O)(=O)OC(=O)C1=CNC2=C1C=CC=C2	Organoheterocyclic compounds	Indoles and derivatives	Indolecarboxylic acids and derivatives	Aromatic heteropolycyclic compounds	-4.956739543	-0.954957882	C02	Organic acids and derivatives	C03 (138)	C03	Fatty Acyls	C20	Arylsulfates	14	Eubacterium siraeum
mbx0592	Prevotella copri	-0.258726131	3.27E-06	0.001816973	592	281.1763927	TRUE	0.85780692	5434.343703	-0.000560801	C16H26O4	-H(-)	100	Lactapiperanol C	HMDB0033630; HMDB33630	NA	NA	HMDB0033630	1	Lactapiperanol C	13-methoxy-3,6,6-trimethyl-12-oxatetracyclo[8.3.0.0¹,³.0⁴,⁸]tridecane-9,10-diol	282.1831093	282.3752	COC1OCC2(O)C(O)C3CC(C)(C)CC3C3(C)CC123	Lipids and lipid-like molecules	Prenol lipids	Diterpenoids		10.58039586	20.161887	C01	Lipids and lipid-like molecules	C05 (147)	C05	Fatty Acyls	C11	Diterpenoids	8	Prevotella copri
mbx0324	Parasutterella excrementihominis	-0.25867372	3.28E-06	0.001818166	324	209.082136	TRUE	0.68585545	18076.03094	-0.000204063	C11H14O4	-H(-)	100	Sinapyl alcohol	HMDB0013070; HMDB0029187; HMDB0029233; HMDB0033798; HMDB0034047; HMDB0036199; HMDB0039428; HMDB0041406; HMDB0060737; HMDB0125803; HMDB0127493; HMDB0129253; HMDB0129254; HMDB0129255; HMDB0129256; HMDB0130385; HMDB0133478; HMDB0133511; HMDB0133519; HMDB0133526; HMDB0133535; HMDB0135671; HMDB13070; HMDB29187; HMDB29233; HMDB33798; HMDB34047; HMDB36199; HMDB39428; HMDB41406; HMDB60737	C02325; C07350	CHEBI:15951; CHEBI:64557	HMDB0013070	22	Sinapyl alcohol	sinapyl alcohol	210.0892089	210.2265	COC1=CC(\C=C\CO)=CC(OC)=C1O	Benzenoids	Phenols	Methoxyphenols	Aromatic homomonocyclic compounds	-4.905122488	-1.43798194	C02	Organic acids and derivatives	C03 (138)	C03	Fatty Acyls	C20	Arylsulfates	41	Parasutterella excrementihominis
mbx1179	Bacteroides dorei	0.258659497	3.29E-06	0.001818166	1179	449.3641459	TRUE	0.85729849	106986.1605	-0.000513954	C28H50O4	-H(-)	100	6-Deoxocastasterone	HMDB0033984; HMDB33984	C15802	CHEBI:20712	HMDB0033984	1	6-Deoxocastasterone	6-deoxocastasterone	450.3709101	450.6942	[H][C@@]1(CC[C@@]2([H])[C@]3([H])CC[C@@]4([H])C[C@H](O)[C@H](O)C[C@]4(C)[C@@]3([H])CC[C@]12C)[C@H](C)[C@@H](O)[C@H](O)[C@@H](C)C(C)C	Lipids and lipid-like molecules	Steroids and steroid derivatives	Bile acids, alcohols and derivatives	Aliphatic homopolycyclic compounds	22.74144721	4.204275801	C01	Lipids and lipid-like molecules	C12 (101)	C12	Steroids and steroid derivatives	C10	Triterpenoids	7	Bacteroides dorei
mbx1140	Bifidobacterium longum	0.25865662	3.29E-06	0.001818166	1140	433.4043082	TRUE	0.837150065	1614.15049	0.000794533	C29H54O2	-H(-)	100	Ximenoylacetone	HMDB0035952; HMDB35952	NA	NA	HMDB0035952	1	Ximenoylacetone	(20Z)-nonacos-20-ene-2,4-dione	434.412381	434.7379	CCCCCCCC\C=C/CCCCCCCCCCCCCCCC(=O)CC(C)=O	Organic oxygen compounds	Organooxygen compounds	Carbonyl compounds	Aliphatic acyclic compounds	8.254621816	5.317613828	C01	Lipids and lipid-like molecules	C01 (55)	C01	Organooxygen compounds	C27	Carbohydrates and carbohydrate conjugates	4	Bifidobacterium longum
mbx0798	Bacteroides dorei	-0.258579037	3.31E-06	0.001827534	798	339.0187253	TRUE	0.83310968	2605.863652	-0.000714304	C14H12O8S	-H(-)	100	{[4-(7-methoxy-2-oxo-2H-chromen-6-yl)-2-oxobut-3-en-1-yl]oxy}sulfonic acid	HMDB0128972	NA	NA	HMDB0128972	1	{[4-(7-methoxy-2-oxo-2H-chromen-6-yl)-2-oxobut-3-en-1-yl]oxy}sulfonic acid	[4-(7-methoxy-2-oxochromen-6-yl)-2-oxobut-3-en-1-yl]oxysulfonic acid	340.0252885	340.3	COC1=CC2=C(C=CC(=O)O2)C=C1C=CC(=O)COS(O)(=O)=O	Phenylpropanoids and polyketides	Coumarins and derivatives		Aromatic heteropolycyclic compounds	-10.13710469	10.21165328	C02	Organic acids and derivatives	C17 (6)	C17	Thienothiazines	C26	Amino acids, peptides, and analogues	7	Bacteroides dorei
mbx1037	Akkermansia muciniphila	0.258521881	3.33E-06	0.001833568	1037	405.2653854	TRUE	0.884544465	8401.705505	-0.000738897	C24H38O5	-H(-)	100	7-Ketodeoxycholic acid	HMDB0000391; HMDB0000400; HMDB0000502; HMDB0033399; HMDB0035288; HMDB00391; HMDB00400; HMDB00502; HMDB0062680; HMDB33399; HMDB35288; HMDB62680	NA	CHEBI:16312; CHEBI:16390; CHEBI:88108	HMDB0000391	6	7-Ketodeoxycholic acid	7-ketodeoxycholic acid	406.2719243	406.5555	[H][C@@]12CC[C@H]([C@H](C)CCC(O)=O)[C@@]1(C)[C@@H](O)C[C@@]1([H])[C@@]2([H])C(=O)C[C@]2([H])C[C@H](O)CC[C@]12C	Lipids and lipid-like molecules	Steroids and steroid derivatives	Bile acids, alcohols and derivatives	Aliphatic homopolycyclic compounds	19.78750036	9.011939619	C01	Lipids and lipid-like molecules	C12 (101)	C12	Steroids and steroid derivatives	C10	Triterpenoids	16	Akkermansia muciniphila
mbx0007	Oscillibacter unclassified	-0.258446176	3.35E-06	0.001834124	7	73.0292997	TRUE	0.089592952	3517.042296	0.000202998	C3H6O2	-H(-)	100	C3:0 (Propionic acid)	HMDB0000237; HMDB0003052; HMDB0003453; HMDB0006458; HMDB0006961; HMDB00237; HMDB0031229; HMDB0031523; HMDB03052; HMDB03453; HMDB06458; HMDB06949; HMDB06961; HMDB31229; HMDB31523	C00163; C00424; C00937; C00969; C05235; C17530	CHEBI:17167; CHEBI:17871; CHEBI:18041; CHEBI:27957; CHEBI:30768; CHEBI:52342	HMDB0000237	7	Propionic acid	propanoic acid	74.03677944	74.0785	CCC(O)=O	Organic acids and derivatives	Carboxylic acids and derivatives	Carboxylic acids	Aliphatic acyclic compounds	-16.23385778	-15.67133877	C02	Organic acids and derivatives	C22 (81)	C22	Organooxygen compounds	C28	Amino acids, peptides, and analogues	4	Oscillibacter unclassified
mbx1374	Desulfovibrio piger	0.258443919	3.35E-06	0.001834124	1374	551.3046224	TRUE	0.89907467	4661.300273	0.000173955	C30H48O7S	-H(-)	100	Triterpenoid	HMDB0004309; HMDB04309	C06085	CHEBI:27151	HMDB0004309	1	Triterpenoid	triterpenoid	552.3120746	552.763	[H][C@@]12CC(C)(C)CC[C@@]1(CC[C@]1(C)C2=CC[C@]2([H])[C@@]3(C)CC[C@H](O)[C@@](C)(COS(O)(=O)=O)[C@]3([H])CC[C@@]12C)C(O)=O	Lipids and lipid-like molecules	Prenol lipids	Triterpenoids	Aliphatic homopolycyclic compounds	11.26635329	0.6115661	C02	Organic acids and derivatives	C02 (90)	C02	Prenol lipids	C20	Arylsulfates	17	Desulfovibrio piger
mbx0245	Bifidobacterium longum	-0.258429524	3.36E-06	0.001834124	245	188.9568735	TRUE	0.443852525	2087.189616	-0.001208245	C6H7BrO2	-H(-)	18	Bromobenzene-2,3-dihydrodiol	HMDB0060445; HMDB0060447; HMDB60445; HMDB60447	NA	CHEBI:34586; CHEBI:34588	HMDB0060445	2	Bromobenzene-2,3-dihydrodiol	C6H7BrO2	189.9629421	191.023	OC1C=CC=C(Br)C1O	Organohalogen compounds	Halohydrins	Bromohydrins	Aliphatic homomonocyclic compounds	-9.675984421	-18.01872954	C02	Organic acids and derivatives	C13 (102)	C13	Carboxylic acids and derivatives	C17	Amino acids, peptides, and analogues	18	Bifidobacterium longum
mbx0911	Oscillibacter unclassified	0.258429096	3.36E-06	0.001834124	911	367.2843029	TRUE	0.86406791	6278.766331	0.001079023	C22H40O4	-H(-)	88	Octadecyl fumarate	HMDB0038073; HMDB38073	NA	NA	HMDB0038073	1	Octadecyl fumarate	(2Z)-4-(octadecyloxy)-4-oxobut-2-enoic acid	368.2926598	368.5506	CCCCCCCCCCCCCCCCCCOC(=O)\C=C/C(O)=O	Lipids and lipid-like molecules	Fatty Acyls	Fatty acid esters	Aliphatic acyclic compounds	24.06431464	4.617618486	C01	Lipids and lipid-like molecules	C12 (101)	C12	Steroids and steroid derivatives	C10	Triterpenoids	8	Oscillibacter unclassified
mbx0534	Ruminococcus champanellensis	0.25841584	3.36E-06	0.001834124	534	263.082618	TRUE	0.8304593	3367.389609	-1.73E-05	C16H12N2O2	-H(-)	100	Perlolyrine	HMDB0030327; HMDB30327	C09231	CHEBI:610215	HMDB0030327	1	Perlolyrine	perlolyrine	264.0898776	264.2787	OCC1=CC=C(O1)C1=NC=CC2=C1NC1=CC=CC=C21	Alkaloids and derivatives	Harmala alkaloids		Aromatic heteropolycyclic compounds	-12.8233383	2.771677847	C02	Organic acids and derivatives	C23 (82)	C23	Organic sulfuric acids and derivatives	C19	Amino acids, peptides, and analogues	15	Ruminococcus champanellensis
mbx0325	Saccharomyces cerevisiae	-0.258370459	3.38E-06	0.001838258	325	209.1548973	TRUE	0.29265265	5059.080059	-0.00019462	C13H22O2	-H(-)	100	C13:2	HMDB0030425; HMDB0031014; HMDB0032052; HMDB0032098; HMDB0037286; HMDB0037307; HMDB0037390; HMDB0038249; HMDB0038258; HMDB0038291; HMDB0040232; HMDB0041554; HMDB30425; HMDB31014; HMDB32052; HMDB32098; HMDB37286; HMDB37307; HMDB37390; HMDB38249; HMDB38258; HMDB38291; HMDB40232; HMDB41554	NA	NA	HMDB0030425	12	Linalyl propionate	linalool propionate	210.1619799	210.3126	CCC(=O)OC(C)(CCC=C(C)C)C=C	Lipids and lipid-like molecules	Prenol lipids	Monoterpenoids	Aliphatic acyclic compounds	-0.944911173	4.182869523	C02	Organic acids and derivatives	C07 (58)	C07	Carboxylic acids and derivatives	C08	Glycerophosphoserines	12	Saccharomyces cerevisiae
mbx0999	Saccharomyces cerevisiae	-0.258084325	3.46E-06	0.001882834	999	389.2703805	TRUE	0.9060415	13373.52226	-0.000648629	C24H38O4	-H(-)	100	12-Ketodeoxycholic acid	HMDB0000328; HMDB0000460; HMDB0000467; HMDB0000503; HMDB0012866; HMDB00328; HMDB0041454; HMDB00460; HMDB00467; HMDB00503; HMDB0062742; HMDB12866; HMDB41454; HMDB62742	NA	CHEBI:803536; CHEBI:88104	HMDB0000328	7	12-Ketodeoxycholic acid	12-ketolithocholic acid	390.2770097	390.5561	[H][C@@]1(CC[C@@]2([H])[C@]3([H])CC[C@]4([H])C[C@H](O)CC[C@]4(C)[C@@]3([H])CC(=O)[C@]12C)[C@H](C)CCC(O)=O	Lipids and lipid-like molecules	Steroids and steroid derivatives	Bile acids, alcohols and derivatives	Aliphatic homopolycyclic compounds	18.53087153	5.76420613	C01	Lipids and lipid-like molecules	C12 (101)	C12	Steroids and steroid derivatives	C10	Triterpenoids	15	Saccharomyces cerevisiae
mbx0114	Lachnospiraceae bacterium 5 1 63FAA	0.257986966	3.49E-06	0.001894258	114	147.0817466	TRUE	0.77361247	2341.18852	-0.000208524	C10H12O	-H(-)	100	Cuminaldehyde	HMDB0002214; HMDB0030837; HMDB0031616; HMDB0032014; HMDB0032015; HMDB0032016; HMDB0032017; HMDB0032140; HMDB0033382; HMDB0034121; HMDB0059845; HMDB0133593; HMDB0133746; HMDB02214; HMDB30837; HMDB31616; HMDB32014; HMDB32015; HMDB32016; HMDB32017; HMDB32140; HMDB33382; HMDB34121; HMDB59845	C06577; C10452	CHEBI:366706; CHEBI:992716	HMDB0002214	13	Cuminaldehyde	cuminaldehyde	148.088815	148.205	[H]C(=O)C1=CC=C(C=C1)C(C)C	Lipids and lipid-like molecules	Prenol lipids	Monoterpenoids	Aromatic homomonocyclic compounds	5.191491325	7.145346347	C01	Lipids and lipid-like molecules	C01 (55)	C01	Organooxygen compounds	C27	Carbohydrates and carbohydrate conjugates	3	Lachnospiraceae bacterium 5 1 63FAA
[truncated: 3,895 more rows]
