# Supplementary material for: Gut microbiome-mediated metabolism effects on immunity in rural and urban African populations
Source: Nat Commun. 2021 Aug 11;12:4845. doi: 10.1038/s41467-021-25213-2 (PMC8357928; doi:10.1038/s41467-021-25213-2)
Supplement: Supplementary file 17 — Supplementary Data 15 [file 41467_2021_25213_MOESM17_ESM.csv]

FeatureID	Label	Feature	FeatureLabel	coefPositive	coefNegative	pvalPositive	pvalNegative	pvalue	padj	Negative	Neutral	Positive	species	prevalence	coef
PWY-4981	PWY-4981: L-proline biosynthesis II (from arginine)|g__Actinomyces.s__Actinomyces_turicensis	L-proline biosynthesis II (from arginine)	PWY-4981: L-proline biosynthesis II (from arginine)	1.244398962	0.209836681	1.36E-84	0.00164419	1.36E-84	5.02E-82	2	37	2	41	0.965944272	1.244398962
PWY-6737	PWY-6737: starch degradation V|g__Aeromonas.s__Aeromonas_hydrophila	starch degradation V	PWY-6737: starch degradation V	0.567513206	0.395087685	3.35E-49	9.84E-27	3.35E-49	1.23E-46	4	68	6	78	0.978328173	0.567513206
SER-GLYSYN-PWY	SER-GLYSYN-PWY: superpathway of L-serine and glycine biosynthesis I|g__Actinomyces.s__Actinomyces_odontolyticus	superpathway of L-serine and glycine biosynthesis I	SER-GLYSYN-PWY: superpathway of L-serine and glycine biosynthesis I	0.663311551	-0.139582825	6.18E-36	0.003959409	6.18E-36	2.27E-33	4	41	2	47	0.978328173	0.663311551
PWY66-422	PWY66-422: D-galactose degradation V (Leloir pathway)|g__Anaerostipes.s__Anaerostipes_hadrus	D-galactose degradation V (Leloir pathway)	PWY66-422: D-galactose degradation V (Leloir pathway)	0.564309525	0.160425039	1.87E-25	0.000648161	1.87E-25	6.84E-23	4	46	2	52	0.978328173	0.564309525
NONMEVIPP-PWY	NONMEVIPP-PWY: methylerythritol phosphate pathway I|g__Actinomyces.s__Actinomyces_turicensis	methylerythritol phosphate pathway I	NONMEVIPP-PWY: methylerythritol phosphate pathway I	-0.454187557	-0.270704056	2.64E-25	8.85E-09	2.64E-25	9.63E-23	5	67	6	78	0.975232198	-0.454187557
PWY-6122	PWY-6122: 5-aminoimidazole ribonucleotide biosynthesis II|g__Actinomyces.s__Actinomyces_graevenitzii	5-aminoimidazole ribonucleotide biosynthesis II	PWY-6122: 5-aminoimidazole ribonucleotide biosynthesis II	0.289387694	-0.209671074	2.03E-24	2.65E-11	2.03E-24	7.39E-22	10	156	12	178	0.978328173	0.289387694
PWY-6277	PWY-6277: superpathway of 5-aminoimidazole ribonucleotide biosynthesis|g__Actinomyces.s__Actinomyces_graevenitzii	superpathway of 5-aminoimidazole ribonucleotide biosynthesis	PWY-6277: superpathway of 5-aminoimidazole ribonucleotide biosynthesis	0.289387694	-0.209671074	2.03E-24	2.65E-11	2.03E-24	7.39E-22	10	156	12	178	0.978328173	0.289387694
PWY-7219	PWY-7219: adenosine ribonucleotides de novo biosynthesis|g__Acidaminococcus.s__Acidaminococcus_fermentans	adenosine ribonucleotides de novo biosynthesis	PWY-7219: adenosine ribonucleotides de novo biosynthesis	0.248468932	-0.116771685	6.06E-21	1.69E-05	6.06E-21	2.19E-18	12	237	15	264	0.978328173	0.248468932
PWY-6386	PWY-6386: UDP-N-acetylmuramoyl-pentapeptide biosynthesis II (lysine-containing)|g__Acidaminococcus.s__Acidaminococcus_fermentans	UDP-N-acetylmuramoyl-pentapeptide biosynthesis II (lysine-containing)	PWY-6386: UDP-N-acetylmuramoyl-pentapeptide biosynthesis II (lysine-containing)	0.284958333	-0.236326294	1.01E-20	6.30E-07	1.01E-20	3.66E-18	6	123	9	138	0.975232198	0.284958333
PWY-6151	PWY-6151: S-adenosyl-L-methionine cycle I|g__Actinomyces.s__Actinomyces_graevenitzii	S-adenosyl-L-methionine cycle I	PWY-6151: S-adenosyl-L-methionine cycle I	0.282825819	-0.117548049	3.81E-20	0.000110644	3.81E-20	1.37E-17	10	116	8	134	0.978328173	0.282825819
PWY-6121	PWY-6121: 5-aminoimidazole ribonucleotide biosynthesis I|g__Actinomyces.s__Actinomyces_graevenitzii	5-aminoimidazole ribonucleotide biosynthesis I	PWY-6121: 5-aminoimidazole ribonucleotide biosynthesis I	0.263190902	-0.158933753	6.09E-19	1.36E-06	6.09E-19	2.19E-16	9	131	11	151	0.978328173	0.263190902
PWY-6317	PWY-6317: galactose degradation I (Leloir pathway)|g__Anaerostipes.s__Anaerostipes_hadrus	galactose degradation I (Leloir pathway)	PWY-6317: galactose degradation I (Leloir pathway)	0.493589507	-0.066476586	1.93E-18	0.323278846	1.93E-18	6.90E-16	3	38	2	43	0.975232198	0.493589507
PWY-6163	PWY-6163: chorismate biosynthesis from 3-dehydroquinate|g__Akkermansia.s__Akkermansia_muciniphila	chorismate biosynthesis from 3-dehydroquinate	PWY-6163: chorismate biosynthesis from 3-dehydroquinate	-0.352942697	-0.123675743	1.19E-16	0.000104093	1.19E-16	4.26E-14	9	78	8	95	0.978328173	-0.352942697
1CMET2-PWY	1CMET2-PWY: N10-formyl-tetrahydrofolate biosynthesis|g__Akkermansia.s__Akkermansia_muciniphila	N10-formyl-tetrahydrofolate biosynthesis	1CMET2-PWY: N10-formyl-tetrahydrofolate biosynthesis	0.442719098	-0.156558206	1.22E-16	0.034698982	1.22E-16	4.36E-14	4	33	4	41	0.885448916	0.442719098
PYRIDOXSYN-PWY	PYRIDOXSYN-PWY: pyridoxal 5'-phosphate biosynthesis I|g__Bacteroides.s__Bacteroides_caccae	pyridoxal 5'-phosphate biosynthesis I	PYRIDOXSYN-PWY: pyridoxal 5'-phosphate biosynthesis I	0.490113004	-0.296524984	1.42E-16	0.434404553	1.42E-16	5.05E-14	1	18	2	21	0.746130031	0.490113004
HOMOSER-METSYN-PWY	HOMOSER-METSYN-PWY: L-methionine biosynthesis I|g__Aerococcus.s__Aerococcus_viridans	L-methionine biosynthesis I	HOMOSER-METSYN-PWY: L-methionine biosynthesis I	0.519808165	-0.336997753	2.48E-16	1.07E-05	2.48E-16	8.77E-14	2	20	2	24	0.975232198	0.519808165
ARGININE-SYN4-PWY	ARGININE-SYN4-PWY: L-ornithine de novo biosynthesis|g__Bacteroides.s__Bacteroides_caccae	L-ornithine de novo biosynthesis	ARGININE-SYN4-PWY: L-ornithine de novo biosynthesis	0.403649833	0	2.61E-14	1	2.61E-14	9.22E-12	0	18	3	21	0.832817337	0.403649833
PWY-6387	PWY-6387: UDP-N-acetylmuramoyl-pentapeptide biosynthesis I (meso-diaminopimelate containing)|g__Acidaminococcus.s__Acidaminococcus_fermentans	UDP-N-acetylmuramoyl-pentapeptide biosynthesis I (meso-diaminopimelate containing)	PWY-6387: UDP-N-acetylmuramoyl-pentapeptide biosynthesis I (meso-diaminopimelate containing)	0.235519679	-0.277790643	4.43E-14	6.91E-09	4.43E-14	1.56E-11	5	128	9	142	0.975232198	0.235519679
PWY-6147	PWY-6147: 6-hydroxymethyl-dihydropterin diphosphate biosynthesis I|g__Bacteroides.s__Bacteroides_ovatus	6-hydroxymethyl-dihydropterin diphosphate biosynthesis I	PWY-6147: 6-hydroxymethyl-dihydropterin diphosphate biosynthesis I	0.465959996	-0.412035191	1.43E-13	0.005785472	1.43E-13	5.01E-11	1	21	1	23	0.969040248	0.465959996
PWY0-845	PWY0-845: superpathway of pyridoxal 5'-phosphate biosynthesis and salvage|g__Bacteroides.s__Bacteroides_caccae	superpathway of pyridoxal 5'-phosphate biosynthesis and salvage	PWY0-845: superpathway of pyridoxal 5'-phosphate biosynthesis and salvage	0.449332829	-0.661463812	1.99E-13	0.124182991	1.99E-13	6.95E-11	1	13	2	16	0.724458204	0.449332829
PEPTIDOGLYCANSYN-PWY	PEPTIDOGLYCANSYN-PWY: peptidoglycan biosynthesis I (meso-diaminopimelate containing)|g__Acidaminococcus.s__Acidaminococcus_fermentans	peptidoglycan biosynthesis I (meso-diaminopimelate containing)	PEPTIDOGLYCANSYN-PWY: peptidoglycan biosynthesis I (meso-diaminopimelate containing)	0.227994379	-0.463088384	2.45E-13	1.89E-09	2.45E-13	8.56E-11	4	122	9	135	0.975232198	0.227994379
PWY-5100	PWY-5100: pyruvate fermentation to acetate and lactate II|g__Actinomyces.s__Actinomyces_graevenitzii	pyruvate fermentation to acetate and lactate II	PWY-5100: pyruvate fermentation to acetate and lactate II	0.597112024	-0.152243031	1.18E-12	0.005566743	1.18E-12	4.09E-10	4	42	1	47	0.975232198	0.597112024
PWY-6305	PWY-6305: putrescine biosynthesis IV|g__Blautia.s__Ruminococcus_obeum	putrescine biosynthesis IV	PWY-6305: putrescine biosynthesis IV	-0.501692184	-0.532557671	1.96E-12	6.76E-14	1.96E-12	6.81E-10	3	19	2	24	0.975232198	-0.501692184
PENTOSE-P-PWY	PENTOSE-P-PWY: pentose phosphate pathway|g__Citrobacter.s__Citrobacter_freundii	pentose phosphate pathway	PENTOSE-P-PWY: pentose phosphate pathway	0.704341064	0.5064256	2.76E-11	1.26E-07	2.76E-11	9.55E-09	2	9	1	12	0.708978328	0.704341064
GLYCOGENSYNTH-PWY	GLYCOGENSYNTH-PWY: glycogen biosynthesis I (from ADP-D-Glucose)|g__Aerococcus.s__Aerococcus_viridans	glycogen biosynthesis I (from ADP-D-Glucose)	GLYCOGENSYNTH-PWY: glycogen biosynthesis I (from ADP-D-Glucose)	0.584140212	0.000651012	5.87E-11	0.989371493	5.87E-11	2.03E-08	4	27	1	32	0.978328173	0.584140212
HISTSYN-PWY	HISTSYN-PWY: L-histidine biosynthesis|g__Acidaminococcus.s__Acidaminococcus_fermentans	L-histidine biosynthesis	HISTSYN-PWY: L-histidine biosynthesis	0.294526666	-0.081883451	1.36E-10	0.171902018	1.36E-10	4.68E-08	4	34	6	44	0.969040248	0.294526666
PWY-1042	PWY-1042: glycolysis IV (plant cytosol)|g__Akkermansia.s__Akkermansia_muciniphila	glycolysis IV (plant cytosol)	PWY-1042: glycolysis IV (plant cytosol)	0.287525909	-0.532404482	1.98E-10	7.18E-16	1.98E-10	6.78E-08	3	55	6	64	0.978328173	0.287525909
OANTIGEN-PWY	OANTIGEN-PWY: O-antigen building blocks biosynthesis (E. coli)|g__Bifidobacterium.s__Bifidobacterium_longum	O-antigen building blocks biosynthesis (E. coli)	OANTIGEN-PWY: O-antigen building blocks biosynthesis (E. coli)	0.963407429	0.971789646	2.96E-10	5.25E-08	2.96E-10	1.01E-07	1	4	1	6	0.492260062	0.963407429
COMPLETE-ARO-PWY	COMPLETE-ARO-PWY: superpathway of aromatic amino acid biosynthesis|g__Akkermansia.s__Akkermansia_muciniphila	superpathway of aromatic amino acid biosynthesis	COMPLETE-ARO-PWY: superpathway of aromatic amino acid biosynthesis	-0.378153852	-0.273239109	3.81E-10	2.28E-12	3.81E-10	1.30E-07	7	42	5	54	0.978328173	-0.378153852
PWY-3841	PWY-3841: folate transformations II|g__Acinetobacter.s__Acinetobacter_towneri	folate transformations II	PWY-3841: folate transformations II	0.31137431	-0.183227806	7.45E-10	0.00035084	7.45E-10	2.53E-07	5	55	5	65	0.950464396	0.31137431
PWY0-1296	PWY0-1296: purine ribonucleosides degradation|g__Anaerotruncus.s__Anaerotruncus_colihominis	purine ribonucleosides degradation	PWY0-1296: purine ribonucleosides degradation	-0.849008322	-0.224141942	7.73E-10	1.10E-12	7.73E-10	2.62E-07	8	99	2	109	0.975232198	-0.849008322
COA-PWY-1	COA-PWY-1: coenzyme A biosynthesis II (mammalian)|g__Acinetobacter.s__Acinetobacter_towneri	coenzyme A biosynthesis II (mammalian)	COA-PWY-1: coenzyme A biosynthesis II (mammalian)	0.166620467	-0.004466237	3.12E-09	0.888690668	3.12E-09	1.06E-06	8	150	11	169	0.978328173	0.166620467
PWY-5686	PWY-5686: UMP biosynthesis|g__Acidaminococcus.s__Acidaminococcus_fermentans	UMP biosynthesis	PWY-5686: UMP biosynthesis	0.156837569	-0.152291696	1.88E-08	2.57E-05	1.88E-08	6.35E-06	8	140	12	160	0.978328173	0.156837569
PWY-6123	PWY-6123: inosine-5'-phosphate biosynthesis I|g__Aeromonas.s__Aeromonas_hydrophila	inosine-5'-phosphate biosynthesis I	PWY-6123: inosine-5'-phosphate biosynthesis I	0.33510528	-0.194382351	2.65E-08	1.79E-05	2.65E-08	8.89E-06	5	55	2	62	0.975232198	0.33510528
CALVIN-PWY	CALVIN-PWY: Calvin-Benson-Bassham cycle|g__Aerococcus.s__Aerococcus_viridans	Calvin-Benson-Bassham cycle	CALVIN-PWY: Calvin-Benson-Bassham cycle	0.284833887	-0.283224424	4.36E-08	2.52E-05	4.36E-08	1.46E-05	3	25	3	31	0.972136223	0.284833887
THISYNARA-PWY	THISYNARA-PWY: superpathway of thiamin diphosphate biosynthesis III (eukaryotes)|g__Anaerostipes.s__Anaerostipes_hadrus	superpathway of thiamin diphosphate biosynthesis III (eukaryotes)	THISYNARA-PWY: superpathway of thiamin diphosphate biosynthesis III (eukaryotes)	-0.511307791	-0.577341345	4.95E-08	1.71E-08	4.95E-08	1.65E-05	2	20	1	23	0.975232198	-0.511307791
ARO-PWY	ARO-PWY: chorismate biosynthesis I|g__Akkermansia.s__Akkermansia_muciniphila	chorismate biosynthesis I	ARO-PWY: chorismate biosynthesis I	-0.306792284	-0.153237273	3.64E-07	3.42E-06	3.64E-07	0.000121375	9	57	5	71	0.978328173	-0.306792284
PWY-6936	PWY-6936: seleno-amino acid biosynthesis|g__Aerococcus.s__Aerococcus_viridans	seleno-amino acid biosynthesis	PWY-6936: seleno-amino acid biosynthesis	-0.45856308	-0.628692444	4.16E-07	1.27E-10	4.16E-07	0.000138208	2	43	2	47	0.975232198	-0.45856308
PWY-5097	PWY-5097: L-lysine biosynthesis VI|g__Actinomyces.s__Actinomyces_odontolyticus	L-lysine biosynthesis VI	PWY-5097: L-lysine biosynthesis VI	-0.165072314	0.118320056	1.50E-06	0.00263731	1.50E-06	0.000495318	7	104	9	120	0.978328173	-0.165072314
GLUTORN-PWY	GLUTORN-PWY: L-ornithine biosynthesis|g__Acinetobacter.s__Acinetobacter_towneri	L-ornithine biosynthesis	GLUTORN-PWY: L-ornithine biosynthesis	0.356398635	-0.182577938	4.01E-06	0.025056866	4.01E-06	0.001324934	3	33	1	37	0.975232198	0.356398635
UDPNAGSYN-PWY	UDPNAGSYN-PWY: UDP-N-acetyl-D-glucosamine biosynthesis I|g__Aeromonas.s__Aeromonas_hydrophila	UDP-N-acetyl-D-glucosamine biosynthesis I	UDPNAGSYN-PWY: UDP-N-acetyl-D-glucosamine biosynthesis I	0.306786976	-0.069232355	2.06E-05	0.277799494	2.06E-05	0.006764951	4	49	2	55	0.969040248	0.306786976
ILEUSYN-PWY	ILEUSYN-PWY: L-isoleucine biosynthesis I (from threonine)|g__Akkermansia.s__Akkermansia_muciniphila	L-isoleucine biosynthesis I (from threonine)	ILEUSYN-PWY: L-isoleucine biosynthesis I (from threonine)	-0.167772123	-0.73105681	2.47E-05	7.51E-21	2.47E-05	0.008085353	2	57	5	64	0.978328173	-0.167772123
ARGSYN-PWY	ARGSYN-PWY: L-arginine biosynthesis I (via L-ornithine)|g__Bifidobacterium.s__Bifidobacterium_breve	L-arginine biosynthesis I (via L-ornithine)	ARGSYN-PWY: L-arginine biosynthesis I (via L-ornithine)	0.283661257	-0.45999184	0.000131825	5.58E-07	0.000131825	0.043106786	3	26	1	30	0.975232198	0.283661257
PWY-4242	PWY-4242: pantothenate and coenzyme A biosynthesis III|g__Actinomyces.s__Actinomyces_odontolyticus	pantothenate and coenzyme A biosynthesis III	PWY-4242: pantothenate and coenzyme A biosynthesis III	0.413318921	-0.312601828	0.000184761	0.011564963	0.000184761	0.060231954	2	32	1	35	0.975232198	0.413318921
PWY-5104	PWY-5104: L-isoleucine biosynthesis IV|g__Anaerostipes.s__Anaerostipes_hadrus	L-isoleucine biosynthesis IV	PWY-5104: L-isoleucine biosynthesis IV	-0.245585011	-0.273188793	0.00022309	0.000504115	0.00022309	0.072504325	1	6	3	10	0.965944272	-0.245585011
ASPASN-PWY	ASPASN-PWY: superpathway of L-aspartate and L-asparagine biosynthesis|g__Bacteroides.s__Bacteroides_faecis	superpathway of L-aspartate and L-asparagine biosynthesis	ASPASN-PWY: superpathway of L-aspartate and L-asparagine biosynthesis	0.30411595	0.029246395	0.000325519	0.67828727	0.000325519	0.105468162	2	29	1	32	0.978328173	0.30411595
PWY-7400	PWY-7400: L-arginine biosynthesis IV (archaebacteria)|g__Bifidobacterium.s__Bifidobacterium_breve	L-arginine biosynthesis IV (archaebacteria)	PWY-7400: L-arginine biosynthesis IV (archaebacteria)	0.259833091	0.154191223	0.000341337	0.30144764	0.000341337	0.110251887	2	20	1	23	0.975232198	0.259833091
PWY-5188	PWY-5188: tetrapyrrole biosynthesis I (from glutamate)|g__Acinetobacter.s__Acinetobacter_towneri	tetrapyrrole biosynthesis I (from glutamate)	PWY-5188: tetrapyrrole biosynthesis I (from glutamate)	-0.14729988	-0.658088706	0.000429671	5.26E-25	0.000429671	0.138354161	4	59	6	69	0.975232198	-0.14729988
PWY-6588	PWY-6588: pyruvate fermentation to acetone|g__Anaerostipes.s__Anaerostipes_hadrus	pyruvate fermentation to acetone	PWY-6588: pyruvate fermentation to acetone	-0.226063341	0	0.00094461	1	0.00094461	0.303219652	0	1	1	2	0.690402477	-0.226063341
PYRIDNUCSYN-PWY	PYRIDNUCSYN-PWY: NAD biosynthesis I (from aspartate)|g__Alistipes.s__Alistipes_finegoldii	NAD biosynthesis I (from aspartate)	PYRIDNUCSYN-PWY: NAD biosynthesis I (from aspartate)	0.149772536	0.024459501	0.00115323	0.74606333	0.00115323	0.36903345	1	21	3	25	0.975232198	0.149772536
PWY-5189	PWY-5189: tetrapyrrole biosynthesis II (from glycine)|g__Actinomyces.s__Actinomyces_odontolyticus	tetrapyrrole biosynthesis II (from glycine)	PWY-5189: tetrapyrrole biosynthesis II (from glycine)	-0.238515361	-0.079543479	0.001653914	0.47209937	0.001653914	0.527598481	1	15	2	18	0.916408669	-0.238515361
ARGSYNBSUB-PWY	ARGSYNBSUB-PWY: L-arginine biosynthesis II (acetyl cycle)|g__Bifidobacterium.s__Bifidobacterium_breve	L-arginine biosynthesis II (acetyl cycle)	ARGSYNBSUB-PWY: L-arginine biosynthesis II (acetyl cycle)	0.21861487	0.175967068	0.00173189	0.235707795	0.00173189	0.550741006	2	19	1	22	0.969040248	0.21861487
DTDPRHAMSYN-PWY	DTDPRHAMSYN-PWY: dTDP-L-rhamnose biosynthesis I|g__Alistipes.s__Alistipes_shahii	dTDP-L-rhamnose biosynthesis I	DTDPRHAMSYN-PWY: dTDP-L-rhamnose biosynthesis I	0.137595491	0.215085554	0.00185619	1.26E-05	0.00185619	0.58841228	4	40	5	49	0.978328173	0.137595491
VALSYN-PWY	VALSYN-PWY: L-valine biosynthesis|g__Acidaminococcus.s__Acidaminococcus_fermentans	L-valine biosynthesis	VALSYN-PWY: L-valine biosynthesis	0.087787969	-0.2520093	0.003783742	1.02E-17	0.003783742	1	9	160	12	181	0.978328173	0.087787969
PANTOSYN-PWY	PANTOSYN-PWY: pantothenate and coenzyme A biosynthesis I|g__Actinomyces.s__Actinomyces_odontolyticus	pantothenate and coenzyme A biosynthesis I	PANTOSYN-PWY: pantothenate and coenzyme A biosynthesis I	-0.157030616	0	0.005945267	1	0.005945267	1	0	18	3	21	0.959752322	-0.157030616
PWY-7663	PWY-7663: gondoate biosynthesis (anaerobic)|g__Bacteroides.s__Bacteroides_caccae	gondoate biosynthesis (anaerobic)	PWY-7663: gondoate biosynthesis (anaerobic)	0.153282427	-0.064170563	0.006011202	0.322630397	0.006011202	1	2	46	2	50	0.959752322	0.153282427
PWY-6168	PWY-6168: flavin biosynthesis III (fungi)|g__Anaerostipes.s__Anaerostipes_hadrus	flavin biosynthesis III (fungi)	PWY-6168: flavin biosynthesis III (fungi)	-0.368320454	0.164965186	0.00827353	0.542748484	0.00827353	1	1	13	1	15	0.721362229	-0.368320454
PWY-6124	PWY-6124: inosine-5'-phosphate biosynthesis II|g__Aeromonas.s__Aeromonas_hydrophila	inosine-5'-phosphate biosynthesis II	PWY-6124: inosine-5'-phosphate biosynthesis II	0.164694175	-0.215641582	0.009026008	1.63E-06	0.009026008	1	5	56	2	63	0.978328173	0.164694175
HSERMETANA-PWY	HSERMETANA-PWY: L-methionine biosynthesis III|g__Brachybacterium.s__Brachybacterium_muris	L-methionine biosynthesis III	HSERMETANA-PWY: L-methionine biosynthesis III	0.365043008	0	0.010467612	1	0.010467612	1	0	4	1	5	0.520123839	0.365043008
PWY-5103	PWY-5103: L-isoleucine biosynthesis III|g__Akkermansia.s__Akkermansia_muciniphila	L-isoleucine biosynthesis III	PWY-5103: L-isoleucine biosynthesis III	-0.110423592	-0.974235491	0.012883551	1.56E-29	0.012883551	1	2	55	5	62	0.978328173	-0.110423592
PWY-621	PWY-621: sucrose degradation III (sucrose invertase)|g__Aerococcus.s__Aerococcus_viridans	sucrose degradation III (sucrose invertase)	PWY-621: sucrose degradation III (sucrose invertase)	-0.249585535	-0.837892434	0.013941201	1.78E-41	0.013941201	1	4	34	1	39	0.978328173	-0.249585535
PWY-7228	PWY-7228: superpathway of guanosine nucleotides de novo biosynthesis I|g__Acinetobacter.s__Acinetobacter_towneri	superpathway of guanosine nucleotides de novo biosynthesis I	PWY-7228: superpathway of guanosine nucleotides de novo biosynthesis I	-0.178429907	-0.281480894	0.014386651	2.92E-06	0.014386651	1	4	60	3	67	0.975232198	-0.178429907
TRPSYN-PWY	TRPSYN-PWY: L-tryptophan biosynthesis|g__Acidaminococcus.s__Acidaminococcus_fermentans	L-tryptophan biosynthesis	TRPSYN-PWY: L-tryptophan biosynthesis	0.125647459	0.009489037	0.01511523	0.868976026	0.01511523	1	4	25	4	33	0.972136223	0.125647459
BRANCHED-CHAIN-AA-SYN-PWY	BRANCHED-CHAIN-AA-SYN-PWY: superpathway of branched amino acid biosynthesis|g__Akkermansia.s__Akkermansia_muciniphila	superpathway of branched amino acid biosynthesis	BRANCHED-CHAIN-AA-SYN-PWY: superpathway of branched amino acid biosynthesis	-0.104685263	-0.916903353	0.016174683	1.94E-27	0.016174683	1	2	52	5	59	0.978328173	-0.104685263
PWY-5101	PWY-5101: L-isoleucine biosynthesis II|g__Helicobacter.s__Helicobacter_pullorum	L-isoleucine biosynthesis II	PWY-5101: L-isoleucine biosynthesis II	-0.369733442	0	0.025083995	1	0.025083995	1	0	2	2	4	0.520123839	-0.369733442
PWY-6703	PWY-6703: preQ0 biosynthesis|g__Acidaminococcus.s__Acidaminococcus_fermentans	preQ0 biosynthesis	PWY-6703: preQ0 biosynthesis	-0.08349186	-0.532308268	0.027378814	3.41E-25	0.027378814	1	5	76	6	87	0.975232198	-0.08349186
PANTO-PWY	PANTO-PWY: phosphopantothenate biosynthesis I|g__Acinetobacter.s__Acinetobacter_towneri	phosphopantothenate biosynthesis I	PANTO-PWY: phosphopantothenate biosynthesis I	-0.078739108	-0.297549166	0.030213915	1.03E-10	0.030213915	1	4	91	8	103	0.978328173	-0.078739108
COA-PWY	COA-PWY: coenzyme A biosynthesis I|g__Actinomyces.s__Actinomyces_odontolyticus	coenzyme A biosynthesis I	COA-PWY: coenzyme A biosynthesis I	-0.115799497	-0.067315373	0.036601407	0.265783591	0.036601407	1	3	56	3	62	0.975232198	-0.115799497
PWY-7221	PWY-7221: guanosine ribonucleotides de novo biosynthesis|g__Acidaminococcus.s__Acidaminococcus_fermentans	guanosine ribonucleotides de novo biosynthesis	PWY-7221: guanosine ribonucleotides de novo biosynthesis	0.061920889	-0.002693093	0.046180404	0.925481155	0.046180404	1	10	174	12	196	0.978328173	0.061920889
GLCMANNANAUT-PWY	GLCMANNANAUT-PWY: superpathway of N-acetylglucosamine, N-acetylmannosamine and N-acetylneuraminate degradation|g__Bacteroides.s__Bacteroides_fragilis	superpathway of N-acetylglucosamine, N-acetylmannosamine and N-acetylneuraminate degradation	GLCMANNANAUT-PWY: superpathway of N-acetylglucosamine, N-acetylmannosamine and N-acetylneuraminate degradation	-1.633238697	0	0.074173129	1	0.074173129	1	0	22	1	23	0.978328173	-1.633238697
PWY0-1319	PWY0-1319: CDP-diacylglycerol biosynthesis II|g__Actinomyces.s__Actinomyces_odontolyticus	CDP-diacylglycerol biosynthesis II	PWY0-1319: CDP-diacylglycerol biosynthesis II	0.066077284	-0.059374918	0.103071241	0.077407096	0.103071241	1	7	113	7	127	0.978328173	0.066077284
PWY-5667	PWY-5667: CDP-diacylglycerol biosynthesis I|g__Actinomyces.s__Actinomyces_odontolyticus	CDP-diacylglycerol biosynthesis I	PWY-5667: CDP-diacylglycerol biosynthesis I	0.065352981	-0.059881932	0.106908419	0.074917	0.106908419	1	7	113	7	127	0.978328173	0.065352981
PWY-6897	PWY-6897: thiamin salvage II|g__Citrobacter.s__Citrobacter_freundii	thiamin salvage II	PWY-6897: thiamin salvage II	-0.122749072	-0.30079623	0.131948393	0.002115278	0.131948393	1	2	16	2	20	0.839009288	-0.122749072
PWY-7208	PWY-7208: superpathway of pyrimidine nucleobases salvage|g__Actinomyces.s__Actinomyces_graevenitzii	superpathway of pyrimidine nucleobases salvage	PWY-7208: superpathway of pyrimidine nucleobases salvage	-0.080860365	0.002268922	0.132910797	0.959422496	0.132910797	1	5	57	3	65	0.975232198	-0.080860365
PWY-724	PWY-724: superpathway of L-lysine, L-threonine and L-methionine biosynthesis II|g__Actinomyces.s__Actinomyces_viscosus	superpathway of L-lysine, L-threonine and L-methionine biosynthesis II	PWY-724: superpathway of L-lysine, L-threonine and L-methionine biosynthesis II	-0.111032788	0.089507813	0.133630056	0.867993233	0.133630056	1	1	26	2	29	0.975232198	-0.111032788
PWY-6608	PWY-6608: guanosine nucleotides degradation III|g__Blautia.s__Ruminococcus_obeum	guanosine nucleotides degradation III	PWY-6608: guanosine nucleotides degradation III	-0.113471142	-0.350307352	0.168069241	1.70E-07	0.168069241	1	2	16	1	19	0.975232198	-0.113471142
PWY-6859	PWY-6859: all-trans-farnesol biosynthesis|g__Corynebacterium.s__Corynebacterium_amycolatum	all-trans-farnesol biosynthesis	PWY-6859: all-trans-farnesol biosynthesis	-0.133797838	0	0.185228889	1	0.185228889	1	0	14	1	15	0.73993808	-0.133797838
THRESYN-PWY	THRESYN-PWY: superpathway of L-threonine biosynthesis|g__Acidaminococcus.s__Acidaminococcus_fermentans	superpathway of L-threonine biosynthesis	THRESYN-PWY: superpathway of L-threonine biosynthesis	0.061274237	-0.220144483	0.197359656	0.002923394	0.197359656	1	2	62	4	68	0.978328173	0.061274237
MET-SAM-PWY	MET-SAM-PWY: superpathway of S-adenosyl-L-methionine biosynthesis|g__Anaerostipes.s__Anaerostipes_hadrus	superpathway of S-adenosyl-L-methionine biosynthesis	MET-SAM-PWY: superpathway of S-adenosyl-L-methionine biosynthesis	-0.127126154	-0.332428735	0.214788272	0.000316816	0.214788272	1	2	14	1	17	0.965944272	-0.127126154
PWY-2941	PWY-2941: L-lysine biosynthesis II|g__Brachyspira.s__Brachyspira_pilosicoli	L-lysine biosynthesis II	PWY-2941: L-lysine biosynthesis II	-0.075270314	-0.57856264	0.218050589	4.21E-08	0.218050589	1	1	32	2	35	0.894736842	-0.075270314
PWY-7357	PWY-7357: thiamin formation from pyrithiamine and oxythiamine (yeast)|g__Anaerotruncus.s__Anaerotruncus_colihominis	thiamin formation from pyrithiamine and oxythiamine (yeast)	PWY-7357: thiamin formation from pyrithiamine and oxythiamine (yeast)	0.061290025	0.135696962	0.226213723	0.002883998	0.226213723	1	4	43	3	50	0.978328173	0.061290025
NONOXIPENT-PWY	NONOXIPENT-PWY: pentose phosphate pathway (non-oxidative branch)|g__Aerococcus.s__Aerococcus_viridans	pentose phosphate pathway (non-oxidative branch)	NONOXIPENT-PWY: pentose phosphate pathway (non-oxidative branch)	0.052482108	-0.236976439	0.268224304	9.65E-07	0.268224304	1	4	53	4	61	0.975232198	0.052482108
PWY-5347	PWY-5347: superpathway of L-methionine biosynthesis (transsulfuration)|g__Anaerostipes.s__Anaerostipes_hadrus	superpathway of L-methionine biosynthesis (transsulfuration)	PWY-5347: superpathway of L-methionine biosynthesis (transsulfuration)	-0.100155367	-0.334393497	0.301288957	0.000100738	0.301288957	1	2	12	1	15	0.962848297	-0.100155367
SO4ASSIM-PWY	SO4ASSIM-PWY: sulfate reduction I (assimilatory)|g__Aeromonas.s__Aeromonas_hydrophila	sulfate reduction I (assimilatory)	SO4ASSIM-PWY: sulfate reduction I (assimilatory)	-0.078509126	-0.226736303	0.31998735	0.004427215	0.31998735	1	2	23	2	27	0.904024768	-0.078509126
PWY-7197	PWY-7197: pyrimidine deoxyribonucleotide phosphorylation|g__Acinetobacter.s__Acinetobacter_towneri	pyrimidine deoxyribonucleotide phosphorylation	PWY-7197: pyrimidine deoxyribonucleotide phosphorylation	-0.050462375	-0.101185964	0.347474201	0.12736869	0.347474201	1	3	50	4	57	0.965944272	-0.050462375
PWY-4702	PWY-4702: phytate degradation I|g__Akkermansia.s__Akkermansia_muciniphila	phytate degradation I	PWY-4702: phytate degradation I	0.110269674	0	0.359562344	1	0.359562344	1	0	4	1	5	0.730650155	0.110269674
METSYN-PWY	METSYN-PWY: L-homoserine and L-methionine biosynthesis|g__Anaerostipes.s__Anaerostipes_hadrus	L-homoserine and L-methionine biosynthesis	METSYN-PWY: L-homoserine and L-methionine biosynthesis	-0.087686096	-0.330634625	0.379372712	0.000141168	0.379372712	1	2	14	1	17	0.965944272	-0.087686096
PWY-7111	PWY-7111: pyruvate fermentation to isobutanol (engineered)|g__Acidaminococcus.s__Acidaminococcus_fermentans	pyruvate fermentation to isobutanol (engineered)	PWY-7111: pyruvate fermentation to isobutanol (engineered)	0.027229916	-0.563401726	0.423673724	1.44E-57	0.423673724	1	7	155	10	172	0.978328173	0.027229916
PWY-3001	PWY-3001: superpathway of L-isoleucine biosynthesis I|g__Citrobacter.s__Citrobacter_freundii	superpathway of L-isoleucine biosynthesis I	PWY-3001: superpathway of L-isoleucine biosynthesis I	-0.056308847	-0.153269181	0.433475558	0.211610556	0.433475558	1	1	31	2	34	0.978328173	-0.056308847
PWY-5695	PWY-5695: urate biosynthesis/inosine 5'-phosphate degradation|g__Alistipes.s__Alistipes_indistinctus	urate biosynthesis/inosine 5'-phosphate degradation	PWY-5695: urate biosynthesis/inosine 5'-phosphate degradation	0.043668203	0.165742468	0.477039959	3.63E-05	0.477039959	1	6	71	3	80	0.978328173	0.043668203
PWY-6385	PWY-6385: peptidoglycan biosynthesis III (mycobacteria)|g__Acidaminococcus.s__Acidaminococcus_fermentans	peptidoglycan biosynthesis III (mycobacteria)	PWY-6385: peptidoglycan biosynthesis III (mycobacteria)	-0.04433019	-0.366111017	0.503727347	0.008636479	0.503727347	1	1	28	2	31	0.975232198	-0.04433019
ANAGLYCOLYSIS-PWY	ANAGLYCOLYSIS-PWY: glycolysis III (from glucose)|g__Alistipes.s__Alistipes_senegalensis	glycolysis III (from glucose)	ANAGLYCOLYSIS-PWY: glycolysis III (from glucose)	0.047665032	-0.534633627	0.508131252	2.89E-10	0.508131252	1	2	29	1	32	0.919504644	0.047665032
PWY-7234	PWY-7234: inosine-5'-phosphate biosynthesis III|g__Citrobacter.s__Citrobacter_freundii	inosine-5'-phosphate biosynthesis III	PWY-7234: inosine-5'-phosphate biosynthesis III	0.039960936	-0.37398437	0.508588711	3.21E-07	0.508588711	1	2	20	2	24	0.965944272	0.039960936
PWY-5659	PWY-5659: GDP-mannose biosynthesis|g__Alistipes.s__Alistipes_finegoldii	GDP-mannose biosynthesis	PWY-5659: GDP-mannose biosynthesis	0.042443546	0.383041077	0.533213823	8.82E-08	0.533213823	1	2	19	2	23	0.975232198	0.042443546
PWY-7282	PWY-7282: 4-amino-2-methyl-5-phosphomethylpyrimidine biosynthesis (yeast)|g__Bacteroides.s__Bacteroides_fragilis	4-amino-2-methyl-5-phosphomethylpyrimidine biosynthesis (yeast)	PWY-7282: 4-amino-2-methyl-5-phosphomethylpyrimidine biosynthesis (yeast)	0.057063017	-0.149517459	0.535571743	0.770646348	0.535571743	1	1	11	1	13	0.643962848	0.057063017
PWY-1269	PWY-1269: CMP-3-deoxy-D-manno-octulosonate biosynthesis I|g__Acidaminococcus.s__Acidaminococcus_fermentans	CMP-3-deoxy-D-manno-octulosonate biosynthesis I	PWY-1269: CMP-3-deoxy-D-manno-octulosonate biosynthesis I	-0.038160388	-0.45541224	0.540029622	1.36E-07	0.540029622	1	2	32	2	36	0.947368421	-0.038160388
PWY0-1586	PWY0-1586: peptidoglycan maturation (meso-diaminopimelate containing)|g__Aerococcus.s__Aerococcus_viridans	peptidoglycan maturation (meso-diaminopimelate containing)	PWY0-1586: peptidoglycan maturation (meso-diaminopimelate containing)	0.047620164	-0.301691852	0.563816735	9.77E-05	0.563816735	1	3	33	2	38	0.975232198	0.047620164
PWY-6700	PWY-6700: queuosine biosynthesis|g__Acidaminococcus.s__Acidaminococcus_fermentans	queuosine biosynthesis	PWY-6700: queuosine biosynthesis	0.017744726	-0.261924686	0.659796959	9.00E-08	0.659796959	1	5	91	6	102	0.978328173	0.017744726
PWY-6609	PWY-6609: adenine and adenosine salvage III|g__Actinomyces.s__Actinomyces_odontolyticus	adenine and adenosine salvage III	PWY-6609: adenine and adenosine salvage III	0.016143665	-0.281510057	0.796942245	2.80E-10	0.796942245	1	5	85	2	92	0.975232198	0.016143665
PWY-2942	PWY-2942: L-lysine biosynthesis III|g__Acidaminococcus.s__Acidaminococcus_fermentans	L-lysine biosynthesis III	PWY-2942: L-lysine biosynthesis III	-0.007444397	0.323533428	0.837476117	6.29E-09	0.837476117	1	5	121	9	135	0.978328173	-0.007444397
PWY0-1298	PWY0-1298: superpathway of pyrimidine deoxyribonucleosides degradation|g__Anaerostipes.s__Anaerostipes_hadrus	superpathway of pyrimidine deoxyribonucleosides degradation	PWY0-1298: superpathway of pyrimidine deoxyribonucleosides degradation	-0.01180868	-0.862271858	0.894673469	2.84E-16	0.894673469	1	2	9	1	12	0.873065015	-0.01180868
P461-PWY	P461-PWY: hexitol fermentation to lactate, formate, ethanol and acetate|g__Anaerostipes.s__Anaerostipes_hadrus	hexitol fermentation to lactate, formate, ethanol and acetate	P461-PWY: hexitol fermentation to lactate, formate, ethanol and acetate	0.009268573	-1.013388899	0.91548721	3.61E-34	0.91548721	1	2	20	1	23	0.931888545	0.009268573
GLUCOSE1PMETAB-PWY	GLUCOSE1PMETAB-PWY: glucose and glucose-1-phosphate degradation|g__Cronobacter.s__Cronobacter_sakazakii	glucose and glucose-1-phosphate degradation	GLUCOSE1PMETAB-PWY: glucose and glucose-1-phosphate degradation	0	-0.874824903	1	4.75E-19	1	1	2	9	0	11	0.795665635	0
PWY-4041	PWY-4041: &gamma;-glutamyl cycle|g__Citrobacter.s__Citrobacter_freundii	&gamma;-glutamyl cycle	PWY-4041: &gamma;-glutamyl cycle	0	-0.803656878	1	1.91E-15	1	1	2	14	0	16	0.835913313	0
PWY-5367	PWY-5367: petroselinate biosynthesis|g__Blautia.s__Ruminococcus_torques	petroselinate biosynthesis	PWY-5367: petroselinate biosynthesis	0	0.81666493	1	9.02E-15	1	1	1	6	0	7	0.938080495	0
ENTBACSYN-PWY	ENTBACSYN-PWY: enterobactin biosynthesis|g__Enterobacter.s__Enterobacter_cloacae	enterobactin biosynthesis	ENTBACSYN-PWY: enterobactin biosynthesis	0	-2.958617779	1	1.34E-14	1	1	1	5	0	6	0.628482972	0
PWY-5384	PWY-5384: sucrose degradation IV (sucrose phosphorylase)|g__Cronobacter.s__Cronobacter_sakazakii	sucrose degradation IV (sucrose phosphorylase)	PWY-5384: sucrose degradation IV (sucrose phosphorylase)	0	0.672704345	1	1.30E-13	1	1	1	7	0	8	0.80495356	0
SALVADEHYPOX-PWY	SALVADEHYPOX-PWY: adenosine nucleotides degradation II|g__Blautia.s__Ruminococcus_torques	adenosine nucleotides degradation II	SALVADEHYPOX-PWY: adenosine nucleotides degradation II	0	-0.629908137	1	3.22E-13	1	1	1	6	0	7	0.956656347	0
PWY0-1297	PWY0-1297: superpathway of purine deoxyribonucleosides degradation|g__Anaerotruncus.s__Anaerotruncus_colihominis	superpathway of purine deoxyribonucleosides degradation	PWY0-1297: superpathway of purine deoxyribonucleosides degradation	0	-0.430251206	1	3.23E-13	1	1	4	34	0	38	0.959752322	0
PWY-6803	PWY-6803: phosphatidylcholine acyl editing|g__Citrobacter.s__Citrobacter_freundii	phosphatidylcholine acyl editing	PWY-6803: phosphatidylcholine acyl editing	0	-0.582686473	1	4.36E-13	1	1	2	15	0	17	0.835913313	0
COBALSYN-PWY	COBALSYN-PWY: adenosylcobalamin salvage from cobinamide I|g__Blautia.s__Ruminococcus_obeum	adenosylcobalamin salvage from cobinamide I	COBALSYN-PWY: adenosylcobalamin salvage from cobinamide I	0	0.361016501	1	4.04E-12	1	1	2	11	0	13	0.975232198	0
PWY-7560	PWY-7560: methylerythritol phosphate pathway II|g__Brachybacterium.s__Brachybacterium_muris	methylerythritol phosphate pathway II	PWY-7560: methylerythritol phosphate pathway II	0	-0.765559779	1	5.43E-12	1	1	2	4	0	6	0.430340557	0
PWY0-1261	PWY0-1261: anhydromuropeptides recycling|g__Citrobacter.s__Citrobacter_freundii	anhydromuropeptides recycling	PWY0-1261: anhydromuropeptides recycling	0	-1.990805904	1	1.55E-11	1	1	1	7	0	8	0.712074303	0
PWY4FS-7	PWY4FS-7: phosphatidylglycerol biosynthesis I (plastidic)|g__Citrobacter.s__Citrobacter_freundii	phosphatidylglycerol biosynthesis I (plastidic)	PWY4FS-7: phosphatidylglycerol biosynthesis I (plastidic)	0	-0.740202146	1	2.25E-11	1	1	2	13	0	15	0.715170279	0
PWY4FS-8	PWY4FS-8: phosphatidylglycerol biosynthesis II (non-plastidic)|g__Citrobacter.s__Citrobacter_freundii	phosphatidylglycerol biosynthesis II (non-plastidic)	PWY4FS-8: phosphatidylglycerol biosynthesis II (non-plastidic)	0	-0.740202146	1	2.25E-11	1	1	2	13	0	15	0.715170279	0
PWY-6270	PWY-6270: isoprene biosynthesis I|g__Brachybacterium.s__Brachybacterium_muris	isoprene biosynthesis I	PWY-6270: isoprene biosynthesis I	0	-0.726901543	1	2.88E-11	1	1	2	4	0	6	0.430340557	0
PWY-6126	PWY-6126: superpathway of adenosine nucleotides de novo biosynthesis II|g__Bacteroides.s__Bacteroides_cellulosilyticus	superpathway of adenosine nucleotides de novo biosynthesis II	PWY-6126: superpathway of adenosine nucleotides de novo biosynthesis II	0	-0.718376433	1	7.17E-11	1	1	4	42	0	46	0.944272446	0
PWY-5083	PWY-5083: NAD/NADH phosphorylation and dephosphorylation|g__Citrobacter.s__Citrobacter_freundii	NAD/NADH phosphorylation and dephosphorylation	PWY-5083: NAD/NADH phosphorylation and dephosphorylation	0	-0.557209947	1	2.24E-10	1	1	2	16	0	18	0.73993808	0
PWY-5855	PWY-5855: ubiquinol-7 biosynthesis (prokaryotic)|g__Citrobacter.s__Citrobacter_freundii	ubiquinol-7 biosynthesis (prokaryotic)	PWY-5855: ubiquinol-7 biosynthesis (prokaryotic)	0	-0.585664582	1	3.87E-10	1	1	2	15	0	17	0.724458204	0
PWY-5856	PWY-5856: ubiquinol-9 biosynthesis (prokaryotic)|g__Citrobacter.s__Citrobacter_freundii	ubiquinol-9 biosynthesis (prokaryotic)	PWY-5856: ubiquinol-9 biosynthesis (prokaryotic)	0	-0.585664582	1	3.87E-10	1	1	2	15	0	17	0.724458204	0
PWY-5857	PWY-5857: ubiquinol-10 biosynthesis (prokaryotic)|g__Citrobacter.s__Citrobacter_freundii	ubiquinol-10 biosynthesis (prokaryotic)	PWY-5857: ubiquinol-10 biosynthesis (prokaryotic)	0	-0.585664582	1	3.87E-10	1	1	2	15	0	17	0.724458204	0
PWY-6708	PWY-6708: ubiquinol-8 biosynthesis (prokaryotic)|g__Citrobacter.s__Citrobacter_freundii	ubiquinol-8 biosynthesis (prokaryotic)	PWY-6708: ubiquinol-8 biosynthesis (prokaryotic)	0	-0.585664582	1	3.87E-10	1	1	2	15	0	17	0.724458204	0
RHAMCAT-PWY	RHAMCAT-PWY: L-rhamnose degradation I|g__Bacteroides.s__Bacteroides_caccae	L-rhamnose degradation I	RHAMCAT-PWY: L-rhamnose degradation I	0	-0.450786717	1	4.63E-10	1	1	4	34	0	38	0.975232198	0
UBISYN-PWY	UBISYN-PWY: superpathway of ubiquinol-8 biosynthesis (prokaryotic)|g__Escherichia.s__Escherichia_albertii	superpathway of ubiquinol-8 biosynthesis (prokaryotic)	UBISYN-PWY: superpathway of ubiquinol-8 biosynthesis (prokaryotic)	0	-0.696687041	1	5.44E-10	1	1	1	7	0	8	0.609907121	0
PWY-5030	PWY-5030: L-histidine degradation III|g__Streptococcus.s__Streptococcus_gordonii	L-histidine degradation III	PWY-5030: L-histidine degradation III	0	0.751604193	1	5.51E-10	1	1	1	2	0	3	0.343653251	0
PHOSLIPSYN-PWY	PHOSLIPSYN-PWY: superpathway of phospholipid biosynthesis I (bacteria)|g__Citrobacter.s__Citrobacter_freundii	superpathway of phospholipid biosynthesis I (bacteria)	PHOSLIPSYN-PWY: superpathway of phospholipid biosynthesis I (bacteria)	0	-0.565061368	1	6.17E-10	1	1	2	16	0	18	0.702786378	0
PWY66-409	PWY66-409: superpathway of purine nucleotide salvage|g__Citrobacter.s__Citrobacter_freundii	superpathway of purine nucleotide salvage	PWY66-409: superpathway of purine nucleotide salvage	0	-1.10651444	1	1.44E-09	1	1	2	8	0	10	0.448916409	0
PWY-5973	PWY-5973: cis-vaccenate biosynthesis|g__Blautia.s__Ruminococcus_torques	cis-vaccenate biosynthesis	PWY-5973: cis-vaccenate biosynthesis	0	0.578630433	1	1.76E-09	1	1	2	16	0	18	0.941176471	0
PWY-5897	PWY-5897: superpathway of menaquinol-11 biosynthesis|g__Citrobacter.s__Citrobacter_koseri	superpathway of menaquinol-11 biosynthesis	PWY-5897: superpathway of menaquinol-11 biosynthesis	0	-2.117972663	1	2.25E-09	1	1	1	6	0	7	0.569659443	0
PWY-5898	PWY-5898: superpathway of menaquinol-12 biosynthesis|g__Citrobacter.s__Citrobacter_koseri	superpathway of menaquinol-12 biosynthesis	PWY-5898: superpathway of menaquinol-12 biosynthesis	0	-2.117972663	1	2.25E-09	1	1	1	6	0	7	0.569659443	0
PWY-5899	PWY-5899: superpathway of menaquinol-13 biosynthesis|g__Citrobacter.s__Citrobacter_koseri	superpathway of menaquinol-13 biosynthesis	PWY-5899: superpathway of menaquinol-13 biosynthesis	0	-2.117972663	1	2.25E-09	1	1	1	6	0	7	0.569659443	0
PWY-6507	PWY-6507: 4-deoxy-L-threo-hex-4-enopyranuronate degradation|g__Citrobacter.s__Citrobacter_freundii	4-deoxy-L-threo-hex-4-enopyranuronate degradation	PWY-6507: 4-deoxy-L-threo-hex-4-enopyranuronate degradation	0	-0.934053253	1	2.54E-09	1	1	1	12	0	13	0.978328173	0
PWY-5863	PWY-5863: superpathway of phylloquinol biosynthesis|g__Cronobacter.s__Cronobacter_sakazakii	superpathway of phylloquinol biosynthesis	PWY-5863: superpathway of phylloquinol biosynthesis	0	-1.711081967	1	3.88E-09	1	1	1	6	0	7	0.46130031	0
FUCCAT-PWY	FUCCAT-PWY: fucose degradation|g__Citrobacter.s__Citrobacter_freundii	fucose degradation	FUCCAT-PWY: fucose degradation	0	-0.653322362	1	7.27E-09	1	1	1	11	0	12	0.746130031	0
PWY-7237	PWY-7237: myo-, chiro- and scillo-inositol degradation|g__Blautia.s__Blautia_producta	myo-, chiro- and scillo-inositol degradation	PWY-7237: myo-, chiro- and scillo-inositol degradation	0	-0.568744772	1	9.81E-09	1	1	2	25	0	27	0.907120743	0
PWY0-1277	PWY0-1277: 3-phenylpropanoate and 3-(3-hydroxyphenyl)propanoate degradation|g__Citrobacter.s__Citrobacter_freundii	3-phenylpropanoate and 3-(3-hydroxyphenyl)propanoate degradation	PWY0-1277: 3-phenylpropanoate and 3-(3-hydroxyphenyl)propanoate degradation	0	-0.662635373	1	3.15E-08	1	1	1	5	0	6	0.634674923	0
PWY-7220	PWY-7220: adenosine deoxyribonucleotides de novo biosynthesis II|g__Actinomyces.s__Actinomyces_graevenitzii	adenosine deoxyribonucleotides de novo biosynthesis II	PWY-7220: adenosine deoxyribonucleotides de novo biosynthesis II	0	-0.544183766	1	5.50E-08	1	1	4	55	0	59	0.962848297	0
PWY-7222	PWY-7222: guanosine deoxyribonucleotides de novo biosynthesis II|g__Actinomyces.s__Actinomyces_graevenitzii	guanosine deoxyribonucleotides de novo biosynthesis II	PWY-7222: guanosine deoxyribonucleotides de novo biosynthesis II	0	-0.544183766	1	5.50E-08	1	1	4	55	0	59	0.962848297	0
PWY-5690	PWY-5690: TCA cycle II (plants and fungi)|g__Acinetobacter.s__Acinetobacter_towneri	TCA cycle II (plants and fungi)	PWY-5690: TCA cycle II (plants and fungi)	0	-0.749930827	1	9.16E-08	1	1	1	8	0	9	0.712074303	0
PWY-5484	PWY-5484: glycolysis II (from fructose 6-phosphate)|g__Citrobacter.s__Citrobacter_freundii	glycolysis II (from fructose 6-phosphate)	PWY-5484: glycolysis II (from fructose 6-phosphate)	0	-0.479913585	1	1.11E-07	1	1	2	17	0	19	0.671826625	0
GALACTARDEG-PWY	GALACTARDEG-PWY: D-galactarate degradation I|g__Citrobacter.s__Citrobacter_freundii	D-galactarate degradation I	GALACTARDEG-PWY: D-galactarate degradation I	0	-0.519665091	1	1.23E-07	1	1	2	8	0	10	0.736842105	0
GLUCARGALACTSUPER-PWY	GLUCARGALACTSUPER-PWY: superpathway of D-glucarate and D-galactarate degradation|g__Citrobacter.s__Citrobacter_freundii	superpathway of D-glucarate and D-galactarate degradation	GLUCARGALACTSUPER-PWY: superpathway of D-glucarate and D-galactarate degradation	0	-0.519665091	1	1.23E-07	1	1	2	8	0	10	0.736842105	0
HCAMHPDEG-PWY	HCAMHPDEG-PWY: 3-phenylpropanoate and 3-(3-hydroxyphenyl)propanoate degradation to 2-oxopent-4-enoate|g__Citrobacter.s__Citrobacter_freundii	3-phenylpropanoate and 3-(3-hydroxyphenyl)propanoate degradation to 2-oxopent-4-enoate	HCAMHPDEG-PWY: 3-phenylpropanoate and 3-(3-hydroxyphenyl)propanoate degradation to 2-oxopent-4-enoate	0	-0.586312596	1	1.26E-07	1	1	1	5	0	6	0.681114551	0
PWY-6690	PWY-6690: cinnamate and 3-hydroxycinnamate degradation to 2-oxopent-4-enoate|g__Citrobacter.s__Citrobacter_freundii	cinnamate and 3-hydroxycinnamate degradation to 2-oxopent-4-enoate	PWY-6690: cinnamate and 3-hydroxycinnamate degradation to 2-oxopent-4-enoate	0	-0.586312596	1	1.26E-07	1	1	1	5	0	6	0.681114551	0
PWY0-162	PWY0-162: superpathway of pyrimidine ribonucleotides de novo biosynthesis|g__Bacteroides.s__Bacteroides_coprophilus	superpathway of pyrimidine ribonucleotides de novo biosynthesis	PWY0-162: superpathway of pyrimidine ribonucleotides de novo biosynthesis	0	-0.581292354	1	1.55E-07	1	1	2	18	0	20	0.606811146	0
PWY-5840	PWY-5840: superpathway of menaquinol-7 biosynthesis|g__Enterobacter.s__Enterobacter_cloacae	superpathway of menaquinol-7 biosynthesis	PWY-5840: superpathway of menaquinol-7 biosynthesis	0	-2.99400865	1	1.67E-07	1	1	1	5	0	6	0.442724458	0
PWY-5845	PWY-5845: superpathway of menaquinol-9 biosynthesis|g__Enterobacter.s__Enterobacter_cloacae	superpathway of menaquinol-9 biosynthesis	PWY-5845: superpathway of menaquinol-9 biosynthesis	0	-2.99400865	1	1.67E-07	1	1	1	5	0	6	0.442724458	0
PWY-5850	PWY-5850: superpathway of menaquinol-6 biosynthesis I|g__Enterobacter.s__Enterobacter_cloacae	superpathway of menaquinol-6 biosynthesis I	PWY-5850: superpathway of menaquinol-6 biosynthesis I	0	-2.99400865	1	1.67E-07	1	1	1	5	0	6	0.442724458	0
PWY-5896	PWY-5896: superpathway of menaquinol-10 biosynthesis|g__Enterobacter.s__Enterobacter_cloacae	superpathway of menaquinol-10 biosynthesis	PWY-5896: superpathway of menaquinol-10 biosynthesis	0	-2.99400865	1	1.67E-07	1	1	1	5	0	6	0.442724458	0
PWY-6892	PWY-6892: thiazole biosynthesis I (E. coli)|g__Citrobacter.s__Citrobacter_koseri	thiazole biosynthesis I (E. coli)	PWY-6892: thiazole biosynthesis I (E. coli)	0	-0.501286198	1	2.17E-07	1	1	2	8	0	10	0.650154799	0
PWY-5838	PWY-5838: superpathway of menaquinol-8 biosynthesis I|g__Enterobacter.s__Enterobacter_cloacae	superpathway of menaquinol-8 biosynthesis I	PWY-5838: superpathway of menaquinol-8 biosynthesis I	0	-3.119978872	1	2.40E-07	1	1	1	5	0	6	0.544891641	0
PWY-6125	PWY-6125: superpathway of guanosine nucleotides de novo biosynthesis II|g__Actinomyces.s__Actinomyces_odontolyticus	superpathway of guanosine nucleotides de novo biosynthesis II	PWY-6125: superpathway of guanosine nucleotides de novo biosynthesis II	0	-0.456643329	1	2.98E-07	1	1	4	34	0	38	0.919504644	0
PWY-5989	PWY-5989: stearate biosynthesis II (bacteria and plants)|g__Bacteroides.s__Bacteroides_xylanisolvens	stearate biosynthesis II (bacteria and plants)	PWY-5989: stearate biosynthesis II (bacteria and plants)	0	-0.524834826	1	3.51E-07	1	1	2	10	0	12	0.721362229	0
SULFATE-CYS-PWY	SULFATE-CYS-PWY: superpathway of sulfate assimilation and cysteine biosynthesis|g__Citrobacter.s__Citrobacter_freundii	superpathway of sulfate assimilation and cysteine biosynthesis	SULFATE-CYS-PWY: superpathway of sulfate assimilation and cysteine biosynthesis	0	-0.439140597	1	2.17E-06	1	1	2	13	0	15	0.690402477	0
BIOTIN-BIOSYNTHESIS-PWY	BIOTIN-BIOSYNTHESIS-PWY: biotin biosynthesis I|g__Citrobacter.s__Citrobacter_freundii	biotin biosynthesis I	BIOTIN-BIOSYNTHESIS-PWY: biotin biosynthesis I	0	-0.480360976	1	8.12E-06	1	1	2	8	0	10	0.628482972	0
PWY-5860	PWY-5860: superpathway of demethylmenaquinol-6 biosynthesis I|g__Enterobacter.s__Enterobacter_cloacae	superpathway of demethylmenaquinol-6 biosynthesis I	PWY-5860: superpathway of demethylmenaquinol-6 biosynthesis I	0	-1.650261008	1	1.36E-05	1	1	1	5	0	6	0.455108359	0
PWY-5862	PWY-5862: superpathway of demethylmenaquinol-9 biosynthesis|g__Enterobacter.s__Enterobacter_cloacae	superpathway of demethylmenaquinol-9 biosynthesis	PWY-5862: superpathway of demethylmenaquinol-9 biosynthesis	0	-1.650261008	1	1.36E-05	1	1	1	5	0	6	0.455108359	0
PWY-5913	PWY-5913: TCA cycle VI (obligate autotrophs)|g__Citrobacter.s__Citrobacter_freundii	TCA cycle VI (obligate autotrophs)	PWY-5913: TCA cycle VI (obligate autotrophs)	0	-1.090452737	1	1.39E-05	1	1	1	5	0	6	0.585139319	0
PWY-7229	PWY-7229: superpathway of adenosine nucleotides de novo biosynthesis I|g__Bacteroides.s__Bacteroides_cellulosilyticus	superpathway of adenosine nucleotides de novo biosynthesis I	PWY-7229: superpathway of adenosine nucleotides de novo biosynthesis I	0	-0.392076898	1	1.41E-05	1	1	4	42	0	46	0.944272446	0
PWY-5861	PWY-5861: superpathway of demethylmenaquinol-8 biosynthesis|g__Enterobacter.s__Enterobacter_cloacae	superpathway of demethylmenaquinol-8 biosynthesis	PWY-5861: superpathway of demethylmenaquinol-8 biosynthesis	0	-1.72345493	1	2.74E-05	1	1	1	5	0	6	0.560371517	0
GALACTUROCAT-PWY	GALACTUROCAT-PWY: D-galacturonate degradation I|g__Alistipes.s__Alistipes_shahii	D-galacturonate degradation I	GALACTUROCAT-PWY: D-galacturonate degradation I	0	-1.540878878	1	6.31E-05	1	1	1	14	0	15	0.978328173	0
PWY-6519	PWY-6519: 8-amino-7-oxononanoate biosynthesis I|g__Bacteroides.s__Bacteroides_xylanisolvens	8-amino-7-oxononanoate biosynthesis I	PWY-6519: 8-amino-7-oxononanoate biosynthesis I	0	-0.377545552	1	6.56E-05	1	1	2	10	0	12	0.696594427	0
AST-PWY	AST-PWY: L-arginine degradation II (AST pathway)|g__Citrobacter.s__Citrobacter_freundii	L-arginine degradation II (AST pathway)	AST-PWY: L-arginine degradation II (AST pathway)	0	-1.506179989	1	9.77E-05	1	1	1	8	0	9	0.647058824	0
PWY-6628	PWY-6628: superpathway of L-phenylalanine biosynthesis|g__Citrobacter.s__Citrobacter_freundii	superpathway of L-phenylalanine biosynthesis	PWY-6628: superpathway of L-phenylalanine biosynthesis	0	-0.339510236	1	0.000160952	1	1	3	7	0	10	0.6625387	0
GOLPDLCAT-PWY	GOLPDLCAT-PWY: superpathway of glycerol degradation to 1,3-propanediol|g__Citrobacter.s__Citrobacter_freundii	superpathway of glycerol degradation to 1,3-propanediol	GOLPDLCAT-PWY: superpathway of glycerol degradation to 1,3-propanediol	0	0.522849618	1	0.000423865	1	1	1	6	0	7	0.414860681	0
PWY-6630	PWY-6630: superpathway of L-tyrosine biosynthesis|g__Citrobacter.s__Citrobacter_freundii	superpathway of L-tyrosine biosynthesis	PWY-6630: superpathway of L-tyrosine biosynthesis	0	-0.360737909	1	0.000444888	1	1	1	7	0	8	0.60371517	0
LACTOSECAT-PWY	LACTOSECAT-PWY: lactose and galactose degradation I|g__Anaerococcus.s__Anaerococcus_lactolyticus	lactose and galactose degradation I	LACTOSECAT-PWY: lactose and galactose degradation I	0	-0.271424946	1	0.001317803	1	1	2	29	0	31	0.696594427	0
PWY-6901	PWY-6901: superpathway of glucose and xylose degradation|g__Cronobacter.s__Cronobacter_sakazakii	superpathway of glucose and xylose degradation	PWY-6901: superpathway of glucose and xylose degradation	0	0.379446614	1	0.001492088	1	1	2	3	0	5	0.315789474	0
HEMESYN2-PWY	HEMESYN2-PWY: heme biosynthesis II (anaerobic)|g__Actinomyces.s__Actinomyces_odontolyticus	heme biosynthesis II (anaerobic)	HEMESYN2-PWY: heme biosynthesis II (anaerobic)	0	-0.30489885	1	0.001715578	1	1	2	15	0	17	0.839009288	0
PWY-7199	PWY-7199: pyrimidine deoxyribonucleosides salvage|g__Alistipes.s__Alistipes_finegoldii	pyrimidine deoxyribonucleosides salvage	PWY-7199: pyrimidine deoxyribonucleosides salvage	0	-0.224397859	1	0.00204566	1	1	3	29	0	32	0.826625387	0
PWY-5022	PWY-5022: 4-aminobutanoate degradation V|g__Klebsiella.s__Klebsiella_pneumoniae	4-aminobutanoate degradation V	PWY-5022: 4-aminobutanoate degradation V	0	-3.39E-16	1	0.002372502	1	1	1	1	0	2	0.074303406	0
PPGPPMET-PWY	PPGPPMET-PWY: ppGpp biosynthesis|g__Citrobacter.s__Citrobacter_freundii	ppGpp biosynthesis	PPGPPMET-PWY: ppGpp biosynthesis	0	0.608595048	1	0.002517137	1	1	2	12	0	14	0.436532508	0
FERMENTATION-PWY	FERMENTATION-PWY: mixed acid fermentation|g__Citrobacter.s__Citrobacter_freundii	mixed acid fermentation	FERMENTATION-PWY: mixed acid fermentation	0	0.719981012	1	0.004019788	1	1	1	2	0	3	0.154798762	0
PWY-5791	PWY-5791: 1,4-dihydroxy-2-naphthoate biosynthesis II (plants)|g__Citrobacter.s__Citrobacter_koseri	1,4-dihydroxy-2-naphthoate biosynthesis II (plants)	PWY-5791: 1,4-dihydroxy-2-naphthoate biosynthesis II (plants)	0	-0.558625706	1	0.004677243	1	1	2	8	0	10	0.619195046	0
PWY-5837	PWY-5837: 1,4-dihydroxy-2-naphthoate biosynthesis I|g__Citrobacter.s__Citrobacter_koseri	1,4-dihydroxy-2-naphthoate biosynthesis I	PWY-5837: 1,4-dihydroxy-2-naphthoate biosynthesis I	0	-0.558625706	1	0.004677243	1	1	2	8	0	10	0.619195046	0
GLUCARDEG-PWY	GLUCARDEG-PWY: D-glucarate degradation I|g__Citrobacter.s__Citrobacter_freundii	D-glucarate degradation I	GLUCARDEG-PWY: D-glucarate degradation I	0	-0.342432371	1	0.005383342	1	1	1	9	0	10	0.749226006	0
PWY0-1061	PWY0-1061: superpathway of L-alanine biosynthesis|g__Brachybacterium.s__Brachybacterium_muris	superpathway of L-alanine biosynthesis	PWY0-1061: superpathway of L-alanine biosynthesis	0	-0.197814344	1	0.005744127	1	1	3	25	0	28	0.900928793	0
P161-PWY	P161-PWY: acetylene degradation|g__Citrobacter.s__Citrobacter_freundii	acetylene degradation	P161-PWY: acetylene degradation	0	0.379285026	1	0.005860314	1	1	2	14	0	16	0.473684211	0
NAGLIPASYN-PWY	NAGLIPASYN-PWY: lipid IVA biosynthesis|g__Acinetobacter.s__Acinetobacter_towneri	lipid IVA biosynthesis	NAGLIPASYN-PWY: lipid IVA biosynthesis	0	-0.235356876	1	0.006686192	1	1	2	22	0	24	0.851393189	0
FASYN-INITIAL-PWY	FASYN-INITIAL-PWY: superpathway of fatty acid biosynthesis initiation (E. coli)|g__Bacteroides.s__Bacteroides_xylanisolvens	superpathway of fatty acid biosynthesis initiation (E. coli)	FASYN-INITIAL-PWY: superpathway of fatty acid biosynthesis initiation (E. coli)	0	-0.237255877	1	0.007105125	1	1	2	15	0	17	0.795665635	0
PWY-6527	PWY-6527: stachyose degradation|g__Citrobacter.s__Citrobacter_freundii	stachyose degradation	PWY-6527: stachyose degradation	0	-0.223210865	1	0.011385818	1	1	3	23	0	26	0.975232198	0
PWY-7539	PWY-7539: 6-hydroxymethyl-dihydropterin diphosphate biosynthesis III (Chlamydia)|g__Bacteroides.s__Bacteroides_ovatus	6-hydroxymethyl-dihydropterin diphosphate biosynthesis III (Chlamydia)	PWY-7539: 6-hydroxymethyl-dihydropterin diphosphate biosynthesis III (Chlamydia)	0	-0.393574509	1	0.014682485	1	1	1	12	0	13	0.736842105	0
PWY-5918	PWY-5918: superpathay of heme biosynthesis from glutamate|g__Citrobacter.s__Citrobacter_freundii	superpathay of heme biosynthesis from glutamate	PWY-5918: superpathay of heme biosynthesis from glutamate	0	0.948402682	1	0.014698554	1	1	1	3	0	4	0.145510836	0
P105-PWY	P105-PWY: TCA cycle IV (2-oxoglutarate decarboxylase)|g__Citrobacter.s__Citrobacter_freundii	TCA cycle IV (2-oxoglutarate decarboxylase)	P105-PWY: TCA cycle IV (2-oxoglutarate decarboxylase)	0	-1.790070798	1	0.015283824	1	1	1	4	0	5	0.66873065	0
PWY-6969	PWY-6969: TCA cycle V (2-oxoglutarate:ferredoxin oxidoreductase)|g__Citrobacter.s__Citrobacter_freundii	TCA cycle V (2-oxoglutarate	PWY-6969: TCA cycle V (2-oxoglutarate:ferredoxin oxidoreductase)	0	-1.715741148	1	0.020872592	1	1	1	4	0	5	0.66873065	0
DENOVOPURINE2-PWY	DENOVOPURINE2-PWY: superpathway of purine nucleotides de novo biosynthesis II|g__Haemophilus.s__Haemophilus_parainfluenzae	superpathway of purine nucleotides de novo biosynthesis II	DENOVOPURINE2-PWY: superpathway of purine nucleotides de novo biosynthesis II	0	4.48E-16	1	0.023822319	1	1	1	1	0	2	0.164086687	0
PWY-7184	PWY-7184: pyrimidine deoxyribonucleotides de novo biosynthesis I|g__Burkholderiales_noname.s__Burkholderiales_bacterium_1_1_47	pyrimidine deoxyribonucleotides de novo biosynthesis I	PWY-7184: pyrimidine deoxyribonucleotides de novo biosynthesis I	0	-0.231227606	1	0.026815722	1	1	2	20	0	22	0.736842105	0
PWY0-166	PWY0-166: superpathway of pyrimidine deoxyribonucleotides de novo biosynthesis (E. coli)|g__Burkholderiales_noname.s__Burkholderiales_bacterium_1_1_47	superpathway of pyrimidine deoxyribonucleotides de novo biosynthesis (E. coli)	PWY0-166: superpathway of pyrimidine deoxyribonucleotides de novo biosynthesis (E. coli)	0	-0.214997578	1	0.03512024	1	1	2	20	0	22	0.730650155	0
PWY-7013	PWY-7013: L-1,2-propanediol degradation|g__Citrobacter.s__Citrobacter_freundii	L-1,2-propanediol degradation	PWY-7013: L-1,2-propanediol degradation	0	-0.197858497	1	0.043208406	1	1	1	9	0	10	0.616099071	0
PWY-5154	PWY-5154: L-arginine biosynthesis III (via N-acetyl-L-citrulline)|g__Blautia.s__Ruminococcus_torques	L-arginine biosynthesis III (via N-acetyl-L-citrulline)	PWY-5154: L-arginine biosynthesis III (via N-acetyl-L-citrulline)	0	-0.828195721	1	0.061472482	1	1	1	8	0	9	0.947368421	0
GLUCONEO-PWY	GLUCONEO-PWY: gluconeogenesis I|g__Citrobacter.s__Citrobacter_freundii	gluconeogenesis I	GLUCONEO-PWY: gluconeogenesis I	0	0.287157485	1	0.063643926	1	1	1	4	0	5	0.238390093	0
PWY-7664	PWY-7664: oleate biosynthesis IV (anaerobic)|g__Bacteroides.s__Bacteroides_xylanisolvens	oleate biosynthesis IV (anaerobic)	PWY-7664: oleate biosynthesis IV (anaerobic)	0	-0.16601108	1	0.065891581	1	1	2	15	0	17	0.736842105	0
PWY0-862	PWY0-862: (5Z)-dodec-5-enoate biosynthesis|g__Bacteroides.s__Bacteroides_xylanisolvens	(5Z)-dodec-5-enoate biosynthesis	PWY0-862: (5Z)-dodec-5-enoate biosynthesis	0	-0.151027423	1	0.071132195	1	1	2	18	0	20	0.823529412	0
FASYN-ELONG-PWY	FASYN-ELONG-PWY: fatty acid elongation -- saturated|g__Bacteroides.s__Bacteroides_xylanisolvens	fatty acid elongation -- saturated	FASYN-ELONG-PWY: fatty acid elongation -- saturated	0	-0.15151891	1	0.093286116	1	1	2	15	0	17	0.736842105	0
PWY-6282	PWY-6282: palmitoleate biosynthesis I (from (5Z)-dodec-5-enoate)|g__Bacteroides.s__Bacteroides_xylanisolvens	palmitoleate biosynthesis I (from (5Z)-dodec-5-enoate)	PWY-6282: palmitoleate biosynthesis I (from (5Z)-dodec-5-enoate)	0	-0.151826092	1	0.098151447	1	1	2	15	0	17	0.736842105	0
PWY-7388	PWY-7388: octanoyl-[acyl-carrier protein] biosynthesis (mitochondria, yeast)|g__Bacteroides.s__Bacteroides_xylanisolvens	octanoyl-[acyl-carrier protein] biosynthesis (mitochondria, yeast)	PWY-7388: octanoyl-[acyl-carrier protein] biosynthesis (mitochondria, yeast)	0	-0.122922632	1	0.213118621	1	1	2	16	0	18	0.72755418	0
PWY0-1241	PWY0-1241: ADP-L-glycero-&beta;-D-manno-heptose biosynthesis|g__Citrobacter.s__Citrobacter_freundii	ADP-L-glycero-&beta;-D-manno-heptose biosynthesis	PWY0-1241: ADP-L-glycero-&beta;-D-manno-heptose biosynthesis	0	-0.123642582	1	0.29212387	1	1	1	12	0	13	0.811145511	0
PWY-5723	PWY-5723: Rubisco shunt|g__Citrobacter.s__Citrobacter_freundii	Rubisco shunt	PWY-5723: Rubisco shunt	0	-0.241700598	1	0.30087824	1	1	1	4	0	5	0.226006192	0
PWY-5920	PWY-5920: superpathway of heme biosynthesis from glycine|g__Enterobacter.s__Enterobacter_cloacae	superpathway of heme biosynthesis from glycine	PWY-5920: superpathway of heme biosynthesis from glycine	0	5.00E-17	1	0.351193834	1	1	1	1	0	2	0.07120743	0
HISDEG-PWY	HISDEG-PWY: L-histidine degradation I|g__Aeromonas.s__Aeromonas_hydrophila	L-histidine degradation I	HISDEG-PWY: L-histidine degradation I	0	-0.055881103	1	0.393581821	1	1	3	23	0	26	0.854489164	0
ANAEROFRUCAT-PWY	ANAEROFRUCAT-PWY: homolactic fermentation|g__Cronobacter.s__Cronobacter_sakazakii	homolactic fermentation	ANAEROFRUCAT-PWY: homolactic fermentation	0	0.306301062	1	0.397618911	1	1	1	4	0	5	0.167182663	0
PWY-841	PWY-841: superpathway of purine nucleotides de novo biosynthesis I|g__Citrobacter.s__Citrobacter_koseri	superpathway of purine nucleotides de novo biosynthesis I	PWY-841: superpathway of purine nucleotides de novo biosynthesis I	0	0.5511454	1	0.427505946	1	1	1	7	0	8	0.507739938	0
PWY-7242	PWY-7242: D-fructuronate degradation|g__Citrobacter.s__Citrobacter_freundii	D-fructuronate degradation	PWY-7242: D-fructuronate degradation	0	-0.46416639	1	0.481089551	1	1	1	12	0	13	0.978328173	0
POLYAMSYN-PWY	POLYAMSYN-PWY: superpathway of polyamine biosynthesis I|g__Escherichia.s__Escherichia_coli	superpathway of polyamine biosynthesis I	POLYAMSYN-PWY: superpathway of polyamine biosynthesis I	0	0.500324903	1	0.511275265	1	1	1	6	0	7	0.594427245	0
PWY-7187	PWY-7187: pyrimidine deoxyribonucleotides de novo biosynthesis II|g__Brachybacterium.s__Brachybacterium_muris	pyrimidine deoxyribonucleotides de novo biosynthesis II	PWY-7187: pyrimidine deoxyribonucleotides de novo biosynthesis II	0	0.053221872	1	0.562570828	1	1	1	3	0	4	0.452012384	0
DAPLYSINESYN-PWY	DAPLYSINESYN-PWY: L-lysine biosynthesis I|g__Actinomyces.s__Actinomyces_odontolyticus	L-lysine biosynthesis I	DAPLYSINESYN-PWY: L-lysine biosynthesis I	0	-0.03535285	1	0.680148678	1	1	2	21	0	23	0.715170279	0
PWY-5173	PWY-5173: superpathway of acetyl-CoA biosynthesis|g__Citrobacter.s__Citrobacter_freundii	superpathway of acetyl-CoA biosynthesis	PWY-5173: superpathway of acetyl-CoA biosynthesis	0	0.008157207	1	0.907071181	1	1	2	16	0	18	0.789473684	0
P4-PWY	P4-PWY: superpathway of L-lysine, L-threonine and L-methionine biosynthesis I|g__Enterobacter.s__Enterobacter_cloacae	superpathway of L-lysine, L-threonine and L-methionine biosynthesis I	P4-PWY: superpathway of L-lysine, L-threonine and L-methionine biosynthesis I	0	-0.023187369	1	0.911176057	1	1	1	1	0	2	0.226006192	0
3-HYDROXYPHENYLACETATE-DEGRADATION-PWY	3-HYDROXYPHENYLACETATE-DEGRADATION-PWY: 4-hydroxyphenylacetate degradation|g__Escherichia.s__Escherichia_coli	4-hydroxyphenylacetate degradation	3-HYDROXYPHENYLACETATE-DEGRADATION-PWY: 4-hydroxyphenylacetate degradation	0	0	1	1	1	1	0	0	0	0	NA	0
7ALPHADEHYDROX-PWY	7ALPHADEHYDROX-PWY: cholate degradation (bacteria, anaerobic)|g__Lachnospiraceae_noname.s__Lachnospiraceae_bacterium_5_1_57FAA	cholate degradation (bacteria, anaerobic)	7ALPHADEHYDROX-PWY: cholate degradation (bacteria, anaerobic)	0	0	1	1	1	1	0	0	0	0	NA	0
AEROBACTINSYN-PWY	AEROBACTINSYN-PWY: aerobactin biosynthesis|g__Escherichia.s__Escherichia_albertii	aerobactin biosynthesis	AEROBACTINSYN-PWY: aerobactin biosynthesis	0	0	1	1	1	1	0	0	0	0	NA	0
ALLANTOINDEG-PWY	ALLANTOINDEG-PWY: superpathway of allantoin degradation in yeast|g__Klebsiella.s__Klebsiella_pneumoniae	superpathway of allantoin degradation in yeast	ALLANTOINDEG-PWY: superpathway of allantoin degradation in yeast	0	0	1	1	1	1	1	1	0	2	0.092879257	0
ARGDEG-PWY	ARGDEG-PWY: superpathway of L-arginine, putrescine, and 4-aminobutanoate degradation|g__Escherichia.s__Escherichia_coli	superpathway of L-arginine, putrescine, and 4-aminobutanoate degradation	ARGDEG-PWY: superpathway of L-arginine, putrescine, and 4-aminobutanoate degradation	0	0	1	1	1	1	0	0	0	0	NA	0
ARGORNPROST-PWY	ARGORNPROST-PWY: arginine, ornithine and proline interconversion|g__Enterococcus.s__Enterococcus_faecium	arginine, ornithine and proline interconversion	ARGORNPROST-PWY: arginine, ornithine and proline interconversion	0	0	1	1	1	1	0	0	0	0	NA	0
CATECHOL-ORTHO-CLEAVAGE-PWY	CATECHOL-ORTHO-CLEAVAGE-PWY: catechol degradation to &beta;-ketoadipate|g__Escherichia.s__Escherichia_fergusonii	catechol degradation to &beta;-ketoadipate	CATECHOL-ORTHO-CLEAVAGE-PWY: catechol degradation to &beta;-ketoadipate	0	0	1	1	1	1	0	0	0	0	NA	0
CITRULBIO-PWY	CITRULBIO-PWY: L-citrulline biosynthesis|g__Lactococcus.s__Lactococcus_lactis	L-citrulline biosynthesis	CITRULBIO-PWY: L-citrulline biosynthesis	0	0	1	1	1	1	0	0	0	0	NA	0
COLANSYN-PWY	COLANSYN-PWY: colanic acid building blocks biosynthesis|g__Escherichia.s__Escherichia_coli	colanic acid building blocks biosynthesis	COLANSYN-PWY: colanic acid building blocks biosynthesis	0	0	1	1	1	1	0	0	0	0	NA	0
ECASYN-PWY	ECASYN-PWY: enterobacterial common antigen biosynthesis|g__Citrobacter.s__Citrobacter_freundii	enterobacterial common antigen biosynthesis	ECASYN-PWY: enterobacterial common antigen biosynthesis	0	0	1	1	1	1	0	0	0	0	NA	0
ERGOSTEROL-SYN-PWY	ERGOSTEROL-SYN-PWY: superpathway of ergosterol biosynthesis I|g__Saccharomyces.s__Saccharomyces_cerevisiae	superpathway of ergosterol biosynthesis I	ERGOSTEROL-SYN-PWY: superpathway of ergosterol biosynthesis I	0	0	1	1	1	1	0	0	0	0	NA	0
FAO-PWY	FAO-PWY: fatty acid &beta;-oxidation I|g__Aeromonas.s__Aeromonas_hydrophila	fatty acid &beta;-oxidation I	FAO-PWY: fatty acid &beta;-oxidation I	0	0	1	1	1	1	0	0	0	0	NA	0
FOLSYN-PWY	FOLSYN-PWY: superpathway of tetrahydrofolate biosynthesis and salvage|g__Escherichia.s__Escherichia_coli	superpathway of tetrahydrofolate biosynthesis and salvage	FOLSYN-PWY: superpathway of tetrahydrofolate biosynthesis and salvage	0	0	1	1	1	1	0	0	0	0	NA	0
FUC-RHAMCAT-PWY	FUC-RHAMCAT-PWY: superpathway of fucose and rhamnose degradation|g__Citrobacter.s__Citrobacter_freundii	superpathway of fucose and rhamnose degradation	FUC-RHAMCAT-PWY: superpathway of fucose and rhamnose degradation	0	0	1	1	1	1	0	0	0	0	NA	0
GALACT-GLUCUROCAT-PWY	GALACT-GLUCUROCAT-PWY: superpathway of hexuronide and hexuronate degradation|g__Escherichia.s__Escherichia_albertii	superpathway of hexuronide and hexuronate degradation	GALACT-GLUCUROCAT-PWY: superpathway of hexuronide and hexuronate degradation	0	0	1	1	1	1	0	0	0	0	NA	0
GLUCUROCAT-PWY	GLUCUROCAT-PWY: superpathway of &beta;-D-glucuronide and D-glucuronate degradation|g__Cronobacter.s__Cronobacter_sakazakii	superpathway of &beta;-D-glucuronide and D-glucuronate degradation	GLUCUROCAT-PWY: superpathway of &beta;-D-glucuronide and D-glucuronate degradation	0	0	1	1	1	1	0	0	0	0	NA	0
GLYCOCAT-PWY	GLYCOCAT-PWY: glycogen degradation I (bacterial)|g__Saccharomyces.s__Saccharomyces_cerevisiae	glycogen degradation I (bacterial)	GLYCOCAT-PWY: glycogen degradation I (bacterial)	0	0	1	1	1	1	0	0	0	0	NA	0
GLYCOL-GLYOXDEG-PWY	GLYCOL-GLYOXDEG-PWY: superpathway of glycol metabolism and degradation|g__Citrobacter.s__Citrobacter_koseri	superpathway of glycol metabolism and degradation	GLYCOL-GLYOXDEG-PWY: superpathway of glycol metabolism and degradation	0	0	1	1	1	1	0	0	0	0	NA	0
HEXITOLDEGSUPER-PWY	HEXITOLDEGSUPER-PWY: superpathway of hexitol degradation (bacteria)|g__Citrobacter.s__Citrobacter_freundii	superpathway of hexitol degradation (bacteria)	HEXITOLDEGSUPER-PWY: superpathway of hexitol degradation (bacteria)	0	0	1	1	1	1	0	0	0	0	NA	0
KDO-NAGLIPASYN-PWY	KDO-NAGLIPASYN-PWY: superpathway of (Kdo)2-lipid A biosynthesis|g__Citrobacter.s__Citrobacter_freundii	superpathway of (Kdo)2-lipid A biosynthesis	KDO-NAGLIPASYN-PWY: superpathway of (Kdo)2-lipid A biosynthesis	0	0	1	1	1	1	0	0	0	0	NA	0
KETOGLUCONMET-PWY	KETOGLUCONMET-PWY: ketogluconate metabolism|g__Citrobacter.s__Citrobacter_freundii	ketogluconate metabolism	KETOGLUCONMET-PWY: ketogluconate metabolism	0	0	1	1	1	1	0	0	0	0	NA	0
LPSSYN-PWY	LPSSYN-PWY: superpathway of lipopolysaccharide biosynthesis|g__Escherichia.s__Escherichia_albertii	superpathway of lipopolysaccharide biosynthesis	LPSSYN-PWY: superpathway of lipopolysaccharide biosynthesis	0	0	1	1	1	1	0	0	0	0	NA	0
METHANOGENESIS-PWY	METHANOGENESIS-PWY: methanogenesis from H2 and CO2|g__Methanobrevibacter.s__Methanobrevibacter_smithii	methanogenesis from H2 and CO2	METHANOGENESIS-PWY: methanogenesis from H2 and CO2	0	0	1	1	1	1	0	0	0	0	NA	0
METHGLYUT-PWY	METHGLYUT-PWY: superpathway of methylglyoxal degradation|g__Escherichia.s__Escherichia_coli	superpathway of methylglyoxal degradation	METHGLYUT-PWY: superpathway of methylglyoxal degradation	0	0	1	1	1	1	0	0	0	0	NA	0
NADSYN-PWY	NADSYN-PWY: NAD biosynthesis II (from tryptophan)|g__Saccharomyces.s__Saccharomyces_cerevisiae	NAD biosynthesis II (from tryptophan)	NADSYN-PWY: NAD biosynthesis II (from tryptophan)	0	0	1	1	1	1	0	0	0	0	NA	0
ORNARGDEG-PWY	ORNARGDEG-PWY: superpathway of L-arginine and L-ornithine degradation|g__Escherichia.s__Escherichia_coli	superpathway of L-arginine and L-ornithine degradation	ORNARGDEG-PWY: superpathway of L-arginine and L-ornithine degradation	0	0	1	1	1	1	0	0	0	0	NA	0
ORNDEG-PWY	ORNDEG-PWY: superpathway of ornithine degradation|g__Escherichia.s__Escherichia_coli	superpathway of ornithine degradation	ORNDEG-PWY: superpathway of ornithine degradation	0	0	1	1	1	1	0	0	0	0	NA	0
P122-PWY	P122-PWY: heterolactic fermentation|g__Enterobacter.s__Enterobacter_cloacae	heterolactic fermentation	P122-PWY: heterolactic fermentation	0	0	1	1	1	1	0	0	0	0	NA	0
P125-PWY	P125-PWY: superpathway of (R,R)-butanediol biosynthesis|g__Lactococcus.s__Lactococcus_lactis	superpathway of (R,R)-butanediol biosynthesis	P125-PWY: superpathway of (R,R)-butanediol biosynthesis	0	0	1	1	1	1	0	0	0	0	NA	0
P163-PWY	P163-PWY: L-lysine fermentation to acetate and butanoate|g__Fusobacterium.s__Fusobacterium_nucleatum	L-lysine fermentation to acetate and butanoate	P163-PWY: L-lysine fermentation to acetate and butanoate	0	0	1	1	1	1	0	0	0	0	NA	0
P185-PWY	P185-PWY: formaldehyde assimilation III (dihydroxyacetone cycle)|g__Citrobacter.s__Citrobacter_freundii	formaldehyde assimilation III (dihydroxyacetone cycle)	P185-PWY: formaldehyde assimilation III (dihydroxyacetone cycle)	0	0	1	1	1	1	0	0	0	0	NA	0
P261-PWY	P261-PWY: coenzyme M biosynthesis I|g__Methanosphaera.s__Methanosphaera_stadtmanae	coenzyme M biosynthesis I	P261-PWY: coenzyme M biosynthesis I	0	0	1	1	1	1	0	0	0	0	NA	0
P441-PWY	P441-PWY: superpathway of N-acetylneuraminate degradation|g__Citrobacter.s__Citrobacter_freundii	superpathway of N-acetylneuraminate degradation	P441-PWY: superpathway of N-acetylneuraminate degradation	0	0	1	1	1	1	0	0	0	0	NA	0
POLYISOPRENSYN-PWY	POLYISOPRENSYN-PWY: polyisoprenoid biosynthesis (E. coli)|g__Escherichia.s__Escherichia_albertii	polyisoprenoid biosynthesis (E. coli)	POLYISOPRENSYN-PWY: polyisoprenoid biosynthesis (E. coli)	0	0	1	1	1	1	0	0	0	0	NA	0
PROTOCATECHUATE-ORTHO-CLEAVAGE-PWY	PROTOCATECHUATE-ORTHO-CLEAVAGE-PWY: protocatechuate degradation II (ortho-cleavage pathway)|g__Escherichia.s__Escherichia_fergusonii	protocatechuate degradation II (ortho-cleavage pathway)	PROTOCATECHUATE-ORTHO-CLEAVAGE-PWY: protocatechuate degradation II (ortho-cleavage pathway)	0	0	1	1	1	1	1	4	0	5	0.284829721	0
PWY-1861	PWY-1861: formaldehyde assimilation II (RuMP Cycle)|g__Blautia.s__Ruminococcus_obeum	formaldehyde assimilation II (RuMP Cycle)	PWY-1861: formaldehyde assimilation II (RuMP Cycle)	0	0	1	1	1	1	0	0	0	0	NA	0
PWY-2723	PWY-2723: trehalose degradation V|g__Cronobacter.s__Cronobacter_sakazakii	trehalose degradation V	PWY-2723: trehalose degradation V	0	0	1	1	1	1	0	0	0	0	NA	0
PWY-3502	PWY-3502: superpathway of NAD biosynthesis in eukaryotes|g__Saccharomyces.s__Saccharomyces_cerevisiae	superpathway of NAD biosynthesis in eukaryotes	PWY-3502: superpathway of NAD biosynthesis in eukaryotes	0	0	1	1	1	1	0	0	0	0	NA	0
PWY-3781	PWY-3781: aerobic respiration I (cytochrome c)|g__Aeromonas.s__Aeromonas_hydrophila	aerobic respiration I (cytochrome c)	PWY-3781: aerobic respiration I (cytochrome c)	0	0	1	1	1	1	0	0	0	0	NA	0
PWY-4361	PWY-4361: S-methyl-5-thio-&alpha;-D-ribose 1-phosphate degradation|g__Klebsiella.s__Klebsiella_oxytoca	S-methyl-5-thio-&alpha;-D-ribose 1-phosphate degradation	PWY-4361: S-methyl-5-thio-&alpha;-D-ribose 1-phosphate degradation	0	0	1	1	1	1	0	0	0	0	NA	0
PWY-4984	PWY-4984: urea cycle|g__Clostridium.s__Clostridium_celatum	urea cycle	PWY-4984: urea cycle	0	0	1	1	1	1	0	0	0	0	NA	0
PWY-5005	PWY-5005: biotin biosynthesis II|g__Veillonella.s__Veillonella_dispar	biotin biosynthesis II	PWY-5005: biotin biosynthesis II	0	0	1	1	1	1	0	0	0	0	NA	0
PWY-5028	PWY-5028: L-histidine degradation II|g__Pseudomonas.s__Pseudomonas_aeruginosa	L-histidine degradation II	PWY-5028: L-histidine degradation II	0	0	1	1	1	1	0	0	0	0	NA	0
PWY-5067	PWY-5067: glycogen biosynthesis II (from UDP-D-Glucose)|g__Saccharomyces.s__Saccharomyces_cerevisiae	glycogen biosynthesis II (from UDP-D-Glucose)	PWY-5067: glycogen biosynthesis II (from UDP-D-Glucose)	0	0	1	1	1	1	0	0	0	0	NA	0
PWY-5079	PWY-5079: L-phenylalanine degradation III|g__Saccharomyces.s__Saccharomyces_cerevisiae	L-phenylalanine degradation III	PWY-5079: L-phenylalanine degradation III	0	0	1	1	1	1	0	0	0	0	NA	0
PWY-5080	PWY-5080: very long chain fatty acid biosynthesis I|g__Saccharomyces.s__Saccharomyces_cerevisiae	very long chain fatty acid biosynthesis I	PWY-5080: very long chain fatty acid biosynthesis I	0	0	1	1	1	1	0	0	0	0	NA	0
PWY-5121	PWY-5121: superpathway of geranylgeranyl diphosphate biosynthesis II (via MEP)|g__Cronobacter.s__Cronobacter_sakazakii	superpathway of geranylgeranyl diphosphate biosynthesis II (via MEP)	PWY-5121: superpathway of geranylgeranyl diphosphate biosynthesis II (via MEP)	0	0	1	1	1	1	0	0	0	0	NA	0
PWY-5129	PWY-5129: sphingolipid biosynthesis (plants)|g__Saccharomyces.s__Saccharomyces_cerevisiae	sphingolipid biosynthesis (plants)	PWY-5129: sphingolipid biosynthesis (plants)	0	0	1	1	1	1	0	0	0	0	NA	0
PWY-5136	PWY-5136: fatty acid &beta;-oxidation II (peroxisome)|g__Citrobacter.s__Citrobacter_freundii	fatty acid &beta;-oxidation II (peroxisome)	PWY-5136: fatty acid &beta;-oxidation II (peroxisome)	0	0	1	1	1	1	0	0	0	0	NA	0
PWY-5138	PWY-5138: unsaturated, even numbered fatty acid &beta;-oxidation|g__Aeromonas.s__Aeromonas_hydrophila	unsaturated, even numbered fatty acid &beta;-oxidation	PWY-5138: unsaturated, even numbered fatty acid &beta;-oxidation	0	0	1	1	1	1	0	0	0	0	NA	0
PWY-5177	PWY-5177: glutaryl-CoA degradation|g__Coprococcus.s__Coprococcus_catus	glutaryl-CoA degradation	PWY-5177: glutaryl-CoA degradation	0	0	1	1	1	1	0	0	0	0	NA	0
PWY-5181	PWY-5181: toluene degradation III (aerobic) (via p-cresol)|g__Escherichia.s__Escherichia_fergusonii	toluene degradation III (aerobic) (via p-cresol)	PWY-5181: toluene degradation III (aerobic) (via p-cresol)	0	0	1	1	1	1	0	0	0	0	NA	0
PWY-5198	PWY-5198: factor 420 biosynthesis|g__Methanobrevibacter.s__Methanobrevibacter_smithii	factor 420 biosynthesis	PWY-5198: factor 420 biosynthesis	0	0	1	1	1	1	0	0	0	0	NA	0
PWY-5304	PWY-5304: superpathway of sulfur oxidation (Acidianus ambivalens)|g__Saccharomyces.s__Saccharomyces_cerevisiae	superpathway of sulfur oxidation (Acidianus ambivalens)	PWY-5304: superpathway of sulfur oxidation (Acidianus ambivalens)	0	0	1	1	1	1	0	0	0	0	NA	0
PWY-5306	PWY-5306: superpathway of thiosulfate metabolism (Desulfovibrio sulfodismutans)|g__Saccharomyces.s__Saccharomyces_cerevisiae	superpathway of thiosulfate metabolism (Desulfovibrio sulfodismutans)	PWY-5306: superpathway of thiosulfate metabolism (Desulfovibrio sulfodismutans)	0	0	1	1	1	1	0	0	0	0	NA	0
PWY-5345	PWY-5345: superpathway of L-methionine biosynthesis (by sulfhydrylation)|g__Saccharomyces.s__Saccharomyces_cerevisiae	superpathway of L-methionine biosynthesis (by sulfhydrylation)	PWY-5345: superpathway of L-methionine biosynthesis (by sulfhydrylation)	0	0	1	1	1	1	0	0	0	0	NA	0
PWY-5415	PWY-5415: catechol degradation I (meta-cleavage pathway)|g__Klebsiella.s__Klebsiella_pneumoniae	catechol degradation I (meta-cleavage pathway)	PWY-5415: catechol degradation I (meta-cleavage pathway)	0	0	1	1	1	1	1	1	0	2	0.19504644	0
PWY-5417	PWY-5417: catechol degradation III (ortho-cleavage pathway)|g__Escherichia.s__Escherichia_fergusonii	catechol degradation III (ortho-cleavage pathway)	PWY-5417: catechol degradation III (ortho-cleavage pathway)	0	0	1	1	1	1	0	0	0	0	NA	0
PWY-5431	PWY-5431: aromatic compounds degradation via &beta;-ketoadipate|g__Escherichia.s__Escherichia_fergusonii	aromatic compounds degradation via &beta;-ketoadipate	PWY-5431: aromatic compounds degradation via &beta;-ketoadipate	0	0	1	1	1	1	0	0	0	0	NA	0
PWY-5464	PWY-5464: superpathway of cytosolic glycolysis (plants), pyruvate dehydrogenase and TCA cycle|g__Saccharomyces.s__Saccharomyces_cerevisiae	superpathway of cytosolic glycolysis (plants), pyruvate dehydrogenase and TCA cycle	PWY-5464: superpathway of cytosolic glycolysis (plants), pyruvate dehydrogenase and TCA cycle	0	0	1	1	1	1	0	0	0	0	NA	0
PWY-561	PWY-561: superpathway of glyoxylate cycle and fatty acid degradation|g__Citrobacter.s__Citrobacter_freundii	superpathway of glyoxylate cycle and fatty acid degradation	PWY-561: superpathway of glyoxylate cycle and fatty acid degradation	0	0	1	1	1	1	0	0	0	0	NA	0
PWY-5651	PWY-5651: L-tryptophan degradation to 2-amino-3-carboxymuconate semialdehyde|g__Saccharomyces.s__Saccharomyces_cerevisiae	L-tryptophan degradation to 2-amino-3-carboxymuconate semialdehyde	PWY-5651: L-tryptophan degradation to 2-amino-3-carboxymuconate semialdehyde	0	0	1	1	1	1	0	0	0	0	NA	0
PWY-5656	PWY-5656: mannosylglycerate biosynthesis I|g__Escherichia.s__Escherichia_coli	mannosylglycerate biosynthesis I	PWY-5656: mannosylglycerate biosynthesis I	0	0	1	1	1	1	0	0	0	0	NA	0
PWY-5675	PWY-5675: nitrate reduction V (assimilatory)|g__Enterobacter.s__Enterobacter_asburiae	nitrate reduction V (assimilatory)	PWY-5675: nitrate reduction V (assimilatory)	0	0	1	1	1	1	1	1	0	2	0.06501548	0
PWY-5705	PWY-5705: allantoin degradation to glyoxylate III|g__Citrobacter.s__Citrobacter_freundii	allantoin degradation to glyoxylate III	PWY-5705: allantoin degradation to glyoxylate III	0	0	1	1	1	1	0	0	0	0	NA	0
PWY-5747	PWY-5747: 2-methylcitrate cycle II|g__Citrobacter.s__Citrobacter_freundii	2-methylcitrate cycle II	PWY-5747: 2-methylcitrate cycle II	0	0	1	1	1	1	0	0	0	0	NA	0
PWY-5870	PWY-5870: ubiquinol-8 biosynthesis (eukaryotic)|g__Saccharomyces.s__Saccharomyces_cerevisiae	ubiquinol-8 biosynthesis (eukaryotic)	PWY-5870: ubiquinol-8 biosynthesis (eukaryotic)	0	0	1	1	1	1	0	0	0	0	NA	0
PWY-5871	PWY-5871: ubiquinol-9 biosynthesis (eukaryotic)|g__Saccharomyces.s__Saccharomyces_cerevisiae	ubiquinol-9 biosynthesis (eukaryotic)	PWY-5871: ubiquinol-9 biosynthesis (eukaryotic)	0	0	1	1	1	1	0	0	0	0	NA	0
PWY-5872	PWY-5872: ubiquinol-10 biosynthesis (eukaryotic)|g__Saccharomyces.s__Saccharomyces_cerevisiae	ubiquinol-10 biosynthesis (eukaryotic)	PWY-5872: ubiquinol-10 biosynthesis (eukaryotic)	0	0	1	1	1	1	0	0	0	0	NA	0
PWY-5873	PWY-5873: ubiquinol-7 biosynthesis (eukaryotic)|g__Saccharomyces.s__Saccharomyces_cerevisiae	ubiquinol-7 biosynthesis (eukaryotic)	PWY-5873: ubiquinol-7 biosynthesis (eukaryotic)	0	0	1	1	1	1	0	0	0	0	NA	0
PWY-5910	PWY-5910: superpathway of geranylgeranyldiphosphate biosynthesis I (via mevalonate)|g__Saccharomyces.s__Saccharomyces_cerevisiae	superpathway of geranylgeranyldiphosphate biosynthesis I (via mevalonate)	PWY-5910: superpathway of geranylgeranyldiphosphate biosynthesis I (via mevalonate)	0	0	1	1	1	1	0	0	0	0	NA	0
PWY-5941	PWY-5941: glycogen degradation II (eukaryotic)|g__Saccharomyces.s__Saccharomyces_cerevisiae	glycogen degradation II (eukaryotic)	PWY-5941: glycogen degradation II (eukaryotic)	0	0	1	1	1	1	0	0	0	0	NA	0
PWY-6074	PWY-6074: zymosterol biosynthesis|g__Saccharomyces.s__Saccharomyces_cerevisiae	zymosterol biosynthesis	PWY-6074: zymosterol biosynthesis	0	0	1	1	1	1	0	0	0	0	NA	0
PWY-6075	PWY-6075: ergosterol biosynthesis I|g__Saccharomyces.s__Saccharomyces_cerevisiae	ergosterol biosynthesis I	PWY-6075: ergosterol biosynthesis I	0	0	1	1	1	1	0	0	0	0	NA	0
PWY-6143	PWY-6143: CMP-pseudaminate biosynthesis|g__Campylobacter.s__Campylobacter_coli	CMP-pseudaminate biosynthesis	PWY-6143: CMP-pseudaminate biosynthesis	0	0	1	1	1	1	0	0	0	0	NA	0
PWY-6167	PWY-6167: flavin biosynthesis II (archaea)|g__Methanobrevibacter.s__Methanobrevibacter_smithii	flavin biosynthesis II (archaea)	PWY-6167: flavin biosynthesis II (archaea)	0	0	1	1	1	1	0	0	0	0	NA	0
PWY-6182	PWY-6182: superpathway of salicylate degradation|g__Escherichia.s__Escherichia_fergusonii	superpathway of salicylate degradation	PWY-6182: superpathway of salicylate degradation	0	0	1	1	1	1	0	0	0	0	NA	0
PWY-6185	PWY-6185: 4-methylcatechol degradation (ortho cleavage)|g__Escherichia.s__Escherichia_fergusonii	4-methylcatechol degradation (ortho cleavage)	PWY-6185: 4-methylcatechol degradation (ortho cleavage)	0	0	1	1	1	1	0	0	0	0	NA	0
PWY-6309	PWY-6309: L-tryptophan degradation XI (mammalian, via kynurenine)|g__Saccharomyces.s__Saccharomyces_cerevisiae	L-tryptophan degradation XI (mammalian, via kynurenine)	PWY-6309: L-tryptophan degradation XI (mammalian, via kynurenine)	0	0	1	1	1	1	0	0	0	0	NA	0
PWY-6318	PWY-6318: L-phenylalanine degradation IV (mammalian, via side chain)|g__Escherichia.s__Escherichia_albertii	L-phenylalanine degradation IV (mammalian, via side chain)	PWY-6318: L-phenylalanine degradation IV (mammalian, via side chain)	0	0	1	1	1	1	1	2	0	3	0.086687307	0
PWY-6351	PWY-6351: D-myo-inositol (1,4,5)-trisphosphate biosynthesis|g__Saccharomyces.s__Saccharomyces_cerevisiae	D-myo-inositol (1,4,5)-trisphosphate biosynthesis	PWY-6351: D-myo-inositol (1,4,5)-trisphosphate biosynthesis	0	0	1	1	1	1	0	0	0	0	NA	0
PWY-6353	PWY-6353: purine nucleotides degradation II (aerobic)|g__Escherichia.s__Escherichia_albertii	purine nucleotides degradation II (aerobic)	PWY-6353: purine nucleotides degradation II (aerobic)	0	0	1	1	1	1	0	0	0	0	NA	0
PWY-6433	PWY-6433: hydroxylated fatty acid biosynthesis (plants)|g__Saccharomyces.s__Saccharomyces_cerevisiae	hydroxylated fatty acid biosynthesis (plants)	PWY-6433: hydroxylated fatty acid biosynthesis (plants)	0	0	1	1	1	1	0	0	0	0	NA	0
PWY-6467	PWY-6467: Kdo transfer to lipid IVA III (Chlamydia)|g__Escherichia.s__Escherichia_coli	Kdo transfer to lipid IVA III (Chlamydia)	PWY-6467: Kdo transfer to lipid IVA III (Chlamydia)	0	0	1	1	1	1	0	0	0	0	NA	0
PWY-6471	PWY-6471: peptidoglycan biosynthesis IV (Enterococcus faecium)|g__Streptococcus.s__Streptococcus_mitis_oralis_pneumoniae	peptidoglycan biosynthesis IV (Enterococcus faecium)	PWY-6471: peptidoglycan biosynthesis IV (Enterococcus faecium)	0	0	1	1	1	1	0	0	0	0	NA	0
PWY-6531	PWY-6531: mannitol cycle|g__Escherichia.s__Escherichia_coli	mannitol cycle	PWY-6531: mannitol cycle	0	0	1	1	1	1	0	0	0	0	NA	0
PWY-6545	PWY-6545: pyrimidine deoxyribonucleotides de novo biosynthesis III|g__Brachybacterium.s__Brachybacterium_muris	pyrimidine deoxyribonucleotides de novo biosynthesis III	PWY-6545: pyrimidine deoxyribonucleotides de novo biosynthesis III	0	0	1	1	1	1	0	0	0	0	NA	0
PWY-6595	PWY-6595: superpathway of guanosine nucleotides degradation (plants)|g__Blautia.s__Ruminococcus_obeum	superpathway of guanosine nucleotides degradation (plants)	PWY-6595: superpathway of guanosine nucleotides degradation (plants)	0	0	1	1	1	1	0	0	0	0	NA	0
PWY-6598	PWY-6598: sciadonate biosynthesis|g__Saccharomyces.s__Saccharomyces_cerevisiae	sciadonate biosynthesis	PWY-6598: sciadonate biosynthesis	0	0	1	1	1	1	0	0	0	0	NA	0
PWY-6606	PWY-6606: guanosine nucleotides degradation II|g__Blautia.s__Ruminococcus_obeum	guanosine nucleotides degradation II	PWY-6606: guanosine nucleotides degradation II	0	0	1	1	1	1	0	0	0	0	NA	0
PWY-6612	PWY-6612: superpathway of tetrahydrofolate biosynthesis|g__Escherichia.s__Escherichia_coli	superpathway of tetrahydrofolate biosynthesis	PWY-6612: superpathway of tetrahydrofolate biosynthesis	0	0	1	1	1	1	0	0	0	0	NA	0
PWY-6629	PWY-6629: superpathway of L-tryptophan biosynthesis|g__Citrobacter.s__Citrobacter_freundii	superpathway of L-tryptophan biosynthesis	PWY-6629: superpathway of L-tryptophan biosynthesis	0	0	1	1	1	1	0	0	0	0	NA	0
PWY-6660	PWY-6660: 2-heptyl-3-hydroxy-4(1H)-quinolone biosynthesis|g__Pseudomonas.s__Pseudomonas_aeruginosa	2-heptyl-3-hydroxy-4(1H)-quinolone biosynthesis	PWY-6660: 2-heptyl-3-hydroxy-4(1H)-quinolone biosynthesis	0	0	1	1	1	1	0	0	0	0	NA	0
PWY-6662	PWY-6662: superpathway of quinolone and alkylquinolone biosynthesis|g__Pseudomonas.s__Pseudomonas_aeruginosa	superpathway of quinolone and alkylquinolone biosynthesis	PWY-6662: superpathway of quinolone and alkylquinolone biosynthesis	0	0	1	1	1	1	0	0	0	0	NA	0
PWY-6749	PWY-6749: CMP-legionaminate biosynthesis I|g__Campylobacter.s__Campylobacter_coli	CMP-legionaminate biosynthesis I	PWY-6749: CMP-legionaminate biosynthesis I	0	0	1	1	1	1	0	0	0	0	NA	0
PWY-6823	PWY-6823: molybdenum cofactor biosynthesis|g__Citrobacter.s__Citrobacter_freundii	molybdenum cofactor biosynthesis	PWY-6823: molybdenum cofactor biosynthesis	0	0	1	1	1	1	0	0	0	0	NA	0
PWY-6829	PWY-6829: tRNA methylation (yeast)|g__Saccharomyces.s__Saccharomyces_cerevisiae	tRNA methylation (yeast)	PWY-6829: tRNA methylation (yeast)	0	0	1	1	1	1	0	0	0	0	NA	0
PWY-6837	PWY-6837: fatty acid beta-oxidation V (unsaturated, odd number, di-isomerase-dependent)|g__Cronobacter.s__Cronobacter_sakazakii	fatty acid beta-oxidation V (unsaturated, odd number, di-isomerase-dependent)	PWY-6837: fatty acid beta-oxidation V (unsaturated, odd number, di-isomerase-dependent)	0	0	1	1	1	1	0	0	0	0	NA	0
PWY-6891	PWY-6891: thiazole biosynthesis II (Bacillus)|g__Enterobacter.s__Enterobacter_cloacae	thiazole biosynthesis II (Bacillus)	PWY-6891: thiazole biosynthesis II (Bacillus)	0	0	1	1	1	1	2	4	0	6	0.300309598	0
PWY-6895	PWY-6895: superpathway of thiamin diphosphate biosynthesis II|g__Enterobacter.s__Enterobacter_cloacae	superpathway of thiamin diphosphate biosynthesis II	PWY-6895: superpathway of thiamin diphosphate biosynthesis II	0	0	1	1	1	1	0	0	0	0	NA	0
PWY-6981	PWY-6981: chitin biosynthesis|g__Saccharomyces.s__Saccharomyces_cerevisiae	chitin biosynthesis	PWY-6981: chitin biosynthesis	0	0	1	1	1	1	0	0	0	0	NA	0
PWY-7036	PWY-7036: very long chain fatty acid biosynthesis II|g__Saccharomyces.s__Saccharomyces_cerevisiae	very long chain fatty acid biosynthesis II	PWY-7036: very long chain fatty acid biosynthesis II	0	0	1	1	1	1	0	0	0	0	NA	0
PWY-7039	PWY-7039: phosphatidate metabolism, as a signaling molecule|g__Escherichia.s__Escherichia_coli	phosphatidate metabolism, as a signaling molecule	PWY-7039: phosphatidate metabolism, as a signaling molecule	0	0	1	1	1	1	0	0	0	0	NA	0
PWY-7053	PWY-7053: docosahexaenoate biosynthesis I (lower eukaryotes)|g__Saccharomyces.s__Saccharomyces_cerevisiae	docosahexaenoate biosynthesis I (lower eukaryotes)	PWY-7053: docosahexaenoate biosynthesis I (lower eukaryotes)	0	0	1	1	1	1	0	0	0	0	NA	0
PWY-7117	PWY-7117: C4 photosynthetic carbon assimilation cycle, PEPCK type|g__Cronobacter.s__Cronobacter_sakazakii	C4 photosynthetic carbon assimilation cycle, PEPCK type	PWY-7117: C4 photosynthetic carbon assimilation cycle, PEPCK type	0	0	1	1	1	1	0	0	0	0	NA	0
PWY-7118	PWY-7118: chitin degradation to ethanol|g__Saccharomyces.s__Saccharomyces_cerevisiae	chitin degradation to ethanol	PWY-7118: chitin degradation to ethanol	0	0	1	1	1	1	0	0	0	0	NA	0
PWY-7196	PWY-7196: superpathway of pyrimidine ribonucleosides salvage|g__Saccharomyces.s__Saccharomyces_cerevisiae	superpathway of pyrimidine ribonucleosides salvage	PWY-7196: superpathway of pyrimidine ribonucleosides salvage	0	0	1	1	1	1	0	0	0	0	NA	0
PWY-7198	PWY-7198: pyrimidine deoxyribonucleotides de novo biosynthesis IV|g__Escherichia.s__Escherichia_coli	pyrimidine deoxyribonucleotides de novo biosynthesis IV	PWY-7198: pyrimidine deoxyribonucleotides de novo biosynthesis IV	0	0	1	1	1	1	0	0	0	0	NA	0
PWY-7204	PWY-7204: pyridoxal 5'-phosphate salvage II (plants)|g__Klebsiella.s__Klebsiella_sp_MS_92_3	pyridoxal 5'-phosphate salvage II (plants)	PWY-7204: pyridoxal 5'-phosphate salvage II (plants)	0	0	1	1	1	1	0	0	0	0	NA	0
PWY-7209	PWY-7209: superpathway of pyrimidine ribonucleosides degradation|g__Entamoeba.s__Entamoeba_dispar	superpathway of pyrimidine ribonucleosides degradation	PWY-7209: superpathway of pyrimidine ribonucleosides degradation	0	0	1	1	1	1	0	0	0	0	NA	0
PWY-7210	PWY-7210: pyrimidine deoxyribonucleotides biosynthesis from CTP|g__Escherichia.s__Escherichia_coli	pyrimidine deoxyribonucleotides biosynthesis from CTP	PWY-7210: pyrimidine deoxyribonucleotides biosynthesis from CTP	0	0	1	1	1	1	0	0	0	0	NA	0
PWY-7211	PWY-7211: superpathway of pyrimidine deoxyribonucleotides de novo biosynthesis|g__Escherichia.s__Escherichia_coli	superpathway of pyrimidine deoxyribonucleotides de novo biosynthesis	PWY-7211: superpathway of pyrimidine deoxyribonucleotides de novo biosynthesis	0	0	1	1	1	1	0	0	0	0	NA	0
PWY-7235	PWY-7235: superpathway of ubiquinol-6 biosynthesis (eukaryotic)|g__Saccharomyces.s__Saccharomyces_cerevisiae	superpathway of ubiquinol-6 biosynthesis (eukaryotic)	PWY-7235: superpathway of ubiquinol-6 biosynthesis (eukaryotic)	0	0	1	1	1	1	0	0	0	0	NA	0
PWY-7245	PWY-7245: superpathway NAD/NADP - NADH/NADPH interconversion (yeast)|g__Saccharomyces.s__Saccharomyces_cerevisiae	superpathway NAD/NADP - NADH/NADPH interconversion (yeast)	PWY-7245: superpathway NAD/NADP - NADH/NADPH interconversion (yeast)	0	0	1	1	1	1	0	0	0	0	NA	0
PWY-7254	PWY-7254: TCA cycle VII (acetate-producers)|g__Citrobacter.s__Citrobacter_freundii	TCA cycle VII (acetate-producers)	PWY-7254: TCA cycle VII (acetate-producers)	0	0	1	1	1	1	0	0	0	0	NA	0
PWY-7268	PWY-7268: NAD/NADP-NADH/NADPH cytosolic interconversion (yeast)|g__Saccharomyces.s__Saccharomyces_cerevisiae	NAD/NADP-NADH/NADPH cytosolic interconversion (yeast)	PWY-7268: NAD/NADP-NADH/NADPH cytosolic interconversion (yeast)	0	0	1	1	1	1	0	0	0	0	NA	0
PWY-7269	PWY-7269: NAD/NADP-NADH/NADPH mitochondrial interconversion (yeast)|g__Cronobacter.s__Cronobacter_sakazakii	NAD/NADP-NADH/NADPH mitochondrial interconversion (yeast)	PWY-7269: NAD/NADP-NADH/NADPH mitochondrial interconversion (yeast)	0	0	1	1	1	1	0	0	0	0	NA	0
PWY-7279	PWY-7279: aerobic respiration II (cytochrome c) (yeast)|g__Citrobacter.s__Citrobacter_freundii	aerobic respiration II (cytochrome c) (yeast)	PWY-7279: aerobic respiration II (cytochrome c) (yeast)	0	0	1	1	1	1	0	0	0	0	NA	0
PWY-7283	PWY-7283: wybutosine biosynthesis|g__Saccharomyces.s__Saccharomyces_cerevisiae	wybutosine biosynthesis	PWY-7283: wybutosine biosynthesis	0	0	1	1	1	1	0	0	0	0	NA	0
PWY-7286	PWY-7286: 7-(3-amino-3-carboxypropyl)-wyosine biosynthesis|g__Saccharomyces.s__Saccharomyces_cerevisiae	7-(3-amino-3-carboxypropyl)-wyosine biosynthesis	PWY-7286: 7-(3-amino-3-carboxypropyl)-wyosine biosynthesis	0	0	1	1	1	1	0	0	0	0	NA	0
PWY-7288	PWY-7288: fatty acid &beta;-oxidation (peroxisome, yeast)|g__Saccharomyces.s__Saccharomyces_cerevisiae	fatty acid &beta;-oxidation (peroxisome, yeast)	PWY-7288: fatty acid &beta;-oxidation (peroxisome, yeast)	0	0	1	1	1	1	0	0	0	0	NA	0
PWY-7290	PWY-7290: Escherichia coli serotype O86 O-antigen biosynthesis|g__Escherichia.s__Escherichia_coli	Escherichia coli serotype O86 O-antigen biosynthesis	PWY-7290: Escherichia coli serotype O86 O-antigen biosynthesis	0	0	1	1	1	1	0	0	0	0	NA	0
PWY-7315	PWY-7315: dTDP-N-acetylthomosamine biosynthesis|g__Citrobacter.s__Citrobacter_freundii	dTDP-N-acetylthomosamine biosynthesis	PWY-7315: dTDP-N-acetylthomosamine biosynthesis	0	0	1	1	1	1	0	0	0	0	NA	0
PWY-7316	PWY-7316: dTDP-N-acetylviosamine biosynthesis|g__Escherichia.s__Escherichia_coli	dTDP-N-acetylviosamine biosynthesis	PWY-7316: dTDP-N-acetylviosamine biosynthesis	0	0	1	1	1	1	0	0	0	0	NA	0
PWY-7323	PWY-7323: superpathway of GDP-mannose-derived O-antigen building blocks biosynthesis|g__Bacteroides.s__Bacteroides_ovatus	superpathway of GDP-mannose-derived O-antigen building blocks biosynthesis	PWY-7323: superpathway of GDP-mannose-derived O-antigen building blocks biosynthesis	0	0	1	1	1	1	0	0	0	0	NA	0
PWY-7328	PWY-7328: superpathway of UDP-glucose-derived O-antigen building blocks biosynthesis|g__Escherichia.s__Escherichia_coli	superpathway of UDP-glucose-derived O-antigen building blocks biosynthesis	PWY-7328: superpathway of UDP-glucose-derived O-antigen building blocks biosynthesis	0	0	1	1	1	1	0	0	0	0	NA	0
PWY-7371	PWY-7371: 1,4-dihydroxy-6-naphthoate biosynthesis II|g__Alistipes.s__Alistipes_finegoldii	1,4-dihydroxy-6-naphthoate biosynthesis II	PWY-7371: 1,4-dihydroxy-6-naphthoate biosynthesis II	0	0	1	1	1	1	0	0	0	0	NA	0
PWY-7385	PWY-7385: 1,3-propanediol biosynthesis (engineered)|g__Saccharomyces.s__Saccharomyces_cerevisiae	1,3-propanediol biosynthesis (engineered)	PWY-7385: 1,3-propanediol biosynthesis (engineered)	0	0	1	1	1	1	0	0	0	0	NA	0
PWY-7391	PWY-7391: isoprene biosynthesis II (engineered)|g__Saccharomyces.s__Saccharomyces_cerevisiae	isoprene biosynthesis II (engineered)	PWY-7391: isoprene biosynthesis II (engineered)	0	0	1	1	1	1	0	0	0	0	NA	0
PWY-7409	PWY-7409: phospholipid remodeling (phosphatidylethanolamine, yeast)|g__Escherichia.s__Escherichia_albertii	phospholipid remodeling (phosphatidylethanolamine, yeast)	PWY-7409: phospholipid remodeling (phosphatidylethanolamine, yeast)	0	0	1	1	1	1	0	0	0	0	NA	0
PWY-7411	PWY-7411: superpathway of phosphatidate biosynthesis (yeast)|g__Saccharomyces.s__Saccharomyces_cerevisiae	superpathway of phosphatidate biosynthesis (yeast)	PWY-7411: superpathway of phosphatidate biosynthesis (yeast)	0	0	1	1	1	1	0	0	0	0	NA	0
PWY-7420	PWY-7420: monoacylglycerol metabolism (yeast)|g__Saccharomyces.s__Saccharomyces_cerevisiae	monoacylglycerol metabolism (yeast)	PWY-7420: monoacylglycerol metabolism (yeast)	0	0	1	1	1	1	0	0	0	0	NA	0
PWY-7446	PWY-7446: sulfoglycolysis|g__Citrobacter.s__Citrobacter_freundii	sulfoglycolysis	PWY-7446: sulfoglycolysis	0	0	1	1	1	1	0	0	0	0	NA	0
PWY-7456	PWY-7456: mannan degradation|g__Bacteroides.s__Bacteroides_ovatus	mannan degradation	PWY-7456: mannan degradation	0	0	1	1	1	1	0	0	0	0	NA	0
PWY-7546	PWY-7546: diphthamide biosynthesis (eukaryotes)|g__Saccharomyces.s__Saccharomyces_cerevisiae	diphthamide biosynthesis (eukaryotes)	PWY-7546: diphthamide biosynthesis (eukaryotes)	0	0	1	1	1	1	0	0	0	0	NA	0
PWY-7592	PWY-7592: arachidonate biosynthesis III (metazoa)|g__Saccharomyces.s__Saccharomyces_cerevisiae	arachidonate biosynthesis III (metazoa)	PWY-7592: arachidonate biosynthesis III (metazoa)	0	0	1	1	1	1	0	0	0	0	NA	0
PWY-7619	PWY-7619: juniperonate biosynthesis|g__Saccharomyces.s__Saccharomyces_cerevisiae	juniperonate biosynthesis	PWY-7619: juniperonate biosynthesis	0	0	1	1	1	1	0	0	0	0	NA	0
PWY-821	PWY-821: superpathway of sulfur amino acid biosynthesis (Saccharomyces cerevisiae)|g__Saccharomyces.s__Saccharomyces_cerevisiae	superpathway of sulfur amino acid biosynthesis (Saccharomyces cerevisiae)	PWY-821: superpathway of sulfur amino acid biosynthesis (Saccharomyces cerevisiae)	0	0	1	1	1	1	0	0	0	0	NA	0
PWY-922	PWY-922: mevalonate pathway I|g__Corynebacterium.s__Corynebacterium_amycolatum	mevalonate pathway I	PWY-922: mevalonate pathway I	0	0	1	1	1	1	0	0	0	0	NA	0
PWY0-1338	PWY0-1338: polymyxin resistance|g__Aeromonas.s__Aeromonas_hydrophila	polymyxin resistance	PWY0-1338: polymyxin resistance	0	0	1	1	1	1	0	0	0	0	NA	0
PWY0-1415	PWY0-1415: superpathway of heme biosynthesis from uroporphyrinogen-III|g__Cronobacter.s__Cronobacter_sakazakii	superpathway of heme biosynthesis from uroporphyrinogen-III	PWY0-1415: superpathway of heme biosynthesis from uroporphyrinogen-III	0	0	1	1	1	1	1	1	0	2	0.037151703	0
PWY0-1479	PWY0-1479: tRNA processing|g__Burkholderiales_noname.s__Burkholderiales_bacterium_1_1_47	tRNA processing	PWY0-1479: tRNA processing	0	0	1	1	1	1	0	0	0	0	NA	0
PWY0-1533	PWY0-1533: methylphosphonate degradation I|g__Escherichia.s__Escherichia_coli	methylphosphonate degradation I	PWY0-1533: methylphosphonate degradation I	0	0	1	1	1	1	0	0	0	0	NA	0
PWY0-321	PWY0-321: phenylacetate degradation I (aerobic)|g__Escherichia.s__Escherichia_coli	phenylacetate degradation I (aerobic)	PWY0-321: phenylacetate degradation I (aerobic)	0	0	1	1	1	1	0	0	0	0	NA	0
PWY0-42	PWY0-42: 2-methylcitrate cycle I|g__Citrobacter.s__Citrobacter_freundii	2-methylcitrate cycle I	PWY0-42: 2-methylcitrate cycle I	0	0	1	1	1	1	0	0	0	0	NA	0
PWY0-781	PWY0-781: aspartate superpathway|g__Enterobacter.s__Enterobacter_cloacae	aspartate superpathway	PWY0-781: aspartate superpathway	0	0	1	1	1	1	0	0	0	0	NA	0
PWY1F-823	PWY1F-823: leucopelargonidin and leucocyanidin biosynthesis|g__Streptococcus.s__Streptococcus_mitis_oralis_pneumoniae	leucopelargonidin and leucocyanidin biosynthesis	PWY1F-823: leucopelargonidin and leucocyanidin biosynthesis	0	0	1	1	1	1	0	0	0	0	NA	0
PWY3O-19	PWY3O-19: ubiquinol-6 biosynthesis from 4-hydroxybenzoate (eukaryotic)|g__Saccharomyces.s__Saccharomyces_cerevisiae	ubiquinol-6 biosynthesis from 4-hydroxybenzoate (eukaryotic)	PWY3O-19: ubiquinol-6 biosynthesis from 4-hydroxybenzoate (eukaryotic)	0	0	1	1	1	1	0	0	0	0	NA	0
PWY4LZ-257	PWY4LZ-257: superpathway of fermentation (Chlamydomonas reinhardtii)|g__Cronobacter.s__Cronobacter_sakazakii	superpathway of fermentation (Chlamydomonas reinhardtii)	PWY4LZ-257: superpathway of fermentation (Chlamydomonas reinhardtii)	0	0	1	1	1	1	0	0	0	0	NA	0
PWY66-375	PWY66-375: leukotriene biosynthesis|g__Saccharomyces.s__Saccharomyces_cerevisiae	leukotriene biosynthesis	PWY66-375: leukotriene biosynthesis	0	0	1	1	1	1	0	0	0	0	NA	0
PWY66-388	PWY66-388: fatty acid &alpha;-oxidation III|g__Saccharomyces.s__Saccharomyces_cerevisiae	fatty acid &alpha;-oxidation III	PWY66-388: fatty acid &alpha;-oxidation III	0	0	1	1	1	1	0	0	0	0	NA	0
PWY66-389	PWY66-389: phytol degradation|g__Cronobacter.s__Cronobacter_sakazakii	phytol degradation	PWY66-389: phytol degradation	0	0	1	1	1	1	0	0	0	0	NA	0
PWY66-398	PWY66-398: TCA cycle III (animals)|g__Saccharomyces.s__Saccharomyces_cerevisiae	TCA cycle III (animals)	PWY66-398: TCA cycle III (animals)	0	0	1	1	1	1	0	0	0	0	NA	0
PWY66-400	PWY66-400: glycolysis VI (metazoan)|g__Bacteroides.s__Bacteroides_ovatus	glycolysis VI (metazoan)	PWY66-400: glycolysis VI (metazoan)	0	0	1	1	1	1	0	0	0	0	NA	0
PWYG-321	PWYG-321: mycolate biosynthesis|g__Paracoccus.s__Paracoccus_denitrificans	mycolate biosynthesis	PWYG-321: mycolate biosynthesis	0	0	1	1	1	1	0	0	0	0	NA	0
PYRIDNUCSAL-PWY	PYRIDNUCSAL-PWY: NAD salvage pathway I|g__Citrobacter.s__Citrobacter_freundii	NAD salvage pathway I	PYRIDNUCSAL-PWY: NAD salvage pathway I	0	0	1	1	1	1	0	0	0	0	NA	0
RIBOSYN2-PWY	RIBOSYN2-PWY: flavin biosynthesis I (bacteria and plants)|g__Citrobacter.s__Citrobacter_koseri	flavin biosynthesis I (bacteria and plants)	RIBOSYN2-PWY: flavin biosynthesis I (bacteria and plants)	0	0	1	1	1	1	0	0	0	0	NA	0
SPHINGOLIPID-SYN-PWY	SPHINGOLIPID-SYN-PWY: sphingolipid biosynthesis (yeast)|g__Saccharomyces.s__Saccharomyces_cerevisiae	sphingolipid biosynthesis (yeast)	SPHINGOLIPID-SYN-PWY: sphingolipid biosynthesis (yeast)	0	0	1	1	1	1	0	0	0	0	NA	0
THISYN-PWY	THISYN-PWY: superpathway of thiamin diphosphate biosynthesis I|g__Enterobacter.s__Enterobacter_cloacae	superpathway of thiamin diphosphate biosynthesis I	THISYN-PWY: superpathway of thiamin diphosphate biosynthesis I	0	0	1	1	1	1	1	2	0	3	0.021671827	0
TRIGLSYN-PWY	TRIGLSYN-PWY: diacylglycerol and triacylglycerol biosynthesis|g__Saccharomyces.s__Saccharomyces_cerevisiae	diacylglycerol and triacylglycerol biosynthesis	TRIGLSYN-PWY: diacylglycerol and triacylglycerol biosynthesis	0	0	1	1	1	1	0	0	0	0	NA	0
UDPNACETYLGALSYN-PWY	UDPNACETYLGALSYN-PWY: UDP-N-acetyl-D-glucosamine biosynthesis II|g__Saccharomyces.s__Saccharomyces_cerevisiae	UDP-N-acetyl-D-glucosamine biosynthesis II	UDPNACETYLGALSYN-PWY: UDP-N-acetyl-D-glucosamine biosynthesis II	0	0	1	1	1	1	0	0	0	0	NA	0
