# Supplementary material for: Gut microbiome-mediated metabolism effects on immunity in rural and urban African populations
Source: Nat Commun. 2021 Aug 11;12:4845. doi: 10.1038/s41467-021-25213-2 (PMC8357928; doi:10.1038/s41467-021-25213-2)
Supplement: Supplementary file 19 — Source Data [file 41467_2021_25213_MOESM19_ESM.xlsx]

## Sheet: Fig. 1a
PID	Gender	Age
TZFG001	Male	35.5619
TZFG002	Male	27.77
TZFG003	Female	35.2307
TZFG004	Female	28.5448
TZFG005	Male	24.0876
TZFG006	Male	26.4723
TZFG007	Male	35.9562
TZFG008	Male	18.8309
TZFG009	Male	54.6174
TZFG010	Male	25.9384
TZFG011	Female	19.7317
TZFG012	Female	19.8467
TZFG013	Male	20.3997
TZFG014	Male	23.4004
TZFG015	Female	28.3504
TZFG016	Male	25.4894
TZFG017	Female	20.4381
TZFG018	Female	35.1294
TZFG020	Male	24.6489
TZFG021	Female	26.4668
TZFG022	Female	54.6776
TZFG023	Male	22.0315
TZFG024	Female	40.1506
TZFG025	Male	22.089
TZFG026	Male	29.1526
TZFG027	Female	26.9213
TZFG028	Female	46.9049
TZFG029	Male	39.6057
TZFG030	Male	22.9514
TZFG031	Male	21.4648
TZFG032	Male	40.3066
TZFG033	Female	30.204
TZFG034	Female	20.5777
TZFG035	Female	21.5633
TZFG036	Male	20.7556
TZFG037	Female	29.5989
TZFG038	Male	52.3559
TZFG039	Female	50.8966
TZFG040	Male	52.4079
TZFG041	Female	26.9049
TZFG042	Female	27.7207
TZFG043	Female	37.6728
TZFG044	Female	39.7262
TZFG045	Female	29.2156
TZFG046	Female	52.0356
TZFG047	Male	36.0027
TZFG048	Female	59.5264
TZFG049	Male	26.9049
TZFG050	Female	51.1157
TZFG051	Male	38.4586
TZFG052	Female	50.3491
TZFG053	Female	40.9665
TZFG054	Female	46.5462
TZFG055	Female	26.7981
TZFG056	Female	45.6564
TZFG057	Female	19.2526
TZFG058	Female	27.4689
TZFG059	Male	38.3107
TZFG060	Female	42.2094
TZFG061	Female	41.5003
TZFG062	Female	57.0185
TZFG063	Female	29.9877
TZFG064	Male	38.642
TZFG065	Male	25.1828
TZFG066	Male	26.3628
TZFG067	Male	21.6071
TZFG068	Male	24.5969
TZFG069	Male	22.2094
TZFG070	Male	27.6906
TZFG071	Female	39.9918
TZFG072	Female	24.0794
TZFG073	Female	23.5264
TZFG074	Female	20.1259
TZFG075	Female	20.7639
TZFG076	Male	21.5715
TZFG077	Male	21.3361
TZFG078	Male	21.5606
TZFG079	Male	20.1369
TZFG080	Female	25.3005
TZFG081	Female	49.2047
TZFG082	Female	31.6906
TZFG083	Female	20.4244
TZFG084	Male	23.9644
TZFG085	Female	25.0376
TZFG086	Female	24.2382
TZFG087	Female	25.2074
TZFG088	Male	24.052
TZFG089	Male	22.8528
TZFG090	Male	24.2355
TZFG091	Male	25.2676
TZFG092	Male	22.245
TZFG093	Female	23.6003
TZFG094	Male	22.2094
TZFG095	Female	21.3306
TZFG096	Female	30.9733
TZFG097	Female	38.7296
TZFG098	Female	28.5147
TZFG099	Male	24.0794
TZFG100	Female	45.8261
TZFG101	Male	26.7981
TZFG102	Male	49.347
TZFG103	Male	21.6263
TZFG104	Female	46.7132
TZFG105	Male	19.7372
TZFG106	Male	21.3087
TZFG107	Male	23.6359
TZFG108	Female	26.2313
TZFG109	Female	21.4757
TZFG110	Female	20.5311
TZFG111	Male	22.2669
TZFG112	Female	19.9781
TZFG113	Female	41.7029
TZFG114	Male	58.4422
TZFG115	Female	17.7577
TZFG116	Female	19.7755
TZFG117	Female	48.3833
TZFG118	Female	45.5441
TZFG119	Female	45.5277
TZFG120	Female	18.3491
TZFG121	Female	22.1328
TZFG122	Female	37.796
TZFG123	Male	20.2026
TZFG124	Female	21.7057
TZFG125	Male	48.8734
TZFG126	Female	38.8282
TZFG127	Female	39.7837
TZFG128	Male	33.3854
TZFG129	Female	24.2902
TZFG130	Female	20.345
TZFG131	Female	24.1232
TZFG132	Female	20.3997
TZFG133	Female	22.2971
TZFG134	Female	29.4675
TZFG135	Female	25.9028
TZFG136	Male	40.7009
TZFG137	Female	43.3621
TZFG138	Male	23.0171
TZFG139	Male	23.4771
TZFG140	Female	36.7255
TZFG141	Female	21.7659
TZFG142	Female	24.3258
TZFG143	Female	31.4086
TZFG144	Female	30.9514
TZFG145	Female	25.399
TZFG146	Female	33.1472
TZFG147	Male	26.8364
TZFG148	Female	34.7515
TZFG149	Male	25.0212
TZFG150	Female	36.9336
TZFG151	Female	23.5455
TZFG152	Female	22.5298
TZFG153	Male	24.5284
TZFG154	Female	21.7741
TZFG155	Female	29.6263
TZFG156	Female	23.0089
TZFG157	Female	18.1273
TZFG158	Male	34.2724
TZFG159	Male	22.6366
TZFG160	Female	20.1342
TZFG161	Male	20.7666
TZFG162	Female	26.8665
TZFG163	Female	54.8118
TZFG164	Male	39.8084
TZFG165	Female	20.4435
TZFG166	Female	22.1164
TZFG167	Female	23.6194
TZFG168	Male	19.8604
TZFG169	Male	19.8084
TZFG170	Male	19.7454
TZFG171	Male	25.2621
TZFG172	Female	27.0746
TZFG173	Female	26.245
TZFG174	Male	48.0164
TZFG175	Male	47.6687
TZFG176	Female	29.6619
TZFG177	Female	47.6468
TZFG178	Male	27.4059
TZFG179	Male	32.5092
TZFG180	Female	33.1554
TZFG181	Female	23.373
TZFG182	Male	30.0835
TZFG183	Male	31.2772
TZFG184	Female	29.0678
TZFG185	Female	23.6934
TZFG186	Male	42.2779
TZFG187	Male	46.7734
TZFG188	Female	37.4565
TZFG189	Female	30.1465
TZFG190	Female	24.5777
TZFG191	Male	34.9103
TZFG192	Male	20.011
TZFG193	Female	27.614
TZFG194	Female	33.3032
TZFG195	Female	22.8611
TZFG196	Female	61.0075
TZFG197	Female	39.1266
TZFG198	Female	45.1581
TZFG199	Female	22.0753
TZFG200	Female	18.8337
TZFG201	Female	19.2115
TZFG202	Male	21.8782
TZFG203	Female	22.2286
TZFG204	Male	29.8426
TZFG205	Male	36.0137
TZFG206	Male	25.191
TZFG207	Male	25.9959
TZFG208	Male	25.4018
TZFG209	Male	29.3607
TZFG210	Female	24.7885
TZFG211	Male	25.024
TZFG212	Male	42.1684
TZFG213	Female	20.8816
TZFG214	Male	34.2861
TZFG215	Female	23.2772
TZFG216	Female	19.4196
TZFG217	Male	32.6489
TZFG218	Female	19.4689
TZFG219	Male	31.655
TZFG220	Male	60.167
TZFG221	Female	20.2519
TZFG222	Male	37.859
TZFG223	Male	35.6003
TZFG224	Male	19.6249
TZFG225	Female	54.1766
TZFG226	Male	19.2142
TZFG227	Male	36.3422
TZFG228	Male	27.2005
TZFG229	Male	28.0739
TZFG230	Female	42.6968
TZFG231	Male	30.2861
TZFG232	Male	29.6591
TZFG233	Female	20.3943
TZFG234	Male	27.9918
TZFG235	Male	19.8385
TZFG236	Female	19.7782
TZFG237	Male	23.2142
TZFG238	Male	22.0507
TZFG239	Female	40.9172
TZFG240	Female	20.5941
TZFG241	Female	20.2464
TZFG242	Male	25.9274
TZFG243	Male	27.8905
TZFG244	Female	52.5366
TZFG245	Male	48.961
TZFG246	Female	46.2396
TZFG247	Female	19.5236
TZFG248	Female	46.8611
TZFG249	Male	52.8323
TZFG250	Female	37.2512
TZFG251	Male	39.8877
TZFG252	Female	19.3238
TZFG253	Female	43.9069
TZFG254	Female	42.9651
TZFG255	Male	37.3388
TZFG256	Female	54.9213
TZFG257	Male	30.256
TZFG258	Female	39.3785
TZFG259	Female	36.3559
TZFG260	Female	36.8734
TZFG261	Female	47.9151
TZFG262	Female	47.3539
TZFG263	Male	35.6742
TZFG264	Male	32.9281
TZFG265	Female	38.1656
TZFG266	Male	51.2854
TZFG267	Female	40.1752
TZFG268	Male	35.7454
TZFG269	Female	53.6235
TZFG270	Female	42.1054
TZFG271	Female	53.2923
TZFG272	Female	37.3744
TZFG273	Female	49.5852
TZFG274	Male	32.104
TZFG275	Male	58.3929
TZFG276	Female	33.4428
TZFG277	Male	40.1999
TZFG278	Male	61.9247
TZFG279	Male	40.668
TZFG280	Female	59.0308
TZFG281	Male	43.2225
TZFG282	Male	45.6975
TZFG283	Male	45.3963
TZFG284	Female	39.6605
TZFG285	Female	32.2437
TZFG286	Female	40.3066
TZFG287	Male	50.3984
TZFG288	Male	37.6728
TZFG289	Male	39.937
TZFG290	Female	35.4141
TZFG291	Male	59.3593
TZFG292	Male	37.9357
TZFG293	Male	38.412
TZFG294	Male	49.4018
TZFG295	Male	33.8946
TZFG296	Male	40.1588
TZFG297	Male	32.9911
TZFG298	Male	38.9049
TZFG299	Male	33.1882
TZFG300	Male	37.7385
TZFG301	Male	41.5715
TZFG302	Male	36.2765
TZFG303	Male	46.9624
TZFG304	Male	56.5667
TZFG305	Male	35.3457
TZFG306	Male	52.9774
TZFG307	Female	53.9795
TZFG308	Male	31.373
TZFG309	Male	42.9788
TZFG310	Male	66.4312
TZFG311	Male	35.6715
TZFG312	Male	31.9808
TZFG313	Male	37.6454
TZFG314	Male	48.6023
TZFG315	Male	30.3956
TZFG316	Male	32.0274
TZFG317	Male	46.4285
TZFG318	Male	37.0678
TZFG319	Male	36.9692
TZFG320	Male	50.0287
TZFGP01	Female	36
TZFGP02	Female	35
TZFGP03	Male	40
TZFGP04	Male	23

## Sheet: Fig. 1b
Taxonomy	Sample	Abundance	Top	Residency_Area	Ascomycota	Phylum
Euryarchaeota	TZFG015	1.77822	53.7885	Rural	0	Euryarchaeota (0.78 %)
Actinobacteria	TZFG015	4.74943	53.7885	Rural	0	Actinobacteria (7.63 %)
Bacteroidetes	TZFG015	23.1025	53.7885	Rural	0	Bacteroidetes (23.15 %)
Firmicutes	TZFG015	53.7885	53.7885	Rural	0	Firmicutes (63.60 %)
Fusobacteria	TZFG015	0	53.7885	Rural	0	Fusobacteria (0.00 %)
Proteobacteria	TZFG015	4.9896	53.7885	Rural	0	Proteobacteria (3.06 %)
Spirochaetes	TZFG015	11.1999	53.7885	Rural	0	Spirochaetes (0.79 %)
Verrucomicrobia	TZFG015	0.39185	53.7885	Rural	0	Verrucomicrobia (0.90 %)
Ascomycota	TZFG015	0	53.7885	Rural	0	Ascomycota (0.08 %)
Euryarchaeota	TZFG034	0	68.4671	Rural	0	Euryarchaeota (0.78 %)
Actinobacteria	TZFG034	3.32348	68.4671	Rural	0	Actinobacteria (7.63 %)
Bacteroidetes	TZFG034	21.742	68.4671	Rural	0	Bacteroidetes (23.15 %)
Firmicutes	TZFG034	68.4671	68.4671	Rural	0	Firmicutes (63.60 %)
Fusobacteria	TZFG034	0.12091	68.4671	Rural	0	Fusobacteria (0.00 %)
Proteobacteria	TZFG034	6.34648	68.4671	Rural	0	Proteobacteria (3.06 %)
Spirochaetes	TZFG034	0	68.4671	Rural	0	Spirochaetes (0.79 %)
Verrucomicrobia	TZFG034	0	68.4671	Rural	0	Verrucomicrobia (0.90 %)
Ascomycota	TZFG034	0	68.4671	Rural	0	Ascomycota (0.08 %)
Euryarchaeota	TZFG036	0	35.4044	Rural	0	Euryarchaeota (0.78 %)
Actinobacteria	TZFG036	8.22807	35.4044	Rural	0	Actinobacteria (7.63 %)
Bacteroidetes	TZFG036	56.2973	35.4044	Rural	0	Bacteroidetes (23.15 %)
Firmicutes	TZFG036	35.4044	35.4044	Rural	0	Firmicutes (63.60 %)
Fusobacteria	TZFG036	0	35.4044	Rural	0	Fusobacteria (0.00 %)
Proteobacteria	TZFG036	0.05255	35.4044	Rural	0	Proteobacteria (3.06 %)
Spirochaetes	TZFG036	0	35.4044	Rural	0	Spirochaetes (0.79 %)
Verrucomicrobia	TZFG036	0.01765	35.4044	Rural	0	Verrucomicrobia (0.90 %)
Ascomycota	TZFG036	0	35.4044	Rural	0	Ascomycota (0.08 %)
Euryarchaeota	TZFG038	0.43368	73.7856	Rural	0	Euryarchaeota (0.78 %)
Actinobacteria	TZFG038	2.68566	73.7856	Rural	0	Actinobacteria (7.63 %)
Bacteroidetes	TZFG038	20.047	73.7856	Rural	0	Bacteroidetes (23.15 %)
Firmicutes	TZFG038	73.7856	73.7856	Rural	0	Firmicutes (63.60 %)
Fusobacteria	TZFG038	0	73.7856	Rural	0	Fusobacteria (0.00 %)
Proteobacteria	TZFG038	2.92447	73.7856	Rural	0	Proteobacteria (3.06 %)
Spirochaetes	TZFG038	0	73.7856	Rural	0	Spirochaetes (0.79 %)
Verrucomicrobia	TZFG038	0.1235	73.7856	Rural	0	Verrucomicrobia (0.90 %)
Ascomycota	TZFG038	0	73.7856	Rural	0	Ascomycota (0.08 %)
Euryarchaeota	TZFG058	0.71751	44.4378	Rural	0	Euryarchaeota (0.78 %)
Actinobacteria	TZFG058	13.736	44.4378	Rural	0	Actinobacteria (7.63 %)
Bacteroidetes	TZFG058	36.8039	44.4378	Rural	0	Bacteroidetes (23.15 %)
Firmicutes	TZFG058	44.4378	44.4378	Rural	0	Firmicutes (63.60 %)
Fusobacteria	TZFG058	0	44.4378	Rural	0	Fusobacteria (0.00 %)
Proteobacteria	TZFG058	4.30479	44.4378	Rural	0	Proteobacteria (3.06 %)
Spirochaetes	TZFG058	0	44.4378	Rural	0	Spirochaetes (0.79 %)
Verrucomicrobia	TZFG058	0	44.4378	Rural	0	Verrucomicrobia (0.90 %)
Ascomycota	TZFG058	0	44.4378	Rural	0	Ascomycota (0.08 %)
Euryarchaeota	TZFG060	0	61.2984	Rural	0	Euryarchaeota (0.78 %)
Actinobacteria	TZFG060	9.72502	61.2984	Rural	0	Actinobacteria (7.63 %)
Bacteroidetes	TZFG060	16.1778	61.2984	Rural	0	Bacteroidetes (23.15 %)
Firmicutes	TZFG060	61.2984	61.2984	Rural	0	Firmicutes (63.60 %)
Fusobacteria	TZFG060	0	61.2984	Rural	0	Fusobacteria (0.00 %)
Proteobacteria	TZFG060	1.10455	61.2984	Rural	0	Proteobacteria (3.06 %)
Spirochaetes	TZFG060	11.6942	61.2984	Rural	0	Spirochaetes (0.79 %)
Verrucomicrobia	TZFG060	0	61.2984	Rural	0	Verrucomicrobia (0.90 %)
Ascomycota	TZFG060	0	61.2984	Rural	0	Ascomycota (0.08 %)
Euryarchaeota	TZFG061	0	69.7143	Rural	0	Euryarchaeota (0.78 %)
Actinobacteria	TZFG061	3.30424	69.7143	Rural	0	Actinobacteria (7.63 %)
Bacteroidetes	TZFG061	5.91095	69.7143	Rural	0	Bacteroidetes (23.15 %)
Firmicutes	TZFG061	69.7143	69.7143	Rural	0	Firmicutes (63.60 %)
Fusobacteria	TZFG061	0.11784	69.7143	Rural	0	Fusobacteria (0.00 %)
Proteobacteria	TZFG061	20.9527	69.7143	Rural	0	Proteobacteria (3.06 %)
Spirochaetes	TZFG061	0	69.7143	Rural	0	Spirochaetes (0.79 %)
Verrucomicrobia	TZFG061	0	69.7143	Rural	0	Verrucomicrobia (0.90 %)
Ascomycota	TZFG061	0	69.7143	Rural	0	Ascomycota (0.08 %)
Euryarchaeota	TZFG062	0.37922	49.6334	Rural	0	Euryarchaeota (0.78 %)
Actinobacteria	TZFG062	35.7033	49.6334	Rural	0	Actinobacteria (7.63 %)
Bacteroidetes	TZFG062	13.3492	49.6334	Rural	0	Bacteroidetes (23.15 %)
Firmicutes	TZFG062	49.6334	49.6334	Rural	0	Firmicutes (63.60 %)
Fusobacteria	TZFG062	0	49.6334	Rural	0	Fusobacteria (0.00 %)
Proteobacteria	TZFG062	0.93484	49.6334	Rural	0	Proteobacteria (3.06 %)
Spirochaetes	TZFG062	0	49.6334	Rural	0	Spirochaetes (0.79 %)
Verrucomicrobia	TZFG062	0	49.6334	Rural	0	Verrucomicrobia (0.90 %)
Ascomycota	TZFG062	0	49.6334	Rural	0	Ascomycota (0.08 %)
Euryarchaeota	TZFG079	1.13716	62.1742	Rural	0	Euryarchaeota (0.78 %)
Actinobacteria	TZFG079	19.1853	62.1742	Rural	0	Actinobacteria (7.63 %)
Bacteroidetes	TZFG079	16.3008	62.1742	Rural	0	Bacteroidetes (23.15 %)
Firmicutes	TZFG079	62.1742	62.1742	Rural	0	Firmicutes (63.60 %)
Fusobacteria	TZFG079	0	62.1742	Rural	0	Fusobacteria (0.00 %)
Proteobacteria	TZFG079	1.20249	62.1742	Rural	0	Proteobacteria (3.06 %)
Spirochaetes	TZFG079	0	62.1742	Rural	0	Spirochaetes (0.79 %)
Verrucomicrobia	TZFG079	0	62.1742	Rural	0	Verrucomicrobia (0.90 %)
Ascomycota	TZFG079	0	62.1742	Rural	0	Ascomycota (0.08 %)
Euryarchaeota	TZFG082	0	78.1692	Rural	0	Euryarchaeota (0.78 %)
Actinobacteria	TZFG082	4.24028	78.1692	Rural	0	Actinobacteria (7.63 %)
Bacteroidetes	TZFG082	14.2099	78.1692	Rural	0	Bacteroidetes (23.15 %)
Firmicutes	TZFG082	78.1692	78.1692	Rural	0	Firmicutes (63.60 %)
Fusobacteria	TZFG082	0	78.1692	Rural	0	Fusobacteria (0.00 %)
Proteobacteria	TZFG082	0.84554	78.1692	Rural	0	Proteobacteria (3.06 %)
Spirochaetes	TZFG082	0	78.1692	Rural	0	Spirochaetes (0.79 %)
Verrucomicrobia	TZFG082	2.53513	78.1692	Rural	0	Verrucomicrobia (0.90 %)
Ascomycota	TZFG082	0	78.1692	Rural	0	Ascomycota (0.08 %)
Euryarchaeota	TZFG087	0	40.521	Rural	0	Euryarchaeota (0.78 %)
Actinobacteria	TZFG087	51.339	40.521	Rural	0	Actinobacteria (7.63 %)
Bacteroidetes	TZFG087	8.04366	40.521	Rural	0	Bacteroidetes (23.15 %)
Firmicutes	TZFG087	40.521	40.521	Rural	0	Firmicutes (63.60 %)
Fusobacteria	TZFG087	0	40.521	Rural	0	Fusobacteria (0.00 %)
Proteobacteria	TZFG087	0.09632	40.521	Rural	0	Proteobacteria (3.06 %)
Spirochaetes	TZFG087	0	40.521	Rural	0	Spirochaetes (0.79 %)
Verrucomicrobia	TZFG087	0	40.521	Rural	0	Verrucomicrobia (0.90 %)
Ascomycota	TZFG087	0	40.521	Rural	0	Ascomycota (0.08 %)
Euryarchaeota	TZFG093	0	58.943	Rural	0	Euryarchaeota (0.78 %)
Actinobacteria	TZFG093	5.07787	58.943	Rural	0	Actinobacteria (7.63 %)
Bacteroidetes	TZFG093	35.156	58.943	Rural	0	Bacteroidetes (23.15 %)
Firmicutes	TZFG093	58.943	58.943	Rural	0	Firmicutes (63.60 %)
Fusobacteria	TZFG093	0	58.943	Rural	0	Fusobacteria (0.00 %)
Proteobacteria	TZFG093	0.69153	58.943	Rural	0	Proteobacteria (3.06 %)
Spirochaetes	TZFG093	0	58.943	Rural	0	Spirochaetes (0.79 %)
Verrucomicrobia	TZFG093	0.13159	58.943	Rural	0	Verrucomicrobia (0.90 %)
Ascomycota	TZFG093	0	58.943	Rural	0	Ascomycota (0.08 %)
Euryarchaeota	TZFG102	0	61.6874	Rural	0	Euryarchaeota (0.78 %)
Actinobacteria	TZFG102	0.8778	61.6874	Rural	0	Actinobacteria (7.63 %)
Bacteroidetes	TZFG102	19.7546	61.6874	Rural	0	Bacteroidetes (23.15 %)
Firmicutes	TZFG102	61.6874	61.6874	Rural	0	Firmicutes (63.60 %)
Fusobacteria	TZFG102	0	61.6874	Rural	0	Fusobacteria (0.00 %)
Proteobacteria	TZFG102	17.6803	61.6874	Rural	0	Proteobacteria (3.06 %)
Spirochaetes	TZFG102	0	61.6874	Rural	0	Spirochaetes (0.79 %)
Verrucomicrobia	TZFG102	0	61.6874	Rural	0	Verrucomicrobia (0.90 %)
Ascomycota	TZFG102	0	61.6874	Rural	0	Ascomycota (0.08 %)
Euryarchaeota	TZFG137	0.57251	88.306	Rural	0	Euryarchaeota (0.78 %)
Actinobacteria	TZFG137	1.51414	88.306	Rural	0	Actinobacteria (7.63 %)
Bacteroidetes	TZFG137	8.63132	88.306	Rural	0	Bacteroidetes (23.15 %)
Firmicutes	TZFG137	88.306	88.306	Rural	0	Firmicutes (63.60 %)
Fusobacteria	TZFG137	0	88.306	Rural	0	Fusobacteria (0.00 %)
Proteobacteria	TZFG137	0.85445	88.306	Rural	0	Proteobacteria (3.06 %)
Spirochaetes	TZFG137	0	88.306	Rural	0	Spirochaetes (0.79 %)
Verrucomicrobia	TZFG137	0.12154	88.306	Rural	0	Verrucomicrobia (0.90 %)
Ascomycota	TZFG137	0	88.306	Rural	0	Ascomycota (0.08 %)
Euryarchaeota	TZFG143	0	70.1574	Rural	0	Euryarchaeota (0.78 %)
Actinobacteria	TZFG143	8.1689	70.1574	Rural	0	Actinobacteria (7.63 %)
Bacteroidetes	TZFG143	20.6565	70.1574	Rural	0	Bacteroidetes (23.15 %)
Firmicutes	TZFG143	70.1574	70.1574	Rural	0	Firmicutes (63.60 %)
Fusobacteria	TZFG143	0	70.1574	Rural	0	Fusobacteria (0.00 %)
Proteobacteria	TZFG143	1.01715	70.1574	Rural	0	Proteobacteria (3.06 %)
Spirochaetes	TZFG143	0	70.1574	Rural	0	Spirochaetes (0.79 %)
Verrucomicrobia	TZFG143	0	70.1574	Rural	0	Verrucomicrobia (0.90 %)
Ascomycota	TZFG143	0	70.1574	Rural	0	Ascomycota (0.08 %)
Euryarchaeota	TZFG148	0.00643	67.4349	Rural	0	Euryarchaeota (0.78 %)
Actinobacteria	TZFG148	3.66485	67.4349	Rural	0	Actinobacteria (7.63 %)
Bacteroidetes	TZFG148	26.5438	67.4349	Rural	0	Bacteroidetes (23.15 %)
Firmicutes	TZFG148	67.4349	67.4349	Rural	0	Firmicutes (63.60 %)
Fusobacteria	TZFG148	0	67.4349	Rural	0	Fusobacteria (0.00 %)
Proteobacteria	TZFG148	2.35006	67.4349	Rural	0	Proteobacteria (3.06 %)
Spirochaetes	TZFG148	0	67.4349	Rural	0	Spirochaetes (0.79 %)
Verrucomicrobia	TZFG148	0	67.4349	Rural	0	Verrucomicrobia (0.90 %)
Ascomycota	TZFG148	0	67.4349	Rural	0	Ascomycota (0.08 %)
Euryarchaeota	TZFG167	0.86173	80.2724	Rural	0	Euryarchaeota (0.78 %)
Actinobacteria	TZFG167	7.40983	80.2724	Rural	0	Actinobacteria (7.63 %)
Bacteroidetes	TZFG167	5.64524	80.2724	Rural	0	Bacteroidetes (23.15 %)
Firmicutes	TZFG167	80.2724	80.2724	Rural	0	Firmicutes (63.60 %)
Fusobacteria	TZFG167	0	80.2724	Rural	0	Fusobacteria (0.00 %)
Proteobacteria	TZFG167	1.86751	80.2724	Rural	0	Proteobacteria (3.06 %)
Spirochaetes	TZFG167	0	80.2724	Rural	0	Spirochaetes (0.79 %)
Verrucomicrobia	TZFG167	3.94328	80.2724	Rural	0	Verrucomicrobia (0.90 %)
Ascomycota	TZFG167	0	80.2724	Rural	0	Ascomycota (0.08 %)
Euryarchaeota	TZFG174	0.59324	67.4378	Rural	0	Euryarchaeota (0.78 %)
Actinobacteria	TZFG174	1.64598	67.4378	Rural	0	Actinobacteria (7.63 %)
Bacteroidetes	TZFG174	18.6305	67.4378	Rural	0	Bacteroidetes (23.15 %)
Firmicutes	TZFG174	67.4378	67.4378	Rural	0	Firmicutes (63.60 %)
Fusobacteria	TZFG174	0	67.4378	Rural	0	Fusobacteria (0.00 %)
Proteobacteria	TZFG174	1.23908	67.4378	Rural	0	Proteobacteria (3.06 %)
Spirochaetes	TZFG174	10.4535	67.4378	Rural	0	Spirochaetes (0.79 %)
Verrucomicrobia	TZFG174	0	67.4378	Rural	0	Verrucomicrobia (0.90 %)
Ascomycota	TZFG174	0	67.4378	Rural	0	Ascomycota (0.08 %)
Euryarchaeota	TZFG175	0.00644	67.7186	Rural	0	Euryarchaeota (0.78 %)
Actinobacteria	TZFG175	0.87279	67.7186	Rural	0	Actinobacteria (7.63 %)
Bacteroidetes	TZFG175	28.8145	67.7186	Rural	0	Bacteroidetes (23.15 %)
Firmicutes	TZFG175	67.7186	67.7186	Rural	0	Firmicutes (63.60 %)
Fusobacteria	TZFG175	0	67.7186	Rural	0	Fusobacteria (0.00 %)
Proteobacteria	TZFG175	1.10176	67.7186	Rural	0	Proteobacteria (3.06 %)
Spirochaetes	TZFG175	1.48591	67.7186	Rural	0	Spirochaetes (0.79 %)
Verrucomicrobia	TZFG175	0	67.7186	Rural	0	Verrucomicrobia (0.90 %)
Ascomycota	TZFG175	0	67.7186	Rural	0	Ascomycota (0.08 %)
Euryarchaeota	TZFG177	0.03224	71.0036	Rural	0	Euryarchaeota (0.78 %)
Actinobacteria	TZFG177	0.38671	71.0036	Rural	0	Actinobacteria (7.63 %)
Bacteroidetes	TZFG177	21.3641	71.0036	Rural	0	Bacteroidetes (23.15 %)
Firmicutes	TZFG177	71.0036	71.0036	Rural	0	Firmicutes (63.60 %)
Fusobacteria	TZFG177	0	71.0036	Rural	0	Fusobacteria (0.00 %)
Proteobacteria	TZFG177	6.81452	71.0036	Rural	0	Proteobacteria (3.06 %)
Spirochaetes	TZFG177	0.39891	71.0036	Rural	0	Spirochaetes (0.79 %)
Verrucomicrobia	TZFG177	0	71.0036	Rural	0	Verrucomicrobia (0.90 %)
Ascomycota	TZFG177	0	71.0036	Rural	0	Ascomycota (0.08 %)
Euryarchaeota	TZFG179	0	57.0781	Rural	0	Euryarchaeota (0.78 %)
Actinobacteria	TZFG179	1.80627	57.0781	Rural	0	Actinobacteria (7.63 %)
Bacteroidetes	TZFG179	38.7546	57.0781	Rural	0	Bacteroidetes (23.15 %)
Firmicutes	TZFG179	57.0781	57.0781	Rural	0	Firmicutes (63.60 %)
Fusobacteria	TZFG179	0	57.0781	Rural	0	Fusobacteria (0.00 %)
Proteobacteria	TZFG179	2.36103	57.0781	Rural	0	Proteobacteria (3.06 %)
Spirochaetes	TZFG179	0	57.0781	Rural	0	Spirochaetes (0.79 %)
Verrucomicrobia	TZFG179	0	57.0781	Rural	0	Verrucomicrobia (0.90 %)
Ascomycota	TZFG179	0	57.0781	Rural	0	Ascomycota (0.08 %)
Euryarchaeota	TZFG191	0	74.5694	Rural	0.00308	Euryarchaeota (0.78 %)
Actinobacteria	TZFG191	0.96511	74.5694	Rural	0.00308	Actinobacteria (7.63 %)
Bacteroidetes	TZFG191	20.2181	74.5694	Rural	0.00308	Bacteroidetes (23.15 %)
Firmicutes	TZFG191	74.5694	74.5694	Rural	0.00308	Firmicutes (63.60 %)
Fusobacteria	TZFG191	0	74.5694	Rural	0.00308	Fusobacteria (0.00 %)
Proteobacteria	TZFG191	4.24432	74.5694	Rural	0.00308	Proteobacteria (3.06 %)
Spirochaetes	TZFG191	0	74.5694	Rural	0.00308	Spirochaetes (0.79 %)
Verrucomicrobia	TZFG191	0	74.5694	Rural	0.00308	Verrucomicrobia (0.90 %)
Ascomycota	TZFG191	0.00308	74.5694	Rural	0.00308	Ascomycota (0.08 %)
Euryarchaeota	TZFG196	2.33153	64.4363	Rural	0	Euryarchaeota (0.78 %)
Actinobacteria	TZFG196	7.75913	64.4363	Rural	0	Actinobacteria (7.63 %)
Bacteroidetes	TZFG196	21.834	64.4363	Rural	0	Bacteroidetes (23.15 %)
Firmicutes	TZFG196	64.4363	64.4363	Rural	0	Firmicutes (63.60 %)
Fusobacteria	TZFG196	0	64.4363	Rural	0	Fusobacteria (0.00 %)
Proteobacteria	TZFG196	1.95713	64.4363	Rural	0	Proteobacteria (3.06 %)
Spirochaetes	TZFG196	0	64.4363	Rural	0	Spirochaetes (0.79 %)
Verrucomicrobia	TZFG196	1.68187	64.4363	Rural	0	Verrucomicrobia (0.90 %)
Ascomycota	TZFG196	0	64.4363	Rural	0	Ascomycota (0.08 %)
Euryarchaeota	TZFG218	1.39385	60.1841	Rural	0	Euryarchaeota (0.78 %)
Actinobacteria	TZFG218	33.3399	60.1841	Rural	0	Actinobacteria (7.63 %)
Bacteroidetes	TZFG218	2.77527	60.1841	Rural	0	Bacteroidetes (23.15 %)
Firmicutes	TZFG218	60.1841	60.1841	Rural	0	Firmicutes (63.60 %)
Fusobacteria	TZFG218	0	60.1841	Rural	0	Fusobacteria (0.00 %)
Proteobacteria	TZFG218	2.28388	60.1841	Rural	0	Proteobacteria (3.06 %)
Spirochaetes	TZFG218	0	60.1841	Rural	0	Spirochaetes (0.79 %)
Verrucomicrobia	TZFG218	0.02299	60.1841	Rural	0	Verrucomicrobia (0.90 %)
Ascomycota	TZFG218	0	60.1841	Rural	0	Ascomycota (0.08 %)
Euryarchaeota	TZFG225	0	75.2789	Rural	0	Euryarchaeota (0.78 %)
Actinobacteria	TZFG225	14.2565	75.2789	Rural	0	Actinobacteria (7.63 %)
Bacteroidetes	TZFG225	9.59949	75.2789	Rural	0	Bacteroidetes (23.15 %)
Firmicutes	TZFG225	75.2789	75.2789	Rural	0	Firmicutes (63.60 %)
Fusobacteria	TZFG225	0.00361	75.2789	Rural	0	Fusobacteria (0.00 %)
Proteobacteria	TZFG225	0.86145	75.2789	Rural	0	Proteobacteria (3.06 %)
Spirochaetes	TZFG225	0	75.2789	Rural	0	Spirochaetes (0.79 %)
Verrucomicrobia	TZFG225	0	75.2789	Rural	0	Verrucomicrobia (0.90 %)
Ascomycota	TZFG225	0	75.2789	Rural	0	Ascomycota (0.08 %)
Euryarchaeota	TZFG235	0.44508	78.5138	Rural	0.01472	Euryarchaeota (0.78 %)
Actinobacteria	TZFG235	1.75772	78.5138	Rural	0.01472	Actinobacteria (7.63 %)
Bacteroidetes	TZFG235	17.2289	78.5138	Rural	0.01472	Bacteroidetes (23.15 %)
Firmicutes	TZFG235	78.5138	78.5138	Rural	0.01472	Firmicutes (63.60 %)
Fusobacteria	TZFG235	0	78.5138	Rural	0.01472	Fusobacteria (0.00 %)
Proteobacteria	TZFG235	1.76472	78.5138	Rural	0.01472	Proteobacteria (3.06 %)
Spirochaetes	TZFG235	0	78.5138	Rural	0.01472	Spirochaetes (0.79 %)
Verrucomicrobia	TZFG235	0.27506	78.5138	Rural	0.01472	Verrucomicrobia (0.90 %)
Ascomycota	TZFG235	0.01472	78.5138	Rural	0.01472	Ascomycota (0.08 %)
Euryarchaeota	TZFG249	1.46464	69.0384	Rural	0	Euryarchaeota (0.78 %)
Actinobacteria	TZFG249	7.27188	69.0384	Rural	0	Actinobacteria (7.63 %)
Bacteroidetes	TZFG249	8.76307	69.0384	Rural	0	Bacteroidetes (23.15 %)
Firmicutes	TZFG249	69.0384	69.0384	Rural	0	Firmicutes (63.60 %)
Fusobacteria	TZFG249	0	69.0384	Rural	0	Fusobacteria (0.00 %)
Proteobacteria	TZFG249	1.54451	69.0384	Rural	0	Proteobacteria (3.06 %)
Spirochaetes	TZFG249	11.9175	69.0384	Rural	0	Spirochaetes (0.79 %)
Verrucomicrobia	TZFG249	0	69.0384	Rural	0	Verrucomicrobia (0.90 %)
Ascomycota	TZFG249	0	69.0384	Rural	0	Ascomycota (0.08 %)
Euryarchaeota	TZFG256	0	78.3771	Rural	0	Euryarchaeota (0.78 %)
Actinobacteria	TZFG256	6.81854	78.3771	Rural	0	Actinobacteria (7.63 %)
Bacteroidetes	TZFG256	8.91438	78.3771	Rural	0	Bacteroidetes (23.15 %)
Firmicutes	TZFG256	78.3771	78.3771	Rural	0	Firmicutes (63.60 %)
Fusobacteria	TZFG256	0	78.3771	Rural	0	Fusobacteria (0.00 %)
Proteobacteria	TZFG256	5.88998	78.3771	Rural	0	Proteobacteria (3.06 %)
Spirochaetes	TZFG256	0	78.3771	Rural	0	Spirochaetes (0.79 %)
Verrucomicrobia	TZFG256	0	78.3771	Rural	0	Verrucomicrobia (0.90 %)
Ascomycota	TZFG256	0	78.3771	Rural	0	Ascomycota (0.08 %)
Euryarchaeota	TZFG257	0	61.2783	Rural	0	Euryarchaeota (0.78 %)
Actinobacteria	TZFG257	1.09492	61.2783	Rural	0	Actinobacteria (7.63 %)
Bacteroidetes	TZFG257	32.6022	61.2783	Rural	0	Bacteroidetes (23.15 %)
Firmicutes	TZFG257	61.2783	61.2783	Rural	0	Firmicutes (63.60 %)
Fusobacteria	TZFG257	0	61.2783	Rural	0	Fusobacteria (0.00 %)
Proteobacteria	TZFG257	5.02458	61.2783	Rural	0	Proteobacteria (3.06 %)
Spirochaetes	TZFG257	0	61.2783	Rural	0	Spirochaetes (0.79 %)
Verrucomicrobia	TZFG257	0	61.2783	Rural	0	Verrucomicrobia (0.90 %)
Ascomycota	TZFG257	0	61.2783	Rural	0	Ascomycota (0.08 %)
Euryarchaeota	TZFG258	0.17641	53.6654	Rural	0	Euryarchaeota (0.78 %)
Actinobacteria	TZFG258	10.5399	53.6654	Rural	0	Actinobacteria (7.63 %)
Bacteroidetes	TZFG258	34.7721	53.6654	Rural	0	Bacteroidetes (23.15 %)
Firmicutes	TZFG258	53.6654	53.6654	Rural	0	Firmicutes (63.60 %)
Fusobacteria	TZFG258	0	53.6654	Rural	0	Fusobacteria (0.00 %)
Proteobacteria	TZFG258	0.76913	53.6654	Rural	0	Proteobacteria (3.06 %)
Spirochaetes	TZFG258	0.0771	53.6654	Rural	0	Spirochaetes (0.79 %)
Verrucomicrobia	TZFG258	0	53.6654	Rural	0	Verrucomicrobia (0.90 %)
Ascomycota	TZFG258	0	53.6654	Rural	0	Ascomycota (0.08 %)
Euryarchaeota	TZFG259	0.11525	54.7499	Rural	3.50509	Euryarchaeota (0.78 %)
Actinobacteria	TZFG259	1.04948	54.7499	Rural	3.50509	Actinobacteria (7.63 %)
Bacteroidetes	TZFG259	40.0474	54.7499	Rural	3.50509	Bacteroidetes (23.15 %)
Firmicutes	TZFG259	54.7499	54.7499	Rural	3.50509	Firmicutes (63.60 %)
Fusobacteria	TZFG259	0	54.7499	Rural	3.50509	Fusobacteria (0.00 %)
Proteobacteria	TZFG259	0.53286	54.7499	Rural	3.50509	Proteobacteria (3.06 %)
Spirochaetes	TZFG259	0	54.7499	Rural	3.50509	Spirochaetes (0.79 %)
Verrucomicrobia	TZFG259	0	54.7499	Rural	3.50509	Verrucomicrobia (0.90 %)
Ascomycota	TZFG259	3.50509	54.7499	Rural	3.50509	Ascomycota (0.08 %)
Euryarchaeota	TZFG263	0.384	50.8461	Rural	0	Euryarchaeota (0.78 %)
Actinobacteria	TZFG263	3.06629	50.8461	Rural	0	Actinobacteria (7.63 %)
Bacteroidetes	TZFG263	33.6694	50.8461	Rural	0	Bacteroidetes (23.15 %)
Firmicutes	TZFG263	50.8461	50.8461	Rural	0	Firmicutes (63.60 %)
Fusobacteria	TZFG263	0	50.8461	Rural	0	Fusobacteria (0.00 %)
Proteobacteria	TZFG263	10.763	50.8461	Rural	0	Proteobacteria (3.06 %)
Spirochaetes	TZFG263	1.27119	50.8461	Rural	0	Spirochaetes (0.79 %)
Verrucomicrobia	TZFG263	0	50.8461	Rural	0	Verrucomicrobia (0.90 %)
Ascomycota	TZFG263	0	50.8461	Rural	0	Ascomycota (0.08 %)
Euryarchaeota	TZFG266	0.24904	66.591	Rural	0	Euryarchaeota (0.78 %)
Actinobacteria	TZFG266	6.60003	66.591	Rural	0	Actinobacteria (7.63 %)
Bacteroidetes	TZFG266	23.902	66.591	Rural	0	Bacteroidetes (23.15 %)
Firmicutes	TZFG266	66.591	66.591	Rural	0	Firmicutes (63.60 %)
Fusobacteria	TZFG266	0	66.591	Rural	0	Fusobacteria (0.00 %)
Proteobacteria	TZFG266	2.23084	66.591	Rural	0	Proteobacteria (3.06 %)
Spirochaetes	TZFG266	0.42709	66.591	Rural	0	Spirochaetes (0.79 %)
Verrucomicrobia	TZFG266	0	66.591	Rural	0	Verrucomicrobia (0.90 %)
Ascomycota	TZFG266	0	66.591	Rural	0	Ascomycota (0.08 %)
Euryarchaeota	TZFG267	0	90.4322	Rural	0	Euryarchaeota (0.78 %)
Actinobacteria	TZFG267	3.37079	90.4322	Rural	0	Actinobacteria (7.63 %)
Bacteroidetes	TZFG267	5.875	90.4322	Rural	0	Bacteroidetes (23.15 %)
Firmicutes	TZFG267	90.4322	90.4322	Rural	0	Firmicutes (63.60 %)
Fusobacteria	TZFG267	0	90.4322	Rural	0	Fusobacteria (0.00 %)
Proteobacteria	TZFG267	0.32205	90.4322	Rural	0	Proteobacteria (3.06 %)
Spirochaetes	TZFG267	0	90.4322	Rural	0	Spirochaetes (0.79 %)
Verrucomicrobia	TZFG267	0	90.4322	Rural	0	Verrucomicrobia (0.90 %)
Ascomycota	TZFG267	0	90.4322	Rural	0	Ascomycota (0.08 %)
Euryarchaeota	TZFG269	0	67.9182	Rural	0.64983	Euryarchaeota (0.78 %)
Actinobacteria	TZFG269	1.00194	67.9182	Rural	0.64983	Actinobacteria (7.63 %)
Bacteroidetes	TZFG269	27.9022	67.9182	Rural	0.64983	Bacteroidetes (23.15 %)
Firmicutes	TZFG269	67.9182	67.9182	Rural	0.64983	Firmicutes (63.60 %)
Fusobacteria	TZFG269	0	67.9182	Rural	0.64983	Fusobacteria (0.00 %)
Proteobacteria	TZFG269	2.52789	67.9182	Rural	0.64983	Proteobacteria (3.06 %)
Spirochaetes	TZFG269	0	67.9182	Rural	0.64983	Spirochaetes (0.79 %)
Verrucomicrobia	TZFG269	0	67.9182	Rural	0.64983	Verrucomicrobia (0.90 %)
Ascomycota	TZFG269	0.64983	67.9182	Rural	0.64983	Ascomycota (0.08 %)
Euryarchaeota	TZFG270	0	49.4774	Rural	1.70133	Euryarchaeota (0.78 %)
Actinobacteria	TZFG270	1.9233	49.4774	Rural	1.70133	Actinobacteria (7.63 %)
Bacteroidetes	TZFG270	44.6747	49.4774	Rural	1.70133	Bacteroidetes (23.15 %)
Firmicutes	TZFG270	49.4774	49.4774	Rural	1.70133	Firmicutes (63.60 %)
Fusobacteria	TZFG270	0.00131	49.4774	Rural	1.70133	Fusobacteria (0.00 %)
Proteobacteria	TZFG270	2.22194	49.4774	Rural	1.70133	Proteobacteria (3.06 %)
Spirochaetes	TZFG270	0	49.4774	Rural	1.70133	Spirochaetes (0.79 %)
Verrucomicrobia	TZFG270	0	49.4774	Rural	1.70133	Verrucomicrobia (0.90 %)
Ascomycota	TZFG270	1.70133	49.4774	Rural	1.70133	Ascomycota (0.08 %)
Euryarchaeota	TZFG271	0	66.3556	Rural	0	Euryarchaeota (0.78 %)
Actinobacteria	TZFG271	6.55754	66.3556	Rural	0	Actinobacteria (7.63 %)
Bacteroidetes	TZFG271	25.66	66.3556	Rural	0	Bacteroidetes (23.15 %)
Firmicutes	TZFG271	66.3556	66.3556	Rural	0	Firmicutes (63.60 %)
Fusobacteria	TZFG271	0	66.3556	Rural	0	Fusobacteria (0.00 %)
Proteobacteria	TZFG271	1.42687	66.3556	Rural	0	Proteobacteria (3.06 %)
Spirochaetes	TZFG271	0	66.3556	Rural	0	Spirochaetes (0.79 %)
Verrucomicrobia	TZFG271	0	66.3556	Rural	0	Verrucomicrobia (0.90 %)
Ascomycota	TZFG271	0	66.3556	Rural	0	Ascomycota (0.08 %)
Euryarchaeota	TZFG272	0.59472	85.9009	Rural	0	Euryarchaeota (0.78 %)
Actinobacteria	TZFG272	2.88514	85.9009	Rural	0	Actinobacteria (7.63 %)
Bacteroidetes	TZFG272	8.80622	85.9009	Rural	0	Bacteroidetes (23.15 %)
Firmicutes	TZFG272	85.9009	85.9009	Rural	0	Firmicutes (63.60 %)
Fusobacteria	TZFG272	0	85.9009	Rural	0	Fusobacteria (0.00 %)
Proteobacteria	TZFG272	1.813	85.9009	Rural	0	Proteobacteria (3.06 %)
Spirochaetes	TZFG272	0	85.9009	Rural	0	Spirochaetes (0.79 %)
Verrucomicrobia	TZFG272	0	85.9009	Rural	0	Verrucomicrobia (0.90 %)
Ascomycota	TZFG272	0	85.9009	Rural	0	Ascomycota (0.08 %)
Euryarchaeota	TZFG273	0	71.429	Rural	0	Euryarchaeota (0.78 %)
Actinobacteria	TZFG273	1.79696	71.429	Rural	0	Actinobacteria (7.63 %)
Bacteroidetes	TZFG273	20.3815	71.429	Rural	0	Bacteroidetes (23.15 %)
Firmicutes	TZFG273	71.429	71.429	Rural	0	Firmicutes (63.60 %)
Fusobacteria	TZFG273	0	71.429	Rural	0	Fusobacteria (0.00 %)
Proteobacteria	TZFG273	2.1166	71.429	Rural	0	Proteobacteria (3.06 %)
Spirochaetes	TZFG273	0	71.429	Rural	0	Spirochaetes (0.79 %)
Verrucomicrobia	TZFG273	4.2759	71.429	Rural	0	Verrucomicrobia (0.90 %)
Ascomycota	TZFG273	0	71.429	Rural	0	Ascomycota (0.08 %)
Euryarchaeota	TZFG283	0.07292	75.443	Rural	0	Euryarchaeota (0.78 %)
Actinobacteria	TZFG283	2.345	75.443	Rural	0	Actinobacteria (7.63 %)
Bacteroidetes	TZFG283	10.0309	75.443	Rural	0	Bacteroidetes (23.15 %)
Firmicutes	TZFG283	75.443	75.443	Rural	0	Firmicutes (63.60 %)
Fusobacteria	TZFG283	0	75.443	Rural	0	Fusobacteria (0.00 %)
Proteobacteria	TZFG283	12.0792	75.443	Rural	0	Proteobacteria (3.06 %)
Spirochaetes	TZFG283	0.02891	75.443	Rural	0	Spirochaetes (0.79 %)
Verrucomicrobia	TZFG283	0	75.443	Rural	0	Verrucomicrobia (0.90 %)
Ascomycota	TZFG283	0	75.443	Rural	0	Ascomycota (0.08 %)
Euryarchaeota	TZFG287	6.9453	68.2532	Rural	0	Euryarchaeota (0.78 %)
Actinobacteria	TZFG287	1.70763	68.2532	Rural	0	Actinobacteria (7.63 %)
Bacteroidetes	TZFG287	20.4914	68.2532	Rural	0	Bacteroidetes (23.15 %)
Firmicutes	TZFG287	68.2532	68.2532	Rural	0	Firmicutes (63.60 %)
Fusobacteria	TZFG287	0	68.2532	Rural	0	Fusobacteria (0.00 %)
Proteobacteria	TZFG287	2.60246	68.2532	Rural	0	Proteobacteria (3.06 %)
Spirochaetes	TZFG287	0	68.2532	Rural	0	Spirochaetes (0.79 %)
Verrucomicrobia	TZFG287	0	68.2532	Rural	0	Verrucomicrobia (0.90 %)
Ascomycota	TZFG287	0	68.2532	Rural	0	Ascomycota (0.08 %)
Euryarchaeota	TZFG289	0	45.3182	Rural	0	Euryarchaeota (0.78 %)
Actinobacteria	TZFG289	8.56835	45.3182	Rural	0	Actinobacteria (7.63 %)
Bacteroidetes	TZFG289	43.8379	45.3182	Rural	0	Bacteroidetes (23.15 %)
Firmicutes	TZFG289	45.3182	45.3182	Rural	0	Firmicutes (63.60 %)
Fusobacteria	TZFG289	0	45.3182	Rural	0	Fusobacteria (0.00 %)
Proteobacteria	TZFG289	2.2755	45.3182	Rural	0	Proteobacteria (3.06 %)
Spirochaetes	TZFG289	0	45.3182	Rural	0	Spirochaetes (0.79 %)
Verrucomicrobia	TZFG289	0	45.3182	Rural	0	Verrucomicrobia (0.90 %)
Ascomycota	TZFG289	0	45.3182	Rural	0	Ascomycota (0.08 %)
Euryarchaeota	TZFG291	0	48.3259	Rural	0	Euryarchaeota (0.78 %)
Actinobacteria	TZFG291	0.55942	48.3259	Rural	0	Actinobacteria (7.63 %)
Bacteroidetes	TZFG291	23.7456	48.3259	Rural	0	Bacteroidetes (23.15 %)
Firmicutes	TZFG291	48.3259	48.3259	Rural	0	Firmicutes (63.60 %)
Fusobacteria	TZFG291	0	48.3259	Rural	0	Fusobacteria (0.00 %)
Proteobacteria	TZFG291	9.13358	48.3259	Rural	0	Proteobacteria (3.06 %)
Spirochaetes	TZFG291	18.2355	48.3259	Rural	0	Spirochaetes (0.79 %)
Verrucomicrobia	TZFG291	0	48.3259	Rural	0	Verrucomicrobia (0.90 %)
Ascomycota	TZFG291	0	48.3259	Rural	0	Ascomycota (0.08 %)
Euryarchaeota	TZFG292	0	59.1662	Rural	0.00155	Euryarchaeota (0.78 %)
Actinobacteria	TZFG292	1.3624	59.1662	Rural	0.00155	Actinobacteria (7.63 %)
Bacteroidetes	TZFG292	39.0138	59.1662	Rural	0.00155	Bacteroidetes (23.15 %)
Firmicutes	TZFG292	59.1662	59.1662	Rural	0.00155	Firmicutes (63.60 %)
Fusobacteria	TZFG292	0	59.1662	Rural	0.00155	Fusobacteria (0.00 %)
Proteobacteria	TZFG292	0.45601	59.1662	Rural	0.00155	Proteobacteria (3.06 %)
Spirochaetes	TZFG292	0	59.1662	Rural	0.00155	Spirochaetes (0.79 %)
Verrucomicrobia	TZFG292	0	59.1662	Rural	0.00155	Verrucomicrobia (0.90 %)
Ascomycota	TZFG292	0.00155	59.1662	Rural	0.00155	Ascomycota (0.08 %)
Euryarchaeota	TZFG293	1.02908	77.1298	Rural	0	Euryarchaeota (0.78 %)
Actinobacteria	TZFG293	0.64827	77.1298	Rural	0	Actinobacteria (7.63 %)
Bacteroidetes	TZFG293	18.2641	77.1298	Rural	0	Bacteroidetes (23.15 %)
Firmicutes	TZFG293	77.1298	77.1298	Rural	0	Firmicutes (63.60 %)
Fusobacteria	TZFG293	0	77.1298	Rural	0	Fusobacteria (0.00 %)
Proteobacteria	TZFG293	2.11754	77.1298	Rural	0	Proteobacteria (3.06 %)
Spirochaetes	TZFG293	0.81122	77.1298	Rural	0	Spirochaetes (0.79 %)
Verrucomicrobia	TZFG293	0	77.1298	Rural	0	Verrucomicrobia (0.90 %)
Ascomycota	TZFG293	0	77.1298	Rural	0	Ascomycota (0.08 %)
Euryarchaeota	TZFG294	0	86.8688	Rural	0	Euryarchaeota (0.78 %)
Actinobacteria	TZFG294	2.67867	86.8688	Rural	0	Actinobacteria (7.63 %)
Bacteroidetes	TZFG294	9.23347	86.8688	Rural	0	Bacteroidetes (23.15 %)
Firmicutes	TZFG294	86.8688	86.8688	Rural	0	Firmicutes (63.60 %)
Fusobacteria	TZFG294	0	86.8688	Rural	0	Fusobacteria (0.00 %)
Proteobacteria	TZFG294	0.36681	86.8688	Rural	0	Proteobacteria (3.06 %)
Spirochaetes	TZFG294	0	86.8688	Rural	0	Spirochaetes (0.79 %)
Verrucomicrobia	TZFG294	0.85221	86.8688	Rural	0	Verrucomicrobia (0.90 %)
Ascomycota	TZFG294	0	86.8688	Rural	0	Ascomycota (0.08 %)
Euryarchaeota	TZFG295	0	77.5432	Rural	0	Euryarchaeota (0.78 %)
Actinobacteria	TZFG295	6.42944	77.5432	Rural	0	Actinobacteria (7.63 %)
Bacteroidetes	TZFG295	15.7348	77.5432	Rural	0	Bacteroidetes (23.15 %)
Firmicutes	TZFG295	77.5432	77.5432	Rural	0	Firmicutes (63.60 %)
Fusobacteria	TZFG295	0	77.5432	Rural	0	Fusobacteria (0.00 %)
Proteobacteria	TZFG295	0.09152	77.5432	Rural	0	Proteobacteria (3.06 %)
Spirochaetes	TZFG295	0	77.5432	Rural	0	Spirochaetes (0.79 %)
Verrucomicrobia	TZFG295	0.20112	77.5432	Rural	0	Verrucomicrobia (0.90 %)
Ascomycota	TZFG295	0	77.5432	Rural	0	Ascomycota (0.08 %)
Euryarchaeota	TZFG296	0	70.8814	Rural	0	Euryarchaeota (0.78 %)
Actinobacteria	TZFG296	8.4545	70.8814	Rural	0	Actinobacteria (7.63 %)
Bacteroidetes	TZFG296	17.8558	70.8814	Rural	0	Bacteroidetes (23.15 %)
Firmicutes	TZFG296	70.8814	70.8814	Rural	0	Firmicutes (63.60 %)
Fusobacteria	TZFG296	0	70.8814	Rural	0	Fusobacteria (0.00 %)
Proteobacteria	TZFG296	2.80829	70.8814	Rural	0	Proteobacteria (3.06 %)
Spirochaetes	TZFG296	0	70.8814	Rural	0	Spirochaetes (0.79 %)
Verrucomicrobia	TZFG296	0	70.8814	Rural	0	Verrucomicrobia (0.90 %)
Ascomycota	TZFG296	0	70.8814	Rural	0	Ascomycota (0.08 %)
Euryarchaeota	TZFG297	0.64651	88.1446	Rural	0	Euryarchaeota (0.78 %)
Actinobacteria	TZFG297	1.22742	88.1446	Rural	0	Actinobacteria (7.63 %)
Bacteroidetes	TZFG297	8.2945	88.1446	Rural	0	Bacteroidetes (23.15 %)
Firmicutes	TZFG297	88.1446	88.1446	Rural	0	Firmicutes (63.60 %)
Fusobacteria	TZFG297	0	88.1446	Rural	0	Fusobacteria (0.00 %)
Proteobacteria	TZFG297	1.0865	88.1446	Rural	0	Proteobacteria (3.06 %)
Spirochaetes	TZFG297	0.6005	88.1446	Rural	0	Spirochaetes (0.79 %)
Verrucomicrobia	TZFG297	0	88.1446	Rural	0	Verrucomicrobia (0.90 %)
Ascomycota	TZFG297	0	88.1446	Rural	0	Ascomycota (0.08 %)
Euryarchaeota	TZFG299	0	53.0648	Rural	0	Euryarchaeota (0.78 %)
Actinobacteria	TZFG299	0.24875	53.0648	Rural	0	Actinobacteria (7.63 %)
Bacteroidetes	TZFG299	41.0563	53.0648	Rural	0	Bacteroidetes (23.15 %)
Firmicutes	TZFG299	53.0648	53.0648	Rural	0	Firmicutes (63.60 %)
Fusobacteria	TZFG299	0	53.0648	Rural	0	Fusobacteria (0.00 %)
Proteobacteria	TZFG299	5.63013	53.0648	Rural	0	Proteobacteria (3.06 %)
Spirochaetes	TZFG299	0	53.0648	Rural	0	Spirochaetes (0.79 %)
Verrucomicrobia	TZFG299	0	53.0648	Rural	0	Verrucomicrobia (0.90 %)
Ascomycota	TZFG299	0	53.0648	Rural	0	Ascomycota (0.08 %)
Euryarchaeota	TZFG300	0.1066	49.1517	Rural	0	Euryarchaeota (0.78 %)
Actinobacteria	TZFG300	27.504	49.1517	Rural	0	Actinobacteria (7.63 %)
Bacteroidetes	TZFG300	14.2502	49.1517	Rural	0	Bacteroidetes (23.15 %)
Firmicutes	TZFG300	49.1517	49.1517	Rural	0	Firmicutes (63.60 %)
Fusobacteria	TZFG300	0	49.1517	Rural	0	Fusobacteria (0.00 %)
Proteobacteria	TZFG300	8.96706	49.1517	Rural	0	Proteobacteria (3.06 %)
Spirochaetes	TZFG300	0	49.1517	Rural	0	Spirochaetes (0.79 %)
Verrucomicrobia	TZFG300	0.02043	49.1517	Rural	0	Verrucomicrobia (0.90 %)
Ascomycota	TZFG300	0	49.1517	Rural	0	Ascomycota (0.08 %)
Euryarchaeota	TZFG301	1.45429	50.2764	Rural	0	Euryarchaeota (0.78 %)
Actinobacteria	TZFG301	2.50437	50.2764	Rural	0	Actinobacteria (7.63 %)
Bacteroidetes	TZFG301	32.5268	50.2764	Rural	0	Bacteroidetes (23.15 %)
Firmicutes	TZFG301	50.2764	50.2764	Rural	0	Firmicutes (63.60 %)
Fusobacteria	TZFG301	0	50.2764	Rural	0	Fusobacteria (0.00 %)
Proteobacteria	TZFG301	1.59183	50.2764	Rural	0	Proteobacteria (3.06 %)
Spirochaetes	TZFG301	11.6464	50.2764	Rural	0	Spirochaetes (0.79 %)
Verrucomicrobia	TZFG301	0	50.2764	Rural	0	Verrucomicrobia (0.90 %)
Ascomycota	TZFG301	0	50.2764	Rural	0	Ascomycota (0.08 %)
Euryarchaeota	TZFG302	0	23.5324	Rural	0	Euryarchaeota (0.78 %)
Actinobacteria	TZFG302	4.82205	23.5324	Rural	0	Actinobacteria (7.63 %)
Bacteroidetes	TZFG302	68.9885	23.5324	Rural	0	Bacteroidetes (23.15 %)
Firmicutes	TZFG302	23.5324	23.5324	Rural	0	Firmicutes (63.60 %)
Fusobacteria	TZFG302	0	23.5324	Rural	0	Fusobacteria (0.00 %)
Proteobacteria	TZFG302	2.65711	23.5324	Rural	0	Proteobacteria (3.06 %)
Spirochaetes	TZFG302	0	23.5324	Rural	0	Spirochaetes (0.79 %)
Verrucomicrobia	TZFG302	0	23.5324	Rural	0	Verrucomicrobia (0.90 %)
Ascomycota	TZFG302	0	23.5324	Rural	0	Ascomycota (0.08 %)
Euryarchaeota	TZFG303	0.20532	55.9918	Rural	0	Euryarchaeota (0.78 %)
Actinobacteria	TZFG303	1.17846	55.9918	Rural	0	Actinobacteria (7.63 %)
Bacteroidetes	TZFG303	18.8953	55.9918	Rural	0	Bacteroidetes (23.15 %)
Firmicutes	TZFG303	55.9918	55.9918	Rural	0	Firmicutes (63.60 %)
Fusobacteria	TZFG303	0.0068	55.9918	Rural	0	Fusobacteria (0.00 %)
Proteobacteria	TZFG303	23.7224	55.9918	Rural	0	Proteobacteria (3.06 %)
Spirochaetes	TZFG303	0	55.9918	Rural	0	Spirochaetes (0.79 %)
Verrucomicrobia	TZFG303	0	55.9918	Rural	0	Verrucomicrobia (0.90 %)
Ascomycota	TZFG303	0	55.9918	Rural	0	Ascomycota (0.08 %)
Euryarchaeota	TZFG304	0	55.8346	Rural	0	Euryarchaeota (0.78 %)
Actinobacteria	TZFG304	4.24031	55.8346	Rural	0	Actinobacteria (7.63 %)
Bacteroidetes	TZFG304	39.3519	55.8346	Rural	0	Bacteroidetes (23.15 %)
Firmicutes	TZFG304	55.8346	55.8346	Rural	0	Firmicutes (63.60 %)
Fusobacteria	TZFG304	0	55.8346	Rural	0	Fusobacteria (0.00 %)
Proteobacteria	TZFG304	0.57257	55.8346	Rural	0	Proteobacteria (3.06 %)
Spirochaetes	TZFG304	0	55.8346	Rural	0	Spirochaetes (0.79 %)
Verrucomicrobia	TZFG304	0	55.8346	Rural	0	Verrucomicrobia (0.90 %)
Ascomycota	TZFG304	0	55.8346	Rural	0	Ascomycota (0.08 %)
Euryarchaeota	TZFG305	0	71.1078	Rural	0	Euryarchaeota (0.78 %)
Actinobacteria	TZFG305	1.93643	71.1078	Rural	0	Actinobacteria (7.63 %)
Bacteroidetes	TZFG305	22.6688	71.1078	Rural	0	Bacteroidetes (23.15 %)
Firmicutes	TZFG305	71.1078	71.1078	Rural	0	Firmicutes (63.60 %)
Fusobacteria	TZFG305	0.0044	71.1078	Rural	0	Fusobacteria (0.00 %)
Proteobacteria	TZFG305	4.27108	71.1078	Rural	0	Proteobacteria (3.06 %)
Spirochaetes	TZFG305	0	71.1078	Rural	0	Spirochaetes (0.79 %)
Verrucomicrobia	TZFG305	0.01144	71.1078	Rural	0	Verrucomicrobia (0.90 %)
Ascomycota	TZFG305	0	71.1078	Rural	0	Ascomycota (0.08 %)
Euryarchaeota	TZFG306	3.76698	49.7037	Rural	0	Euryarchaeota (0.78 %)
Actinobacteria	TZFG306	0.07989	49.7037	Rural	0	Actinobacteria (7.63 %)
Bacteroidetes	TZFG306	43.8182	49.7037	Rural	0	Bacteroidetes (23.15 %)
Firmicutes	TZFG306	49.7037	49.7037	Rural	0	Firmicutes (63.60 %)
Fusobacteria	TZFG306	0	49.7037	Rural	0	Fusobacteria (0.00 %)
Proteobacteria	TZFG306	2.63121	49.7037	Rural	0	Proteobacteria (3.06 %)
Spirochaetes	TZFG306	0	49.7037	Rural	0	Spirochaetes (0.79 %)
Verrucomicrobia	TZFG306	0	49.7037	Rural	0	Verrucomicrobia (0.90 %)
Ascomycota	TZFG306	0	49.7037	Rural	0	Ascomycota (0.08 %)
Euryarchaeota	TZFG307	0.04162	72.0245	Rural	0.31885	Euryarchaeota (0.78 %)
Actinobacteria	TZFG307	1.82121	72.0245	Rural	0.31885	Actinobacteria (7.63 %)
Bacteroidetes	TZFG307	23.2031	72.0245	Rural	0.31885	Bacteroidetes (23.15 %)
Firmicutes	TZFG307	72.0245	72.0245	Rural	0.31885	Firmicutes (63.60 %)
Fusobacteria	TZFG307	0	72.0245	Rural	0.31885	Fusobacteria (0.00 %)
Proteobacteria	TZFG307	2.59073	72.0245	Rural	0.31885	Proteobacteria (3.06 %)
Spirochaetes	TZFG307	0	72.0245	Rural	0.31885	Spirochaetes (0.79 %)
Verrucomicrobia	TZFG307	0	72.0245	Rural	0.31885	Verrucomicrobia (0.90 %)
Ascomycota	TZFG307	0.31885	72.0245	Rural	0.31885	Ascomycota (0.08 %)
Euryarchaeota	TZFG308	0.60243	62.9752	Rural	0	Euryarchaeota (0.78 %)
Actinobacteria	TZFG308	1.73236	62.9752	Rural	0	Actinobacteria (7.63 %)
Bacteroidetes	TZFG308	31.9977	62.9752	Rural	0	Bacteroidetes (23.15 %)
Firmicutes	TZFG308	62.9752	62.9752	Rural	0	Firmicutes (63.60 %)
Fusobacteria	TZFG308	0.00102	62.9752	Rural	0	Fusobacteria (0.00 %)
Proteobacteria	TZFG308	2.33724	62.9752	Rural	0	Proteobacteria (3.06 %)
Spirochaetes	TZFG308	0.35404	62.9752	Rural	0	Spirochaetes (0.79 %)
Verrucomicrobia	TZFG308	0	62.9752	Rural	0	Verrucomicrobia (0.90 %)
Ascomycota	TZFG308	0	62.9752	Rural	0	Ascomycota (0.08 %)
Euryarchaeota	TZFG310	0.05381	57.3905	Rural	0	Euryarchaeota (0.78 %)
Actinobacteria	TZFG310	1.04456	57.3905	Rural	0	Actinobacteria (7.63 %)
Bacteroidetes	TZFG310	35.6165	57.3905	Rural	0	Bacteroidetes (23.15 %)
Firmicutes	TZFG310	57.3905	57.3905	Rural	0	Firmicutes (63.60 %)
Fusobacteria	TZFG310	0	57.3905	Rural	0	Fusobacteria (0.00 %)
Proteobacteria	TZFG310	5.89461	57.3905	Rural	0	Proteobacteria (3.06 %)
Spirochaetes	TZFG310	0	57.3905	Rural	0	Spirochaetes (0.79 %)
Verrucomicrobia	TZFG310	0	57.3905	Rural	0	Verrucomicrobia (0.90 %)
Ascomycota	TZFG310	0	57.3905	Rural	0	Ascomycota (0.08 %)
Euryarchaeota	TZFG311	0	34.703	Rural	3.5581	Euryarchaeota (0.78 %)
Actinobacteria	TZFG311	2.61537	34.703	Rural	3.5581	Actinobacteria (7.63 %)
Bacteroidetes	TZFG311	58.8689	34.703	Rural	3.5581	Bacteroidetes (23.15 %)
Firmicutes	TZFG311	34.703	34.703	Rural	3.5581	Firmicutes (63.60 %)
Fusobacteria	TZFG311	0	34.703	Rural	3.5581	Fusobacteria (0.00 %)
Proteobacteria	TZFG311	0.25466	34.703	Rural	3.5581	Proteobacteria (3.06 %)
Spirochaetes	TZFG311	0	34.703	Rural	3.5581	Spirochaetes (0.79 %)
Verrucomicrobia	TZFG311	0	34.703	Rural	3.5581	Verrucomicrobia (0.90 %)
Ascomycota	TZFG311	3.5581	34.703	Rural	3.5581	Ascomycota (0.08 %)
Euryarchaeota	TZFG313	0	60.2229	Rural	3.00859	Euryarchaeota (0.78 %)
Actinobacteria	TZFG313	1.0804	60.2229	Rural	3.00859	Actinobacteria (7.63 %)
Bacteroidetes	TZFG313	33.5272	60.2229	Rural	3.00859	Bacteroidetes (23.15 %)
Firmicutes	TZFG313	60.2229	60.2229	Rural	3.00859	Firmicutes (63.60 %)
Fusobacteria	TZFG313	0	60.2229	Rural	3.00859	Fusobacteria (0.00 %)
Proteobacteria	TZFG313	2.1609	60.2229	Rural	3.00859	Proteobacteria (3.06 %)
Spirochaetes	TZFG313	0	60.2229	Rural	3.00859	Spirochaetes (0.79 %)
Verrucomicrobia	TZFG313	0	60.2229	Rural	3.00859	Verrucomicrobia (0.90 %)
Ascomycota	TZFG313	3.00859	60.2229	Rural	3.00859	Ascomycota (0.08 %)
Euryarchaeota	TZFG314	0	47.1994	Rural	0	Euryarchaeota (0.78 %)
Actinobacteria	TZFG314	2.77303	47.1994	Rural	0	Actinobacteria (7.63 %)
Bacteroidetes	TZFG314	48.9798	47.1994	Rural	0	Bacteroidetes (23.15 %)
Firmicutes	TZFG314	47.1994	47.1994	Rural	0	Firmicutes (63.60 %)
Fusobacteria	TZFG314	0	47.1994	Rural	0	Fusobacteria (0.00 %)
Proteobacteria	TZFG314	1.04779	47.1994	Rural	0	Proteobacteria (3.06 %)
Spirochaetes	TZFG314	0	47.1994	Rural	0	Spirochaetes (0.79 %)
Verrucomicrobia	TZFG314	0	47.1994	Rural	0	Verrucomicrobia (0.90 %)
Ascomycota	TZFG314	0	47.1994	Rural	0	Ascomycota (0.08 %)
Euryarchaeota	TZFG315	0	44.5967	Rural	0.22609	Euryarchaeota (0.78 %)
Actinobacteria	TZFG315	0.43619	44.5967	Rural	0.22609	Actinobacteria (7.63 %)
Bacteroidetes	TZFG315	54.6372	44.5967	Rural	0.22609	Bacteroidetes (23.15 %)
Firmicutes	TZFG315	44.5967	44.5967	Rural	0.22609	Firmicutes (63.60 %)
Fusobacteria	TZFG315	0	44.5967	Rural	0.22609	Fusobacteria (0.00 %)
Proteobacteria	TZFG315	0.08886	44.5967	Rural	0.22609	Proteobacteria (3.06 %)
Spirochaetes	TZFG315	0.01497	44.5967	Rural	0.22609	Spirochaetes (0.79 %)
Verrucomicrobia	TZFG315	0	44.5967	Rural	0.22609	Verrucomicrobia (0.90 %)
Ascomycota	TZFG315	0.22609	44.5967	Rural	0.22609	Ascomycota (0.08 %)
Euryarchaeota	TZFG316	0.88449	60.2214	Rural	3.82599	Euryarchaeota (0.78 %)
Actinobacteria	TZFG316	3.15817	60.2214	Rural	3.82599	Actinobacteria (7.63 %)
Bacteroidetes	TZFG316	21.3204	60.2214	Rural	3.82599	Bacteroidetes (23.15 %)
Firmicutes	TZFG316	60.2214	60.2214	Rural	3.82599	Firmicutes (63.60 %)
Fusobacteria	TZFG316	0	60.2214	Rural	3.82599	Fusobacteria (0.00 %)
Proteobacteria	TZFG316	0.02995	60.2214	Rural	3.82599	Proteobacteria (3.06 %)
Spirochaetes	TZFG316	10.5597	60.2214	Rural	3.82599	Spirochaetes (0.79 %)
Verrucomicrobia	TZFG316	0	60.2214	Rural	3.82599	Verrucomicrobia (0.90 %)
Ascomycota	TZFG316	3.82599	60.2214	Rural	3.82599	Ascomycota (0.08 %)
Euryarchaeota	TZFG317	2.4141	77.5068	Rural	0	Euryarchaeota (0.78 %)
Actinobacteria	TZFG317	2.23527	77.5068	Rural	0	Actinobacteria (7.63 %)
Bacteroidetes	TZFG317	11.5769	77.5068	Rural	0	Bacteroidetes (23.15 %)
Firmicutes	TZFG317	77.5068	77.5068	Rural	0	Firmicutes (63.60 %)
Fusobacteria	TZFG317	0	77.5068	Rural	0	Fusobacteria (0.00 %)
Proteobacteria	TZFG317	0.03355	77.5068	Rural	0	Proteobacteria (3.06 %)
Spirochaetes	TZFG317	6.23336	77.5068	Rural	0	Spirochaetes (0.79 %)
Verrucomicrobia	TZFG317	0	77.5068	Rural	0	Verrucomicrobia (0.90 %)
Ascomycota	TZFG317	0	77.5068	Rural	0	Ascomycota (0.08 %)
Euryarchaeota	TZFG319	0.2045	49.8761	Rural	0	Euryarchaeota (0.78 %)
Actinobacteria	TZFG319	29.1412	49.8761	Rural	0	Actinobacteria (7.63 %)
Bacteroidetes	TZFG319	19.2367	49.8761	Rural	0	Bacteroidetes (23.15 %)
Firmicutes	TZFG319	49.8761	49.8761	Rural	0	Firmicutes (63.60 %)
Fusobacteria	TZFG319	0	49.8761	Rural	0	Fusobacteria (0.00 %)
Proteobacteria	TZFG319	1.45691	49.8761	Rural	0	Proteobacteria (3.06 %)
Spirochaetes	TZFG319	0	49.8761	Rural	0	Spirochaetes (0.79 %)
Verrucomicrobia	TZFG319	0.08453	49.8761	Rural	0	Verrucomicrobia (0.90 %)
Ascomycota	TZFG319	0	49.8761	Rural	0	Ascomycota (0.08 %)
Euryarchaeota	TZFG320	0	71.2576	Rural	0	Euryarchaeota (0.78 %)
Actinobacteria	TZFG320	5.69662	71.2576	Rural	0	Actinobacteria (7.63 %)
Bacteroidetes	TZFG320	21.7795	71.2576	Rural	0	Bacteroidetes (23.15 %)
Firmicutes	TZFG320	71.2576	71.2576	Rural	0	Firmicutes (63.60 %)
Fusobacteria	TZFG320	0	71.2576	Rural	0	Fusobacteria (0.00 %)
Proteobacteria	TZFG320	1.26624	71.2576	Rural	0	Proteobacteria (3.06 %)
Spirochaetes	TZFG320	0	71.2576	Rural	0	Spirochaetes (0.79 %)
Verrucomicrobia	TZFG320	0	71.2576	Rural	0	Verrucomicrobia (0.90 %)
Ascomycota	TZFG320	0	71.2576	Rural	0	Ascomycota (0.08 %)
Taxonomy	Sample	Abundance	Top	Residency_Area	Ascomycota	Phylum
Euryarchaeota	TZFG001	0	60.1852	Urban	0	Euryarchaeota (0.78 %)
Actinobacteria	TZFG001	17.2375	60.1852	Urban	0	Actinobacteria (7.63 %)
Bacteroidetes	TZFG001	17.4282	60.1852	Urban	0	Bacteroidetes (23.15 %)
Firmicutes	TZFG001	60.1852	60.1852	Urban	0	Firmicutes (63.60 %)
Fusobacteria	TZFG001	0	60.1852	Urban	0	Fusobacteria (0.00 %)
Proteobacteria	TZFG001	1.27216	60.1852	Urban	0	Proteobacteria (3.06 %)
Spirochaetes	TZFG001	0	60.1852	Urban	0	Spirochaetes (0.79 %)
Verrucomicrobia	TZFG001	3.87696	60.1852	Urban	0	Verrucomicrobia (0.90 %)
Ascomycota	TZFG001	0	60.1852	Urban	0	Ascomycota (0.08 %)
Euryarchaeota	TZFG002	0.06645	63.0109	Urban	0	Euryarchaeota (0.78 %)
Actinobacteria	TZFG002	1.69232	63.0109	Urban	0	Actinobacteria (7.63 %)
Bacteroidetes	TZFG002	33.9368	63.0109	Urban	0	Bacteroidetes (23.15 %)
Firmicutes	TZFG002	63.0109	63.0109	Urban	0	Firmicutes (63.60 %)
Fusobacteria	TZFG002	0	63.0109	Urban	0	Fusobacteria (0.00 %)
Proteobacteria	TZFG002	1.10306	63.0109	Urban	0	Proteobacteria (3.06 %)
Spirochaetes	TZFG002	0	63.0109	Urban	0	Spirochaetes (0.79 %)
Verrucomicrobia	TZFG002	0.19051	63.0109	Urban	0	Verrucomicrobia (0.90 %)
Ascomycota	TZFG002	0	63.0109	Urban	0	Ascomycota (0.08 %)
Euryarchaeota	TZFG003	0	25.4276	Urban	0	Euryarchaeota (0.78 %)
Actinobacteria	TZFG003	1.91048	25.4276	Urban	0	Actinobacteria (7.63 %)
Bacteroidetes	TZFG003	69.3393	25.4276	Urban	0	Bacteroidetes (23.15 %)
Firmicutes	TZFG003	25.4276	25.4276	Urban	0	Firmicutes (63.60 %)
Fusobacteria	TZFG003	0	25.4276	Urban	0	Fusobacteria (0.00 %)
Proteobacteria	TZFG003	0.71554	25.4276	Urban	0	Proteobacteria (3.06 %)
Spirochaetes	TZFG003	0	25.4276	Urban	0	Spirochaetes (0.79 %)
Verrucomicrobia	TZFG003	2.60708	25.4276	Urban	0	Verrucomicrobia (0.90 %)
Ascomycota	TZFG003	0	25.4276	Urban	0	Ascomycota (0.08 %)
Euryarchaeota	TZFG004	0.81687	62.3371	Urban	0	Euryarchaeota (0.78 %)
Actinobacteria	TZFG004	22.0079	62.3371	Urban	0	Actinobacteria (7.63 %)
Bacteroidetes	TZFG004	14.8191	62.3371	Urban	0	Bacteroidetes (23.15 %)
Firmicutes	TZFG004	62.3371	62.3371	Urban	0	Firmicutes (63.60 %)
Fusobacteria	TZFG004	0	62.3371	Urban	0	Fusobacteria (0.00 %)
Proteobacteria	TZFG004	0.01911	62.3371	Urban	0	Proteobacteria (3.06 %)
Spirochaetes	TZFG004	0	62.3371	Urban	0	Spirochaetes (0.79 %)
Verrucomicrobia	TZFG004	0	62.3371	Urban	0	Verrucomicrobia (0.90 %)
Ascomycota	TZFG004	0	62.3371	Urban	0	Ascomycota (0.08 %)
Euryarchaeota	TZFG005	0	46.9547	Urban	0	Euryarchaeota (0.78 %)
Actinobacteria	TZFG005	4.21044	46.9547	Urban	0	Actinobacteria (7.63 %)
Bacteroidetes	TZFG005	46.9702	46.9547	Urban	0	Bacteroidetes (23.15 %)
Firmicutes	TZFG005	46.9547	46.9547	Urban	0	Firmicutes (63.60 %)
Fusobacteria	TZFG005	0	46.9547	Urban	0	Fusobacteria (0.00 %)
Proteobacteria	TZFG005	1.76191	46.9547	Urban	0	Proteobacteria (3.06 %)
Spirochaetes	TZFG005	0	46.9547	Urban	0	Spirochaetes (0.79 %)
Verrucomicrobia	TZFG005	0.10282	46.9547	Urban	0	Verrucomicrobia (0.90 %)
Ascomycota	TZFG005	0	46.9547	Urban	0	Ascomycota (0.08 %)
Euryarchaeota	TZFG006	0.92715	54.4877	Urban	0	Euryarchaeota (0.78 %)
Actinobacteria	TZFG006	19.345	54.4877	Urban	0	Actinobacteria (7.63 %)
Bacteroidetes	TZFG006	21.0787	54.4877	Urban	0	Bacteroidetes (23.15 %)
Firmicutes	TZFG006	54.4877	54.4877	Urban	0	Firmicutes (63.60 %)
Fusobacteria	TZFG006	0	54.4877	Urban	0	Fusobacteria (0.00 %)
Proteobacteria	TZFG006	3.79356	54.4877	Urban	0	Proteobacteria (3.06 %)
Spirochaetes	TZFG006	0	54.4877	Urban	0	Spirochaetes (0.79 %)
Verrucomicrobia	TZFG006	0.36794	54.4877	Urban	0	Verrucomicrobia (0.90 %)
Ascomycota	TZFG006	0	54.4877	Urban	0	Ascomycota (0.08 %)
Euryarchaeota	TZFG007	0.0811	57.0326	Urban	0	Euryarchaeota (0.78 %)
Actinobacteria	TZFG007	7.57425	57.0326	Urban	0	Actinobacteria (7.63 %)
Bacteroidetes	TZFG007	34.3378	57.0326	Urban	0	Bacteroidetes (23.15 %)
Firmicutes	TZFG007	57.0326	57.0326	Urban	0	Firmicutes (63.60 %)
Fusobacteria	TZFG007	0	57.0326	Urban	0	Fusobacteria (0.00 %)
Proteobacteria	TZFG007	0.97419	57.0326	Urban	0	Proteobacteria (3.06 %)
Spirochaetes	TZFG007	0	57.0326	Urban	0	Spirochaetes (0.79 %)
Verrucomicrobia	TZFG007	0	57.0326	Urban	0	Verrucomicrobia (0.90 %)
Ascomycota	TZFG007	0	57.0326	Urban	0	Ascomycota (0.08 %)
Euryarchaeota	TZFG008	0	70.8178	Urban	0	Euryarchaeota (0.78 %)
Actinobacteria	TZFG008	15.5623	70.8178	Urban	0	Actinobacteria (7.63 %)
Bacteroidetes	TZFG008	12.0678	70.8178	Urban	0	Bacteroidetes (23.15 %)
Firmicutes	TZFG008	70.8178	70.8178	Urban	0	Firmicutes (63.60 %)
Fusobacteria	TZFG008	0	70.8178	Urban	0	Fusobacteria (0.00 %)
Proteobacteria	TZFG008	0.99317	70.8178	Urban	0	Proteobacteria (3.06 %)
Spirochaetes	TZFG008	0	70.8178	Urban	0	Spirochaetes (0.79 %)
Verrucomicrobia	TZFG008	0.55887	70.8178	Urban	0	Verrucomicrobia (0.90 %)
Ascomycota	TZFG008	0	70.8178	Urban	0	Ascomycota (0.08 %)
Euryarchaeota	TZFG009	0.39753	66.6776	Urban	0	Euryarchaeota (0.78 %)
Actinobacteria	TZFG009	1.75207	66.6776	Urban	0	Actinobacteria (7.63 %)
Bacteroidetes	TZFG009	12.0956	66.6776	Urban	0	Bacteroidetes (23.15 %)
Firmicutes	TZFG009	66.6776	66.6776	Urban	0	Firmicutes (63.60 %)
Fusobacteria	TZFG009	0	66.6776	Urban	0	Fusobacteria (0.00 %)
Proteobacteria	TZFG009	8.17477	66.6776	Urban	0	Proteobacteria (3.06 %)
Spirochaetes	TZFG009	10.9024	66.6776	Urban	0	Spirochaetes (0.79 %)
Verrucomicrobia	TZFG009	0	66.6776	Urban	0	Verrucomicrobia (0.90 %)
Ascomycota	TZFG009	0	66.6776	Urban	0	Ascomycota (0.08 %)
Euryarchaeota	TZFG010	0.36554	47.108	Urban	0	Euryarchaeota (0.78 %)
Actinobacteria	TZFG010	12.9739	47.108	Urban	0	Actinobacteria (7.63 %)
Bacteroidetes	TZFG010	33.394	47.108	Urban	0	Bacteroidetes (23.15 %)
Firmicutes	TZFG010	47.108	47.108	Urban	0	Firmicutes (63.60 %)
Fusobacteria	TZFG010	0	47.108	Urban	0	Fusobacteria (0.00 %)
Proteobacteria	TZFG010	1.36933	47.108	Urban	0	Proteobacteria (3.06 %)
Spirochaetes	TZFG010	4.7477	47.108	Urban	0	Spirochaetes (0.79 %)
Verrucomicrobia	TZFG010	0.04157	47.108	Urban	0	Verrucomicrobia (0.90 %)
Ascomycota	TZFG010	0	47.108	Urban	0	Ascomycota (0.08 %)
Euryarchaeota	TZFG011	0	71.4549	Urban	0	Euryarchaeota (0.78 %)
Actinobacteria	TZFG011	13.8886	71.4549	Urban	0	Actinobacteria (7.63 %)
Bacteroidetes	TZFG011	12.5437	71.4549	Urban	0	Bacteroidetes (23.15 %)
Firmicutes	TZFG011	71.4549	71.4549	Urban	0	Firmicutes (63.60 %)
Fusobacteria	TZFG011	0	71.4549	Urban	0	Fusobacteria (0.00 %)
Proteobacteria	TZFG011	1.96483	71.4549	Urban	0	Proteobacteria (3.06 %)
Spirochaetes	TZFG011	0	71.4549	Urban	0	Spirochaetes (0.79 %)
Verrucomicrobia	TZFG011	0.14801	71.4549	Urban	0	Verrucomicrobia (0.90 %)
Ascomycota	TZFG011	0	71.4549	Urban	0	Ascomycota (0.08 %)
Euryarchaeota	TZFG012	0	62.028	Urban	0	Euryarchaeota (0.78 %)
Actinobacteria	TZFG012	12.8828	62.028	Urban	0	Actinobacteria (7.63 %)
Bacteroidetes	TZFG012	21.029	62.028	Urban	0	Bacteroidetes (23.15 %)
Firmicutes	TZFG012	62.028	62.028	Urban	0	Firmicutes (63.60 %)
Fusobacteria	TZFG012	0	62.028	Urban	0	Fusobacteria (0.00 %)
Proteobacteria	TZFG012	4.06015	62.028	Urban	0	Proteobacteria (3.06 %)
Spirochaetes	TZFG012	0	62.028	Urban	0	Spirochaetes (0.79 %)
Verrucomicrobia	TZFG012	0	62.028	Urban	0	Verrucomicrobia (0.90 %)
Ascomycota	TZFG012	0	62.028	Urban	0	Ascomycota (0.08 %)
Euryarchaeota	TZFG013	1.46701	73.0559	Urban	0	Euryarchaeota (0.78 %)
Actinobacteria	TZFG013	1.67089	73.0559	Urban	0	Actinobacteria (7.63 %)
Bacteroidetes	TZFG013	17.9327	73.0559	Urban	0	Bacteroidetes (23.15 %)
Firmicutes	TZFG013	73.0559	73.0559	Urban	0	Firmicutes (63.60 %)
Fusobacteria	TZFG013	0	73.0559	Urban	0	Fusobacteria (0.00 %)
Proteobacteria	TZFG013	1.13557	73.0559	Urban	0	Proteobacteria (3.06 %)
Spirochaetes	TZFG013	4.73797	73.0559	Urban	0	Spirochaetes (0.79 %)
Verrucomicrobia	TZFG013	0	73.0559	Urban	0	Verrucomicrobia (0.90 %)
Ascomycota	TZFG013	0	73.0559	Urban	0	Ascomycota (0.08 %)
Euryarchaeota	TZFG014	0	69.3072	Urban	0	Euryarchaeota (0.78 %)
Actinobacteria	TZFG014	16.5089	69.3072	Urban	0	Actinobacteria (7.63 %)
Bacteroidetes	TZFG014	10.8335	69.3072	Urban	0	Bacteroidetes (23.15 %)
Firmicutes	TZFG014	69.3072	69.3072	Urban	0	Firmicutes (63.60 %)
Fusobacteria	TZFG014	0	69.3072	Urban	0	Fusobacteria (0.00 %)
Proteobacteria	TZFG014	3.35032	69.3072	Urban	0	Proteobacteria (3.06 %)
Spirochaetes	TZFG014	0	69.3072	Urban	0	Spirochaetes (0.79 %)
Verrucomicrobia	TZFG014	0	69.3072	Urban	0	Verrucomicrobia (0.90 %)
Ascomycota	TZFG014	0	69.3072	Urban	0	Ascomycota (0.08 %)
Euryarchaeota	TZFG016	0.36989	72.3881	Urban	0	Euryarchaeota (0.78 %)
Actinobacteria	TZFG016	4.9674	72.3881	Urban	0	Actinobacteria (7.63 %)
Bacteroidetes	TZFG016	7.3608	72.3881	Urban	0	Bacteroidetes (23.15 %)
Firmicutes	TZFG016	72.3881	72.3881	Urban	0	Firmicutes (63.60 %)
Fusobacteria	TZFG016	0	72.3881	Urban	0	Fusobacteria (0.00 %)
Proteobacteria	TZFG016	14.9138	72.3881	Urban	0	Proteobacteria (3.06 %)
Spirochaetes	TZFG016	0	72.3881	Urban	0	Spirochaetes (0.79 %)
Verrucomicrobia	TZFG016	0	72.3881	Urban	0	Verrucomicrobia (0.90 %)
Ascomycota	TZFG016	0	72.3881	Urban	0	Ascomycota (0.08 %)
Euryarchaeota	TZFG017	0	40.0721	Urban	0	Euryarchaeota (0.78 %)
Actinobacteria	TZFG017	20.5568	40.0721	Urban	0	Actinobacteria (7.63 %)
Bacteroidetes	TZFG017	37.2341	40.0721	Urban	0	Bacteroidetes (23.15 %)
Firmicutes	TZFG017	40.0721	40.0721	Urban	0	Firmicutes (63.60 %)
Fusobacteria	TZFG017	0	40.0721	Urban	0	Fusobacteria (0.00 %)
Proteobacteria	TZFG017	1.61554	40.0721	Urban	0	Proteobacteria (3.06 %)
Spirochaetes	TZFG017	0	40.0721	Urban	0	Spirochaetes (0.79 %)
Verrucomicrobia	TZFG017	0.52143	40.0721	Urban	0	Verrucomicrobia (0.90 %)
Ascomycota	TZFG017	0	40.0721	Urban	0	Ascomycota (0.08 %)
Euryarchaeota	TZFG018	0	50.4596	Urban	0	Euryarchaeota (0.78 %)
Actinobacteria	TZFG018	7.69378	50.4596	Urban	0	Actinobacteria (7.63 %)
Bacteroidetes	TZFG018	35.733	50.4596	Urban	0	Bacteroidetes (23.15 %)
Firmicutes	TZFG018	50.4596	50.4596	Urban	0	Firmicutes (63.60 %)
Fusobacteria	TZFG018	0	50.4596	Urban	0	Fusobacteria (0.00 %)
Proteobacteria	TZFG018	6.11363	50.4596	Urban	0	Proteobacteria (3.06 %)
Spirochaetes	TZFG018	0	50.4596	Urban	0	Spirochaetes (0.79 %)
Verrucomicrobia	TZFG018	0	50.4596	Urban	0	Verrucomicrobia (0.90 %)
Ascomycota	TZFG018	0	50.4596	Urban	0	Ascomycota (0.08 %)
Euryarchaeota	TZFG020	0.94356	65.87	Urban	0	Euryarchaeota (0.78 %)
Actinobacteria	TZFG020	8.05912	65.87	Urban	0	Actinobacteria (7.63 %)
Bacteroidetes	TZFG020	11.8675	65.87	Urban	0	Bacteroidetes (23.15 %)
Firmicutes	TZFG020	65.87	65.87	Urban	0	Firmicutes (63.60 %)
Fusobacteria	TZFG020	0	65.87	Urban	0	Fusobacteria (0.00 %)
Proteobacteria	TZFG020	12.213	65.87	Urban	0	Proteobacteria (3.06 %)
Spirochaetes	TZFG020	0	65.87	Urban	0	Spirochaetes (0.79 %)
Verrucomicrobia	TZFG020	1.04687	65.87	Urban	0	Verrucomicrobia (0.90 %)
Ascomycota	TZFG020	0	65.87	Urban	0	Ascomycota (0.08 %)
Euryarchaeota	TZFG021	0.64509	74.2982	Urban	0	Euryarchaeota (0.78 %)
Actinobacteria	TZFG021	2.47632	74.2982	Urban	0	Actinobacteria (7.63 %)
Bacteroidetes	TZFG021	18.7475	74.2982	Urban	0	Bacteroidetes (23.15 %)
Firmicutes	TZFG021	74.2982	74.2982	Urban	0	Firmicutes (63.60 %)
Fusobacteria	TZFG021	0	74.2982	Urban	0	Fusobacteria (0.00 %)
Proteobacteria	TZFG021	3.82264	74.2982	Urban	0	Proteobacteria (3.06 %)
Spirochaetes	TZFG021	0	74.2982	Urban	0	Spirochaetes (0.79 %)
Verrucomicrobia	TZFG021	0.01022	74.2982	Urban	0	Verrucomicrobia (0.90 %)
Ascomycota	TZFG021	0	74.2982	Urban	0	Ascomycota (0.08 %)
Euryarchaeota	TZFG022	0	54.4021	Urban	0	Euryarchaeota (0.78 %)
Actinobacteria	TZFG022	15.8873	54.4021	Urban	0	Actinobacteria (7.63 %)
Bacteroidetes	TZFG022	21.1793	54.4021	Urban	0	Bacteroidetes (23.15 %)
Firmicutes	TZFG022	54.4021	54.4021	Urban	0	Firmicutes (63.60 %)
Fusobacteria	TZFG022	0	54.4021	Urban	0	Fusobacteria (0.00 %)
Proteobacteria	TZFG022	5.79583	54.4021	Urban	0	Proteobacteria (3.06 %)
Spirochaetes	TZFG022	0	54.4021	Urban	0	Spirochaetes (0.79 %)
Verrucomicrobia	TZFG022	2.73546	54.4021	Urban	0	Verrucomicrobia (0.90 %)
Ascomycota	TZFG022	0	54.4021	Urban	0	Ascomycota (0.08 %)
Euryarchaeota	TZFG024	1.14964	62.0341	Urban	0	Euryarchaeota (0.78 %)
Actinobacteria	TZFG024	10.374	62.0341	Urban	0	Actinobacteria (7.63 %)
Bacteroidetes	TZFG024	24.8847	62.0341	Urban	0	Bacteroidetes (23.15 %)
Firmicutes	TZFG024	62.0341	62.0341	Urban	0	Firmicutes (63.60 %)
Fusobacteria	TZFG024	0	62.0341	Urban	0	Fusobacteria (0.00 %)
Proteobacteria	TZFG024	1.45837	62.0341	Urban	0	Proteobacteria (3.06 %)
Spirochaetes	TZFG024	0	62.0341	Urban	0	Spirochaetes (0.79 %)
Verrucomicrobia	TZFG024	0.09922	62.0341	Urban	0	Verrucomicrobia (0.90 %)
Ascomycota	TZFG024	0	62.0341	Urban	0	Ascomycota (0.08 %)
Euryarchaeota	TZFG025	4.29393	80.9877	Urban	0	Euryarchaeota (0.78 %)
Actinobacteria	TZFG025	2.00492	80.9877	Urban	0	Actinobacteria (7.63 %)
Bacteroidetes	TZFG025	12.194	80.9877	Urban	0	Bacteroidetes (23.15 %)
Firmicutes	TZFG025	80.9877	80.9877	Urban	0	Firmicutes (63.60 %)
Fusobacteria	TZFG025	0	80.9877	Urban	0	Fusobacteria (0.00 %)
Proteobacteria	TZFG025	0.51947	80.9877	Urban	0	Proteobacteria (3.06 %)
Spirochaetes	TZFG025	0	80.9877	Urban	0	Spirochaetes (0.79 %)
Verrucomicrobia	TZFG025	0	80.9877	Urban	0	Verrucomicrobia (0.90 %)
Ascomycota	TZFG025	0	80.9877	Urban	0	Ascomycota (0.08 %)
Euryarchaeota	TZFG026	0.34136	62.0633	Urban	0	Euryarchaeota (0.78 %)
Actinobacteria	TZFG026	14.2789	62.0633	Urban	0	Actinobacteria (7.63 %)
Bacteroidetes	TZFG026	21.398	62.0633	Urban	0	Bacteroidetes (23.15 %)
Firmicutes	TZFG026	62.0633	62.0633	Urban	0	Firmicutes (63.60 %)
Fusobacteria	TZFG026	0	62.0633	Urban	0	Fusobacteria (0.00 %)
Proteobacteria	TZFG026	1.91846	62.0633	Urban	0	Proteobacteria (3.06 %)
Spirochaetes	TZFG026	0	62.0633	Urban	0	Spirochaetes (0.79 %)
Verrucomicrobia	TZFG026	0	62.0633	Urban	0	Verrucomicrobia (0.90 %)
Ascomycota	TZFG026	0	62.0633	Urban	0	Ascomycota (0.08 %)
Euryarchaeota	TZFG027	0.10768	63.0245	Urban	0	Euryarchaeota (0.78 %)
Actinobacteria	TZFG027	26.0302	63.0245	Urban	0	Actinobacteria (7.63 %)
Bacteroidetes	TZFG027	8.34103	63.0245	Urban	0	Bacteroidetes (23.15 %)
Firmicutes	TZFG027	63.0245	63.0245	Urban	0	Firmicutes (63.60 %)
Fusobacteria	TZFG027	0	63.0245	Urban	0	Fusobacteria (0.00 %)
Proteobacteria	TZFG027	1.53674	63.0245	Urban	0	Proteobacteria (3.06 %)
Spirochaetes	TZFG027	0	63.0245	Urban	0	Spirochaetes (0.79 %)
Verrucomicrobia	TZFG027	0.9599	63.0245	Urban	0	Verrucomicrobia (0.90 %)
Ascomycota	TZFG027	0	63.0245	Urban	0	Ascomycota (0.08 %)
Euryarchaeota	TZFG028	4.62058	35.078	Urban	0	Euryarchaeota (0.78 %)
Actinobacteria	TZFG028	24.149	35.078	Urban	0	Actinobacteria (7.63 %)
Bacteroidetes	TZFG028	29.8693	35.078	Urban	0	Bacteroidetes (23.15 %)
Firmicutes	TZFG028	35.078	35.078	Urban	0	Firmicutes (63.60 %)
Fusobacteria	TZFG028	0	35.078	Urban	0	Fusobacteria (0.00 %)
Proteobacteria	TZFG028	3.02378	35.078	Urban	0	Proteobacteria (3.06 %)
Spirochaetes	TZFG028	0	35.078	Urban	0	Spirochaetes (0.79 %)
Verrucomicrobia	TZFG028	3.2594	35.078	Urban	0	Verrucomicrobia (0.90 %)
Ascomycota	TZFG028	0	35.078	Urban	0	Ascomycota (0.08 %)
Euryarchaeota	TZFG029	1.10243	77.0462	Urban	0	Euryarchaeota (0.78 %)
Actinobacteria	TZFG029	5.4687	77.0462	Urban	0	Actinobacteria (7.63 %)
Bacteroidetes	TZFG029	4.85889	77.0462	Urban	0	Bacteroidetes (23.15 %)
Firmicutes	TZFG029	77.0462	77.0462	Urban	0	Firmicutes (63.60 %)
Fusobacteria	TZFG029	0	77.0462	Urban	0	Fusobacteria (0.00 %)
Proteobacteria	TZFG029	1.04482	77.0462	Urban	0	Proteobacteria (3.06 %)
Spirochaetes	TZFG029	10.4789	77.0462	Urban	0	Spirochaetes (0.79 %)
Verrucomicrobia	TZFG029	0	77.0462	Urban	0	Verrucomicrobia (0.90 %)
Ascomycota	TZFG029	0	77.0462	Urban	0	Ascomycota (0.08 %)
Euryarchaeota	TZFG030	0	66.572	Urban	0	Euryarchaeota (0.78 %)
Actinobacteria	TZFG030	3.74809	66.572	Urban	0	Actinobacteria (7.63 %)
Bacteroidetes	TZFG030	28.409	66.572	Urban	0	Bacteroidetes (23.15 %)
Firmicutes	TZFG030	66.572	66.572	Urban	0	Firmicutes (63.60 %)
Fusobacteria	TZFG030	0.02374	66.572	Urban	0	Fusobacteria (0.00 %)
Proteobacteria	TZFG030	1.24721	66.572	Urban	0	Proteobacteria (3.06 %)
Spirochaetes	TZFG030	0	66.572	Urban	0	Spirochaetes (0.79 %)
Verrucomicrobia	TZFG030	0	66.572	Urban	0	Verrucomicrobia (0.90 %)
Ascomycota	TZFG030	0	66.572	Urban	0	Ascomycota (0.08 %)
Euryarchaeota	TZFG031	0	81.5959	Urban	0	Euryarchaeota (0.78 %)
Actinobacteria	TZFG031	4.06477	81.5959	Urban	0	Actinobacteria (7.63 %)
Bacteroidetes	TZFG031	13.5286	81.5959	Urban	0	Bacteroidetes (23.15 %)
Firmicutes	TZFG031	81.5959	81.5959	Urban	0	Firmicutes (63.60 %)
Fusobacteria	TZFG031	0	81.5959	Urban	0	Fusobacteria (0.00 %)
Proteobacteria	TZFG031	0.81074	81.5959	Urban	0	Proteobacteria (3.06 %)
Spirochaetes	TZFG031	0	81.5959	Urban	0	Spirochaetes (0.79 %)
Verrucomicrobia	TZFG031	0	81.5959	Urban	0	Verrucomicrobia (0.90 %)
Ascomycota	TZFG031	0	81.5959	Urban	0	Ascomycota (0.08 %)
Euryarchaeota	TZFG032	0.07277	67.884	Urban	0	Euryarchaeota (0.78 %)
Actinobacteria	TZFG032	0.42296	67.884	Urban	0	Actinobacteria (7.63 %)
Bacteroidetes	TZFG032	29.1935	67.884	Urban	0	Bacteroidetes (23.15 %)
Firmicutes	TZFG032	67.884	67.884	Urban	0	Firmicutes (63.60 %)
Fusobacteria	TZFG032	0	67.884	Urban	0	Fusobacteria (0.00 %)
Proteobacteria	TZFG032	2.42672	67.884	Urban	0	Proteobacteria (3.06 %)
Spirochaetes	TZFG032	0	67.884	Urban	0	Spirochaetes (0.79 %)
Verrucomicrobia	TZFG032	0	67.884	Urban	0	Verrucomicrobia (0.90 %)
Ascomycota	TZFG032	0	67.884	Urban	0	Ascomycota (0.08 %)
Euryarchaeota	TZFG033	0.32679	52.9828	Urban	0	Euryarchaeota (0.78 %)
Actinobacteria	TZFG033	22.0902	52.9828	Urban	0	Actinobacteria (7.63 %)
Bacteroidetes	TZFG033	19.3167	52.9828	Urban	0	Bacteroidetes (23.15 %)
Firmicutes	TZFG033	52.9828	52.9828	Urban	0	Firmicutes (63.60 %)
Fusobacteria	TZFG033	0	52.9828	Urban	0	Fusobacteria (0.00 %)
Proteobacteria	TZFG033	5.28357	52.9828	Urban	0	Proteobacteria (3.06 %)
Spirochaetes	TZFG033	0	52.9828	Urban	0	Spirochaetes (0.79 %)
Verrucomicrobia	TZFG033	0	52.9828	Urban	0	Verrucomicrobia (0.90 %)
Ascomycota	TZFG033	0	52.9828	Urban	0	Ascomycota (0.08 %)
Euryarchaeota	TZFG035	3.62215	60.1562	Urban	0	Euryarchaeota (0.78 %)
Actinobacteria	TZFG035	5.15973	60.1562	Urban	0	Actinobacteria (7.63 %)
Bacteroidetes	TZFG035	28.7324	60.1562	Urban	0	Bacteroidetes (23.15 %)
Firmicutes	TZFG035	60.1562	60.1562	Urban	0	Firmicutes (63.60 %)
Fusobacteria	TZFG035	0	60.1562	Urban	0	Fusobacteria (0.00 %)
Proteobacteria	TZFG035	2.32949	60.1562	Urban	0	Proteobacteria (3.06 %)
Spirochaetes	TZFG035	0	60.1562	Urban	0	Spirochaetes (0.79 %)
Verrucomicrobia	TZFG035	0	60.1562	Urban	0	Verrucomicrobia (0.90 %)
Ascomycota	TZFG035	0	60.1562	Urban	0	Ascomycota (0.08 %)
Euryarchaeota	TZFG037	1.86563	64.5221	Urban	0	Euryarchaeota (0.78 %)
Actinobacteria	TZFG037	6.50605	64.5221	Urban	0	Actinobacteria (7.63 %)
Bacteroidetes	TZFG037	16.5417	64.5221	Urban	0	Bacteroidetes (23.15 %)
Firmicutes	TZFG037	64.5221	64.5221	Urban	0	Firmicutes (63.60 %)
Fusobacteria	TZFG037	0	64.5221	Urban	0	Fusobacteria (0.00 %)
Proteobacteria	TZFG037	10.5084	64.5221	Urban	0	Proteobacteria (3.06 %)
Spirochaetes	TZFG037	0	64.5221	Urban	0	Spirochaetes (0.79 %)
Verrucomicrobia	TZFG037	0.05624	64.5221	Urban	0	Verrucomicrobia (0.90 %)
Ascomycota	TZFG037	0	64.5221	Urban	0	Ascomycota (0.08 %)
Euryarchaeota	TZFG039	1.90747	60.9353	Urban	0	Euryarchaeota (0.78 %)
Actinobacteria	TZFG039	16.8856	60.9353	Urban	0	Actinobacteria (7.63 %)
Bacteroidetes	TZFG039	9.93343	60.9353	Urban	0	Bacteroidetes (23.15 %)
Firmicutes	TZFG039	60.9353	60.9353	Urban	0	Firmicutes (63.60 %)
Fusobacteria	TZFG039	0	60.9353	Urban	0	Fusobacteria (0.00 %)
Proteobacteria	TZFG039	2.28258	60.9353	Urban	0	Proteobacteria (3.06 %)
Spirochaetes	TZFG039	0	60.9353	Urban	0	Spirochaetes (0.79 %)
Verrucomicrobia	TZFG039	8.05559	60.9353	Urban	0	Verrucomicrobia (0.90 %)
Ascomycota	TZFG039	0	60.9353	Urban	0	Ascomycota (0.08 %)
Euryarchaeota	TZFG040	2.33284	44.7104	Urban	0	Euryarchaeota (0.78 %)
Actinobacteria	TZFG040	32.2941	44.7104	Urban	0	Actinobacteria (7.63 %)
Bacteroidetes	TZFG040	10.8031	44.7104	Urban	0	Bacteroidetes (23.15 %)
Firmicutes	TZFG040	44.7104	44.7104	Urban	0	Firmicutes (63.60 %)
Fusobacteria	TZFG040	0	44.7104	Urban	0	Fusobacteria (0.00 %)
Proteobacteria	TZFG040	1.29954	44.7104	Urban	0	Proteobacteria (3.06 %)
Spirochaetes	TZFG040	0	44.7104	Urban	0	Spirochaetes (0.79 %)
Verrucomicrobia	TZFG040	8.55998	44.7104	Urban	0	Verrucomicrobia (0.90 %)
Ascomycota	TZFG040	0	44.7104	Urban	0	Ascomycota (0.08 %)
Euryarchaeota	TZFG041	0	29.6084	Urban	0	Euryarchaeota (0.78 %)
Actinobacteria	TZFG041	24.8148	29.6084	Urban	0	Actinobacteria (7.63 %)
Bacteroidetes	TZFG041	40.76	29.6084	Urban	0	Bacteroidetes (23.15 %)
Firmicutes	TZFG041	29.6084	29.6084	Urban	0	Firmicutes (63.60 %)
Fusobacteria	TZFG041	0	29.6084	Urban	0	Fusobacteria (0.00 %)
Proteobacteria	TZFG041	4.81685	29.6084	Urban	0	Proteobacteria (3.06 %)
Spirochaetes	TZFG041	0	29.6084	Urban	0	Spirochaetes (0.79 %)
Verrucomicrobia	TZFG041	0	29.6084	Urban	0	Verrucomicrobia (0.90 %)
Ascomycota	TZFG041	0	29.6084	Urban	0	Ascomycota (0.08 %)
Euryarchaeota	TZFG042	0.01054	57.3767	Urban	0	Euryarchaeota (0.78 %)
Actinobacteria	TZFG042	8.47874	57.3767	Urban	0	Actinobacteria (7.63 %)
Bacteroidetes	TZFG042	29.0691	57.3767	Urban	0	Bacteroidetes (23.15 %)
Firmicutes	TZFG042	57.3767	57.3767	Urban	0	Firmicutes (63.60 %)
Fusobacteria	TZFG042	0	57.3767	Urban	0	Fusobacteria (0.00 %)
Proteobacteria	TZFG042	4.4766	57.3767	Urban	0	Proteobacteria (3.06 %)
Spirochaetes	TZFG042	0	57.3767	Urban	0	Spirochaetes (0.79 %)
Verrucomicrobia	TZFG042	0.58833	57.3767	Urban	0	Verrucomicrobia (0.90 %)
Ascomycota	TZFG042	0	57.3767	Urban	0	Ascomycota (0.08 %)
Euryarchaeota	TZFG043	0.35308	62.4922	Urban	0	Euryarchaeota (0.78 %)
Actinobacteria	TZFG043	7.39386	62.4922	Urban	0	Actinobacteria (7.63 %)
Bacteroidetes	TZFG043	28.8637	62.4922	Urban	0	Bacteroidetes (23.15 %)
Firmicutes	TZFG043	62.4922	62.4922	Urban	0	Firmicutes (63.60 %)
Fusobacteria	TZFG043	0	62.4922	Urban	0	Fusobacteria (0.00 %)
Proteobacteria	TZFG043	0.88964	62.4922	Urban	0	Proteobacteria (3.06 %)
Spirochaetes	TZFG043	0	62.4922	Urban	0	Spirochaetes (0.79 %)
Verrucomicrobia	TZFG043	0.00755	62.4922	Urban	0	Verrucomicrobia (0.90 %)
Ascomycota	TZFG043	0	62.4922	Urban	0	Ascomycota (0.08 %)
Euryarchaeota	TZFG044	1.96326	81.4338	Urban	0	Euryarchaeota (0.78 %)
Actinobacteria	TZFG044	1.76828	81.4338	Urban	0	Actinobacteria (7.63 %)
Bacteroidetes	TZFG044	12.4179	81.4338	Urban	0	Bacteroidetes (23.15 %)
Firmicutes	TZFG044	81.4338	81.4338	Urban	0	Firmicutes (63.60 %)
Fusobacteria	TZFG044	0	81.4338	Urban	0	Fusobacteria (0.00 %)
Proteobacteria	TZFG044	1.23697	81.4338	Urban	0	Proteobacteria (3.06 %)
Spirochaetes	TZFG044	0	81.4338	Urban	0	Spirochaetes (0.79 %)
Verrucomicrobia	TZFG044	1.17974	81.4338	Urban	0	Verrucomicrobia (0.90 %)
Ascomycota	TZFG044	0	81.4338	Urban	0	Ascomycota (0.08 %)
Euryarchaeota	TZFG045	0	83.6144	Urban	0	Euryarchaeota (0.78 %)
Actinobacteria	TZFG045	1.28576	83.6144	Urban	0	Actinobacteria (7.63 %)
Bacteroidetes	TZFG045	15.0475	83.6144	Urban	0	Bacteroidetes (23.15 %)
Firmicutes	TZFG045	83.6144	83.6144	Urban	0	Firmicutes (63.60 %)
Fusobacteria	TZFG045	0	83.6144	Urban	0	Fusobacteria (0.00 %)
Proteobacteria	TZFG045	0.04642	83.6144	Urban	0	Proteobacteria (3.06 %)
Spirochaetes	TZFG045	0	83.6144	Urban	0	Spirochaetes (0.79 %)
Verrucomicrobia	TZFG045	0	83.6144	Urban	0	Verrucomicrobia (0.90 %)
Ascomycota	TZFG045	0	83.6144	Urban	0	Ascomycota (0.08 %)
Euryarchaeota	TZFG046	0	83.2948	Urban	0	Euryarchaeota (0.78 %)
Actinobacteria	TZFG046	9.09475	83.2948	Urban	0	Actinobacteria (7.63 %)
Bacteroidetes	TZFG046	6.66613	83.2948	Urban	0	Bacteroidetes (23.15 %)
Firmicutes	TZFG046	83.2948	83.2948	Urban	0	Firmicutes (63.60 %)
Fusobacteria	TZFG046	0	83.2948	Urban	0	Fusobacteria (0.00 %)
Proteobacteria	TZFG046	0.94434	83.2948	Urban	0	Proteobacteria (3.06 %)
Spirochaetes	TZFG046	0	83.2948	Urban	0	Spirochaetes (0.79 %)
Verrucomicrobia	TZFG046	0	83.2948	Urban	0	Verrucomicrobia (0.90 %)
Ascomycota	TZFG046	0	83.2948	Urban	0	Ascomycota (0.08 %)
Euryarchaeota	TZFG047	0	69.5364	Urban	0	Euryarchaeota (0.78 %)
Actinobacteria	TZFG047	6.55623	69.5364	Urban	0	Actinobacteria (7.63 %)
Bacteroidetes	TZFG047	21.2561	69.5364	Urban	0	Bacteroidetes (23.15 %)
Firmicutes	TZFG047	69.5364	69.5364	Urban	0	Firmicutes (63.60 %)
Fusobacteria	TZFG047	0	69.5364	Urban	0	Fusobacteria (0.00 %)
Proteobacteria	TZFG047	2.65126	69.5364	Urban	0	Proteobacteria (3.06 %)
Spirochaetes	TZFG047	0	69.5364	Urban	0	Spirochaetes (0.79 %)
Verrucomicrobia	TZFG047	0	69.5364	Urban	0	Verrucomicrobia (0.90 %)
Ascomycota	TZFG047	0	69.5364	Urban	0	Ascomycota (0.08 %)
Euryarchaeota	TZFG048	0.17254	72.1399	Urban	0	Euryarchaeota (0.78 %)
Actinobacteria	TZFG048	13.6027	72.1399	Urban	0	Actinobacteria (7.63 %)
Bacteroidetes	TZFG048	10.1276	72.1399	Urban	0	Bacteroidetes (23.15 %)
Firmicutes	TZFG048	72.1399	72.1399	Urban	0	Firmicutes (63.60 %)
Fusobacteria	TZFG048	0	72.1399	Urban	0	Fusobacteria (0.00 %)
Proteobacteria	TZFG048	3.95718	72.1399	Urban	0	Proteobacteria (3.06 %)
Spirochaetes	TZFG048	0	72.1399	Urban	0	Spirochaetes (0.79 %)
Verrucomicrobia	TZFG048	0	72.1399	Urban	0	Verrucomicrobia (0.90 %)
Ascomycota	TZFG048	0	72.1399	Urban	0	Ascomycota (0.08 %)
Euryarchaeota	TZFG049	1.33061	77.062	Urban	0	Euryarchaeota (0.78 %)
Actinobacteria	TZFG049	4.28895	77.062	Urban	0	Actinobacteria (7.63 %)
Bacteroidetes	TZFG049	13.7399	77.062	Urban	0	Bacteroidetes (23.15 %)
Firmicutes	TZFG049	77.062	77.062	Urban	0	Firmicutes (63.60 %)
Fusobacteria	TZFG049	0	77.062	Urban	0	Fusobacteria (0.00 %)
Proteobacteria	TZFG049	2.0083	77.062	Urban	0	Proteobacteria (3.06 %)
Spirochaetes	TZFG049	0	77.062	Urban	0	Spirochaetes (0.79 %)
Verrucomicrobia	TZFG049	1.57029	77.062	Urban	0	Verrucomicrobia (0.90 %)
Ascomycota	TZFG049	0	77.062	Urban	0	Ascomycota (0.08 %)
Euryarchaeota	TZFG050	0.30428	60.5573	Urban	0	Euryarchaeota (0.78 %)
Actinobacteria	TZFG050	22.1707	60.5573	Urban	0	Actinobacteria (7.63 %)
Bacteroidetes	TZFG050	14.7106	60.5573	Urban	0	Bacteroidetes (23.15 %)
Firmicutes	TZFG050	60.5573	60.5573	Urban	0	Firmicutes (63.60 %)
Fusobacteria	TZFG050	0	60.5573	Urban	0	Fusobacteria (0.00 %)
Proteobacteria	TZFG050	1.74795	60.5573	Urban	0	Proteobacteria (3.06 %)
Spirochaetes	TZFG050	0	60.5573	Urban	0	Spirochaetes (0.79 %)
Verrucomicrobia	TZFG050	0.50913	60.5573	Urban	0	Verrucomicrobia (0.90 %)
Ascomycota	TZFG050	0	60.5573	Urban	0	Ascomycota (0.08 %)
Euryarchaeota	TZFG051	0.09614	46.7237	Urban	0	Euryarchaeota (0.78 %)
Actinobacteria	TZFG051	3.0573	46.7237	Urban	0	Actinobacteria (7.63 %)
Bacteroidetes	TZFG051	45.9036	46.7237	Urban	0	Bacteroidetes (23.15 %)
Firmicutes	TZFG051	46.7237	46.7237	Urban	0	Firmicutes (63.60 %)
Fusobacteria	TZFG051	0	46.7237	Urban	0	Fusobacteria (0.00 %)
Proteobacteria	TZFG051	4.20997	46.7237	Urban	0	Proteobacteria (3.06 %)
Spirochaetes	TZFG051	0.00927	46.7237	Urban	0	Spirochaetes (0.79 %)
Verrucomicrobia	TZFG051	0	46.7237	Urban	0	Verrucomicrobia (0.90 %)
Ascomycota	TZFG051	0	46.7237	Urban	0	Ascomycota (0.08 %)
Euryarchaeota	TZFG052	0	51.1661	Urban	0	Euryarchaeota (0.78 %)
Actinobacteria	TZFG052	26.5473	51.1661	Urban	0	Actinobacteria (7.63 %)
Bacteroidetes	TZFG052	13.3594	51.1661	Urban	0	Bacteroidetes (23.15 %)
Firmicutes	TZFG052	51.1661	51.1661	Urban	0	Firmicutes (63.60 %)
Fusobacteria	TZFG052	0	51.1661	Urban	0	Fusobacteria (0.00 %)
Proteobacteria	TZFG052	6.78059	51.1661	Urban	0	Proteobacteria (3.06 %)
Spirochaetes	TZFG052	0	51.1661	Urban	0	Spirochaetes (0.79 %)
Verrucomicrobia	TZFG052	2.14654	51.1661	Urban	0	Verrucomicrobia (0.90 %)
Ascomycota	TZFG052	0	51.1661	Urban	0	Ascomycota (0.08 %)
Euryarchaeota	TZFG053	0	75.4737	Urban	0	Euryarchaeota (0.78 %)
Actinobacteria	TZFG053	6.06088	75.4737	Urban	0	Actinobacteria (7.63 %)
Bacteroidetes	TZFG053	15.5433	75.4737	Urban	0	Bacteroidetes (23.15 %)
Firmicutes	TZFG053	75.4737	75.4737	Urban	0	Firmicutes (63.60 %)
Fusobacteria	TZFG053	0	75.4737	Urban	0	Fusobacteria (0.00 %)
Proteobacteria	TZFG053	2.92216	75.4737	Urban	0	Proteobacteria (3.06 %)
Spirochaetes	TZFG053	0	75.4737	Urban	0	Spirochaetes (0.79 %)
Verrucomicrobia	TZFG053	0	75.4737	Urban	0	Verrucomicrobia (0.90 %)
Ascomycota	TZFG053	0	75.4737	Urban	0	Ascomycota (0.08 %)
Euryarchaeota	TZFG054	0.00844	68.5381	Urban	0	Euryarchaeota (0.78 %)
Actinobacteria	TZFG054	14.8329	68.5381	Urban	0	Actinobacteria (7.63 %)
Bacteroidetes	TZFG054	13.6058	68.5381	Urban	0	Bacteroidetes (23.15 %)
Firmicutes	TZFG054	68.5381	68.5381	Urban	0	Firmicutes (63.60 %)
Fusobacteria	TZFG054	0	68.5381	Urban	0	Fusobacteria (0.00 %)
Proteobacteria	TZFG054	2.88284	68.5381	Urban	0	Proteobacteria (3.06 %)
Spirochaetes	TZFG054	0	68.5381	Urban	0	Spirochaetes (0.79 %)
Verrucomicrobia	TZFG054	0.13197	68.5381	Urban	0	Verrucomicrobia (0.90 %)
Ascomycota	TZFG054	0	68.5381	Urban	0	Ascomycota (0.08 %)
Euryarchaeota	TZFG055	0	60.7746	Urban	0	Euryarchaeota (0.78 %)
Actinobacteria	TZFG055	26.9594	60.7746	Urban	0	Actinobacteria (7.63 %)
Bacteroidetes	TZFG055	10.5141	60.7746	Urban	0	Bacteroidetes (23.15 %)
Firmicutes	TZFG055	60.7746	60.7746	Urban	0	Firmicutes (63.60 %)
Fusobacteria	TZFG055	0	60.7746	Urban	0	Fusobacteria (0.00 %)
Proteobacteria	TZFG055	1.75183	60.7746	Urban	0	Proteobacteria (3.06 %)
Spirochaetes	TZFG055	0	60.7746	Urban	0	Spirochaetes (0.79 %)
Verrucomicrobia	TZFG055	0	60.7746	Urban	0	Verrucomicrobia (0.90 %)
Ascomycota	TZFG055	0	60.7746	Urban	0	Ascomycota (0.08 %)
Euryarchaeota	TZFG056	1.40972	65.6178	Urban	0	Euryarchaeota (0.78 %)
Actinobacteria	TZFG056	12.2345	65.6178	Urban	0	Actinobacteria (7.63 %)
Bacteroidetes	TZFG056	19.1643	65.6178	Urban	0	Bacteroidetes (23.15 %)
Firmicutes	TZFG056	65.6178	65.6178	Urban	0	Firmicutes (63.60 %)
Fusobacteria	TZFG056	0	65.6178	Urban	0	Fusobacteria (0.00 %)
Proteobacteria	TZFG056	1.55106	65.6178	Urban	0	Proteobacteria (3.06 %)
Spirochaetes	TZFG056	0	65.6178	Urban	0	Spirochaetes (0.79 %)
Verrucomicrobia	TZFG056	0.0227	65.6178	Urban	0	Verrucomicrobia (0.90 %)
Ascomycota	TZFG056	0	65.6178	Urban	0	Ascomycota (0.08 %)
Euryarchaeota	TZFG057	1.37238	76.1234	Urban	0	Euryarchaeota (0.78 %)
Actinobacteria	TZFG057	10.0249	76.1234	Urban	0	Actinobacteria (7.63 %)
Bacteroidetes	TZFG057	11.3118	76.1234	Urban	0	Bacteroidetes (23.15 %)
Firmicutes	TZFG057	76.1234	76.1234	Urban	0	Firmicutes (63.60 %)
Fusobacteria	TZFG057	0	76.1234	Urban	0	Fusobacteria (0.00 %)
Proteobacteria	TZFG057	1.16756	76.1234	Urban	0	Proteobacteria (3.06 %)
Spirochaetes	TZFG057	0	76.1234	Urban	0	Spirochaetes (0.79 %)
Verrucomicrobia	TZFG057	0	76.1234	Urban	0	Verrucomicrobia (0.90 %)
Ascomycota	TZFG057	0	76.1234	Urban	0	Ascomycota (0.08 %)
Euryarchaeota	TZFG059	0	64.3214	Urban	0	Euryarchaeota (0.78 %)
Actinobacteria	TZFG059	3.68594	64.3214	Urban	0	Actinobacteria (7.63 %)
Bacteroidetes	TZFG059	30.0651	64.3214	Urban	0	Bacteroidetes (23.15 %)
Firmicutes	TZFG059	64.3214	64.3214	Urban	0	Firmicutes (63.60 %)
Fusobacteria	TZFG059	0	64.3214	Urban	0	Fusobacteria (0.00 %)
Proteobacteria	TZFG059	1.92749	64.3214	Urban	0	Proteobacteria (3.06 %)
Spirochaetes	TZFG059	0	64.3214	Urban	0	Spirochaetes (0.79 %)
Verrucomicrobia	TZFG059	0	64.3214	Urban	0	Verrucomicrobia (0.90 %)
Ascomycota	TZFG059	0	64.3214	Urban	0	Ascomycota (0.08 %)
Euryarchaeota	TZFG063	0	57.9247	Urban	0	Euryarchaeota (0.78 %)
Actinobacteria	TZFG063	13.9051	57.9247	Urban	0	Actinobacteria (7.63 %)
Bacteroidetes	TZFG063	23.508	57.9247	Urban	0	Bacteroidetes (23.15 %)
Firmicutes	TZFG063	57.9247	57.9247	Urban	0	Firmicutes (63.60 %)
Fusobacteria	TZFG063	0	57.9247	Urban	0	Fusobacteria (0.00 %)
Proteobacteria	TZFG063	2.59863	57.9247	Urban	0	Proteobacteria (3.06 %)
Spirochaetes	TZFG063	0	57.9247	Urban	0	Spirochaetes (0.79 %)
Verrucomicrobia	TZFG063	2.06368	57.9247	Urban	0	Verrucomicrobia (0.90 %)
Ascomycota	TZFG063	0	57.9247	Urban	0	Ascomycota (0.08 %)
Euryarchaeota	TZFG064	0.5592	62.4468	Urban	0	Euryarchaeota (0.78 %)
Actinobacteria	TZFG064	8.80937	62.4468	Urban	0	Actinobacteria (7.63 %)
Bacteroidetes	TZFG064	26.9999	62.4468	Urban	0	Bacteroidetes (23.15 %)
Firmicutes	TZFG064	62.4468	62.4468	Urban	0	Firmicutes (63.60 %)
Fusobacteria	TZFG064	0	62.4468	Urban	0	Fusobacteria (0.00 %)
Proteobacteria	TZFG064	1.12992	62.4468	Urban	0	Proteobacteria (3.06 %)
Spirochaetes	TZFG064	0	62.4468	Urban	0	Spirochaetes (0.79 %)
Verrucomicrobia	TZFG064	0.05474	62.4468	Urban	0	Verrucomicrobia (0.90 %)
Ascomycota	TZFG064	0	62.4468	Urban	0	Ascomycota (0.08 %)
Euryarchaeota	TZFG065	0.56219	63.2082	Urban	0	Euryarchaeota (0.78 %)
Actinobacteria	TZFG065	8.1878	63.2082	Urban	0	Actinobacteria (7.63 %)
Bacteroidetes	TZFG065	27.2177	63.2082	Urban	0	Bacteroidetes (23.15 %)
Firmicutes	TZFG065	63.2082	63.2082	Urban	0	Firmicutes (63.60 %)
Fusobacteria	TZFG065	0	63.2082	Urban	0	Fusobacteria (0.00 %)
Proteobacteria	TZFG065	0.44276	63.2082	Urban	0	Proteobacteria (3.06 %)
Spirochaetes	TZFG065	0	63.2082	Urban	0	Spirochaetes (0.79 %)
Verrucomicrobia	TZFG065	0.3814	63.2082	Urban	0	Verrucomicrobia (0.90 %)
Ascomycota	TZFG065	0	63.2082	Urban	0	Ascomycota (0.08 %)
Euryarchaeota	TZFG066	0.30143	76.7297	Urban	0	Euryarchaeota (0.78 %)
Actinobacteria	TZFG066	4.03271	76.7297	Urban	0	Actinobacteria (7.63 %)
Bacteroidetes	TZFG066	17.1635	76.7297	Urban	0	Bacteroidetes (23.15 %)
Firmicutes	TZFG066	76.7297	76.7297	Urban	0	Firmicutes (63.60 %)
Fusobacteria	TZFG066	0	76.7297	Urban	0	Fusobacteria (0.00 %)
Proteobacteria	TZFG066	1.7727	76.7297	Urban	0	Proteobacteria (3.06 %)
Spirochaetes	TZFG066	0	76.7297	Urban	0	Spirochaetes (0.79 %)
Verrucomicrobia	TZFG066	0	76.7297	Urban	0	Verrucomicrobia (0.90 %)
Ascomycota	TZFG066	0	76.7297	Urban	0	Ascomycota (0.08 %)
Euryarchaeota	TZFG067	0	69.0819	Urban	0	Euryarchaeota (0.78 %)
Actinobacteria	TZFG067	9.97274	69.0819	Urban	0	Actinobacteria (7.63 %)
Bacteroidetes	TZFG067	17.6813	69.0819	Urban	0	Bacteroidetes (23.15 %)
Firmicutes	TZFG067	69.0819	69.0819	Urban	0	Firmicutes (63.60 %)
Fusobacteria	TZFG067	0	69.0819	Urban	0	Fusobacteria (0.00 %)
Proteobacteria	TZFG067	3.26407	69.0819	Urban	0	Proteobacteria (3.06 %)
Spirochaetes	TZFG067	0	69.0819	Urban	0	Spirochaetes (0.79 %)
Verrucomicrobia	TZFG067	0	69.0819	Urban	0	Verrucomicrobia (0.90 %)
Ascomycota	TZFG067	0	69.0819	Urban	0	Ascomycota (0.08 %)
Euryarchaeota	TZFG068	0.4902	66.9467	Urban	0	Euryarchaeota (0.78 %)
Actinobacteria	TZFG068	0.92014	66.9467	Urban	0	Actinobacteria (7.63 %)
Bacteroidetes	TZFG068	24.1541	66.9467	Urban	0	Bacteroidetes (23.15 %)
Firmicutes	TZFG068	66.9467	66.9467	Urban	0	Firmicutes (63.60 %)
Fusobacteria	TZFG068	0	66.9467	Urban	0	Fusobacteria (0.00 %)
Proteobacteria	TZFG068	7.48893	66.9467	Urban	0	Proteobacteria (3.06 %)
Spirochaetes	TZFG068	0	66.9467	Urban	0	Spirochaetes (0.79 %)
Verrucomicrobia	TZFG068	0	66.9467	Urban	0	Verrucomicrobia (0.90 %)
Ascomycota	TZFG068	0	66.9467	Urban	0	Ascomycota (0.08 %)
Euryarchaeota	TZFG070	1.88575	63.6851	Urban	0	Euryarchaeota (0.78 %)
Actinobacteria	TZFG070	9.09199	63.6851	Urban	0	Actinobacteria (7.63 %)
Bacteroidetes	TZFG070	20.942	63.6851	Urban	0	Bacteroidetes (23.15 %)
Firmicutes	TZFG070	63.6851	63.6851	Urban	0	Firmicutes (63.60 %)
Fusobacteria	TZFG070	0	63.6851	Urban	0	Fusobacteria (0.00 %)
Proteobacteria	TZFG070	1.65412	63.6851	Urban	0	Proteobacteria (3.06 %)
Spirochaetes	TZFG070	0	63.6851	Urban	0	Spirochaetes (0.79 %)
Verrucomicrobia	TZFG070	2.74096	63.6851	Urban	0	Verrucomicrobia (0.90 %)
Ascomycota	TZFG070	0	63.6851	Urban	0	Ascomycota (0.08 %)
Euryarchaeota	TZFG071	8.4871	16.0223	Urban	0	Euryarchaeota (0.78 %)
Actinobacteria	TZFG071	0.55239	16.0223	Urban	0	Actinobacteria (7.63 %)
Bacteroidetes	TZFG071	19.0841	16.0223	Urban	0	Bacteroidetes (23.15 %)
Firmicutes	TZFG071	16.0223	16.0223	Urban	0	Firmicutes (63.60 %)
Fusobacteria	TZFG071	0	16.0223	Urban	0	Fusobacteria (0.00 %)
Proteobacteria	TZFG071	1.75889	16.0223	Urban	0	Proteobacteria (3.06 %)
Spirochaetes	TZFG071	0	16.0223	Urban	0	Spirochaetes (0.79 %)
Verrucomicrobia	TZFG071	54.0953	16.0223	Urban	0	Verrucomicrobia (0.90 %)
Ascomycota	TZFG071	0	16.0223	Urban	0	Ascomycota (0.08 %)
Euryarchaeota	TZFG072	2.03175	48.3096	Urban	0	Euryarchaeota (0.78 %)
Actinobacteria	TZFG072	29.4873	48.3096	Urban	0	Actinobacteria (7.63 %)
Bacteroidetes	TZFG072	18.5036	48.3096	Urban	0	Bacteroidetes (23.15 %)
Firmicutes	TZFG072	48.3096	48.3096	Urban	0	Firmicutes (63.60 %)
Fusobacteria	TZFG072	0	48.3096	Urban	0	Fusobacteria (0.00 %)
Proteobacteria	TZFG072	1.6677	48.3096	Urban	0	Proteobacteria (3.06 %)
Spirochaetes	TZFG072	0	48.3096	Urban	0	Spirochaetes (0.79 %)
Verrucomicrobia	TZFG072	0	48.3096	Urban	0	Verrucomicrobia (0.90 %)
Ascomycota	TZFG072	0	48.3096	Urban	0	Ascomycota (0.08 %)
Euryarchaeota	TZFG073	2.00025	50.1857	Urban	0	Euryarchaeota (0.78 %)
Actinobacteria	TZFG073	10.1372	50.1857	Urban	0	Actinobacteria (7.63 %)
Bacteroidetes	TZFG073	35.8661	50.1857	Urban	0	Bacteroidetes (23.15 %)
Firmicutes	TZFG073	50.1857	50.1857	Urban	0	Firmicutes (63.60 %)
Fusobacteria	TZFG073	0	50.1857	Urban	0	Fusobacteria (0.00 %)
Proteobacteria	TZFG073	1.80446	50.1857	Urban	0	Proteobacteria (3.06 %)
Spirochaetes	TZFG073	0	50.1857	Urban	0	Spirochaetes (0.79 %)
Verrucomicrobia	TZFG073	0.00631	50.1857	Urban	0	Verrucomicrobia (0.90 %)
Ascomycota	TZFG073	0	50.1857	Urban	0	Ascomycota (0.08 %)
Euryarchaeota	TZFG074	1.37936	46.4588	Urban	0	Euryarchaeota (0.78 %)
Actinobacteria	TZFG074	7.60697	46.4588	Urban	0	Actinobacteria (7.63 %)
Bacteroidetes	TZFG074	40.9849	46.4588	Urban	0	Bacteroidetes (23.15 %)
Firmicutes	TZFG074	46.4588	46.4588	Urban	0	Firmicutes (63.60 %)
Fusobacteria	TZFG074	0	46.4588	Urban	0	Fusobacteria (0.00 %)
Proteobacteria	TZFG074	2.89181	46.4588	Urban	0	Proteobacteria (3.06 %)
Spirochaetes	TZFG074	0	46.4588	Urban	0	Spirochaetes (0.79 %)
Verrucomicrobia	TZFG074	0.67823	46.4588	Urban	0	Verrucomicrobia (0.90 %)
Ascomycota	TZFG074	0	46.4588	Urban	0	Ascomycota (0.08 %)
Euryarchaeota	TZFG075	0	49.1399	Urban	0	Euryarchaeota (0.78 %)
Actinobacteria	TZFG075	32.2178	49.1399	Urban	0	Actinobacteria (7.63 %)
Bacteroidetes	TZFG075	14.7499	49.1399	Urban	0	Bacteroidetes (23.15 %)
Firmicutes	TZFG075	49.1399	49.1399	Urban	0	Firmicutes (63.60 %)
Fusobacteria	TZFG075	0	49.1399	Urban	0	Fusobacteria (0.00 %)
Proteobacteria	TZFG075	3.89243	49.1399	Urban	0	Proteobacteria (3.06 %)
Spirochaetes	TZFG075	0	49.1399	Urban	0	Spirochaetes (0.79 %)
Verrucomicrobia	TZFG075	0	49.1399	Urban	0	Verrucomicrobia (0.90 %)
Ascomycota	TZFG075	0	49.1399	Urban	0	Ascomycota (0.08 %)
Euryarchaeota	TZFG076	0.70903	73.773	Urban	0	Euryarchaeota (0.78 %)
Actinobacteria	TZFG076	6.7024	73.773	Urban	0	Actinobacteria (7.63 %)
Bacteroidetes	TZFG076	17.7545	73.773	Urban	0	Bacteroidetes (23.15 %)
Firmicutes	TZFG076	73.773	73.773	Urban	0	Firmicutes (63.60 %)
Fusobacteria	TZFG076	0	73.773	Urban	0	Fusobacteria (0.00 %)
Proteobacteria	TZFG076	1.06107	73.773	Urban	0	Proteobacteria (3.06 %)
Spirochaetes	TZFG076	0	73.773	Urban	0	Spirochaetes (0.79 %)
Verrucomicrobia	TZFG076	0	73.773	Urban	0	Verrucomicrobia (0.90 %)
Ascomycota	TZFG076	0	73.773	Urban	0	Ascomycota (0.08 %)
Euryarchaeota	TZFG077	1.14634	73.9867	Urban	0	Euryarchaeota (0.78 %)
Actinobacteria	TZFG077	20.7077	73.9867	Urban	0	Actinobacteria (7.63 %)
Bacteroidetes	TZFG077	3.44136	73.9867	Urban	0	Bacteroidetes (23.15 %)
Firmicutes	TZFG077	73.9867	73.9867	Urban	0	Firmicutes (63.60 %)
Fusobacteria	TZFG077	0	73.9867	Urban	0	Fusobacteria (0.00 %)
Proteobacteria	TZFG077	0.71791	73.9867	Urban	0	Proteobacteria (3.06 %)
Spirochaetes	TZFG077	0	73.9867	Urban	0	Spirochaetes (0.79 %)
Verrucomicrobia	TZFG077	0	73.9867	Urban	0	Verrucomicrobia (0.90 %)
Ascomycota	TZFG077	0	73.9867	Urban	0	Ascomycota (0.08 %)
Euryarchaeota	TZFG078	0	66.1734	Urban	0	Euryarchaeota (0.78 %)
Actinobacteria	TZFG078	3.23369	66.1734	Urban	0	Actinobacteria (7.63 %)
Bacteroidetes	TZFG078	18.02	66.1734	Urban	0	Bacteroidetes (23.15 %)
Firmicutes	TZFG078	66.1734	66.1734	Urban	0	Firmicutes (63.60 %)
Fusobacteria	TZFG078	0	66.1734	Urban	0	Fusobacteria (0.00 %)
Proteobacteria	TZFG078	0.27516	66.1734	Urban	0	Proteobacteria (3.06 %)
Spirochaetes	TZFG078	12.2978	66.1734	Urban	0	Spirochaetes (0.79 %)
Verrucomicrobia	TZFG078	0	66.1734	Urban	0	Verrucomicrobia (0.90 %)
Ascomycota	TZFG078	0	66.1734	Urban	0	Ascomycota (0.08 %)
Euryarchaeota	TZFG080	0	69.9901	Urban	0	Euryarchaeota (0.78 %)
Actinobacteria	TZFG080	4.65443	69.9901	Urban	0	Actinobacteria (7.63 %)
Bacteroidetes	TZFG080	24.534	69.9901	Urban	0	Bacteroidetes (23.15 %)
Firmicutes	TZFG080	69.9901	69.9901	Urban	0	Firmicutes (63.60 %)
Fusobacteria	TZFG080	0	69.9901	Urban	0	Fusobacteria (0.00 %)
Proteobacteria	TZFG080	0.82146	69.9901	Urban	0	Proteobacteria (3.06 %)
Spirochaetes	TZFG080	0	69.9901	Urban	0	Spirochaetes (0.79 %)
Verrucomicrobia	TZFG080	0	69.9901	Urban	0	Verrucomicrobia (0.90 %)
Ascomycota	TZFG080	0	69.9901	Urban	0	Ascomycota (0.08 %)
Euryarchaeota	TZFG081	0	62.1678	Urban	0	Euryarchaeota (0.78 %)
Actinobacteria	TZFG081	3.38946	62.1678	Urban	0	Actinobacteria (7.63 %)
Bacteroidetes	TZFG081	29.0933	62.1678	Urban	0	Bacteroidetes (23.15 %)
Firmicutes	TZFG081	62.1678	62.1678	Urban	0	Firmicutes (63.60 %)
Fusobacteria	TZFG081	0.37916	62.1678	Urban	0	Fusobacteria (0.00 %)
Proteobacteria	TZFG081	4.97026	62.1678	Urban	0	Proteobacteria (3.06 %)
Spirochaetes	TZFG081	0	62.1678	Urban	0	Spirochaetes (0.79 %)
Verrucomicrobia	TZFG081	0	62.1678	Urban	0	Verrucomicrobia (0.90 %)
Ascomycota	TZFG081	0	62.1678	Urban	0	Ascomycota (0.08 %)
Euryarchaeota	TZFG083	0.63664	60.6519	Urban	0	Euryarchaeota (0.78 %)
Actinobacteria	TZFG083	12.3745	60.6519	Urban	0	Actinobacteria (7.63 %)
Bacteroidetes	TZFG083	21.2638	60.6519	Urban	0	Bacteroidetes (23.15 %)
Firmicutes	TZFG083	60.6519	60.6519	Urban	0	Firmicutes (63.60 %)
Fusobacteria	TZFG083	0	60.6519	Urban	0	Fusobacteria (0.00 %)
Proteobacteria	TZFG083	1.73233	60.6519	Urban	0	Proteobacteria (3.06 %)
Spirochaetes	TZFG083	0	60.6519	Urban	0	Spirochaetes (0.79 %)
Verrucomicrobia	TZFG083	3.34087	60.6519	Urban	0	Verrucomicrobia (0.90 %)
Ascomycota	TZFG083	0	60.6519	Urban	0	Ascomycota (0.08 %)
Euryarchaeota	TZFG084	0.06978	42.1471	Urban	0	Euryarchaeota (0.78 %)
Actinobacteria	TZFG084	4.097	42.1471	Urban	0	Actinobacteria (7.63 %)
Bacteroidetes	TZFG084	40.2839	42.1471	Urban	0	Bacteroidetes (23.15 %)
Firmicutes	TZFG084	42.1471	42.1471	Urban	0	Firmicutes (63.60 %)
Fusobacteria	TZFG084	0	42.1471	Urban	0	Fusobacteria (0.00 %)
Proteobacteria	TZFG084	0.42019	42.1471	Urban	0	Proteobacteria (3.06 %)
Spirochaetes	TZFG084	0	42.1471	Urban	0	Spirochaetes (0.79 %)
Verrucomicrobia	TZFG084	12.982	42.1471	Urban	0	Verrucomicrobia (0.90 %)
Ascomycota	TZFG084	0	42.1471	Urban	0	Ascomycota (0.08 %)
Euryarchaeota	TZFG085	0.85975	45.1803	Urban	0	Euryarchaeota (0.78 %)
Actinobacteria	TZFG085	16.8636	45.1803	Urban	0	Actinobacteria (7.63 %)
Bacteroidetes	TZFG085	34.6754	45.1803	Urban	0	Bacteroidetes (23.15 %)
Firmicutes	TZFG085	45.1803	45.1803	Urban	0	Firmicutes (63.60 %)
Fusobacteria	TZFG085	0	45.1803	Urban	0	Fusobacteria (0.00 %)
Proteobacteria	TZFG085	1.25592	45.1803	Urban	0	Proteobacteria (3.06 %)
Spirochaetes	TZFG085	0	45.1803	Urban	0	Spirochaetes (0.79 %)
Verrucomicrobia	TZFG085	1.16508	45.1803	Urban	0	Verrucomicrobia (0.90 %)
Ascomycota	TZFG085	0	45.1803	Urban	0	Ascomycota (0.08 %)
Euryarchaeota	TZFG086	1.80521	76.9062	Urban	0	Euryarchaeota (0.78 %)
Actinobacteria	TZFG086	7.48452	76.9062	Urban	0	Actinobacteria (7.63 %)
Bacteroidetes	TZFG086	6.62377	76.9062	Urban	0	Bacteroidetes (23.15 %)
Firmicutes	TZFG086	76.9062	76.9062	Urban	0	Firmicutes (63.60 %)
Fusobacteria	TZFG086	0	76.9062	Urban	0	Fusobacteria (0.00 %)
Proteobacteria	TZFG086	1.24552	76.9062	Urban	0	Proteobacteria (3.06 %)
Spirochaetes	TZFG086	4.21169	76.9062	Urban	0	Spirochaetes (0.79 %)
Verrucomicrobia	TZFG086	1.72307	76.9062	Urban	0	Verrucomicrobia (0.90 %)
Ascomycota	TZFG086	0	76.9062	Urban	0	Ascomycota (0.08 %)
Euryarchaeota	TZFG088	0.36194	73.2735	Urban	0.28476	Euryarchaeota (0.78 %)
Actinobacteria	TZFG088	2.12579	73.2735	Urban	0.28476	Actinobacteria (7.63 %)
Bacteroidetes	TZFG088	23.5084	73.2735	Urban	0.28476	Bacteroidetes (23.15 %)
Firmicutes	TZFG088	73.2735	73.2735	Urban	0.28476	Firmicutes (63.60 %)
Fusobacteria	TZFG088	0	73.2735	Urban	0.28476	Fusobacteria (0.00 %)
Proteobacteria	TZFG088	0.4456	73.2735	Urban	0.28476	Proteobacteria (3.06 %)
Spirochaetes	TZFG088	0	73.2735	Urban	0.28476	Spirochaetes (0.79 %)
Verrucomicrobia	TZFG088	0	73.2735	Urban	0.28476	Verrucomicrobia (0.90 %)
Ascomycota	TZFG088	0.28476	73.2735	Urban	0.28476	Ascomycota (0.08 %)
Euryarchaeota	TZFG089	0	79.8193	Urban	0	Euryarchaeota (0.78 %)
Actinobacteria	TZFG089	0.65093	79.8193	Urban	0	Actinobacteria (7.63 %)
Bacteroidetes	TZFG089	19.248	79.8193	Urban	0	Bacteroidetes (23.15 %)
Firmicutes	TZFG089	79.8193	79.8193	Urban	0	Firmicutes (63.60 %)
Fusobacteria	TZFG089	0	79.8193	Urban	0	Fusobacteria (0.00 %)
Proteobacteria	TZFG089	0.2817	79.8193	Urban	0	Proteobacteria (3.06 %)
Spirochaetes	TZFG089	0	79.8193	Urban	0	Spirochaetes (0.79 %)
Verrucomicrobia	TZFG089	0	79.8193	Urban	0	Verrucomicrobia (0.90 %)
Ascomycota	TZFG089	0	79.8193	Urban	0	Ascomycota (0.08 %)
Euryarchaeota	TZFG090	0.29144	70.9342	Urban	0	Euryarchaeota (0.78 %)
Actinobacteria	TZFG090	2.00801	70.9342	Urban	0	Actinobacteria (7.63 %)
Bacteroidetes	TZFG090	15.3543	70.9342	Urban	0	Bacteroidetes (23.15 %)
Firmicutes	TZFG090	70.9342	70.9342	Urban	0	Firmicutes (63.60 %)
Fusobacteria	TZFG090	0	70.9342	Urban	0	Fusobacteria (0.00 %)
Proteobacteria	TZFG090	4.65004	70.9342	Urban	0	Proteobacteria (3.06 %)
Spirochaetes	TZFG090	6.762	70.9342	Urban	0	Spirochaetes (0.79 %)
Verrucomicrobia	TZFG090	0	70.9342	Urban	0	Verrucomicrobia (0.90 %)
Ascomycota	TZFG090	0	70.9342	Urban	0	Ascomycota (0.08 %)
Euryarchaeota	TZFG091	0.17143	73.0734	Urban	0	Euryarchaeota (0.78 %)
Actinobacteria	TZFG091	5.87173	73.0734	Urban	0	Actinobacteria (7.63 %)
Bacteroidetes	TZFG091	7.2566	73.0734	Urban	0	Bacteroidetes (23.15 %)
Firmicutes	TZFG091	73.0734	73.0734	Urban	0	Firmicutes (63.60 %)
Fusobacteria	TZFG091	0	73.0734	Urban	0	Fusobacteria (0.00 %)
Proteobacteria	TZFG091	0.29465	73.0734	Urban	0	Proteobacteria (3.06 %)
Spirochaetes	TZFG091	13.3322	73.0734	Urban	0	Spirochaetes (0.79 %)
Verrucomicrobia	TZFG091	0	73.0734	Urban	0	Verrucomicrobia (0.90 %)
Ascomycota	TZFG091	0	73.0734	Urban	0	Ascomycota (0.08 %)
Euryarchaeota	TZFG092	0	86.8222	Urban	0	Euryarchaeota (0.78 %)
Actinobacteria	TZFG092	3.48285	86.8222	Urban	0	Actinobacteria (7.63 %)
Bacteroidetes	TZFG092	5.13069	86.8222	Urban	0	Bacteroidetes (23.15 %)
Firmicutes	TZFG092	86.8222	86.8222	Urban	0	Firmicutes (63.60 %)
Fusobacteria	TZFG092	0	86.8222	Urban	0	Fusobacteria (0.00 %)
Proteobacteria	TZFG092	1.40475	86.8222	Urban	0	Proteobacteria (3.06 %)
Spirochaetes	TZFG092	3.15954	86.8222	Urban	0	Spirochaetes (0.79 %)
Verrucomicrobia	TZFG092	0	86.8222	Urban	0	Verrucomicrobia (0.90 %)
Ascomycota	TZFG092	0	86.8222	Urban	0	Ascomycota (0.08 %)
Euryarchaeota	TZFG094	0.42432	61.6863	Urban	0	Euryarchaeota (0.78 %)
Actinobacteria	TZFG094	11.9974	61.6863	Urban	0	Actinobacteria (7.63 %)
Bacteroidetes	TZFG094	16.3384	61.6863	Urban	0	Bacteroidetes (23.15 %)
Firmicutes	TZFG094	61.6863	61.6863	Urban	0	Firmicutes (63.60 %)
Fusobacteria	TZFG094	0	61.6863	Urban	0	Fusobacteria (0.00 %)
Proteobacteria	TZFG094	3.34361	61.6863	Urban	0	Proteobacteria (3.06 %)
Spirochaetes	TZFG094	0	61.6863	Urban	0	Spirochaetes (0.79 %)
Verrucomicrobia	TZFG094	6.20997	61.6863	Urban	0	Verrucomicrobia (0.90 %)
Ascomycota	TZFG094	0	61.6863	Urban	0	Ascomycota (0.08 %)
Euryarchaeota	TZFG095	0	51.8629	Urban	0	Euryarchaeota (0.78 %)
Actinobacteria	TZFG095	31.3057	51.8629	Urban	0	Actinobacteria (7.63 %)
Bacteroidetes	TZFG095	15.776	51.8629	Urban	0	Bacteroidetes (23.15 %)
Firmicutes	TZFG095	51.8629	51.8629	Urban	0	Firmicutes (63.60 %)
Fusobacteria	TZFG095	0	51.8629	Urban	0	Fusobacteria (0.00 %)
Proteobacteria	TZFG095	1.05541	51.8629	Urban	0	Proteobacteria (3.06 %)
Spirochaetes	TZFG095	0	51.8629	Urban	0	Spirochaetes (0.79 %)
Verrucomicrobia	TZFG095	0	51.8629	Urban	0	Verrucomicrobia (0.90 %)
Ascomycota	TZFG095	0	51.8629	Urban	0	Ascomycota (0.08 %)
Euryarchaeota	TZFG097	0.31073	64.4968	Urban	0	Euryarchaeota (0.78 %)
Actinobacteria	TZFG097	4.47405	64.4968	Urban	0	Actinobacteria (7.63 %)
Bacteroidetes	TZFG097	28.8491	64.4968	Urban	0	Bacteroidetes (23.15 %)
Firmicutes	TZFG097	64.4968	64.4968	Urban	0	Firmicutes (63.60 %)
Fusobacteria	TZFG097	0	64.4968	Urban	0	Fusobacteria (0.00 %)
Proteobacteria	TZFG097	1.44397	64.4968	Urban	0	Proteobacteria (3.06 %)
Spirochaetes	TZFG097	0	64.4968	Urban	0	Spirochaetes (0.79 %)
Verrucomicrobia	TZFG097	0.42527	64.4968	Urban	0	Verrucomicrobia (0.90 %)
Ascomycota	TZFG097	0	64.4968	Urban	0	Ascomycota (0.08 %)
Euryarchaeota	TZFG098	0.38436	64.5716	Urban	0	Euryarchaeota (0.78 %)
Actinobacteria	TZFG098	7.68808	64.5716	Urban	0	Actinobacteria (7.63 %)
Bacteroidetes	TZFG098	23.9612	64.5716	Urban	0	Bacteroidetes (23.15 %)
Firmicutes	TZFG098	64.5716	64.5716	Urban	0	Firmicutes (63.60 %)
Fusobacteria	TZFG098	0	64.5716	Urban	0	Fusobacteria (0.00 %)
Proteobacteria	TZFG098	3.01899	64.5716	Urban	0	Proteobacteria (3.06 %)
Spirochaetes	TZFG098	0	64.5716	Urban	0	Spirochaetes (0.79 %)
Verrucomicrobia	TZFG098	0.37572	64.5716	Urban	0	Verrucomicrobia (0.90 %)
Ascomycota	TZFG098	0	64.5716	Urban	0	Ascomycota (0.08 %)
Euryarchaeota	TZFG099	0	72.3653	Urban	0	Euryarchaeota (0.78 %)
Actinobacteria	TZFG099	0.09893	72.3653	Urban	0	Actinobacteria (7.63 %)
Bacteroidetes	TZFG099	25.0187	72.3653	Urban	0	Bacteroidetes (23.15 %)
Firmicutes	TZFG099	72.3653	72.3653	Urban	0	Firmicutes (63.60 %)
Fusobacteria	TZFG099	0	72.3653	Urban	0	Fusobacteria (0.00 %)
Proteobacteria	TZFG099	2.51703	72.3653	Urban	0	Proteobacteria (3.06 %)
Spirochaetes	TZFG099	0	72.3653	Urban	0	Spirochaetes (0.79 %)
Verrucomicrobia	TZFG099	0	72.3653	Urban	0	Verrucomicrobia (0.90 %)
Ascomycota	TZFG099	0	72.3653	Urban	0	Ascomycota (0.08 %)
Euryarchaeota	TZFG100	3.4107	23.5554	Urban	0	Euryarchaeota (0.78 %)
Actinobacteria	TZFG100	11.0421	23.5554	Urban	0	Actinobacteria (7.63 %)
Bacteroidetes	TZFG100	48.1649	23.5554	Urban	0	Bacteroidetes (23.15 %)
Firmicutes	TZFG100	23.5554	23.5554	Urban	0	Firmicutes (63.60 %)
Fusobacteria	TZFG100	0	23.5554	Urban	0	Fusobacteria (0.00 %)
Proteobacteria	TZFG100	1.83459	23.5554	Urban	0	Proteobacteria (3.06 %)
Spirochaetes	TZFG100	0	23.5554	Urban	0	Spirochaetes (0.79 %)
Verrucomicrobia	TZFG100	11.9922	23.5554	Urban	0	Verrucomicrobia (0.90 %)
Ascomycota	TZFG100	0	23.5554	Urban	0	Ascomycota (0.08 %)
Euryarchaeota	TZFG101	0	84.4005	Urban	0	Euryarchaeota (0.78 %)
Actinobacteria	TZFG101	0.14164	84.4005	Urban	0	Actinobacteria (7.63 %)
Bacteroidetes	TZFG101	13.6012	84.4005	Urban	0	Bacteroidetes (23.15 %)
Firmicutes	TZFG101	84.4005	84.4005	Urban	0	Firmicutes (63.60 %)
Fusobacteria	TZFG101	0	84.4005	Urban	0	Fusobacteria (0.00 %)
Proteobacteria	TZFG101	1.85669	84.4005	Urban	0	Proteobacteria (3.06 %)
Spirochaetes	TZFG101	0	84.4005	Urban	0	Spirochaetes (0.79 %)
Verrucomicrobia	TZFG101	0	84.4005	Urban	0	Verrucomicrobia (0.90 %)
Ascomycota	TZFG101	0	84.4005	Urban	0	Ascomycota (0.08 %)
Euryarchaeota	TZFG103	15.5063	59.0291	Urban	0	Euryarchaeota (0.78 %)
Actinobacteria	TZFG103	6.59996	59.0291	Urban	0	Actinobacteria (7.63 %)
Bacteroidetes	TZFG103	8.59904	59.0291	Urban	0	Bacteroidetes (23.15 %)
Firmicutes	TZFG103	59.0291	59.0291	Urban	0	Firmicutes (63.60 %)
Fusobacteria	TZFG103	0	59.0291	Urban	0	Fusobacteria (0.00 %)
Proteobacteria	TZFG103	2.81253	59.0291	Urban	0	Proteobacteria (3.06 %)
Spirochaetes	TZFG103	7.06337	59.0291	Urban	0	Spirochaetes (0.79 %)
Verrucomicrobia	TZFG103	0.38966	59.0291	Urban	0	Verrucomicrobia (0.90 %)
Ascomycota	TZFG103	0	59.0291	Urban	0	Ascomycota (0.08 %)
Euryarchaeota	TZFG104	0	66.8962	Urban	0	Euryarchaeota (0.78 %)
Actinobacteria	TZFG104	3.80046	66.8962	Urban	0	Actinobacteria (7.63 %)
Bacteroidetes	TZFG104	24.4225	66.8962	Urban	0	Bacteroidetes (23.15 %)
Firmicutes	TZFG104	66.8962	66.8962	Urban	0	Firmicutes (63.60 %)
Fusobacteria	TZFG104	0	66.8962	Urban	0	Fusobacteria (0.00 %)
Proteobacteria	TZFG104	4.16954	66.8962	Urban	0	Proteobacteria (3.06 %)
Spirochaetes	TZFG104	0.71122	66.8962	Urban	0	Spirochaetes (0.79 %)
Verrucomicrobia	TZFG104	0	66.8962	Urban	0	Verrucomicrobia (0.90 %)
Ascomycota	TZFG104	0	66.8962	Urban	0	Ascomycota (0.08 %)
Euryarchaeota	TZFG105	0.58721	63.9918	Urban	0	Euryarchaeota (0.78 %)
Actinobacteria	TZFG105	0.92225	63.9918	Urban	0	Actinobacteria (7.63 %)
Bacteroidetes	TZFG105	27.8251	63.9918	Urban	0	Bacteroidetes (23.15 %)
Firmicutes	TZFG105	63.9918	63.9918	Urban	0	Firmicutes (63.60 %)
Fusobacteria	TZFG105	0	63.9918	Urban	0	Fusobacteria (0.00 %)
Proteobacteria	TZFG105	0.30594	63.9918	Urban	0	Proteobacteria (3.06 %)
Spirochaetes	TZFG105	6.36771	63.9918	Urban	0	Spirochaetes (0.79 %)
Verrucomicrobia	TZFG105	0	63.9918	Urban	0	Verrucomicrobia (0.90 %)
Ascomycota	TZFG105	0	63.9918	Urban	0	Ascomycota (0.08 %)
Euryarchaeota	TZFG106	2.53518	53.0182	Urban	0	Euryarchaeota (0.78 %)
Actinobacteria	TZFG106	1.16063	53.0182	Urban	0	Actinobacteria (7.63 %)
Bacteroidetes	TZFG106	36.4138	53.0182	Urban	0	Bacteroidetes (23.15 %)
Firmicutes	TZFG106	53.0182	53.0182	Urban	0	Firmicutes (63.60 %)
Fusobacteria	TZFG106	0	53.0182	Urban	0	Fusobacteria (0.00 %)
Proteobacteria	TZFG106	6.87228	53.0182	Urban	0	Proteobacteria (3.06 %)
Spirochaetes	TZFG106	0	53.0182	Urban	0	Spirochaetes (0.79 %)
Verrucomicrobia	TZFG106	0	53.0182	Urban	0	Verrucomicrobia (0.90 %)
Ascomycota	TZFG106	0	53.0182	Urban	0	Ascomycota (0.08 %)
Euryarchaeota	TZFG107	1.13842	61.2654	Urban	0	Euryarchaeota (0.78 %)
Actinobacteria	TZFG107	1.63023	61.2654	Urban	0	Actinobacteria (7.63 %)
Bacteroidetes	TZFG107	33.1293	61.2654	Urban	0	Bacteroidetes (23.15 %)
Firmicutes	TZFG107	61.2654	61.2654	Urban	0	Firmicutes (63.60 %)
Fusobacteria	TZFG107	0	61.2654	Urban	0	Fusobacteria (0.00 %)
Proteobacteria	TZFG107	1.13343	61.2654	Urban	0	Proteobacteria (3.06 %)
Spirochaetes	TZFG107	1.70317	61.2654	Urban	0	Spirochaetes (0.79 %)
Verrucomicrobia	TZFG107	0	61.2654	Urban	0	Verrucomicrobia (0.90 %)
Ascomycota	TZFG107	0	61.2654	Urban	0	Ascomycota (0.08 %)
Euryarchaeota	TZFG108	5.14801	59.6534	Urban	0	Euryarchaeota (0.78 %)
Actinobacteria	TZFG108	20.6541	59.6534	Urban	0	Actinobacteria (7.63 %)
Bacteroidetes	TZFG108	6.57162	59.6534	Urban	0	Bacteroidetes (23.15 %)
Firmicutes	TZFG108	59.6534	59.6534	Urban	0	Firmicutes (63.60 %)
Fusobacteria	TZFG108	0	59.6534	Urban	0	Fusobacteria (0.00 %)
Proteobacteria	TZFG108	1.04548	59.6534	Urban	0	Proteobacteria (3.06 %)
Spirochaetes	TZFG108	0	59.6534	Urban	0	Spirochaetes (0.79 %)
Verrucomicrobia	TZFG108	6.9274	59.6534	Urban	0	Verrucomicrobia (0.90 %)
Ascomycota	TZFG108	0	59.6534	Urban	0	Ascomycota (0.08 %)
Euryarchaeota	TZFG109	0.2151	67.2292	Urban	0	Euryarchaeota (0.78 %)
Actinobacteria	TZFG109	6.08389	67.2292	Urban	0	Actinobacteria (7.63 %)
Bacteroidetes	TZFG109	23.2442	67.2292	Urban	0	Bacteroidetes (23.15 %)
Firmicutes	TZFG109	67.2292	67.2292	Urban	0	Firmicutes (63.60 %)
Fusobacteria	TZFG109	0	67.2292	Urban	0	Fusobacteria (0.00 %)
Proteobacteria	TZFG109	3.22767	67.2292	Urban	0	Proteobacteria (3.06 %)
Spirochaetes	TZFG109	0	67.2292	Urban	0	Spirochaetes (0.79 %)
Verrucomicrobia	TZFG109	0	67.2292	Urban	0	Verrucomicrobia (0.90 %)
Ascomycota	TZFG109	0	67.2292	Urban	0	Ascomycota (0.08 %)
Euryarchaeota	TZFG110	2.37808	58.2195	Urban	0	Euryarchaeota (0.78 %)
Actinobacteria	TZFG110	6.53497	58.2195	Urban	0	Actinobacteria (7.63 %)
Bacteroidetes	TZFG110	28.5208	58.2195	Urban	0	Bacteroidetes (23.15 %)
Firmicutes	TZFG110	58.2195	58.2195	Urban	0	Firmicutes (63.60 %)
Fusobacteria	TZFG110	0	58.2195	Urban	0	Fusobacteria (0.00 %)
Proteobacteria	TZFG110	2.5655	58.2195	Urban	0	Proteobacteria (3.06 %)
Spirochaetes	TZFG110	1.7812	58.2195	Urban	0	Spirochaetes (0.79 %)
Verrucomicrobia	TZFG110	0	58.2195	Urban	0	Verrucomicrobia (0.90 %)
Ascomycota	TZFG110	0	58.2195	Urban	0	Ascomycota (0.08 %)
Euryarchaeota	TZFG111	0.00929	48.509	Urban	0	Euryarchaeota (0.78 %)
Actinobacteria	TZFG111	0.38372	48.509	Urban	0	Actinobacteria (7.63 %)
Bacteroidetes	TZFG111	46.3759	48.509	Urban	0	Bacteroidetes (23.15 %)
Firmicutes	TZFG111	48.509	48.509	Urban	0	Firmicutes (63.60 %)
Fusobacteria	TZFG111	0	48.509	Urban	0	Fusobacteria (0.00 %)
Proteobacteria	TZFG111	3.62076	48.509	Urban	0	Proteobacteria (3.06 %)
Spirochaetes	TZFG111	0	48.509	Urban	0	Spirochaetes (0.79 %)
Verrucomicrobia	TZFG111	1.10133	48.509	Urban	0	Verrucomicrobia (0.90 %)
Ascomycota	TZFG111	0	48.509	Urban	0	Ascomycota (0.08 %)
Euryarchaeota	TZFG112	1.14665	87.6394	Urban	0	Euryarchaeota (0.78 %)
Actinobacteria	TZFG112	1.84484	87.6394	Urban	0	Actinobacteria (7.63 %)
Bacteroidetes	TZFG112	3.93538	87.6394	Urban	0	Bacteroidetes (23.15 %)
Firmicutes	TZFG112	87.6394	87.6394	Urban	0	Firmicutes (63.60 %)
Fusobacteria	TZFG112	0	87.6394	Urban	0	Fusobacteria (0.00 %)
Proteobacteria	TZFG112	3.18742	87.6394	Urban	0	Proteobacteria (3.06 %)
Spirochaetes	TZFG112	0	87.6394	Urban	0	Spirochaetes (0.79 %)
Verrucomicrobia	TZFG112	2.2463	87.6394	Urban	0	Verrucomicrobia (0.90 %)
Ascomycota	TZFG112	0	87.6394	Urban	0	Ascomycota (0.08 %)
Euryarchaeota	TZFG113	0.06553	78.978	Urban	0.06121	Euryarchaeota (0.78 %)
Actinobacteria	TZFG113	1.36966	78.978	Urban	0.06121	Actinobacteria (7.63 %)
Bacteroidetes	TZFG113	17.2144	78.978	Urban	0.06121	Bacteroidetes (23.15 %)
Firmicutes	TZFG113	78.978	78.978	Urban	0.06121	Firmicutes (63.60 %)
Fusobacteria	TZFG113	0	78.978	Urban	0.06121	Fusobacteria (0.00 %)
Proteobacteria	TZFG113	2.3112	78.978	Urban	0.06121	Proteobacteria (3.06 %)
Spirochaetes	TZFG113	0	78.978	Urban	0.06121	Spirochaetes (0.79 %)
Verrucomicrobia	TZFG113	0	78.978	Urban	0.06121	Verrucomicrobia (0.90 %)
Ascomycota	TZFG113	0.06121	78.978	Urban	0.06121	Ascomycota (0.08 %)
Euryarchaeota	TZFG114	0	55.1146	Urban	0	Euryarchaeota (0.78 %)
Actinobacteria	TZFG114	8.58519	55.1146	Urban	0	Actinobacteria (7.63 %)
Bacteroidetes	TZFG114	31.2264	55.1146	Urban	0	Bacteroidetes (23.15 %)
Firmicutes	TZFG114	55.1146	55.1146	Urban	0	Firmicutes (63.60 %)
Fusobacteria	TZFG114	0	55.1146	Urban	0	Fusobacteria (0.00 %)
Proteobacteria	TZFG114	5.06419	55.1146	Urban	0	Proteobacteria (3.06 %)
Spirochaetes	TZFG114	0	55.1146	Urban	0	Spirochaetes (0.79 %)
Verrucomicrobia	TZFG114	0.00954	55.1146	Urban	0	Verrucomicrobia (0.90 %)
Ascomycota	TZFG114	0	55.1146	Urban	0	Ascomycota (0.08 %)
Euryarchaeota	TZFG115	0	64.037	Urban	0	Euryarchaeota (0.78 %)
Actinobacteria	TZFG115	1.9388	64.037	Urban	0	Actinobacteria (7.63 %)
Bacteroidetes	TZFG115	32.5329	64.037	Urban	0	Bacteroidetes (23.15 %)
Firmicutes	TZFG115	64.037	64.037	Urban	0	Firmicutes (63.60 %)
Fusobacteria	TZFG115	0	64.037	Urban	0	Fusobacteria (0.00 %)
Proteobacteria	TZFG115	1.49133	64.037	Urban	0	Proteobacteria (3.06 %)
Spirochaetes	TZFG115	0	64.037	Urban	0	Spirochaetes (0.79 %)
Verrucomicrobia	TZFG115	0	64.037	Urban	0	Verrucomicrobia (0.90 %)
Ascomycota	TZFG115	0	64.037	Urban	0	Ascomycota (0.08 %)
Euryarchaeota	TZFG116	0	72.5168	Urban	0	Euryarchaeota (0.78 %)
Actinobacteria	TZFG116	8.89356	72.5168	Urban	0	Actinobacteria (7.63 %)
Bacteroidetes	TZFG116	16.994	72.5168	Urban	0	Bacteroidetes (23.15 %)
Firmicutes	TZFG116	72.5168	72.5168	Urban	0	Firmicutes (63.60 %)
Fusobacteria	TZFG116	0	72.5168	Urban	0	Fusobacteria (0.00 %)
Proteobacteria	TZFG116	0.48013	72.5168	Urban	0	Proteobacteria (3.06 %)
Spirochaetes	TZFG116	0	72.5168	Urban	0	Spirochaetes (0.79 %)
Verrucomicrobia	TZFG116	1.11554	72.5168	Urban	0	Verrucomicrobia (0.90 %)
Ascomycota	TZFG116	0	72.5168	Urban	0	Ascomycota (0.08 %)
Euryarchaeota	TZFG117	0.2472	74.9136	Urban	0	Euryarchaeota (0.78 %)
Actinobacteria	TZFG117	2.36693	74.9136	Urban	0	Actinobacteria (7.63 %)
Bacteroidetes	TZFG117	20.5598	74.9136	Urban	0	Bacteroidetes (23.15 %)
Firmicutes	TZFG117	74.9136	74.9136	Urban	0	Firmicutes (63.60 %)
Fusobacteria	TZFG117	0	74.9136	Urban	0	Fusobacteria (0.00 %)
Proteobacteria	TZFG117	1.91253	74.9136	Urban	0	Proteobacteria (3.06 %)
Spirochaetes	TZFG117	0	74.9136	Urban	0	Spirochaetes (0.79 %)
Verrucomicrobia	TZFG117	0	74.9136	Urban	0	Verrucomicrobia (0.90 %)
Ascomycota	TZFG117	0	74.9136	Urban	0	Ascomycota (0.08 %)
Euryarchaeota	TZFG118	0.20291	65.7051	Urban	0.01636	Euryarchaeota (0.78 %)
Actinobacteria	TZFG118	23.6594	65.7051	Urban	0.01636	Actinobacteria (7.63 %)
Bacteroidetes	TZFG118	7.59067	65.7051	Urban	0.01636	Bacteroidetes (23.15 %)
Firmicutes	TZFG118	65.7051	65.7051	Urban	0.01636	Firmicutes (63.60 %)
Fusobacteria	TZFG118	0	65.7051	Urban	0.01636	Fusobacteria (0.00 %)
Proteobacteria	TZFG118	2.82547	65.7051	Urban	0.01636	Proteobacteria (3.06 %)
Spirochaetes	TZFG118	0	65.7051	Urban	0.01636	Spirochaetes (0.79 %)
Verrucomicrobia	TZFG118	0	65.7051	Urban	0.01636	Verrucomicrobia (0.90 %)
Ascomycota	TZFG118	0.01636	65.7051	Urban	0.01636	Ascomycota (0.08 %)
Euryarchaeota	TZFG119	0.31206	59.5914	Urban	0	Euryarchaeota (0.78 %)
Actinobacteria	TZFG119	7.3824	59.5914	Urban	0	Actinobacteria (7.63 %)
Bacteroidetes	TZFG119	27.4157	59.5914	Urban	0	Bacteroidetes (23.15 %)
Firmicutes	TZFG119	59.5914	59.5914	Urban	0	Firmicutes (63.60 %)
Fusobacteria	TZFG119	0	59.5914	Urban	0	Fusobacteria (0.00 %)
Proteobacteria	TZFG119	5.29846	59.5914	Urban	0	Proteobacteria (3.06 %)
Spirochaetes	TZFG119	0	59.5914	Urban	0	Spirochaetes (0.79 %)
Verrucomicrobia	TZFG119	0	59.5914	Urban	0	Verrucomicrobia (0.90 %)
Ascomycota	TZFG119	0	59.5914	Urban	0	Ascomycota (0.08 %)
Euryarchaeota	TZFG120	0	63.9932	Urban	0	Euryarchaeota (0.78 %)
Actinobacteria	TZFG120	11.3854	63.9932	Urban	0	Actinobacteria (7.63 %)
Bacteroidetes	TZFG120	20.6765	63.9932	Urban	0	Bacteroidetes (23.15 %)
Firmicutes	TZFG120	63.9932	63.9932	Urban	0	Firmicutes (63.60 %)
Fusobacteria	TZFG120	0	63.9932	Urban	0	Fusobacteria (0.00 %)
Proteobacteria	TZFG120	1.9357	63.9932	Urban	0	Proteobacteria (3.06 %)
Spirochaetes	TZFG120	0	63.9932	Urban	0	Spirochaetes (0.79 %)
Verrucomicrobia	TZFG120	2.00918	63.9932	Urban	0	Verrucomicrobia (0.90 %)
Ascomycota	TZFG120	0	63.9932	Urban	0	Ascomycota (0.08 %)
Euryarchaeota	TZFG121	0.75708	55.0004	Urban	0	Euryarchaeota (0.78 %)
Actinobacteria	TZFG121	12.2325	55.0004	Urban	0	Actinobacteria (7.63 %)
Bacteroidetes	TZFG121	27.9106	55.0004	Urban	0	Bacteroidetes (23.15 %)
Firmicutes	TZFG121	55.0004	55.0004	Urban	0	Firmicutes (63.60 %)
Fusobacteria	TZFG121	0	55.0004	Urban	0	Fusobacteria (0.00 %)
Proteobacteria	TZFG121	4.09945	55.0004	Urban	0	Proteobacteria (3.06 %)
Spirochaetes	TZFG121	0	55.0004	Urban	0	Spirochaetes (0.79 %)
Verrucomicrobia	TZFG121	0	55.0004	Urban	0	Verrucomicrobia (0.90 %)
Ascomycota	TZFG121	0	55.0004	Urban	0	Ascomycota (0.08 %)
Euryarchaeota	TZFG122	0.11303	65.6724	Urban	0	Euryarchaeota (0.78 %)
Actinobacteria	TZFG122	0.62319	65.6724	Urban	0	Actinobacteria (7.63 %)
Bacteroidetes	TZFG122	31.7475	65.6724	Urban	0	Bacteroidetes (23.15 %)
Firmicutes	TZFG122	65.6724	65.6724	Urban	0	Firmicutes (63.60 %)
Fusobacteria	TZFG122	0	65.6724	Urban	0	Fusobacteria (0.00 %)
Proteobacteria	TZFG122	1.84382	65.6724	Urban	0	Proteobacteria (3.06 %)
Spirochaetes	TZFG122	0	65.6724	Urban	0	Spirochaetes (0.79 %)
Verrucomicrobia	TZFG122	0	65.6724	Urban	0	Verrucomicrobia (0.90 %)
Ascomycota	TZFG122	0	65.6724	Urban	0	Ascomycota (0.08 %)
Euryarchaeota	TZFG123	0.72067	76.4303	Urban	0	Euryarchaeota (0.78 %)
Actinobacteria	TZFG123	2.00117	76.4303	Urban	0	Actinobacteria (7.63 %)
Bacteroidetes	TZFG123	19.2116	76.4303	Urban	0	Bacteroidetes (23.15 %)
Firmicutes	TZFG123	76.4303	76.4303	Urban	0	Firmicutes (63.60 %)
Fusobacteria	TZFG123	0	76.4303	Urban	0	Fusobacteria (0.00 %)
Proteobacteria	TZFG123	1.6363	76.4303	Urban	0	Proteobacteria (3.06 %)
Spirochaetes	TZFG123	0	76.4303	Urban	0	Spirochaetes (0.79 %)
Verrucomicrobia	TZFG123	0	76.4303	Urban	0	Verrucomicrobia (0.90 %)
Ascomycota	TZFG123	0	76.4303	Urban	0	Ascomycota (0.08 %)
Euryarchaeota	TZFG124	2.98304	61.6461	Urban	0	Euryarchaeota (0.78 %)
Actinobacteria	TZFG124	2.62733	61.6461	Urban	0	Actinobacteria (7.63 %)
Bacteroidetes	TZFG124	30.8086	61.6461	Urban	0	Bacteroidetes (23.15 %)
Firmicutes	TZFG124	61.6461	61.6461	Urban	0	Firmicutes (63.60 %)
Fusobacteria	TZFG124	0	61.6461	Urban	0	Fusobacteria (0.00 %)
Proteobacteria	TZFG124	1.93501	61.6461	Urban	0	Proteobacteria (3.06 %)
Spirochaetes	TZFG124	0	61.6461	Urban	0	Spirochaetes (0.79 %)
Verrucomicrobia	TZFG124	0	61.6461	Urban	0	Verrucomicrobia (0.90 %)
Ascomycota	TZFG124	0	61.6461	Urban	0	Ascomycota (0.08 %)
Euryarchaeota	TZFG125	0	75.0676	Urban	0	Euryarchaeota (0.78 %)
Actinobacteria	TZFG125	0.12665	75.0676	Urban	0	Actinobacteria (7.63 %)
Bacteroidetes	TZFG125	24.677	75.0676	Urban	0	Bacteroidetes (23.15 %)
Firmicutes	TZFG125	75.0676	75.0676	Urban	0	Firmicutes (63.60 %)
Fusobacteria	TZFG125	0	75.0676	Urban	0	Fusobacteria (0.00 %)
Proteobacteria	TZFG125	0.12878	75.0676	Urban	0	Proteobacteria (3.06 %)
Spirochaetes	TZFG125	0	75.0676	Urban	0	Spirochaetes (0.79 %)
Verrucomicrobia	TZFG125	0	75.0676	Urban	0	Verrucomicrobia (0.90 %)
Ascomycota	TZFG125	0	75.0676	Urban	0	Ascomycota (0.08 %)
Euryarchaeota	TZFG126	0.02888	56.6266	Urban	0	Euryarchaeota (0.78 %)
Actinobacteria	TZFG126	13.2173	56.6266	Urban	0	Actinobacteria (7.63 %)
Bacteroidetes	TZFG126	29.287	56.6266	Urban	0	Bacteroidetes (23.15 %)
Firmicutes	TZFG126	56.6266	56.6266	Urban	0	Firmicutes (63.60 %)
Fusobacteria	TZFG126	0	56.6266	Urban	0	Fusobacteria (0.00 %)
Proteobacteria	TZFG126	0.61146	56.6266	Urban	0	Proteobacteria (3.06 %)
Spirochaetes	TZFG126	0	56.6266	Urban	0	Spirochaetes (0.79 %)
Verrucomicrobia	TZFG126	0.2287	56.6266	Urban	0	Verrucomicrobia (0.90 %)
Ascomycota	TZFG126	0	56.6266	Urban	0	Ascomycota (0.08 %)
Euryarchaeota	TZFG127	1.88004	64.5571	Urban	0	Euryarchaeota (0.78 %)
Actinobacteria	TZFG127	6.44317	64.5571	Urban	0	Actinobacteria (7.63 %)
Bacteroidetes	TZFG127	26.6392	64.5571	Urban	0	Bacteroidetes (23.15 %)
Firmicutes	TZFG127	64.5571	64.5571	Urban	0	Firmicutes (63.60 %)
Fusobacteria	TZFG127	0	64.5571	Urban	0	Fusobacteria (0.00 %)
Proteobacteria	TZFG127	0.47987	64.5571	Urban	0	Proteobacteria (3.06 %)
Spirochaetes	TZFG127	0	64.5571	Urban	0	Spirochaetes (0.79 %)
Verrucomicrobia	TZFG127	0.0007	64.5571	Urban	0	Verrucomicrobia (0.90 %)
Ascomycota	TZFG127	0	64.5571	Urban	0	Ascomycota (0.08 %)
Euryarchaeota	TZFG128	0	71.7325	Urban	0	Euryarchaeota (0.78 %)
Actinobacteria	TZFG128	8.07212	71.7325	Urban	0	Actinobacteria (7.63 %)
Bacteroidetes	TZFG128	19.8703	71.7325	Urban	0	Bacteroidetes (23.15 %)
Firmicutes	TZFG128	71.7325	71.7325	Urban	0	Firmicutes (63.60 %)
Fusobacteria	TZFG128	0	71.7325	Urban	0	Fusobacteria (0.00 %)
Proteobacteria	TZFG128	0.32506	71.7325	Urban	0	Proteobacteria (3.06 %)
Spirochaetes	TZFG128	0	71.7325	Urban	0	Spirochaetes (0.79 %)
Verrucomicrobia	TZFG128	0	71.7325	Urban	0	Verrucomicrobia (0.90 %)
Ascomycota	TZFG128	0	71.7325	Urban	0	Ascomycota (0.08 %)
Euryarchaeota	TZFG129	1.93614	76.4362	Urban	0	Euryarchaeota (0.78 %)
Actinobacteria	TZFG129	10.1204	76.4362	Urban	0	Actinobacteria (7.63 %)
Bacteroidetes	TZFG129	10.5179	76.4362	Urban	0	Bacteroidetes (23.15 %)
Firmicutes	TZFG129	76.4362	76.4362	Urban	0	Firmicutes (63.60 %)
Fusobacteria	TZFG129	0	76.4362	Urban	0	Fusobacteria (0.00 %)
Proteobacteria	TZFG129	0.98932	76.4362	Urban	0	Proteobacteria (3.06 %)
Spirochaetes	TZFG129	0	76.4362	Urban	0	Spirochaetes (0.79 %)
Verrucomicrobia	TZFG129	0	76.4362	Urban	0	Verrucomicrobia (0.90 %)
Ascomycota	TZFG129	0	76.4362	Urban	0	Ascomycota (0.08 %)
Euryarchaeota	TZFG130	0	68.6944	Urban	0.00584	Euryarchaeota (0.78 %)
Actinobacteria	TZFG130	11.1678	68.6944	Urban	0.00584	Actinobacteria (7.63 %)
Bacteroidetes	TZFG130	19.1434	68.6944	Urban	0.00584	Bacteroidetes (23.15 %)
Firmicutes	TZFG130	68.6944	68.6944	Urban	0.00584	Firmicutes (63.60 %)
Fusobacteria	TZFG130	0	68.6944	Urban	0.00584	Fusobacteria (0.00 %)
Proteobacteria	TZFG130	0.98852	68.6944	Urban	0.00584	Proteobacteria (3.06 %)
Spirochaetes	TZFG130	0	68.6944	Urban	0.00584	Spirochaetes (0.79 %)
Verrucomicrobia	TZFG130	0	68.6944	Urban	0.00584	Verrucomicrobia (0.90 %)
Ascomycota	TZFG130	0.00584	68.6944	Urban	0.00584	Ascomycota (0.08 %)
Euryarchaeota	TZFG131	0	78.2648	Urban	0	Euryarchaeota (0.78 %)
Actinobacteria	TZFG131	7.23072	78.2648	Urban	0	Actinobacteria (7.63 %)
Bacteroidetes	TZFG131	11.2934	78.2648	Urban	0	Bacteroidetes (23.15 %)
Firmicutes	TZFG131	78.2648	78.2648	Urban	0	Firmicutes (63.60 %)
Fusobacteria	TZFG131	0	78.2648	Urban	0	Fusobacteria (0.00 %)
Proteobacteria	TZFG131	3.06942	78.2648	Urban	0	Proteobacteria (3.06 %)
Spirochaetes	TZFG131	0	78.2648	Urban	0	Spirochaetes (0.79 %)
Verrucomicrobia	TZFG131	0.14159	78.2648	Urban	0	Verrucomicrobia (0.90 %)
Ascomycota	TZFG131	0	78.2648	Urban	0	Ascomycota (0.08 %)
Euryarchaeota	TZFG132	0.81303	71.1755	Urban	0	Euryarchaeota (0.78 %)
Actinobacteria	TZFG132	12.8736	71.1755	Urban	0	Actinobacteria (7.63 %)
Bacteroidetes	TZFG132	12.7185	71.1755	Urban	0	Bacteroidetes (23.15 %)
Firmicutes	TZFG132	71.1755	71.1755	Urban	0	Firmicutes (63.60 %)
Fusobacteria	TZFG132	0	71.1755	Urban	0	Fusobacteria (0.00 %)
Proteobacteria	TZFG132	2.41579	71.1755	Urban	0	Proteobacteria (3.06 %)
Spirochaetes	TZFG132	0	71.1755	Urban	0	Spirochaetes (0.79 %)
Verrucomicrobia	TZFG132	0	71.1755	Urban	0	Verrucomicrobia (0.90 %)
Ascomycota	TZFG132	0	71.1755	Urban	0	Ascomycota (0.08 %)
Euryarchaeota	TZFG133	0.57225	55.9239	Urban	0	Euryarchaeota (0.78 %)
Actinobacteria	TZFG133	7.81216	55.9239	Urban	0	Actinobacteria (7.63 %)
Bacteroidetes	TZFG133	30.8206	55.9239	Urban	0	Bacteroidetes (23.15 %)
Firmicutes	TZFG133	55.9239	55.9239	Urban	0	Firmicutes (63.60 %)
Fusobacteria	TZFG133	0	55.9239	Urban	0	Fusobacteria (0.00 %)
Proteobacteria	TZFG133	4.85294	55.9239	Urban	0	Proteobacteria (3.06 %)
Spirochaetes	TZFG133	0	55.9239	Urban	0	Spirochaetes (0.79 %)
Verrucomicrobia	TZFG133	0.01819	55.9239	Urban	0	Verrucomicrobia (0.90 %)
Ascomycota	TZFG133	0	55.9239	Urban	0	Ascomycota (0.08 %)
Euryarchaeota	TZFG134	0	84.8676	Urban	0	Euryarchaeota (0.78 %)
Actinobacteria	TZFG134	1.87217	84.8676	Urban	0	Actinobacteria (7.63 %)
Bacteroidetes	TZFG134	10.9254	84.8676	Urban	0	Bacteroidetes (23.15 %)
Firmicutes	TZFG134	84.8676	84.8676	Urban	0	Firmicutes (63.60 %)
Fusobacteria	TZFG134	0	84.8676	Urban	0	Fusobacteria (0.00 %)
Proteobacteria	TZFG134	1.75463	84.8676	Urban	0	Proteobacteria (3.06 %)
Spirochaetes	TZFG134	0	84.8676	Urban	0	Spirochaetes (0.79 %)
Verrucomicrobia	TZFG134	0.58017	84.8676	Urban	0	Verrucomicrobia (0.90 %)
Ascomycota	TZFG134	0	84.8676	Urban	0	Ascomycota (0.08 %)
Euryarchaeota	TZFG135	0	51.2786	Urban	0	Euryarchaeota (0.78 %)
Actinobacteria	TZFG135	23.4737	51.2786	Urban	0	Actinobacteria (7.63 %)
Bacteroidetes	TZFG135	12.9045	51.2786	Urban	0	Bacteroidetes (23.15 %)
Firmicutes	TZFG135	51.2786	51.2786	Urban	0	Firmicutes (63.60 %)
Fusobacteria	TZFG135	0	51.2786	Urban	0	Fusobacteria (0.00 %)
Proteobacteria	TZFG135	11.994	51.2786	Urban	0	Proteobacteria (3.06 %)
Spirochaetes	TZFG135	0	51.2786	Urban	0	Spirochaetes (0.79 %)
Verrucomicrobia	TZFG135	0.3492	51.2786	Urban	0	Verrucomicrobia (0.90 %)
Ascomycota	TZFG135	0	51.2786	Urban	0	Ascomycota (0.08 %)
Euryarchaeota	TZFG136	0	57.2354	Urban	0	Euryarchaeota (0.78 %)
Actinobacteria	TZFG136	5.07565	57.2354	Urban	0	Actinobacteria (7.63 %)
Bacteroidetes	TZFG136	35.5174	57.2354	Urban	0	Bacteroidetes (23.15 %)
Firmicutes	TZFG136	57.2354	57.2354	Urban	0	Firmicutes (63.60 %)
Fusobacteria	TZFG136	0	57.2354	Urban	0	Fusobacteria (0.00 %)
Proteobacteria	TZFG136	1.50733	57.2354	Urban	0	Proteobacteria (3.06 %)
Spirochaetes	TZFG136	0	57.2354	Urban	0	Spirochaetes (0.79 %)
Verrucomicrobia	TZFG136	0.66419	57.2354	Urban	0	Verrucomicrobia (0.90 %)
Ascomycota	TZFG136	0	57.2354	Urban	0	Ascomycota (0.08 %)
Euryarchaeota	TZFG138	0.04384	56.5493	Urban	0	Euryarchaeota (0.78 %)
Actinobacteria	TZFG138	8.7665	56.5493	Urban	0	Actinobacteria (7.63 %)
Bacteroidetes	TZFG138	33.2262	56.5493	Urban	0	Bacteroidetes (23.15 %)
Firmicutes	TZFG138	56.5493	56.5493	Urban	0	Firmicutes (63.60 %)
Fusobacteria	TZFG138	0	56.5493	Urban	0	Fusobacteria (0.00 %)
Proteobacteria	TZFG138	1.41419	56.5493	Urban	0	Proteobacteria (3.06 %)
Spirochaetes	TZFG138	0	56.5493	Urban	0	Spirochaetes (0.79 %)
Verrucomicrobia	TZFG138	0	56.5493	Urban	0	Verrucomicrobia (0.90 %)
Ascomycota	TZFG138	0	56.5493	Urban	0	Ascomycota (0.08 %)
Euryarchaeota	TZFG139	0.45372	67.4373	Urban	0	Euryarchaeota (0.78 %)
Actinobacteria	TZFG139	4.91396	67.4373	Urban	0	Actinobacteria (7.63 %)
Bacteroidetes	TZFG139	25.869	67.4373	Urban	0	Bacteroidetes (23.15 %)
Firmicutes	TZFG139	67.4373	67.4373	Urban	0	Firmicutes (63.60 %)
Fusobacteria	TZFG139	0	67.4373	Urban	0	Fusobacteria (0.00 %)
Proteobacteria	TZFG139	1.00713	67.4373	Urban	0	Proteobacteria (3.06 %)
Spirochaetes	TZFG139	0	67.4373	Urban	0	Spirochaetes (0.79 %)
Verrucomicrobia	TZFG139	0.31891	67.4373	Urban	0	Verrucomicrobia (0.90 %)
Ascomycota	TZFG139	0	67.4373	Urban	0	Ascomycota (0.08 %)
Euryarchaeota	TZFG140	0	56.0355	Urban	0.05808	Euryarchaeota (0.78 %)
Actinobacteria	TZFG140	6.57154	56.0355	Urban	0.05808	Actinobacteria (7.63 %)
Bacteroidetes	TZFG140	34.9006	56.0355	Urban	0.05808	Bacteroidetes (23.15 %)
Firmicutes	TZFG140	56.0355	56.0355	Urban	0.05808	Firmicutes (63.60 %)
Fusobacteria	TZFG140	0	56.0355	Urban	0.05808	Fusobacteria (0.00 %)
Proteobacteria	TZFG140	1.03048	56.0355	Urban	0.05808	Proteobacteria (3.06 %)
Spirochaetes	TZFG140	0	56.0355	Urban	0.05808	Spirochaetes (0.79 %)
Verrucomicrobia	TZFG140	1.4038	56.0355	Urban	0.05808	Verrucomicrobia (0.90 %)
Ascomycota	TZFG140	0.05808	56.0355	Urban	0.05808	Ascomycota (0.08 %)
Euryarchaeota	TZFG141	0.41435	59.5347	Urban	0	Euryarchaeota (0.78 %)
Actinobacteria	TZFG141	17.2445	59.5347	Urban	0	Actinobacteria (7.63 %)
Bacteroidetes	TZFG141	19.7975	59.5347	Urban	0	Bacteroidetes (23.15 %)
Firmicutes	TZFG141	59.5347	59.5347	Urban	0	Firmicutes (63.60 %)
Fusobacteria	TZFG141	0	59.5347	Urban	0	Fusobacteria (0.00 %)
Proteobacteria	TZFG141	3.00902	59.5347	Urban	0	Proteobacteria (3.06 %)
Spirochaetes	TZFG141	0	59.5347	Urban	0	Spirochaetes (0.79 %)
Verrucomicrobia	TZFG141	0	59.5347	Urban	0	Verrucomicrobia (0.90 %)
Ascomycota	TZFG141	0	59.5347	Urban	0	Ascomycota (0.08 %)
Euryarchaeota	TZFG142	0	53.3152	Urban	0	Euryarchaeota (0.78 %)
Actinobacteria	TZFG142	32.0288	53.3152	Urban	0	Actinobacteria (7.63 %)
Bacteroidetes	TZFG142	12.7235	53.3152	Urban	0	Bacteroidetes (23.15 %)
Firmicutes	TZFG142	53.3152	53.3152	Urban	0	Firmicutes (63.60 %)
Fusobacteria	TZFG142	0	53.3152	Urban	0	Fusobacteria (0.00 %)
Proteobacteria	TZFG142	1.93257	53.3152	Urban	0	Proteobacteria (3.06 %)
Spirochaetes	TZFG142	0	53.3152	Urban	0	Spirochaetes (0.79 %)
Verrucomicrobia	TZFG142	0	53.3152	Urban	0	Verrucomicrobia (0.90 %)
Ascomycota	TZFG142	0	53.3152	Urban	0	Ascomycota (0.08 %)
Euryarchaeota	TZFG144	1.03899	46.1352	Urban	0	Euryarchaeota (0.78 %)
Actinobacteria	TZFG144	8.59631	46.1352	Urban	0	Actinobacteria (7.63 %)
Bacteroidetes	TZFG144	41.1469	46.1352	Urban	0	Bacteroidetes (23.15 %)
Firmicutes	TZFG144	46.1352	46.1352	Urban	0	Firmicutes (63.60 %)
Fusobacteria	TZFG144	0	46.1352	Urban	0	Fusobacteria (0.00 %)
Proteobacteria	TZFG144	0.90583	46.1352	Urban	0	Proteobacteria (3.06 %)
Spirochaetes	TZFG144	0	46.1352	Urban	0	Spirochaetes (0.79 %)
Verrucomicrobia	TZFG144	2.17679	46.1352	Urban	0	Verrucomicrobia (0.90 %)
Ascomycota	TZFG144	0	46.1352	Urban	0	Ascomycota (0.08 %)
Euryarchaeota	TZFG145	0.36735	47.2566	Urban	0	Euryarchaeota (0.78 %)
Actinobacteria	TZFG145	6.99702	47.2566	Urban	0	Actinobacteria (7.63 %)
Bacteroidetes	TZFG145	43.6769	47.2566	Urban	0	Bacteroidetes (23.15 %)
Firmicutes	TZFG145	47.2566	47.2566	Urban	0	Firmicutes (63.60 %)
Fusobacteria	TZFG145	0	47.2566	Urban	0	Fusobacteria (0.00 %)
Proteobacteria	TZFG145	1.7022	47.2566	Urban	0	Proteobacteria (3.06 %)
Spirochaetes	TZFG145	0	47.2566	Urban	0	Spirochaetes (0.79 %)
Verrucomicrobia	TZFG145	0	47.2566	Urban	0	Verrucomicrobia (0.90 %)
Ascomycota	TZFG145	0	47.2566	Urban	0	Ascomycota (0.08 %)
Euryarchaeota	TZFG146	0	74.9562	Urban	0	Euryarchaeota (0.78 %)
Actinobacteria	TZFG146	8.79968	74.9562	Urban	0	Actinobacteria (7.63 %)
Bacteroidetes	TZFG146	13.7912	74.9562	Urban	0	Bacteroidetes (23.15 %)
Firmicutes	TZFG146	74.9562	74.9562	Urban	0	Firmicutes (63.60 %)
Fusobacteria	TZFG146	0	74.9562	Urban	0	Fusobacteria (0.00 %)
Proteobacteria	TZFG146	2.33118	74.9562	Urban	0	Proteobacteria (3.06 %)
Spirochaetes	TZFG146	0	74.9562	Urban	0	Spirochaetes (0.79 %)
Verrucomicrobia	TZFG146	0.1218	74.9562	Urban	0	Verrucomicrobia (0.90 %)
Ascomycota	TZFG146	0	74.9562	Urban	0	Ascomycota (0.08 %)
Euryarchaeota	TZFG147	0	67.2246	Urban	0	Euryarchaeota (0.78 %)
Actinobacteria	TZFG147	6.9806	67.2246	Urban	0	Actinobacteria (7.63 %)
Bacteroidetes	TZFG147	21.3211	67.2246	Urban	0	Bacteroidetes (23.15 %)
Firmicutes	TZFG147	67.2246	67.2246	Urban	0	Firmicutes (63.60 %)
Fusobacteria	TZFG147	0.00585	67.2246	Urban	0	Fusobacteria (0.00 %)
Proteobacteria	TZFG147	3.44104	67.2246	Urban	0	Proteobacteria (3.06 %)
Spirochaetes	TZFG147	0	67.2246	Urban	0	Spirochaetes (0.79 %)
Verrucomicrobia	TZFG147	1.02677	67.2246	Urban	0	Verrucomicrobia (0.90 %)
Ascomycota	TZFG147	0	67.2246	Urban	0	Ascomycota (0.08 %)
Euryarchaeota	TZFG149	0	70.7668	Urban	0	Euryarchaeota (0.78 %)
Actinobacteria	TZFG149	0.90087	70.7668	Urban	0	Actinobacteria (7.63 %)
Bacteroidetes	TZFG149	20.7769	70.7668	Urban	0	Bacteroidetes (23.15 %)
Firmicutes	TZFG149	70.7668	70.7668	Urban	0	Firmicutes (63.60 %)
Fusobacteria	TZFG149	0	70.7668	Urban	0	Fusobacteria (0.00 %)
Proteobacteria	TZFG149	7.5554	70.7668	Urban	0	Proteobacteria (3.06 %)
Spirochaetes	TZFG149	0	70.7668	Urban	0	Spirochaetes (0.79 %)
Verrucomicrobia	TZFG149	0	70.7668	Urban	0	Verrucomicrobia (0.90 %)
Ascomycota	TZFG149	0	70.7668	Urban	0	Ascomycota (0.08 %)
Euryarchaeota	TZFG150	2.93736	71.5056	Urban	0	Euryarchaeota (0.78 %)
Actinobacteria	TZFG150	3.36166	71.5056	Urban	0	Actinobacteria (7.63 %)
Bacteroidetes	TZFG150	9.91355	71.5056	Urban	0	Bacteroidetes (23.15 %)
Firmicutes	TZFG150	71.5056	71.5056	Urban	0	Firmicutes (63.60 %)
Fusobacteria	TZFG150	0	71.5056	Urban	0	Fusobacteria (0.00 %)
Proteobacteria	TZFG150	2.4629	71.5056	Urban	0	Proteobacteria (3.06 %)
Spirochaetes	TZFG150	3.94583	71.5056	Urban	0	Spirochaetes (0.79 %)
Verrucomicrobia	TZFG150	5.87311	71.5056	Urban	0	Verrucomicrobia (0.90 %)
Ascomycota	TZFG150	0	71.5056	Urban	0	Ascomycota (0.08 %)
Euryarchaeota	TZFG151	0.0297	72.3511	Urban	0	Euryarchaeota (0.78 %)
Actinobacteria	TZFG151	19.2393	72.3511	Urban	0	Actinobacteria (7.63 %)
Bacteroidetes	TZFG151	8.04216	72.3511	Urban	0	Bacteroidetes (23.15 %)
Firmicutes	TZFG151	72.3511	72.3511	Urban	0	Firmicutes (63.60 %)
Fusobacteria	TZFG151	0	72.3511	Urban	0	Fusobacteria (0.00 %)
Proteobacteria	TZFG151	0.33783	72.3511	Urban	0	Proteobacteria (3.06 %)
Spirochaetes	TZFG151	0	72.3511	Urban	0	Spirochaetes (0.79 %)
Verrucomicrobia	TZFG151	0	72.3511	Urban	0	Verrucomicrobia (0.90 %)
Ascomycota	TZFG151	0	72.3511	Urban	0	Ascomycota (0.08 %)
Euryarchaeota	TZFG152	0	83.1556	Urban	0	Euryarchaeota (0.78 %)
Actinobacteria	TZFG152	9.54386	83.1556	Urban	0	Actinobacteria (7.63 %)
Bacteroidetes	TZFG152	6.60008	83.1556	Urban	0	Bacteroidetes (23.15 %)
Firmicutes	TZFG152	83.1556	83.1556	Urban	0	Firmicutes (63.60 %)
Fusobacteria	TZFG152	0	83.1556	Urban	0	Fusobacteria (0.00 %)
Proteobacteria	TZFG152	0.69677	83.1556	Urban	0	Proteobacteria (3.06 %)
Spirochaetes	TZFG152	0	83.1556	Urban	0	Spirochaetes (0.79 %)
Verrucomicrobia	TZFG152	0.00373	83.1556	Urban	0	Verrucomicrobia (0.90 %)
Ascomycota	TZFG152	0	83.1556	Urban	0	Ascomycota (0.08 %)
Euryarchaeota	TZFG153	0	44.097	Urban	0	Euryarchaeota (0.78 %)
Actinobacteria	TZFG153	38.6858	44.097	Urban	0	Actinobacteria (7.63 %)
Bacteroidetes	TZFG153	13.527	44.097	Urban	0	Bacteroidetes (23.15 %)
Firmicutes	TZFG153	44.097	44.097	Urban	0	Firmicutes (63.60 %)
Fusobacteria	TZFG153	0	44.097	Urban	0	Fusobacteria (0.00 %)
Proteobacteria	TZFG153	3.5824	44.097	Urban	0	Proteobacteria (3.06 %)
Spirochaetes	TZFG153	0	44.097	Urban	0	Spirochaetes (0.79 %)
Verrucomicrobia	TZFG153	0.10775	44.097	Urban	0	Verrucomicrobia (0.90 %)
Ascomycota	TZFG153	0	44.097	Urban	0	Ascomycota (0.08 %)
Euryarchaeota	TZFG154	0.0157	57.935	Urban	0	Euryarchaeota (0.78 %)
Actinobacteria	TZFG154	5.77473	57.935	Urban	0	Actinobacteria (7.63 %)
Bacteroidetes	TZFG154	22.8356	57.935	Urban	0	Bacteroidetes (23.15 %)
Firmicutes	TZFG154	57.935	57.935	Urban	0	Firmicutes (63.60 %)
Fusobacteria	TZFG154	0	57.935	Urban	0	Fusobacteria (0.00 %)
Proteobacteria	TZFG154	13.439	57.935	Urban	0	Proteobacteria (3.06 %)
Spirochaetes	TZFG154	0	57.935	Urban	0	Spirochaetes (0.79 %)
Verrucomicrobia	TZFG154	0	57.935	Urban	0	Verrucomicrobia (0.90 %)
Ascomycota	TZFG154	0	57.935	Urban	0	Ascomycota (0.08 %)
Euryarchaeota	TZFG155	0.89362	80.0362	Urban	0	Euryarchaeota (0.78 %)
Actinobacteria	TZFG155	0.68166	80.0362	Urban	0	Actinobacteria (7.63 %)
Bacteroidetes	TZFG155	15.7419	80.0362	Urban	0	Bacteroidetes (23.15 %)
Firmicutes	TZFG155	80.0362	80.0362	Urban	0	Firmicutes (63.60 %)
Fusobacteria	TZFG155	0	80.0362	Urban	0	Fusobacteria (0.00 %)
Proteobacteria	TZFG155	2.64666	80.0362	Urban	0	Proteobacteria (3.06 %)
Spirochaetes	TZFG155	0	80.0362	Urban	0	Spirochaetes (0.79 %)
Verrucomicrobia	TZFG155	0	80.0362	Urban	0	Verrucomicrobia (0.90 %)
Ascomycota	TZFG155	0	80.0362	Urban	0	Ascomycota (0.08 %)
Euryarchaeota	TZFG156	0	81.066	Urban	0	Euryarchaeota (0.78 %)
Actinobacteria	TZFG156	1.27487	81.066	Urban	0	Actinobacteria (7.63 %)
Bacteroidetes	TZFG156	16.9632	81.066	Urban	0	Bacteroidetes (23.15 %)
Firmicutes	TZFG156	81.066	81.066	Urban	0	Firmicutes (63.60 %)
Fusobacteria	TZFG156	0	81.066	Urban	0	Fusobacteria (0.00 %)
Proteobacteria	TZFG156	0.12326	81.066	Urban	0	Proteobacteria (3.06 %)
Spirochaetes	TZFG156	0	81.066	Urban	0	Spirochaetes (0.79 %)
Verrucomicrobia	TZFG156	0.57266	81.066	Urban	0	Verrucomicrobia (0.90 %)
Ascomycota	TZFG156	0	81.066	Urban	0	Ascomycota (0.08 %)
Euryarchaeota	TZFG157	0.70522	69.7334	Urban	0	Euryarchaeota (0.78 %)
Actinobacteria	TZFG157	7.05279	69.7334	Urban	0	Actinobacteria (7.63 %)
Bacteroidetes	TZFG157	21.6993	69.7334	Urban	0	Bacteroidetes (23.15 %)
Firmicutes	TZFG157	69.7334	69.7334	Urban	0	Firmicutes (63.60 %)
Fusobacteria	TZFG157	0	69.7334	Urban	0	Fusobacteria (0.00 %)
Proteobacteria	TZFG157	0.80929	69.7334	Urban	0	Proteobacteria (3.06 %)
Spirochaetes	TZFG157	0	69.7334	Urban	0	Spirochaetes (0.79 %)
Verrucomicrobia	TZFG157	0	69.7334	Urban	0	Verrucomicrobia (0.90 %)
Ascomycota	TZFG157	0	69.7334	Urban	0	Ascomycota (0.08 %)
Euryarchaeota	TZFG158	0.26023	82.3923	Urban	0	Euryarchaeota (0.78 %)
Actinobacteria	TZFG158	1.23338	82.3923	Urban	0	Actinobacteria (7.63 %)
Bacteroidetes	TZFG158	12.4141	82.3923	Urban	0	Bacteroidetes (23.15 %)
Firmicutes	TZFG158	82.3923	82.3923	Urban	0	Firmicutes (63.60 %)
Fusobacteria	TZFG158	0	82.3923	Urban	0	Fusobacteria (0.00 %)
Proteobacteria	TZFG158	3.70003	82.3923	Urban	0	Proteobacteria (3.06 %)
Spirochaetes	TZFG158	0	82.3923	Urban	0	Spirochaetes (0.79 %)
Verrucomicrobia	TZFG158	0	82.3923	Urban	0	Verrucomicrobia (0.90 %)
Ascomycota	TZFG158	0	82.3923	Urban	0	Ascomycota (0.08 %)
Euryarchaeota	TZFG159	0	48.0312	Urban	0	Euryarchaeota (0.78 %)
Actinobacteria	TZFG159	2.39072	48.0312	Urban	0	Actinobacteria (7.63 %)
Bacteroidetes	TZFG159	27.7082	48.0312	Urban	0	Bacteroidetes (23.15 %)
Firmicutes	TZFG159	48.0312	48.0312	Urban	0	Firmicutes (63.60 %)
Fusobacteria	TZFG159	0	48.0312	Urban	0	Fusobacteria (0.00 %)
Proteobacteria	TZFG159	21.8699	48.0312	Urban	0	Proteobacteria (3.06 %)
Spirochaetes	TZFG159	0	48.0312	Urban	0	Spirochaetes (0.79 %)
Verrucomicrobia	TZFG159	0	48.0312	Urban	0	Verrucomicrobia (0.90 %)
Ascomycota	TZFG159	0	48.0312	Urban	0	Ascomycota (0.08 %)
Euryarchaeota	TZFG160	2.09222	39.5499	Urban	0	Euryarchaeota (0.78 %)
Actinobacteria	TZFG160	8.57703	39.5499	Urban	0	Actinobacteria (7.63 %)
Bacteroidetes	TZFG160	34.0704	39.5499	Urban	0	Bacteroidetes (23.15 %)
Firmicutes	TZFG160	39.5499	39.5499	Urban	0	Firmicutes (63.60 %)
Fusobacteria	TZFG160	0	39.5499	Urban	0	Fusobacteria (0.00 %)
Proteobacteria	TZFG160	15.4665	39.5499	Urban	0	Proteobacteria (3.06 %)
Spirochaetes	TZFG160	0	39.5499	Urban	0	Spirochaetes (0.79 %)
Verrucomicrobia	TZFG160	0.24396	39.5499	Urban	0	Verrucomicrobia (0.90 %)
Ascomycota	TZFG160	0	39.5499	Urban	0	Ascomycota (0.08 %)
Euryarchaeota	TZFG161	0	79.1107	Urban	0	Euryarchaeota (0.78 %)
Actinobacteria	TZFG161	8.9656	79.1107	Urban	0	Actinobacteria (7.63 %)
Bacteroidetes	TZFG161	7.71682	79.1107	Urban	0	Bacteroidetes (23.15 %)
Firmicutes	TZFG161	79.1107	79.1107	Urban	0	Firmicutes (63.60 %)
Fusobacteria	TZFG161	0	79.1107	Urban	0	Fusobacteria (0.00 %)
Proteobacteria	TZFG161	4.20693	79.1107	Urban	0	Proteobacteria (3.06 %)
Spirochaetes	TZFG161	0	79.1107	Urban	0	Spirochaetes (0.79 %)
Verrucomicrobia	TZFG161	0	79.1107	Urban	0	Verrucomicrobia (0.90 %)
Ascomycota	TZFG161	0	79.1107	Urban	0	Ascomycota (0.08 %)
Euryarchaeota	TZFG162	0	76.7047	Urban	0	Euryarchaeota (0.78 %)
Actinobacteria	TZFG162	8.32244	76.7047	Urban	0	Actinobacteria (7.63 %)
Bacteroidetes	TZFG162	10.6597	76.7047	Urban	0	Bacteroidetes (23.15 %)
Firmicutes	TZFG162	76.7047	76.7047	Urban	0	Firmicutes (63.60 %)
Fusobacteria	TZFG162	0	76.7047	Urban	0	Fusobacteria (0.00 %)
Proteobacteria	TZFG162	2.78964	76.7047	Urban	0	Proteobacteria (3.06 %)
Spirochaetes	TZFG162	0	76.7047	Urban	0	Spirochaetes (0.79 %)
Verrucomicrobia	TZFG162	1.52352	76.7047	Urban	0	Verrucomicrobia (0.90 %)
Ascomycota	TZFG162	0	76.7047	Urban	0	Ascomycota (0.08 %)
Euryarchaeota	TZFG163	0	57.3321	Urban	0	Euryarchaeota (0.78 %)
Actinobacteria	TZFG163	0.38167	57.3321	Urban	0	Actinobacteria (7.63 %)
Bacteroidetes	TZFG163	8.68226	57.3321	Urban	0	Bacteroidetes (23.15 %)
Firmicutes	TZFG163	57.3321	57.3321	Urban	0	Firmicutes (63.60 %)
Fusobacteria	TZFG163	0	57.3321	Urban	0	Fusobacteria (0.00 %)
Proteobacteria	TZFG163	33.5619	57.3321	Urban	0	Proteobacteria (3.06 %)
Spirochaetes	TZFG163	0	57.3321	Urban	0	Spirochaetes (0.79 %)
Verrucomicrobia	TZFG163	0.04207	57.3321	Urban	0	Verrucomicrobia (0.90 %)
Ascomycota	TZFG163	0	57.3321	Urban	0	Ascomycota (0.08 %)
Euryarchaeota	TZFG164	0	62.6871	Urban	0	Euryarchaeota (0.78 %)
Actinobacteria	TZFG164	1.41953	62.6871	Urban	0	Actinobacteria (7.63 %)
Bacteroidetes	TZFG164	31.1533	62.6871	Urban	0	Bacteroidetes (23.15 %)
Firmicutes	TZFG164	62.6871	62.6871	Urban	0	Firmicutes (63.60 %)
Fusobacteria	TZFG164	0	62.6871	Urban	0	Fusobacteria (0.00 %)
Proteobacteria	TZFG164	3.08083	62.6871	Urban	0	Proteobacteria (3.06 %)
Spirochaetes	TZFG164	0	62.6871	Urban	0	Spirochaetes (0.79 %)
Verrucomicrobia	TZFG164	1.65925	62.6871	Urban	0	Verrucomicrobia (0.90 %)
Ascomycota	TZFG164	0	62.6871	Urban	0	Ascomycota (0.08 %)
Euryarchaeota	TZFG165	1.84788	63.7749	Urban	0	Euryarchaeota (0.78 %)
Actinobacteria	TZFG165	16.03	63.7749	Urban	0	Actinobacteria (7.63 %)
Bacteroidetes	TZFG165	16.3931	63.7749	Urban	0	Bacteroidetes (23.15 %)
Firmicutes	TZFG165	63.7749	63.7749	Urban	0	Firmicutes (63.60 %)
Fusobacteria	TZFG165	0	63.7749	Urban	0	Fusobacteria (0.00 %)
Proteobacteria	TZFG165	1.85727	63.7749	Urban	0	Proteobacteria (3.06 %)
Spirochaetes	TZFG165	0	63.7749	Urban	0	Spirochaetes (0.79 %)
Verrucomicrobia	TZFG165	0.09687	63.7749	Urban	0	Verrucomicrobia (0.90 %)
Ascomycota	TZFG165	0	63.7749	Urban	0	Ascomycota (0.08 %)
Euryarchaeota	TZFG166	0.94832	75.1816	Urban	0	Euryarchaeota (0.78 %)
Actinobacteria	TZFG166	2.05231	75.1816	Urban	0	Actinobacteria (7.63 %)
Bacteroidetes	TZFG166	13.1547	75.1816	Urban	0	Bacteroidetes (23.15 %)
Firmicutes	TZFG166	75.1816	75.1816	Urban	0	Firmicutes (63.60 %)
Fusobacteria	TZFG166	0	75.1816	Urban	0	Fusobacteria (0.00 %)
Proteobacteria	TZFG166	8.0378	75.1816	Urban	0	Proteobacteria (3.06 %)
Spirochaetes	TZFG166	0	75.1816	Urban	0	Spirochaetes (0.79 %)
Verrucomicrobia	TZFG166	0.6252	75.1816	Urban	0	Verrucomicrobia (0.90 %)
Ascomycota	TZFG166	0	75.1816	Urban	0	Ascomycota (0.08 %)
Euryarchaeota	TZFG168	0.34959	62.7064	Urban	0	Euryarchaeota (0.78 %)
Actinobacteria	TZFG168	20.1184	62.7064	Urban	0	Actinobacteria (7.63 %)
Bacteroidetes	TZFG168	15.9186	62.7064	Urban	0	Bacteroidetes (23.15 %)
Firmicutes	TZFG168	62.7064	62.7064	Urban	0	Firmicutes (63.60 %)
Fusobacteria	TZFG168	0	62.7064	Urban	0	Fusobacteria (0.00 %)
Proteobacteria	TZFG168	0.90691	62.7064	Urban	0	Proteobacteria (3.06 %)
Spirochaetes	TZFG168	0	62.7064	Urban	0	Spirochaetes (0.79 %)
Verrucomicrobia	TZFG168	0	62.7064	Urban	0	Verrucomicrobia (0.90 %)
Ascomycota	TZFG168	0	62.7064	Urban	0	Ascomycota (0.08 %)
Euryarchaeota	TZFG169	0	58.4296	Urban	0	Euryarchaeota (0.78 %)
Actinobacteria	TZFG169	1.2864	58.4296	Urban	0	Actinobacteria (7.63 %)
Bacteroidetes	TZFG169	37.7635	58.4296	Urban	0	Bacteroidetes (23.15 %)
Firmicutes	TZFG169	58.4296	58.4296	Urban	0	Firmicutes (63.60 %)
Fusobacteria	TZFG169	0	58.4296	Urban	0	Fusobacteria (0.00 %)
Proteobacteria	TZFG169	2.44253	58.4296	Urban	0	Proteobacteria (3.06 %)
Spirochaetes	TZFG169	0	58.4296	Urban	0	Spirochaetes (0.79 %)
Verrucomicrobia	TZFG169	0.07796	58.4296	Urban	0	Verrucomicrobia (0.90 %)
Ascomycota	TZFG169	0	58.4296	Urban	0	Ascomycota (0.08 %)
Euryarchaeota	TZFG170	2.97407	73.4215	Urban	0	Euryarchaeota (0.78 %)
Actinobacteria	TZFG170	3.81097	73.4215	Urban	0	Actinobacteria (7.63 %)
Bacteroidetes	TZFG170	16.4714	73.4215	Urban	0	Bacteroidetes (23.15 %)
Firmicutes	TZFG170	73.4215	73.4215	Urban	0	Firmicutes (63.60 %)
Fusobacteria	TZFG170	0	73.4215	Urban	0	Fusobacteria (0.00 %)
Proteobacteria	TZFG170	3.32206	73.4215	Urban	0	Proteobacteria (3.06 %)
Spirochaetes	TZFG170	0	73.4215	Urban	0	Spirochaetes (0.79 %)
Verrucomicrobia	TZFG170	0	73.4215	Urban	0	Verrucomicrobia (0.90 %)
Ascomycota	TZFG170	0	73.4215	Urban	0	Ascomycota (0.08 %)
Euryarchaeota	TZFG171	3.37722	78.2019	Urban	0	Euryarchaeota (0.78 %)
Actinobacteria	TZFG171	1.35686	78.2019	Urban	0	Actinobacteria (7.63 %)
Bacteroidetes	TZFG171	13.1973	78.2019	Urban	0	Bacteroidetes (23.15 %)
Firmicutes	TZFG171	78.2019	78.2019	Urban	0	Firmicutes (63.60 %)
Fusobacteria	TZFG171	0	78.2019	Urban	0	Fusobacteria (0.00 %)
Proteobacteria	TZFG171	1.84448	78.2019	Urban	0	Proteobacteria (3.06 %)
Spirochaetes	TZFG171	0	78.2019	Urban	0	Spirochaetes (0.79 %)
Verrucomicrobia	TZFG171	2.02222	78.2019	Urban	0	Verrucomicrobia (0.90 %)
Ascomycota	TZFG171	0	78.2019	Urban	0	Ascomycota (0.08 %)
Euryarchaeota	TZFG172	0.80468	72.0789	Urban	0	Euryarchaeota (0.78 %)
Actinobacteria	TZFG172	1.06327	72.0789	Urban	0	Actinobacteria (7.63 %)
Bacteroidetes	TZFG172	13.7783	72.0789	Urban	0	Bacteroidetes (23.15 %)
Firmicutes	TZFG172	72.0789	72.0789	Urban	0	Firmicutes (63.60 %)
Fusobacteria	TZFG172	0	72.0789	Urban	0	Fusobacteria (0.00 %)
Proteobacteria	TZFG172	0.91219	72.0789	Urban	0	Proteobacteria (3.06 %)
Spirochaetes	TZFG172	0	72.0789	Urban	0	Spirochaetes (0.79 %)
Verrucomicrobia	TZFG172	11.3626	72.0789	Urban	0	Verrucomicrobia (0.90 %)
Ascomycota	TZFG172	0	72.0789	Urban	0	Ascomycota (0.08 %)
Euryarchaeota	TZFG173	1.08195	45.4242	Urban	0	Euryarchaeota (0.78 %)
Actinobacteria	TZFG173	5.66562	45.4242	Urban	0	Actinobacteria (7.63 %)
Bacteroidetes	TZFG173	34.4074	45.4242	Urban	0	Bacteroidetes (23.15 %)
Firmicutes	TZFG173	45.4242	45.4242	Urban	0	Firmicutes (63.60 %)
Fusobacteria	TZFG173	0	45.4242	Urban	0	Fusobacteria (0.00 %)
Proteobacteria	TZFG173	0.10782	45.4242	Urban	0	Proteobacteria (3.06 %)
Spirochaetes	TZFG173	0	45.4242	Urban	0	Spirochaetes (0.79 %)
Verrucomicrobia	TZFG173	13.313	45.4242	Urban	0	Verrucomicrobia (0.90 %)
Ascomycota	TZFG173	0	45.4242	Urban	0	Ascomycota (0.08 %)
Euryarchaeota	TZFG176	0.12195	75.7841	Urban	0	Euryarchaeota (0.78 %)
Actinobacteria	TZFG176	3.3175	75.7841	Urban	0	Actinobacteria (7.63 %)
Bacteroidetes	TZFG176	19.8885	75.7841	Urban	0	Bacteroidetes (23.15 %)
Firmicutes	TZFG176	75.7841	75.7841	Urban	0	Firmicutes (63.60 %)
Fusobacteria	TZFG176	0	75.7841	Urban	0	Fusobacteria (0.00 %)
Proteobacteria	TZFG176	0.86771	75.7841	Urban	0	Proteobacteria (3.06 %)
Spirochaetes	TZFG176	0	75.7841	Urban	0	Spirochaetes (0.79 %)
Verrucomicrobia	TZFG176	0.02021	75.7841	Urban	0	Verrucomicrobia (0.90 %)
Ascomycota	TZFG176	0	75.7841	Urban	0	Ascomycota (0.08 %)
Euryarchaeota	TZFG178	0	66.3629	Urban	0	Euryarchaeota (0.78 %)
Actinobacteria	TZFG178	11.2461	66.3629	Urban	0	Actinobacteria (7.63 %)
Bacteroidetes	TZFG178	16.4512	66.3629	Urban	0	Bacteroidetes (23.15 %)
Firmicutes	TZFG178	66.3629	66.3629	Urban	0	Firmicutes (63.60 %)
Fusobacteria	TZFG178	0	66.3629	Urban	0	Fusobacteria (0.00 %)
Proteobacteria	TZFG178	5.93982	66.3629	Urban	0	Proteobacteria (3.06 %)
Spirochaetes	TZFG178	0	66.3629	Urban	0	Spirochaetes (0.79 %)
Verrucomicrobia	TZFG178	0	66.3629	Urban	0	Verrucomicrobia (0.90 %)
Ascomycota	TZFG178	0	66.3629	Urban	0	Ascomycota (0.08 %)
[truncated: 843 more rows]

## Sheet: Fig. 1c
Sample	Cohort	Gender	Age	Reads	Markers	Genes	Cluster	Residency	Label	Log10Markers	MDS1	MDS2	TSNE1	TSNE2
HV001	NL	Male	27	8135158	211643	263494		NA	NL	(4.95,5.33]	-0.0423195	-0.086724	15.2263	-0.137869
HV002	NL	Male	26	9051284	507239	201067		NA	NL	(5.7,6.08]	-0.0993648	-0.0416101	-7.66821	1.80041
HV003	NL	Female	24	9281854	450897	206529		NA	NL	(5.33,5.7]	-0.228056	0.100322	-8.33137	12.3695
HV004	NL	Female	20	13014979	652248	200244		NA	NL	(5.7,6.08]	-0.120803	0.0548936	-8.40615	2.30694
HV005	NL	Female	22	10015416	342633	214428		NA	NL	(5.33,5.7]	0.136042	-0.0670752	7.5153	-10.2861
HV006	NL	Female	24	13349753	711761	218123		NA	NL	(5.7,6.08]	-0.131618	-0.0857435	15.128	11.8792
HV007	NL	Male	23	10108845	475991	208667		NA	NL	(5.33,5.7]	-0.0698937	0.00536378	-6.22658	2.4197
HV008	NL	Male	25	8666896	513476	192050		NA	NL	(5.7,6.08]	-0.16629	-0.00648534	-13.3007	3.52894
HV009	NL	Male	30	15825448	779322	266024		NA	NL	(5.7,6.08]	-0.122005	-0.11784	10.9741	18.7524
HV011	NL	Female	23	9788735	406464	228747		NA	NL	(5.33,5.7]	0.0339564	0.0809131	6.5293	-5.9846
HV012	NL	Female	22	10068664	490847	245018		NA	NL	(5.33,5.7]	-0.164739	-0.0978469	1.32731	12.091
HV013	NL	Female	24	11923577	510680	242887		NA	NL	(5.7,6.08]	-0.153418	0.178502	-13.634	5.15568
HV014	NL	Male	69	9723831	296752	306998		NA	NL	(5.33,5.7]	-0.0233464	0.111153	2.02988	2.48846
HV015	NL	Male	26	7492085	355858	222646		NA	NL	(5.33,5.7]	0.00518178	-0.0695195	7.36146	5.21553
HV016	NL	Female	25	8441693	420197	265022		NA	NL	(5.33,5.7]	-0.0942774	-0.013785	15.4141	14.671
HV017	NL	Female	27	12971295	498672	290690		NA	NL	(5.33,5.7]	-0.171671	0.263452	-4.49295	8.40163
HV018	NL	Female	32	12622744	498656	204075		NA	NL	(5.33,5.7]	-0.130962	0.228734	-22.3026	1.30004
HV019	NL	Male	22	13007395	378355	290336		NA	NL	(5.33,5.7]	0.0102931	0.0359498	3.70771	2.12335
HV020	NL	Male	63	10745157	398792	239293		NA	NL	(5.33,5.7]	0.100966	0.0190178	9.07118	-4.58924
HV021	NL	Male	22	6555397	339159	163221		NA	NL	(5.33,5.7]	-0.14446	-0.176144	3.2219	15.4944
HV022	NL	Female	20	10781935	485860	269468		NA	NL	(5.33,5.7]	-0.114301	-0.0606476	13.2629	10.4329
HV023	NL	Male	28	9201923	360052	241948		NA	NL	(5.33,5.7]	-0.117381	0.0451849	5.43587	8.4257
HV024	NL	Male	56	8403400	262442	249544		NA	NL	(5.33,5.7]	-0.197755	0.0234613	-7.33208	15.4227
HV026	NL	Female	22	8652251	343231	225507		NA	NL	(5.33,5.7]	-0.164206	-0.072987	7.83796	17.854
HV027	NL	Female	21	12164311	533180	255078		NA	NL	(5.7,6.08]	-0.164038	-0.0423426	5.53954	20.1052
HV028	NL	Female	29	7557516	276771	235879		NA	NL	(5.33,5.7]	-0.0668949	0.00124948	1.8368	1.69524
HV029	NL	Male	24	9234366	364567	277417		NA	NL	(5.33,5.7]	-0.119394	0.159	0.850398	5.3192
HV030	NL	Female	25	10101482	368901	209864		NA	NL	(5.33,5.7]	-0.171053	0.0480159	-13.4062	4.73366
HV031	NL	Female	21	7589974	316096	183216		NA	NL	(5.33,5.7]	-0.277925	0.0527554	-9.21289	13.3694
HV032	NL	Male	26	12466284	416174	219604		NA	NL	(5.33,5.7]	0.286195	-0.136317	-3.12746	-21.8313
HV033	NL	Female	21	7248763	347028	219797		NA	NL	(5.33,5.7]	-0.101649	-0.12268	5.32312	12.7156
HV034	NL	Female	19	10481218	582657	212849		NA	NL	(5.7,6.08]	-0.277096	-0.19952	-11.1791	3.54792
HV035	NL	Male	23	8821022	458788	178308		NA	NL	(5.33,5.7]	-0.142023	-0.0921532	8.44091	19.1054
HV036	NL	Male	25	8600128	608623	160763		NA	NL	(5.7,6.08]	-0.12182	-0.271478	10.2483	21.2733
HV037	NL	Female	53	10972611	502255	241374		NA	NL	(5.33,5.7]	-0.14029	-0.028258	13.1382	12.8613
HV038	NL	Female	25	12545921	488999	246232		NA	NL	(5.33,5.7]	0.0030635	-0.106333	13.1051	-5.37375
HV039	NL	Male	21	8098379	426149	177083		NA	NL	(5.33,5.7]	-0.168771	-0.0704163	11.0309	17.6155
HV041	NL	Female	23	8704461	362082	236409		NA	NL	(5.33,5.7]	-0.0393562	-0.0766714	13.4691	-0.369766
HV042	NL	Female	19	14046348	691167	232298		NA	NL	(5.7,6.08]	-0.258081	0.0146491	-9.70195	13.1916
HV043	NL	Male	18	8836427	372726	243844		NA	NL	(5.33,5.7]	0.0134503	-0.00935361	14.804	-5.41157
HV044	NL	Female	19	7653635	409336	227504		NA	NL	(5.33,5.7]	-0.253464	-0.0168945	-7.60321	13.341
HV045	NL	Male	19	6068205	332104	176847		NA	NL	(5.33,5.7]	0.0121737	-0.0335117	14.0687	-7.76639
HV046	NL	Female	23	10868450	476505	219733		NA	NL	(5.33,5.7]	0.0786101	-0.0288666	5.50618	-7.27246
HV047	NL	Female	21	10309680	417827	242527		NA	NL	(5.33,5.7]	-0.195115	0.129986	-2.38912	10.2847
HV048	NL	Female	22	8962221	351245	251327		NA	NL	(5.33,5.7]	-0.155908	0.0414572	12.9533	14.6465
HV049	NL	Male	24	7823627	440908	196713		NA	NL	(5.33,5.7]	-0.129402	-0.125244	12.2565	19.2596
HV050	NL	Female	19	9230271	442487	243337		NA	NL	(5.33,5.7]	-0.294786	-0.00974424	-5.18018	15.5468
HV051	NL	Female	20	9749457	383905	222558		NA	NL	(5.33,5.7]	-0.263331	0.186198	-12.6629	6.91896
HV052	NL	Female	21	12115557	578320	226121		NA	NL	(5.7,6.08]	-0.19082	-0.0515914	12.1926	15.5866
HV053	NL	Female	19	12609813	361291	233423		NA	NL	(5.33,5.7]	-0.259102	0.0770304	-6.5322	13.503
HV054	NL	Male	18	8136057	344923	150895		NA	NL	(5.33,5.7]	0.171575	-0.210801	10.7906	-14.5846
HV055	NL	Male	23	14027493	497818	263767		NA	NL	(5.33,5.7]	-0.0228272	0.0100553	13.5068	3.3974
HV056	NL	Female	19	5870623	266807	205435		NA	NL	(5.33,5.7]	-0.190277	0.0272668	-14.0038	4.21081
HV057	NL	Male	22	8982705	474638	205417		NA	NL	(5.33,5.7]	-0.243318	-0.114887	7.21535	19.9125
HV058	NL	Male	24	5724554	300146	192125		NA	NL	(5.33,5.7]	-0.264016	0.113838	-8.41	12.8597
HV059	NL	Female	22	7070902	413545	210173		NA	NL	(5.33,5.7]	-0.17929	-0.0338013	13.3436	16.1076
HV060	NL	Male	31	8809008	359479	224563		NA	NL	(5.33,5.7]	0.0328774	-0.0591748	15.0475	-3.25578
HV061	NL	Female	20	9820930	360266	264395		NA	NL	(5.33,5.7]	-0.0242109	-0.072539	13.5416	-5.40668
HV062	NL	Male	25	15762583	712566	174079		NA	NL	(5.7,6.08]	-0.32629	-0.0268639	-20.7299	2.24116
HV063	NL	Male	23	7671233	593128	131161		NA	NL	(5.7,6.08]	-0.109967	0.121049	-22.4347	1.28932
HV064	NL	Female	23	10798608	521600	245423		NA	NL	(5.7,6.08]	-0.036607	-0.163913	10.5434	-0.584204
HV065	NL	Male	23	15995524	616486	330916		NA	NL	(5.7,6.08]	-0.0708698	0.233374	-13.3517	-7.48935
HV067	NL	Male	21	8520039	412085	201227		NA	NL	(5.33,5.7]	-0.156675	0.0281588	-4.2402	11.2228
HV068	NL	Female	23	4092378	139870	177543		NA	NL	(4.95,5.33]	-0.246605	0.237277	-13.604	6.48782
HV069	NL	Female	23	10465917	363237	246974		NA	NL	(5.33,5.7]	-0.137652	-0.0910158	12.911	18.6394
HV071	NL	Male	47	9063346	478218	226577		NA	NL	(5.33,5.7]	-0.134713	0.142116	-13.8431	3.10349
HV072	NL	Male	19	8029471	271372	245588		NA	NL	(5.33,5.7]	-0.0335528	0.257082	-13.3583	-7.62094
HV073	NL	Female	20	7522820	344930	218601		NA	NL	(5.33,5.7]	-0.191676	-0.0170266	11.7457	15.9012
HV074	NL	Female	22	10484631	360146	271078		NA	NL	(5.33,5.7]	-0.0519304	-0.00674419	3.83353	4.28233
HV075	NL	Male	27	12547224	599397	282257		NA	NL	(5.7,6.08]	-0.0996265	0.00206858	13.8494	11.953
HV076	NL	Female	21	8969547	449604	242958		NA	NL	(5.33,5.7]	0.00277725	-0.0208064	14.2106	-1.57035
HV077	NL	Female	19	8869435	419100	216951		NA	NL	(5.33,5.7]	-0.183951	-0.0759085	-6.15634	17.4306
HV078	NL	Male	20	9845913	411530	163576		NA	NL	(5.33,5.7]	-0.224279	0.112078	-19.3555	2.59091
HV080	NL	Male	22	7017552	211409	253890		NA	NL	(4.95,5.33]	0.0497536	0.0574777	3.81162	2.25104
HV081	NL	Female	25	9464711	393408	237996		NA	NL	(5.33,5.7]	-0.051332	-0.0860847	8.04296	-2.3972
HV083	NL	Female	25	6835659	332746	250075		NA	NL	(5.33,5.7]	-0.264232	0.102609	-6.56652	14.0542
HV085	NL	Male	21	12992618	778438	161943		NA	NL	(5.7,6.08]	-0.210941	-0.283469	-16.2394	12.6834
HV087	NL	Female	26	6684174	323221	208108		NA	NL	(5.33,5.7]	-0.203521	0.0516146	-0.993291	10.6898
HV088	NL	Female	20	13029022	491944	242654		NA	NL	(5.33,5.7]	-0.1502	0.107693	-4.1015	12.6322
HV089	NL	Male	25	16382829	772629	247965		NA	NL	(5.7,6.08]	-0.100275	-0.16949	11.0541	19.0623
HV090	NL	Female	19	9212006	554493	165983		NA	NL	(5.7,6.08]	-0.106675	-0.338982	-17.4423	11.9704
HV091	NL	Male	27	9033443	391764	206522		NA	NL	(5.33,5.7]	-0.126896	-0.0494806	7.43696	16.517
HV092	NL	Female	27	10318353	411537	281706		NA	NL	(5.33,5.7]	0.0187018	0.0708892	13.2923	2.44807
HV093	NL	Female	27	16391154	586180	291788		NA	NL	(5.7,6.08]	-0.26924	0.113819	-13.3822	8.25468
HV094	NL	Female	24	5628001	320911	229881		NA	NL	(5.33,5.7]	-0.318677	0.0662191	-9.49261	14.528
HV095	NL	Female	24	11421785	597775	218821		NA	NL	(5.7,6.08]	-0.304865	0.115708	-20.8115	1.93774
HV096	NL	Female	20	10084674	521344	211883		NA	NL	(5.7,6.08]	-0.214386	0.0617585	-2.49757	11.7399
HV100	NL	Male	32	10392729	333815	247969		NA	NL	(5.33,5.7]	0.0469884	0.053779	12.8458	-2.65098
HV101	NL	Female	24	13000421	745590	194689		NA	NL	(5.7,6.08]	-0.235785	0.116802	-18.9839	2.13605
HV102	NL	Male	20	6128830	239453	134541		NA	NL	(5.33,5.7]	0.247983	-0.246628	-2.63311	-24.3075
HV103	NL	Female	22	9471222	541796	202812		NA	NL	(5.7,6.08]	-0.170911	-0.0104416	10.3003	12.9519
HV104	NL	Male	26	9459805	475840	216224		NA	NL	(5.33,5.7]	-0.111211	-0.14545	5.97598	12.6533
HV105	NL	Male	27	18221965	802095	291839		NA	NL	(5.7,6.08]	0.0755073	-0.180029	9.97487	-6.17551
HV106	NL	Male	24	10167995	573599	217053		NA	NL	(5.7,6.08]	-0.0879046	0.00819912	12.6544	6.76631
HV107	NL	Male	20	6664751	433015	156749		NA	NL	(5.33,5.7]	-0.0414727	-0.224657	6.34773	-2.78431
HV108	NL	Female	19	7005426	334006	211618		NA	NL	(5.33,5.7]	-0.138292	-0.0627098	4.00569	11.4958
HV109	NL	Female	23	6611624	367366	208405		NA	NL	(5.33,5.7]	-0.135701	-0.161074	3.72421	14.774
HV110	NL	Female	20	7890236	298130	223196		NA	NL	(5.33,5.7]	-0.195646	-0.0355263	2.2825	13.3523
HV111	NL	Male	21	12489452	845537	214840		NA	NL	(5.7,6.08]	-0.19167	-0.149514	9.72553	18.935
HV112	NL	Female	20	7906100	394587	203822		NA	NL	(5.33,5.7]	-0.137066	0.0716079	-14.1776	3.15045
HV113	NL	Female	50	6979024	295057	243321		NA	NL	(5.33,5.7]	-0.288604	0.0832868	-8.2607	14.669
HV114	NL	Female	21	15435740	757240	269090		NA	NL	(5.7,6.08]	-0.137932	-0.0157541	12.2118	12.1902
HV115	NL	Female	21	5644789	285607	196714		NA	NL	(5.33,5.7]	-0.174972	-0.0561802	7.8593	17.4504
HV116	NL	Male	23	6484013	303238	192412		NA	NL	(5.33,5.7]	-0.199007	0.113518	-2.53413	8.56285
HV117	NL	Female	22	9008602	405212	204048		NA	NL	(5.33,5.7]	-0.2348	0.0188871	10.2303	15.2914
HV119	NL	Female	20	7516793	227087	245394		NA	NL	(5.33,5.7]	-0.0886121	0.0189205	2.38023	9.61543
HV120	NL	Female	21	8410772	341284	218867		NA	NL	(5.33,5.7]	-0.199537	-0.0634582	12.5917	16.6715
HV121	NL	Male	19	6556705	365242	179323		NA	NL	(5.33,5.7]	-0.133775	-0.26461	-1.13221	17.1948
HV122	NL	Male	22	9410022	544336	185302		NA	NL	(5.7,6.08]	-0.240037	-0.220563	-1.47259	19.098
HV123	NL	Female	24	11916820	625609	289294		NA	NL	(5.7,6.08]	-0.0834683	-0.0561397	8.38199	10.9779
HV124	NL	Male	24	11891866	552338	203410		NA	NL	(5.7,6.08]	0.150928	-0.0506725	11.5116	-13.8804
HV126	NL	Male	61	9398634	322523	256489		NA	NL	(5.33,5.7]	-0.0244891	0.0216612	6.2714	4.21321
HV127	NL	Male	30	12214012	432366	269448		NA	NL	(5.33,5.7]	-0.0875453	0.0648406	1.55283	4.76634
HV128	NL	Female	25	7464938	361460	212566		NA	NL	(5.33,5.7]	-0.248516	0.194913	-9.94477	8.33063
HV129	NL	Male	26	12590276	671548	210184		NA	NL	(5.7,6.08]	-0.0792704	0.0583339	-6.30222	2.40544
HV130	NL	Male	18	6926511	303940	160741		NA	NL	(5.33,5.7]	0.16243	-0.148003	10.93	-14.2796
HV131	NL	Female	22	8153217	373971	280520		NA	NL	(5.33,5.7]	-0.185474	0.0549729	-9.482	6.83532
HV132	NL	Female	21	17112364	499386	301388		NA	NL	(5.33,5.7]	-0.146273	0.263273	-18.1547	-0.374922
HV133	NL	Male	33	18609568	587462	262588		NA	NL	(5.7,6.08]	0.0633787	0.130512	-11.7637	-8.58399
HV134	NL	Male	36	10869051	579547	229278		NA	NL	(5.7,6.08]	-0.150712	-0.11921	10.3786	18.5547
HV135	NL	Male	23	10091301	448265	211260		NA	NL	(5.33,5.7]	0.0638097	-0.0955372	16.0837	-2.78572
HV136	NL	Female	19	10001697	362395	276019		NA	NL	(5.33,5.7]	0.0549524	-0.0237168	13.7758	-2.12387
HV137	NL	Female	24	9396801	299466	236043		NA	NL	(5.33,5.7]	-0.335415	-0.0111725	-14.1962	9.7378
HV138	NL	Female	23	10272687	532535	235513		NA	NL	(5.7,6.08]	-0.234475	0.0024544	-7.54553	12.8626
HV139	NL	Female	25	10293678	353086	264646		NA	NL	(5.33,5.7]	-0.140681	0.00504239	6.60504	14.5408
HV140	NL	Male	27	6098812	295086	212367		NA	NL	(5.33,5.7]	0.0733769	-0.132436	10.6159	-6.80275
HV141	NL	Male	24	9440280	341725	244327		NA	NL	(5.33,5.7]	-0.238473	-0.0605296	2.00529	18.7151
HV142	NL	Female	26	6381547	149587	191895		NA	NL	(4.95,5.33]	0.130163	0.0295503	11.8068	-10.3822
HV144	NL	Female	27	10834997	538893	222368		NA	NL	(5.7,6.08]	-0.196146	-0.0155721	12.1202	15.244
HV146	NL	Female	24	9934923	423931	267727		NA	NL	(5.33,5.7]	-0.155775	0.165457	-3.34024	8.43497
HV147	NL	Female	20	11774901	348921	209152		NA	NL	(5.33,5.7]	-0.186643	0.168247	-13.9858	5.22342
HV148	NL	Male	19	8359396	489404	198548		NA	NL	(5.33,5.7]	-0.183837	-0.139494	6.31075	18.8241
HV149	NL	Female	23	6072242	251715	226637		NA	NL	(5.33,5.7]	-0.0651455	0.106146	2.48972	5.26613
HV150	NL	Male	26	7210126	317291	228420		NA	NL	(5.33,5.7]	-0.0146457	-0.0318526	14.0285	-0.906423
HV151	NL	Male	29	10838143	464876	240906		NA	NL	(5.33,5.7]	-0.0729082	-0.162406	6.84864	-2.43089
HV152	NL	Female	26	9810488	491158	188351		NA	NL	(5.33,5.7]	-0.0346526	-0.210146	5.25295	-3.22947
HV153	NL	Male	24	8450735	363617	195877		NA	NL	(5.33,5.7]	0.111622	-0.1057	11.4984	-8.87949
HV154	NL	Female	28	11774013	375073	281537		NA	NL	(5.33,5.7]	0.0655796	0.0570326	13.2897	-9.34162
HV155	NL	Male	65	8305950	360695	230167		NA	NL	(5.33,5.7]	0.0256237	-0.0373446	15.6201	-3.23778
HV157	NL	Male	21	11465087	455281	252286		NA	NL	(5.33,5.7]	-0.169506	-0.0409515	2.55754	21.1878
HV158	NL	Female	19	8822508	323401	237494		NA	NL	(5.33,5.7]	-0.118474	0.0459993	5.91759	9.73636
HV159	NL	Male	25	11937946	463282	262839		NA	NL	(5.33,5.7]	-0.0453211	-0.00217612	14.6411	0.611509
HV160	NL	Female	19	13771343	375179	240732		NA	NL	(5.33,5.7]	0.0665767	0.0751657	-14.7186	-8.77263
HV161	NL	Female	24	12982362	413401	261228		NA	NL	(5.33,5.7]	0.100319	-0.00370418	10.3701	-10.8056
HV162	NL	Male	37	6148941	446051	193144		NA	NL	(5.33,5.7]	-0.180547	-0.0633726	-0.573912	14.137
HV163	NL	Female	24	10854137	458321	261102		NA	NL	(5.33,5.7]	-0.13276	0.0114643	13.3016	11.9164
HV164	NL	Male	23	11337301	540185	243890		NA	NL	(5.7,6.08]	-0.0986398	-0.160644	5.69596	12.8625
HV165	NL	Female	19	7212509	289809	226767		NA	NL	(5.33,5.7]	-0.0309563	0.113377	12.1921	5.61846
HV166	NL	Male	24	12321044	667296	259549		NA	NL	(5.7,6.08]	0.0014846	-0.110746	17.1748	-2.5323
HV167	NL	Male	33	8959578	308730	215273		NA	NL	(5.33,5.7]	0.104431	0.0021325	6.82256	-7.45841
HV168	NL	Female	33	15560841	633149	274777		NA	NL	(5.7,6.08]	-0.215786	-0.112337	0.818296	19.5668
HV169	NL	Male	60	13305683	437025	248551		NA	NL	(5.33,5.7]	-0.138674	0.191049	-6.0555	10.1998
HV170	NL	Female	24	9424931	400778	272296		NA	NL	(5.33,5.7]	-0.0700864	-0.0359326	8.2006	8.88962
HV172	NL	Male	23	12103041	506349	259382		NA	NL	(5.7,6.08]	-0.198326	0.0640001	11.9279	14.6552
HV173	NL	Male	21	10251429	512182	263702		NA	NL	(5.7,6.08]	-0.132773	-0.0588447	8.20756	12.3625
HV174	NL	Male	22	11743177	570902	168571		NA	NL	(5.7,6.08]	-0.161255	-0.100422	-10.5141	3.39757
HV175	NL	Male	22	8913904	435551	227820		NA	NL	(5.33,5.7]	0.0765375	0.0134488	14.9734	-6.93723
HV176	NL	Male	19	22130210	1006552	207180		NA	NL	(5.7,6.08]	-0.0538705	-0.206631	3.3326	15.1735
HV177	NL	Female	21	8264366	332871	240190		NA	NL	(5.33,5.7]	-0.125402	0.0354983	5.02027	9.4722
HV180	NL	Male	23	11796256	366324	236853		NA	NL	(5.33,5.7]	0.0261623	-0.19859	8.75203	1.19895
HV181	NL	Male	23	10303781	455507	260368		NA	NL	(5.33,5.7]	-0.226272	0.233274	-9.18762	10.7966
HV182	NL	Female	23	13067374	566720	207672		NA	NL	(5.7,6.08]	-0.109025	-0.0309287	6.72272	-1.69733
HV183	NL	Female	19	6901682	330552	227130		NA	NL	(5.33,5.7]	-0.160312	0.00223623	12.6458	11.3165
HV184	NL	Male	69	12306062	500202	294770		NA	NL	(5.33,5.7]	-0.185057	0.0997183	-4.64152	11.479
HV185	NL	Female	23	8426775	353448	213322		NA	NL	(5.33,5.7]	-0.17767	-0.10563	4.17183	18.6091
HV186	NL	Male	69	11138137	613869	214024		NA	NL	(5.7,6.08]	-0.129853	-0.19171	4.3181	13.2513
HV187	NL	Female	20	8866396	403434	232807		NA	NL	(5.33,5.7]	-0.185145	-0.0692524	12.1948	16.7662
HV188	NL	Female	20	7992579	388356	222194		NA	NL	(5.33,5.7]	-0.124805	0.0149795	13.3175	12.3367
HV189	NL	Female	22	8614346	333158	220638		NA	NL	(5.33,5.7]	-0.0665899	-0.108761	8.36944	7.76352
HV190	NL	Female	19	9490452	293493	236312		NA	NL	(5.33,5.7]	-0.0696947	0.0878868	6.66979	8.85818
HV191	NL	Female	19	8075944	383263	227572		NA	NL	(5.33,5.7]	-0.124758	-0.00164028	1.78339	11.3537
HV192	NL	Female	19	12819190	405348	209313		NA	NL	(5.33,5.7]	-0.190665	0.115195	-13.1422	5.7695
HV193	NL	Female	19	6531330	284767	198544		NA	NL	(5.33,5.7]	-0.214155	-0.107402	1.22773	19.8457
HV194	NL	Female	22	17560030	883484	255833		NA	NL	(5.7,6.08]	-0.13881	-0.108585	10.0986	17.6285
HV195	NL	Female	26	9921811	397375	201480		NA	NL	(5.33,5.7]	-0.00499537	-0.00891082	12.5322	2.96572
HV196	NL	Female	23	12559028	634725	255670		NA	NL	(5.7,6.08]	-0.123114	0.0594674	6.79196	9.23604
HV197	NL	Female	19	11844951	562937	250070		NA	NL	(5.7,6.08]	-0.181706	0.126823	-2.47905	10.323
HV198	NL	Female	23	10580714	487010	253676		NA	NL	(5.33,5.7]	-0.14009	-0.00891952	5.25031	10.3985
HV199	NL	Female	55	10505080	376133	232858		NA	NL	(5.33,5.7]	-0.119274	0.0381714	14.4313	14.945
HV200	NL	Male	26	10830987	523639	233203		NA	NL	(5.7,6.08]	-0.176306	0.0071257	-0.994566	12.2514
HV201	NL	Male	21	16811014	853294	212813		NA	NL	(5.7,6.08]	-0.150488	-0.132993	8.55094	18.8467
HV202	NL	Female	27	6599976	255325	180887		NA	NL	(5.33,5.7]	-0.162481	-0.0204924	-11.8981	10.9658
HV203	NL	Male	21	9411379	456248	223335		NA	NL	(5.33,5.7]	0.0153223	-0.0636545	12.2376	-8.22673
HV204	NL	Female	20	9851622	610003	229358		NA	NL	(5.7,6.08]	-0.083714	0.153158	-12.4139	-2.91779
HV205	NL	Female	21	10011933	569260	179841		NA	NL	(5.7,6.08]	-0.091959	0.0193134	0.81459	8.10782
HV207	NL	Female	27	10830226	471797	233902		NA	NL	(5.33,5.7]	-0.172675	-0.180208	5.29917	18.0441
HV208	NL	Male	22	8762071	354650	261959		NA	NL	(5.33,5.7]	-0.109152	0.143447	-0.356617	5.46375
HV209	NL	Female	31	8258881	236148	232324		NA	NL	(5.33,5.7]	-0.0701867	0.247017	-13.1309	-6.96528
HV210	NL	Female	19	10867769	580869	220498		NA	NL	(5.7,6.08]	-0.194046	-0.0357136	11.2763	13.5612
HV211	NL	Male	19	13710747	635562	213879		NA	NL	(5.7,6.08]	-0.133756	-0.0759637	12.765	19.3893
HV212	NL	Female	34	9588660	354724	246596		NA	NL	(5.33,5.7]	-0.13786	0.0545481	13.9125	14.4721
HV213	NL	Female	21	13637184	546589	271966		NA	NL	(5.7,6.08]	-0.073671	-0.040221	5.55418	11.0787
HV214	NL	Female	49	14502094	641864	234937		NA	NL	(5.7,6.08]	0.032917	-0.0968941	11.44	-6.11127
HV215	NL	Male	29	11905771	414036	227409		NA	NL	(5.33,5.7]	0.0929314	-0.184883	9.35021	-9.31731
HV216	NL		23	8992249	438178	210592		NA	NL	(5.33,5.7]	-0.207861	-0.144815	4.06039	17.3069
HV217	NL	Male	20	9118950	460786	228491		NA	NL	(5.33,5.7]	-0.0572102	0.0203755	12.1996	5.65165
HV218	NL	Male	25	9922105	502574	204943		NA	NL	(5.33,5.7]	-0.124436	-0.0667491	13.2579	10.7495
HV219	NL	Male	55	11826468	446059	267853		NA	NL	(5.33,5.7]	-0.208922	0.106092	-9.87225	7.89613
HV220	NL	Male	26	5071962	248408	155477		NA	NL	(5.33,5.7]	-0.158458	-0.0918995	3.4068	13.0922
HV221	NL	Male	23	10847740	467868	174020		NA	NL	(5.33,5.7]	0.108423	-0.13738	10.9406	-8.04538
HV223	NL	Female	19	7160103	412545	208835		NA	NL	(5.33,5.7]	-0.0309808	-0.193568	7.61082	-2.39081
HV224	NL	Male	21	10864700	528722	238769		NA	NL	(5.7,6.08]	-0.0554227	-0.0226331	14.3941	4.45742
HV226	NL	Male	24	9730816	459503	200767		NA	NL	(5.33,5.7]	-0.291186	0.085283	-18.7087	2.7024
HV228	NL	Female	20	7690335	352269	242738		NA	NL	(5.33,5.7]	-0.135701	-0.0195322	3.0666	21.096
HV229	NL	Male	27	10500821	467502	251299		NA	NL	(5.33,5.7]	-0.165068	-0.00101049	13.5466	15.7222
HV230	NL	Male	58	9831544	417603	253636		NA	NL	(5.33,5.7]	-0.198783	0.0175742	-2.63888	12.3883
HV232	NL	Female	24	14883386	559370	234419		NA	NL	(5.7,6.08]	0.0242554	-0.119962	10.0387	-7.90287
HV233	NL	Female	24	8851166	303184	253639		NA	NL	(5.33,5.7]	-0.0391964	0.0260912	14.0429	5.15969
HV234	NL	Female	30	13491759	535035	265357		NA	NL	(5.7,6.08]	-0.0239534	0.100794	1.68077	3.59352
HV235	NL	Female	24	10612708	638569	228819		NA	NL	(5.7,6.08]	-0.0573618	-0.0654737	-6.08082	1.27842
HV236	NL	Female	23	6945764	303316	230278		NA	NL	(5.33,5.7]	-0.170732	0.153917	-2.654	9.38049
HV237	NL	Male	68	14722425	597853	285839		NA	NL	(5.7,6.08]	-0.0960372	0.0714649	-6.52742	6.39423
HV240	NL	Male	29	12158357	582064	237376		NA	NL	(5.7,6.08]	-0.0334046	-0.0207011	-4.20664	0.740107
HV241	NL		23	11831753	465452	219453		NA	NL	(5.33,5.7]	0.0863143	-0.12194	12.1127	-6.13009
HV242	NL	Male	23	9387189	422509	182708		NA	NL	(5.33,5.7]	0.073473	-0.179486	8.85475	-8.35213
HV243	NL	Female	58	22915635	939874	289976		NA	NL	(5.7,6.08]	-0.166804	-0.0286228	-12.7871	10.3503
HV244	NL	Female	21	10392981	453854	258047		NA	NL	(5.33,5.7]	-0.103716	-0.016984	13.7948	10.5035
HV245	NL	Female	57	10604322	280162	239041		NA	NL	(5.33,5.7]	0.132305	0.0324283	11.6257	-10.4134
HV246	NL	Female	51	10094225	415560	239344		NA	NL	(5.33,5.7]	-0.10678	-0.101623	5.94076	12.0152
HV247	NL	Male	18	10174126	401691	231001		NA	NL	(5.33,5.7]	-0.0135459	-0.13342	13.852	-0.852613
HV248	NL	Female	24	7194109	306008	264251		NA	NL	(5.33,5.7]	-0.176162	-0.0705578	2.74884	19.693
HV249	NL	Female	50	10782508	496501	270275		NA	NL	(5.33,5.7]	-0.126661	-0.0601522	15.2677	12.2398
HV251	NL	Female	23	16684809	854209	268727		NA	NL	(5.7,6.08]	-0.0768311	-0.0252512	1.52094	7.93948
HV252	NL	Male	20	6891313	275456	236663		NA	NL	(5.33,5.7]	-0.157127	0.0891877	-6.56402	7.14066
HV254	NL	Female	49	6253107	293857	239671		NA	NL	(5.33,5.7]	-0.10883	-0.0197744	14.1579	11.6871
HV256	NL	Female	22	15577965	659976	247906		NA	NL	(5.7,6.08]	0.00668361	-0.0486413	13.4095	-6.23203
HV257	NL	Male	23	12339871	460666	247849		NA	NL	(5.33,5.7]	-0.12067	-0.166441	5.04073	16.223
HV258	NL	Male	21	7732727	386495	185957		NA	NL	(5.33,5.7]	-0.201125	-0.0745474	1.61538	14.542
HV259	NL	Female	21	11211687	512340	221159		NA	NL	(5.7,6.08]	-0.197329	-0.0407988	-0.00572674	12.9216
HV260	NL	Male	22	8985312	278158	228590		NA	NL	(5.33,5.7]	0.160282	-0.0467849	9.93644	-11.6377
HV261	NL	Female	19	8226641	265093	253570		NA	NL	(5.33,5.7]	0.0119458	0.122587	0.572054	2.7916
HV262	NL		23	10265714	576911	171294		NA	NL	(5.7,6.08]	-0.112134	-0.138187	-7.82207	1.68924
HV263	NL	Male	20	10257163	491681	224295		NA	NL	(5.33,5.7]	0.0199714	-0.0799638	14.9286	-4.82416
HV265	NL	Female	65	6501832	343959	267046		NA	NL	(5.33,5.7]	-0.185315	0.131345	-11.9069	7.76325
HV266	NL	Female	23	9742372	515757	225242		NA	NL	(5.7,6.08]	0.115425	0.0613589	6.15181	-7.01931
HV267	NL	Male	23	17885908	798157	293550		NA	NL	(5.7,6.08]	-0.116255	-0.00410852	13.6427	11.4817
HV269	NL	Female	22	11801511	424090	250410		NA	NL	(5.33,5.7]	-0.148861	-0.036529	1.84607	11.6342
HV270	NL	Female	23	9355523	468692	223717		NA	NL	(5.33,5.7]	-0.00690507	-0.0939174	14.1524	-6.22053
HV271	NL	Female	18	8855970	391743	239713		NA	NL	(5.33,5.7]	-0.00977441	-0.0369173	14.84	-5.53985
HV272	NL	Female	19	11737598	692377	181002		NA	NL	(5.7,6.08]	-0.188109	-0.34969	-16.6365	12.5216
HV273	NL	Male	19	10354728	383112	262172		NA	NL	(5.33,5.7]	-0.0128292	-0.0286721	6.63692	4.44288
HV274	NL	Female	24	12107443	572260	236837		NA	NL	(5.7,6.08]	0.0705351	-0.0914295	11.008	-9.39076
HV276	NL	Female	22	14272120	482667	269161		NA	NL	(5.33,5.7]	-0.171194	-0.0454041	-5.703	17.6525
HV277	NL	Male	21	9642340	430916	235117		NA	NL	(5.33,5.7]	-0.0816742	-0.121475	8.62496	11.0759
HV279	NL	Female	22	10521900	370860	259440		NA	NL	(5.33,5.7]	-0.097717	0.146691	-14.6261	2.97204
HV280	NL	Male	20	8634014	551037	181186		NA	NL	(5.7,6.08]	-0.258173	0.0798905	-8.59551	11.7895
HV282	NL	Female	59	7887746	247492	222859		NA	NL	(5.33,5.7]	0.0929583	-0.0637969	10.0935	-10.5957
HV283	NL	Female	24	7610898	338255	213548		NA	NL	(5.33,5.7]	0.0782499	0.0325337	11.4796	-3.27594
HV285	NL	Female	22	6955195	395768	229894		NA	NL	(5.33,5.7]	-0.127659	-0.0388643	4.73248	11.0905
HV286	NL	Female	22	12887796	516445	288397		NA	NL	(5.7,6.08]	-0.119904	-0.0626886	6.63372	14.6391
HV287	NL	Female	18	9664325	414047	234106		NA	NL	(5.33,5.7]	-0.0659745	-0.0959722	1.18161	10.74
HV288	NL	Female	19	9149500	431724	228146		NA	NL	(5.33,5.7]	0.0966726	-0.0205142	15.4837	-6.18539
HV290	NL		23	9848345	451512	259002		NA	NL	(5.33,5.7]	-0.143289	-0.0366894	9.50844	17.0445
HV292	NL	Male	24	10829493	442733	230878		NA	NL	(5.33,5.7]	-0.0467634	0.0173685	14.72	0.558796
HV293	NL	Female	21	13194078	579350	234774		NA	NL	(5.7,6.08]	-0.090267	-0.139418	5.92886	12.5108
HV294	NL	Female	20	14710213	387087	229593		NA	NL	(5.33,5.7]	-0.186729	0.27802	-20.2944	1.4268
HV295	NL	Female	20	10830549	466179	247513		NA	NL	(5.33,5.7]	-0.182257	-0.107574	4.12587	18.3777
HV296	NL	Female	21	11561303	667684	201575		NA	NL	(5.7,6.08]	-0.17972	-0.0354935	10.0971	16.4394
HV297	NL	Male	65	12208805	416061	290156		NA	NL	(5.33,5.7]	0.0485909	-0.0390907	13.7173	-2.11026
HV298	NL	Female	69	10482161	449309	208928		NA	NL	(5.33,5.7]	-0.101955	0.298211	-16.6286	-1.18089
HV299	NL	Male	70	10461780	324678	243015		NA	NL	(5.33,5.7]	0.0392453	0.151585	-13.2889	-8.62775
HV300	NL	Female	19	13400006	384070	247459		NA	NL	(5.33,5.7]	0.0224796	-0.107213	16.1379	-1.66862
HV301	NL	Male	67	10986591	353651	267194		NA	NL	(5.33,5.7]	0.0171891	0.0174746	12.8735	-8.79312
HV302	NL	Male	62	9086633	282615	237595		NA	NL	(5.33,5.7]	-0.0180872	0.0749615	1.19077	2.75768
HV304	NL	Male	28	7102286	411556	196348		NA	NL	(5.33,5.7]	-0.170344	-0.101148	12.7951	20.0041
HV305	NL	Female	23	10765953	502751	264156		NA	NL	(5.33,5.7]	-0.162945	0.0148222	13.5256	15.3166
HV306	NL	Female	21	8217143	522126	194206		NA	NL	(5.7,6.08]	-0.20267	-0.188382	1.71994	15.4742
HV307	NL	Female	64	10707467	411733	259289		NA	NL	(5.33,5.7]	-0.0861	0.0210007	15.5319	14.209
HV308	NL	Female	23	10892277	455690	277246		NA	NL	(5.33,5.7]	-0.0263771	0.0849733	3.70455	4.80652
HV309	NL	Male	48	13470372	640439	191670		NA	NL	(5.7,6.08]	-0.149665	-0.131209	-10.9045	2.52694
HV310	NL	Male	20	10678733	582817	149192		NA	NL	(5.7,6.08]	-0.177844	-0.190377	-10.6514	3.04812
HV313	NL		23	9168815	241910	263631		NA	NL	(5.33,5.7]	-0.161588	0.064962	-11.6743	8.9531
HV314	NL	Male	18	8407089	432647	182770		NA	NL	(5.33,5.7]	-0.163713	-0.198594	5.23806	17.7239
HV315	NL	Female	18	6996368	292344	237135		NA	NL	(5.33,5.7]	-0.0949112	0.132315	0.911687	5.43807
HV316	NL	Female	64	14429773	616134	297838		NA	NL	(5.7,6.08]	0.0881965	0.106941	10.8472	-3.60298
HV318	NL	Female	66	12974982	568907	246059		NA	NL	(5.7,6.08]	-0.197966	0.117835	-9.20318	6.86872
HV319	NL	Female	21	12663455	496323	244497		NA	NL	(5.33,5.7]	-0.296771	-0.0951863	-15.1488	11.0651
HV320	NL	Female	20	10175958	285633	241393		NA	NL	(5.33,5.7]	-0.101623	0.241671	-5.84192	9.7006
HV321	NL	Female	19	11713783	566814	245871		NA	NL	(5.7,6.08]	-0.18784	0.0268706	11.9029	14.417
HV323	NL	Female	19	12484825	710176	243213		NA	NL	(5.7,6.08]	-0.0435067	-0.0919345	16.8724	-1.2441
HV324	NL	Male	20	9963980	478092	253153		NA	NL	(5.33,5.7]	-0.0608743	-0.129547	10.6896	-0.564792
HV325	NL	Male	54	13807050	436628	266522		NA	NL	(5.33,5.7]	-0.152344	0.0641508	-7.24049	8.6342
HV326	NL	Male	23	9153827	362600	223035		NA	NL	(5.33,5.7]	0.18823	-0.104206	10.1551	-12.4868
HV327	NL	Female	22	17088370	896987	290894		NA	NL	(5.7,6.08]	-0.13845	-0.0411481	13.6757	13.3596
HV328	NL	Male	19	8499460	602522	174899		NA	NL	(5.7,6.08]	-0.141343	-0.240941	10.4531	21.064
HV329	NL	Female	22	9181985	505547	237005		NA	NL	(5.33,5.7]	-0.0911483	-0.115765	6.39586	11.8446
HV330	NL	Male	24	6499800	393358	123600		NA	NL	(5.33,5.7]	-0.183619	-0.307803	-16.6151	12.1207
HV331	NL	Male	20	16007571	715168	187680		NA	NL	(5.7,6.08]	-0.172291	-0.0668421	-15.2762	5.12455
HV332	NL	Male	54	7213579	285510	218544		NA	NL	(5.33,5.7]	-0.178734	0.061493	10.9472	14.9093
HV333	NL	Female	25	6824994	316494	174915		NA	NL	(5.33,5.7]	-0.127423	-0.196316	5.53888	17.9241
HV334	NL	Female	64	7005587	289184	210682		NA	NL	(5.33,5.7]	-0.0904713	-0.0507917	14.7169	12.543
HV335	NL	Male	28	13336121	831619	222798		NA	NL	(5.7,6.08]	-0.106544	-0.173596	4.74198	-3.12577
HV336	NL		23	9518291	233307	250615		NA	NL	(5.33,5.7]	-0.223345	0.174966	-13.6867	8.66441
HV337	NL	Female	22	7532973	308854	230615		NA	NL	(5.33,5.7]	-0.217807	0.0871554	-6.60095	13.615
HV338	NL	Male	28	20234107	858422	332775		NA	NL	(5.7,6.08]	-0.142706	0.0343427	1.83657	10.3985
HV339	NL	Male	23	9890531	525669	201904		NA	NL	(5.7,6.08]	-0.131003	-0.1537	-1.84171	17.3829
HV340	NL	Female	20	14102608	537834	284392		NA	NL	(5.7,6.08]	-0.160242	0.133001	-3.74277	8.66544
HV342	NL	Male	20	9629078	338931	284576		NA	NL	(5.33,5.7]	0.0342927	0.088422	12.6066	-2.76256
HV343	NL	Male	24	26560938	994159	342844		NA	NL	(5.7,6.08]	0.0270149	-0.0697857	13.765	-1.81118
HV344	NL	Male	18	13262321	868079	265668		NA	NL	(5.7,6.08]	-0.156319	-0.131044	3.00589	17.0627
HV346	NL	Female	21	13732432	592208	279638		NA	NL	(5.7,6.08]	-0.158768	0.0415813	11.7206	13.919
HV347	NL	Female	21	19039339	673141	248418		NA	NL	(5.7,6.08]	-0.186416	0.330199	-18.7438	0.752808
HV348	NL	Male	19	9213848	439109	232736		NA	NL	(5.33,5.7]	-0.182015	-0.0871385	2.08886	18.3823
HV349	NL	Female	28	10183280	582937	228836		NA	NL	(5.7,6.08]	-0.150807	-0.135526	5.14027	14.0072
HV350	NL	Female	38	1117556	89280	22931		NA	NL	(4.95,5.33]	-0.248742	-0.393214	-21.5496	3.02002
HV351	NL	Female	61	12678778	371507	288840		NA	NL	(5.33,5.7]	0.0088398	0.221772	-13.5092	-8.18355
HV352	NL	Male	25	11638475	723845	202805		NA	NL	(5.7,6.08]	-0.210164	-0.177443	11.8473	20.9354
HV353	NL	Male	22	10932399	442344	198191		NA	NL	(5.33,5.7]	-0.00363589	-0.246305	8.70233	1.12178
HV354	NL	Male	22	12308632	661277	225561		NA	NL	(5.7,6.08]	-0.111347	-0.154402	5.27794	12.1256
HV356	NL	Male	20	20067697	1203465	252910		NA	NL	(5.7,6.08]	-0.178742	-0.258654	0.766591	16.8949
HV357	NL	Male	24	11699975	650317	216242		NA	NL	(5.7,6.08]	-0.215842	-0.0408453	7.76947	21.0228
HV358	NL	Male	33	15328318	693506	264528		NA	NL	(5.7,6.08]	-0.27827	-0.01262	-8.50354	15.4128
HV360	NL	Female	24	9551058	548016	209041		NA	NL	(5.7,6.08]	-0.103467	-0.0741931	8.74397	11.2069
HV361	NL	Male	26	13044586	721144	202445		NA	NL	(5.7,6.08]	-0.0826031	-0.203448	-1.61879	17.3837
HV362	NL	Female	48	11660974	570608	234073		NA	NL	(5.7,6.08]	-0.18905	0.165669	-8.56799	4.10413
HV363	NL	Female	25	9120234	407732	261049		NA	NL	(5.33,5.7]	-0.000503206	0.00975103	3.45168	2.49906
HV364	NL	Male	25	10528581	369452	235388		NA	NL	(5.33,5.7]	0.153828	-0.0384629	11.6111	-11.955
HV366	NL	Male	25	10981632	599525	239177		NA	NL	(5.7,6.08]	-0.270398	0.0640262	-13.4174	7.05975
HV368	NL	Female	26	11820659	635766	232441		NA	NL	(5.7,6.08]	-0.234457	-0.184889	1.00415	17.9838
HV369	NL	Male	20	11263087	499981	233602		NA	NL	(5.33,5.7]	-0.0291976	-0.106573	7.65093	-0.721388
HV370	NL	Female	21	18357395	1032827	231181		NA	NL	(5.7,6.08]	-0.196608	-0.249762	0.507083	16.7896
HV371	NL	Female	21	11069245	611488	222690		NA	NL	(5.7,6.08]	-0.274959	0.161628	-8.98157	11.7227
HV372	NL	Male	25	9198565	520027	193519		NA	NL	(5.7,6.08]	-0.201326	-0.160666	8.3979	19.6167
HV373	NL	Male	27	7583347	453651	233142		NA	NL	(5.33,5.7]	-0.208646	-0.124072	7.92324	19.9147
HV374	NL	Male	45	9579220	370090	242626		NA	NL	(5.33,5.7]	-0.17186	0.266428	-9.90837	9.8423
HV375	NL	Female	21	7641218	412769	195847		NA	NL	(5.33,5.7]	-0.183686	-0.170824	0.890881	15.9937
HV376	NL	Male	32	16850295	667877	322950		NA	NL	(5.7,6.08]	-0.140003	0.113826	-8.20018	6.4056
HV377	NL	Male	28	17760035	832277	171882		NA	NL	(5.7,6.08]	-0.143585	-0.140968	-10.4007	3.68579
HV378	NL	Male	23	10996543	611703	231651		NA	NL	(5.7,6.08]	-0.139925	0.0644305	11.7012	11.2842
HV379	NL	Female	21	9459325	523508	218103		NA	NL	(5.7,6.08]	-0.144703	0.0732084	11.5844	11.2426
HV380	NL	Male	48	10551290	481588	283603		NA	NL	(5.33,5.7]	-0.152422	0.11136	-4.68277	11.3007
HV382	NL	Male	19	9368624	403356	207452		NA	NL	(5.33,5.7]	-0.167591	-0.131371	4.74704	18.5698
HV383	NL	Female	21	15111544	455770	294891		NA	NL	(5.33,5.7]	-0.119199	0.190397	-2.79062	7.70673
HV384	NL	Male	24	10128542	462683	216321		NA	NL	(5.33,5.7]	-0.18487	0.0380618	-3.41967	13.1972
HV385	NL	Female	24	10769599	446295	265911		NA	NL	(5.33,5.7]	-0.157002	0.0702796	12.4314	13.9991
HV386	NL	Female	20	19024465	878180	258815		NA	NL	(5.7,6.08]	-0.146141	-0.0947922	3.64826	12.3088
HV387	NL	Male	24	9632331	415022	267574		NA	NL	(5.33,5.7]	-0.062761	0.0471867	14.4004	5.45694
HV388	NL	Male	26	10750809	450221	253610		NA	NL	(5.33,5.7]	-0.15254	-0.0144127	3.81128	11.3332
HV389	NL	Female	26	15180058	615402	302110		NA	NL	(5.7,6.08]	0.12127	-0.0886264	-0.970634	-7.00438
HV390	NL	Male	22	10572028	514390	222170		NA	NL	(5.7,6.08]	-0.206564	-0.0669956	2.04494	18.7824
HV391	NL	Male	40	8691694	354639	227710		NA	NL	(5.33,5.7]	0.0806628	0.0284434	12.603	-3.16552
HV392	NL	Female	70	11879600	465602	286035		NA	NL	(5.33,5.7]	-0.167679	0.0736108	-3.28826	13.3901
HV393	NL	Male	18	12107185	488422	234837		NA	NL	(5.33,5.7]	0.0780457	-0.157105	11.356	-6.40608
HV394	NL	Male	24	13772704	935217	198832		NA	NL	(5.7,6.08]	-0.0609994	-0.255994	4.77615	-3.1233
HV395	NL	Male	23	13671198	796286	214341		NA	NL	(5.7,6.08]	0.0239789	-0.135673	-16.3957	2.86226
HV396	NL	Female	29	10480796	522412	182853		NA	NL	(5.7,6.08]	-0.0457144	-0.0581114	-7.61925	1.17456
HV397	NL	Male	27	12604140	556316	269359		NA	NL	(5.7,6.08]	0.00743046	-0.09601	13.4015	-0.981613
HV398	NL	Female	52	16616967	1000483	284820		NA	NL	(5.7,6.08]	-0.347451	-0.0563016	-16.6043	9.72834
HV399	NL	Male	20	16787652	847648	258523		NA	NL	(5.7,6.08]	0.00529064	-0.133839	16.6973	-1.54212
HV400	NL	Male	32	10177518	545448	217276		NA	NL	(5.7,6.08]	-0.20056	0.00230431	11.1348	15.3081
HV401	NL	Female	24	14865437	632784	267810		NA	NL	(5.7,6.08]	-0.0703739	0.0373866	12.8403	5.93914
HV402	NL	Female	21	13208449	427208	292639		NA	NL	(5.33,5.7]	-0.155834	0.129357	-8.55585	6.88425
HV403	NL	Male	21	12415153	544824	241177		NA	NL	(5.7,6.08]	-0.231729	0.0665858	-19.1487	2.73324
HV404	NL	Male	26	11401571	461980	289337		NA	NL	(5.33,5.7]	-0.0840292	0.138907	0.0121732	5.13174
HV405	NL	Female	23	11607138	555914	233101		NA	NL	(5.7,6.08]	-0.296297	-0.0563349	-8.36569	13.6828
HV406	NL	Female	39	10016142	439222	161234		NA	NL	(5.33,5.7]	0.0282348	-0.166709	5.25904	-3.57522
HV407	NL	Female	33	12351845	557546	230411		NA	NL	(5.7,6.08]	-0.20011	-0.00483271	2.21789	13.6429
HV408	NL	Female	23	8687105	427711	237077		NA	NL	(5.33,5.7]	-0.153449	-0.179856	4.52147	16.2167
HV409	NL	Female	52	16777983	443928	323737		NA	NL	(5.33,5.7]	0.00691413	0.104202	1.83819	2.7539
HV410	NL	Male	24	10675414	615480	190691		NA	NL	(5.7,6.08]	-0.116598	-0.117367	-11.5992	1.60812
HV412	NL	Female	33	13152550	465292	262374		NA	NL	(5.33,5.7]	-0.180807	0.00849628	2.5081	21.2084
HV413	NL	Male	29	14935233	802239	227995		NA	NL	(5.7,6.08]	-0.153933	0.150217	-20.4716	1.49375
HV414	NL	Female	33	9056138	410005	234833		NA	NL	(5.33,5.7]	-0.169603	0.0156359	2.62448	11.0463
HV415	NL	Male	66	8272352	513688	192577		NA	NL	(5.7,6.08]	-0.129624	0.0638509	-0.0936348	8.4387
HV416	NL	Male	26	17060824	1090228	199731		NA	NL	(5.7,6.08]	-0.140768	0.000440301	-9.41911	2.01389
HV417	NL	Female	61	12415881	429778	273949		NA	NL	(5.33,5.7]	-0.229555	0.108885	-6.70588	14.2619
HV418	NL	Male	25	19356705	787206	214268		NA	NL	(5.7,6.08]	-0.046601	-0.0459813	-4.16898	0.888021
HV419	NL	Male	26	14863094	924178	222885		NA	NL	(5.7,6.08]	-0.109302	-0.132893	3.91162	12.3484
HV421	NL	Female	22	11436257	493540	266607		NA	NL	(5.33,5.7]	-0.0983566	0.0395254	13.5127	8.12908
HV423	NL	Female	68	10580215	478426	237870		NA	NL	(5.33,5.7]	-0.175313	-0.0899008	5.02729	21.4471
HV424	NL	Female	23	15628126	704953	236177		NA	NL	(5.7,6.08]	-0.139103	-0.0502649	-0.25883	12.5574
HV425	NL	Female	62	8470070	424646	256342		NA	NL	(5.33,5.7]	-0.178284	0.107894	-5.01831	11.479
HV426	NL	Female	58	13214478	439480	312930		NA	NL	(5.33,5.7]	-0.132217	-0.0235712	14.9851	14.4673
HV427	NL	Female	28	7709840	412113	230035		NA	NL	(5.33,5.7]	-0.0638944	0.18856	-1.83079	6.69292
HV428	NL	Female	57	7574738	256330	226030		NA	NL	(5.33,5.7]	-0.0846814	-0.0542127	3.49864	7.96624
HV429	NL	Female	21	7399833	375707	223289		NA	NL	(5.33,5.7]	-0.232395	-0.00426383	-12.0427	10.2642
HV430	NL	Male	20	9827358	609760	215018		NA	NL	(5.7,6.08]	-0.158395	-0.166274	4.65786	17.8989
HV431	NL	Female	21	13308799	680354	288339		NA	NL	(5.7,6.08]	-0.233221	-0.0434187	-7.42775	16.4965
HV432	NL	Male	18	9228377	508187	194832		NA	NL	(5.7,6.08]	-0.195591	0.0116196	-11.7918	11.2574
HV433	NL	Female	20	10429835	714745	228157		NA	NL	(5.7,6.08]	-0.216662	-0.181037	-15.9791	10.9017
HV434	NL	Female	21	5646821	237802	217824		NA	NL	(5.33,5.7]	-0.0977484	0.0359755	3.34585	9.88555
HV435	NL	Female	21	11093662	438995	237708		NA	NL	(5.33,5.7]	-0.169775	0.00956042	11.186	13.4004
HV436	NL	Female	56	11824493	457567	272183		NA	NL	(5.33,5.7]	-0.244412	0.071786	-9.60631	7.14028
HV437	NL	Male	19	14014170	577068	173241		NA	NL	(5.7,6.08]	-0.0842819	-0.128353	7.07674	-0.489352
HV438	NL	Female	22	13955033	946618	227473		NA	NL	(5.7,6.08]	-0.292345	-0.174638	-15.4805	11.5051
HV439	NL	Female	26	9684694	421672	234785		NA	NL	(5.33,5.7]	-0.193825	-0.117077	2.71085	17.7663
HV440	NL	Female	30	11444874	708805	246858		NA	NL	(5.7,6.08]	-0.169079	-0.092274	2.829	12.7544
HV441	NL	Male	25	12072652	671412	247264		NA	NL	(5.7,6.08]	-0.173967	-0.0904932	8.50291	17.0979
HV442	NL	Female	21	10605522	488713	249390		NA	NL	(5.33,5.7]	-0.195061	0.0369357	10.6396	12.6839
HV443	NL	Male	22	11295316	582306	227564		NA	NL	(5.7,6.08]	-0.0950576	-0.182045	5.03105	12.8538
HV445	NL	Female	28	12348185	647071	205179		NA	NL	(5.7,6.08]	-0.21226	0.16683	-20.8694	1.56557
HV446	NL	Female	27	8169955	343663	221436		NA	NL	(5.33,5.7]	-0.0669446	0.0481472	-6.04689	6.37423
HV447	NL	Female	39	12272730	490780	261012		NA	NL	(5.33,5.7]	-0.0937451	0.174615	-1.45089	6.51188
HV448	NL	Male	25	13298335	627238	242276		NA	NL	(5.7,6.08]	0.0853692	-0.0800324	15.7346	-3.33378
HV449	NL	Female	20	11294495	379409	274553		NA	NL	(5.33,5.7]	-0.114859	0.0799036	1.41462	4.33989
HV450	NL	Female	24	8852837	519716	215510		NA	NL	(5.7,6.08]	-0.162826	-0.00462142	-6.05863	3.32416
HV451	NL	Male	63	23573664	1102645	204912		NA	NL	(5.7,6.08]	-0.148205	-0.261314	-0.907262	16.4816
HV452	NL	Female	21	8695698	397154	261557		NA	NL	(5.33,5.7]	-0.123731	0.0438752	12.7128	9.74067
HV453	NL	Female	22	11083565	498729	247685		NA	NL	(5.33,5.7]	-0.229408	0.0517406	-7.45507	16.0166
HV454	NL	Female	18	5697867	261405	231570		NA	NL	(5.33,5.7]	-0.136514	0.0197769	12.7319	10.1056
HV455	NL	Female	26	13005826	699661	185810		NA	NL	(5.7,6.08]	-0.182069	0.0930364	-18.7683	2.34909
HV456	NL	Female	20	10009710	462985	228018		NA	NL	(5.33,5.7]	0.107172	-0.0725711	9.22367	-9.90645
HV457	NL	Female	22	10632948	456753	261000		NA	NL	(5.33,5.7]	-0.235978	-0.0398515	1.57841	19.9369
HV458	NL	Male	60	17711107	943806	249704		NA	NL	(5.7,6.08]	-0.153444	-0.12293	11.0293	18.2036
HV459	NL	Male	22	7757633	338814	200829		NA	NL	(5.33,5.7]	0.0132956	-0.0201432	15.0072	-5.57199
HV460	NL	Female	28	10987658	482012	276219		NA	NL	(5.33,5.7]	-0.191723	0.0621787	-5.27844	13.7988
HV461	NL	Male	18	9107765	393372	233556		NA	NL	(5.33,5.7]	0.15332	-0.139408	10.3735	-14.3688
HV462	NL	Male	23	8976066	500792	141191		NA	NL	(5.33,5.7]	-0.204635	0.0701563	-19.8275	2.35526
HV463	NL	Female	20	7229621	316657	189909		NA	NL	(5.33,5.7]	-0.229194	-0.167073	-1.20641	19.1365
HV464	NL	Female	27	8908870	345015	245280		NA	NL	(5.33,5.7]	0.0342403	0.0194897	13.0621	-2.64549
HV465	NL	Female	21	7512442	468081	244308		NA	NL	(5.33,5.7]	-0.306525	0.0325876	-8.70771	14.6475
HV466	NL	Female	20	15530232	848115	230423		NA	NL	(5.7,6.08]	-0.232827	-0.15174	1.68462	17.1757
HV467	NL	Male	19	7776311	463369	217060		NA	NL	(5.33,5.7]	-0.226267	-0.110282	2.49184	18.7962
HV468	NL	Female	47	8366523	427041	245881		NA	NL	(5.33,5.7]	-0.319974	0.0786175	-8.67863	12.7066
HV469	NL	Female	26	5917560	336326	171436		NA	NL	(5.33,5.7]	-0.116415	0.0320922	-5.11834	6.57628
HV470	NL	Male	22	5331063	368868	101433		NA	NL	(5.33,5.7]	-0.266683	-0.288274	-16.5646	11.7856
HV471	NL	Male	20	13334987	646520	269797		NA	NL	(5.7,6.08]	-0.0803174	0.00176442	14.7069	6.32658
HV472	NL	Male	25	11077815	377826	265101		NA	NL	(5.33,5.7]	-0.224305	0.197617	-9.48096	10.3679
HV473	NL	Female	25	20450953	1050948	232916		NA	NL	(5.7,6.08]	-0.106828	-0.120987	5.66849	12.0944
HV474	NL	Male	26	15408631	686660	261460		NA	NL	(5.7,6.08]	0.0325265	-0.22574	9.67081	-0.515194
HV475	NL	Female	21	10805671	542366	224421		NA	NL	(5.7,6.08]	-0.191037	-0.0802285	1.92088	17.8285
HV476	NL	Female	23	10171681	283757	271531		NA	NL	(5.33,5.7]	-0.130702	0.140354	-7.39646	8.04497
HV477	NL	Female	19	10961086	404931	256227		NA	NL	(5.33,5.7]	-0.0827988	-0.0856037	8.17586	6.84482
HV478	NL	Female	20	8304485	456246	204780		NA	NL	(5.33,5.7]	-0.157105	-0.0810912	11.1699	17.7179
HV479	NL	Female	26	9524671	634628	200058		NA	NL	(5.7,6.08]	-0.198355	-0.128157	9.24813	19.1077
HV480	NL	Female	26	10142628	293473	266564		NA	NL	(5.33,5.7]	-0.0325187	0.0625983	3.68045	4.54529
HV481	NL	Female	20	13918121	676968	262050		NA	NL	(5.7,6.08]	-0.213697	0.188742	-10.5716	7.88979
HV482	NL	Male	22	8304977	387919	220662		NA	NL	(5.33,5.7]	0.0347353	-0.0681822	12.8847	-7.93364
HV483	NL	Male	75	10460185	438601	206844		NA	NL	(5.33,5.7]	-0.143977	-0.015658	-10.3011	4.24344
HV484	NL	Male	21	11745234	616922	170754		NA	NL	(5.7,6.08]	-0.208752	-0.244776	1.01706	16.1343
HV485	NL	Female	22	7341557	391365	168638		NA	NL	(5.33,5.7]	-0.179884	-0.124731	12.5966	20.6319
HV486	NL	Female	19	8429070	392600	224724		NA	NL	(5.33,5.7]	-0.199994	0.241202	-9.26094	9.19199
HV490	NL	Female	19	8302056	379238	204941		NA	NL	(5.33,5.7]	-0.159069	-0.0947361	4.55691	18.8559
HV491	NL	Female	48	8419361	333953	244368		NA	NL	(5.33,5.7]	-0.0575706	0.0214098	7.01734	8.63262
HV492	NL	Male	22	7729497	360075	169862		NA	NL	(5.33,5.7]	0.105193	-0.173423	10.3048	-9.45429
HV493	NL	Male	20	10360608	383990	232687		NA	NL	(5.33,5.7]	-0.0686339	-0.0780736	7.47914	5.82241
HV494	NL	Female	21	7937043	392843	248356		NA	NL	(5.33,5.7]	-0.172447	0.0958416	-2.54571	9.56214
HV495	NL	Female	25	7633201	411204	244226		NA	NL	(5.33,5.7]	-0.0933225	0.0818073	1.9376	8.04075
HV496	NL	Female	20	9715317	370042	222266		NA	NL	(5.33,5.7]	0.0756508	0.015117	12.3591	-9.70081
HV498	NL	Male	40	12225767	638726	229317		NA	NL	(5.7,6.08]	-0.0409669	-0.0285732	-8.22843	1.23827
HV499	NL	Female	43	5058994	139606	201745		NA	NL	(4.95,5.33]	-0.151904	0.19022	-14.135	5.71846
HV500	NL	Male	19	8867157	550734	180611		NA	NL	(5.7,6.08]	-0.359715	-0.0472048	-14.7552	11.1086
HV501	NL	Male	27	7032309	345337	197102		NA	NL	(5.33,5.7]	0.0109131	-0.0272465	14.1435	-7.66194
HV502	NL	Female	21	9475768	391154	216292		NA	NL	(5.33,5.7]	-0.312586	0.0115162	-5.05094	15.561
HV503	NL	Female	25	12918537	406688	274324		NA	NL	(5.33,5.7]	-0.0247148	-0.0082879	12.4593	-0.219478
HV506	NL	Female	22	11741048	589170	242375		NA	NL	(5.7,6.08]	-0.113762	-0.0995786	15.6258	12.0923
HV507	NL	Female	19	9465660	524812	226177		NA	NL	(5.7,6.08]	-0.186514	-0.0409749	7.77602	21.1535
HV508	NL	Female	26	6775204	340992	204545		NA	NL	(5.33,5.7]	-0.123341	-0.172902	10.5871	20.6535
HV509	NL	Male	63	8747642	171212	232437		NA	NL	(4.95,5.33]	-0.066124	0.160324	-1.36964	2.79029
HV510	NL	Female	22	11366218	557009	240188		NA	NL	(5.7,6.08]	-0.097104	0.0683728	5.8013	9.16826
HV511	NL	Male	19	9522289	560146	213838		NA	NL	(5.7,6.08]	-0.238616	-0.181886	0.748104	18.2234
HV512	NL	Female	24	7008509	357225	212108		NA	NL	(5.33,5.7]	-0.21581	-0.0520939	-7.98425	16.1493
HV513	NL	Female	23	9342671	444641	233853		NA	NL	(5.33,5.7]	-0.188193	0.0548967	-8.16186	3.3211
HV514	NL	Female	28	12917580	628494	240999		NA	NL	(5.7,6.08]	-0.0602526	0.0585627	6.49365	-5.34039
HV515	NL	Male	18	13432101	573462	230136		NA	NL	(5.7,6.08]	0.158981	-0.150971	10.2209	-12.6673
HV516	NL	Female	24	11021998	395084	288864		NA	NL	(5.33,5.7]	-0.158661	0.113241	-4.23328	12.2128
HV517	NL	Female	21	8139504	345940	241356		NA	NL	(5.33,5.7]	-0.188673	0.085699	-3.92794	10.9721
HV518	NL	Male	18	7904693	387556	183833		NA	NL	(5.33,5.7]	0.11024	-0.185242	7.90056	-7.80395
HV519	NL	Female	21	10699479	635644	201533		NA	NL	(5.7,6.08]	-0.137786	-0.141694	7.1574	19.9734
HV520	NL	Male	32	6109922	309779	174247		NA	NL	(5.33,5.7]	-0.119104	-0.124105	12.4681	19.5896
HV521	NL	Male	23	10681434	501045	171812		NA	NL	(5.33,5.7]	-0.1068	-0.25432	-1.35083	17.1836
HV522	NL	Male	25	10409690	379644	198346		NA	NL	(5.33,5.7]	0.0877535	-0.0551981	14.4486	-8.00921
HV523	NL	Female	20	7479407	320154	218274		NA	NL	(5.33,5.7]	-0.204026	0.0775908	-3.09837	13.0329
HV524	NL	Male	20	9446630	309130	253085		NA	NL	(5.33,5.7]	-0.0175922	0.209564	-0.52734	3.14235
HV525	NL	Female	22	7088355	483577	150427		NA	NL	(5.33,5.7]	-0.182496	-0.17085	12.402	21.4228
HV527	NL	Female	50	9035385	426091	226911		NA	NL	(5.33,5.7]	-0.109194	0.12163	-0.516448	8.47982
HV530	NL	Female	23	10071152	431992	304824		NA	NL	(5.33,5.7]	-0.05722	0.181818	-0.728749	4.23456
HV531	NL	Female	23	8558619	358815	234573		NA	NL	(5.33,5.7]	-0.15481	0.121248	-11.1318	7.86219
HV532	NL	Male	23	9935202	447354	253011		NA	NL	(5.33,5.7]	-0.0902109	-0.02762	14.7641	12.6569
HV533	NL	Female	24	10115851	347634	280761		NA	NL	(5.33,5.7]	-0.224499	0.0107454	-7.73461	15.652
HV534	NL	Male	22	11046332	548290	173267		NA	NL	(5.7,6.08]	0.139834	-0.251242	7.16123	-11.6427
TZFG001	TZ	Male	35.5619	NA	NA	NA	1	Urban	TZ Urban	NA	-0.0439361	0.0974826	-3.0448	-2.59339
TZFG002	TZ	Male	27.77	NA	NA	NA	2	Urban	TZ Urban	NA	0.289324	0.0103125	-1.82346	-18.7631
TZFG003	TZ	Female	35.2307	NA	NA	NA	1	Urban	TZ Urban	NA	-0.102552	0.15335	-18.7402	1.67232
TZFG004	TZ	Female	28.5448	NA	NA	NA	3	Urban	TZ Urban	NA	-0.0592697	0.316885	-15.7355	-1.43509
TZFG005	TZ	Male	24.0876	NA	NA	NA	1	Urban	TZ Urban	NA	0.271453	0.109153	-8.56463	-15.9508
TZFG006	TZ	Male	26.4723	NA	NA	NA	1	Urban	TZ Urban	NA	0.00816625	0.0828847	-3.19877	-3.94231
TZFG007	TZ	Male	35.9562	NA	NA	NA	2	Urban	TZ Urban	NA	0.287325	-0.211191	5.51219	-19.0115
TZFG008	TZ	Male	18.8309	NA	NA	NA	1	Urban	TZ Urban	NA	-0.0248805	-0.0979243	9.90649	3.60725
TZFG009	TZ	Male	54.6174	NA	NA	NA	2	Urban	TZ Urban	NA	0.313429	-0.00971292	-0.980406	-20.278
TZFG010	TZ	Male	25.9384	NA	NA	NA	2	Urban	TZ Urban	NA	0.229026	-0.124881	6.56597	-18.3624
TZFG011	TZ	Female	19.7317	NA	NA	NA	3	Urban	TZ Urban	NA	-0.0479342	0.0585268	-5.59103	-3.45835
TZFG012	TZ	Female	19.8467	NA	NA	NA	2	Urban	TZ Urban	NA	0.239594	-0.199801	5.96868	-17.9646
TZFG013	TZ	Male	20.3997	NA	NA	NA	2	Urban	TZ Urban	NA	0.265062	-0.00187715	2.16649	-19.1964
TZFG014	TZ	Male	23.4004	NA	NA	NA	1	Urban	TZ Urban	NA	-0.01015	-0.139081	9.5566	3.43205
TZFG015	TZ	Female	28.3504	NA	NA	NA	2	Rural	TZ Rural	NA	0.262723	0.0896904	-3.527	-15.5252
TZFG016	TZ	Male	25.4894	NA	NA	NA	2	Urban	TZ Urban	NA	0.227202	-0.0971391	3.32952	-21.5758
TZFG017	TZ	Female	20.4381	NA	NA	NA	1	Urban	TZ Urban	NA	-0.113408	0.0470657	-12.0683	0.547539
TZFG018	TZ	Female	35.1294	NA	NA	NA	1	Urban	TZ Urban	NA	-0.0406331	0.285923	-15.2275	-0.861079
TZFG020	TZ	Male	24.6489	NA	NA	NA	3	Urban	TZ Urban	NA	0.0306267	0.240472	-12.9525	-2.96852
TZFG021	TZ	Female	26.4668	NA	NA	NA	1	Urban	TZ Urban	NA	-0.01305	0.205542	-4.56965	-3.94052
TZFG022	TZ	Female	54.6776	NA	NA	NA	1	Urban	TZ Urban	NA	-0.15026	0.120233	-10.4199	6.20211
TZFG024	TZ	Female	40.1506	NA	NA	NA	2	Urban	TZ Urban	NA	0.124952	0.0125152	14.0221	-10.3701
TZFG025	TZ	Male	22.089	NA	NA	NA	3	Urban	TZ Urban	NA	0.176385	0.164747	-4.05349	-11.6064
TZFG026	TZ	Male	29.1526	NA	NA	NA	1	Urban	TZ Urban	NA	-0.0820309	0.0430913	8.76568	13.8714
TZFG027	TZ	Female	26.9213	NA	NA	NA	1	Urban	TZ Urban	NA	-0.0466745	0.00106625	-2.84753	4.3731
TZFG028	TZ	Female	46.9049	NA	NA	NA	3	Urban	TZ Urban	NA	-0.156444	0.164451	-15.552	8.7763
TZFG029	TZ	Male	39.6057	NA	NA	NA	2	Urban	TZ Urban	NA	0.14545	0.0157869	0.423453	-8.23555
TZFG030	TZ	Male	22.9514	NA	NA	NA	1	Urban	TZ Urban	NA	0.000756989	-0.00748953	-4.92615	-1.46197
TZFG031	TZ	Male	21.4648	NA	NA	NA	3	Urban	TZ Urban	NA	0.268554	0.122012	-6.90798	-15.2434
TZFG032	TZ	Male	40.3066	NA	NA	NA	3	Urban	TZ Urban	NA	0.309275	0.153431	-6.98685	-15.5339
TZFG033	TZ	Female	30.204	NA	NA	NA	2	Urban	TZ Urban	NA	0.190621	-0.174791	6.27309	-12.6724
TZFG034	TZ	Female	20.5777	NA	NA	NA	1	Rural	TZ Rural	NA	-0.007326	0.116789	-13.1254	-0.157549
TZFG035	TZ	Female	21.5633	NA	NA	NA	3	Urban	TZ Urban	NA	0.106558	0.165502	-12.149	-9.66279
TZFG036	TZ	Male	20.7556	NA	NA	NA	2	Rural	TZ Rural	NA	0.348143	-0.179107	-6.97434	-22.3825
TZFG037	TZ	Female	29.5989	NA	NA	NA	3	Urban	TZ Urban	NA	0.185484	0.0849214	-3.33908	-13.0951
TZFG038	TZ	Male	52.3559	NA	NA	NA	2	Rural	TZ Rural	NA	0.323905	-0.0687516	-0.969969	-21.7744
TZFG039	TZ	Female	50.8966	NA	NA	NA	3	Urban	TZ Urban	NA	0.0486118	0.173846	-6.34094	-5.09922
TZFG040	TZ	Male	52.4079	NA	NA	NA	3	Urban	TZ Urban	NA	0.0096574	0.042344	2.6603	1.37005
TZFG041	TZ	Female	26.9049	NA	NA	NA	1	Urban	TZ Urban	NA	0.0581373	0.118769	-20.1043	0.254129
TZFG042	TZ	Female	27.7207	NA	NA	NA	1	Urban	TZ Urban	NA	-0.0515866	0.137398	-7.95673	5.94778
TZFG043	TZ	Female	37.6728	NA	NA	NA	2	Urban	TZ Urban	NA	0.252672	0.0135403	2.18613	-17.4736
TZFG044	TZ	Female	39.7262	NA	NA	NA	3	Urban	TZ Urban	NA	0.205408	0.245014	-12.477	-14.1931
TZFG045	TZ	Female	29.2156	NA	NA	NA	2	Urban	TZ Urban	NA	0.234193	0.0313584	-2.25524	-14.5186
TZFG046	TZ	Female	52.0356	NA	NA	NA	1	Urban	TZ Urban	NA	0.0547601	0.00681967	-7.05779	-2.00433
TZFG047	TZ	Male	36.0027	NA	NA	NA	1	Urban	TZ Urban	NA	-0.0336956	-0.121974	-4.02396	-0.0232889
TZFG048	TZ	Female	59.5264	NA	NA	NA	2	Urban	TZ Urban	NA	0.134335	-0.0976059	9.02518	-14.9373
TZFG049	TZ	Male	26.9049	NA	NA	NA	1	Urban	TZ Urban	NA	0.0429402	0.126076	-2.40667	-3.42038
TZFG050	TZ	Female	51.1157	NA	NA	NA	1	Urban	TZ Urban	NA	-0.0665841	-0.111677	9.01578	4.14804
TZFG051	TZ	Male	38.4586	NA	NA	NA	2	Urban	TZ Urban	NA	0.351614	-0.123017	-4.5321	-21.3791
TZFG052	TZ	Female	50.3491	NA	NA	NA	1	Urban	TZ Urban	NA	-0.176474	0.0320808	-16.2653	9.49331
TZFG053	TZ	Female	40.9665	NA	NA	NA	1	Urban	TZ Urban	NA	0.170095	-0.0573078	0.899556	-7.38626
TZFG054	TZ	Female	46.5462	NA	NA	NA	1	Urban	TZ Urban	NA	-0.0201377	-0.187899	9.09076	3.32184
TZFG055	TZ	Female	26.7981	NA	NA	NA	1	Urban	TZ Urban	NA	-0.10007	-0.0233373	8.74984	14.3166
TZFG056	TZ	Female	45.6564	NA	NA	NA	1	Urban	TZ Urban	NA	0.00782479	0.0479902	-2.10539	-4.50817
TZFG057	TZ	Female	19.2526	NA	NA	NA	1	Urban	TZ Urban	NA	0.0835483	0.0487532	-1.40006	-5.46015
TZFG058	TZ	Female	27.4689	NA	NA	NA	2	Rural	TZ Rural	NA	0.280503	-0.0862729	4.90412	-13.9413
TZFG059	TZ	Male	38.3107	NA	NA	NA	2	Urban	TZ Urban	NA	0.36355	-0.130297	-5.20577	-22.2596
TZFG060	TZ	Female	42.2094	NA	NA	NA	2	Rural	TZ Rural	NA	0.187778	-0.150097	7.11793	-16.4605
TZFG061	TZ	Female	41.5003	NA	NA	NA	1	Rural	TZ Rural	NA	0.0827178	0.120287	-20.8429	0.616735
TZFG062	TZ	Female	57.0185	NA	NA	NA	2	Rural	TZ Rural	NA	0.158387	-0.176035	6.08101	-11.6365
TZFG063	TZ	Female	29.9877	NA	NA	NA	1	Urban	TZ Urban	NA	-0.0080548	0.191961	-14.9135	0.314472
TZFG064	TZ	Male	38.642	NA	NA	NA	2	Urban	TZ Urban	NA	0.188392	-0.0791787	7.28678	-15.2017
TZFG065	TZ	Male	25.1828	NA	NA	NA	2	Urban	TZ Urban	NA	0.232933	-0.0451244	3.47629	-17.2373
TZFG066	TZ	Male	26.3628	NA	NA	NA	2	Urban	TZ Urban	NA	0.220629	-0.00589696	1.53284	-16.4779
TZFG067	TZ	Male	21.6071	NA	NA	NA	1	Urban	TZ Urban	NA	0.0166252	-0.0411859	-6.83399	-1.41485
TZFG068	TZ	Male	24.5969	NA	NA	NA	3	Urban	TZ Urban	NA	0.275189	0.165301	-5.44849	-13.7152
TZFG070	TZ	Male	27.6906	NA	NA	NA	3	Urban	TZ Urban	NA	-0.0651661	0.217817	-1.94848	1.54879
TZFG071	TZ	Female	39.9918	NA	NA	NA	3	Urban	TZ Urban	NA	-0.181273	0.473189	-21.3743	1.14117
TZFG072	TZ	Female	24.0794	NA	NA	NA	3	Urban	TZ Urban	NA	-0.1032	-0.064269	-2.93951	4.54347
TZFG073	TZ	Female	23.5264	NA	NA	NA	2	Urban	TZ Urban	NA	0.211402	0.0706568	2.77641	-12.6305
TZFG074	TZ	Female	20.1259	NA	NA	NA	2	Urban	TZ Urban	NA	0.168517	0.0367	9.18763	-11.6597
TZFG075	TZ	Female	20.7639	NA	NA	NA	2	Urban	TZ Urban	NA	0.155082	-0.269309	6.60777	-11.8709
TZFG076	TZ	Male	21.5715	NA	NA	NA	2	Urban	TZ Urban	NA	0.201326	-0.0471294	0.935563	-16.0187
TZFG077	TZ	Male	21.3361	NA	NA	NA	1	Urban	TZ Urban	NA	0.128215	-0.0990744	5.4189	-11.0675
TZFG078	TZ	Male	21.5606	NA	NA	NA	2	Urban	TZ Urban	NA	0.329233	-0.0960521	-0.78708	-21.5796
TZFG079	TZ	Male	20.1369	NA	NA	NA	3	Rural	TZ Rural	NA	0.202209	-0.0427051	5.11753	-12.2683
TZFG080	TZ	Female	25.3005	NA	NA	NA	1	Urban	TZ Urban	NA	0.0141395	0.0421231	-6.41381	-3.68785
TZFG081	TZ	Female	49.2047	NA	NA	NA	2	Urban	TZ Urban	NA	0.169232	-0.0183101	2.12035	-14.8604
TZFG082	TZ	Female	31.6906	NA	NA	NA	1	Rural	TZ Rural	NA	0.177366	0.12455	-6.39969	-11.1576
TZFG083	TZ	Female	20.4244	NA	NA	NA	2	Urban	TZ Urban	NA	0.14381	-0.075968	7.42826	-14.9831
TZFG084	TZ	Male	23.9644	NA	NA	NA	2	Urban	TZ Urban	NA	0.239408	-0.0575354	-9.38335	-20.5479
TZFG085	TZ	Female	25.0376	NA	NA	NA	1	Urban	TZ Urban	NA	0.180233	0.0750336	2.78839	-12.5613
TZFG086	TZ	Female	24.2382	NA	NA	NA	3	Urban	TZ Urban	NA	0.114299	-0.0126944	0.0653334	-9.05732
TZFG087	TZ	Female	25.2074	NA	NA	NA	1	Rural	TZ Rural	NA	-0.135881	-0.130216	-16.5381	10.9281
TZFG088	TZ	Male	24.052	NA	NA	NA	2	Urban	TZ Urban	NA	0.240334	-0.085085	1.65275	-22.7008
TZFG089	TZ	Male	22.8528	NA	NA	NA	2	Urban	TZ Urban	NA	0.342793	-0.0492138	-0.624968	-20.8641
TZFG090	TZ	Male	24.2355	NA	NA	NA	3	Urban	TZ Urban	NA	0.0867576	0.250144	-5.35366	-9.64753
TZFG091	TZ	Male	25.2676	NA	NA	NA	2	Urban	TZ Urban	NA	0.246373	-0.0767545	3.34836	-21.3012
TZFG092	TZ	Male	22.245	NA	NA	NA	1	Urban	TZ Urban	NA	0.201654	-0.0859753	-3.35805	-7.4293
TZFG093	TZ	Female	23.6003	NA	NA	NA	2	Rural	TZ Rural	NA	0.214786	0.00121613	3.08525	-16.8258
TZFG094	TZ	Male	22.2094	NA	NA	NA	1	Urban	TZ Urban	NA	0.0494709	0.0539675	-2.18233	-3.88336
TZFG095	TZ	Female	21.3306	NA	NA	NA	1	Urban	TZ Urban	NA	-0.053015	0.10738	-15.89	0.960812
TZFG097	TZ	Female	38.7296	NA	NA	NA	2	Urban	TZ Urban	NA	0.271129	-0.0633202	3.23125	-18.2922
TZFG098	TZ	Female	28.5147	NA	NA	NA	1	Urban	TZ Urban	NA	0.0214673	0.268113	-4.96261	-5.58023
TZFG099	TZ	Male	24.0794	NA	NA	NA	3	Urban	TZ Urban	NA	0.0134873	0.226789	-12.2371	-3.25383
TZFG100	TZ	Female	45.8261	NA	NA	NA	3	Urban	TZ Urban	NA	-0.0409568	0.269735	-17.3297	-0.761877
TZFG101	TZ	Male	26.7981	NA	NA	NA	3	Urban	TZ Urban	NA	0.198857	0.121449	-8.28807	-13.0132
TZFG102	TZ	Male	49.347	NA	NA	NA	2	Rural	TZ Rural	NA	0.351435	-0.122953	-4.13873	-23.2706
TZFG103	TZ	Male	21.6263	NA	NA	NA	3	Urban	TZ Urban	NA	0.200633	0.261823	-12.028	-13.2488
TZFG104	TZ	Female	46.7132	NA	NA	NA	1	Urban	TZ Urban	NA	0.203233	-0.109202	-2.57963	-7.7374
TZFG105	TZ	Male	19.7372	NA	NA	NA	2	Urban	TZ Urban	NA	0.316069	-0.0603538	0.131416	-21.0529
TZFG106	TZ	Male	21.3087	NA	NA	NA	3	Urban	TZ Urban	NA	0.378922	0.221518	-11.5156	-15.9972
TZFG107	TZ	Male	23.6359	NA	NA	NA	2	Urban	TZ Urban	NA	0.311878	0.0967508	-3.74608	-15.7069
TZFG108	TZ	Female	26.2313	NA	NA	NA	3	Urban	TZ Urban	NA	-0.0889465	0.198019	-6.73896	9.99819
TZFG109	TZ	Female	21.4757	NA	NA	NA	1	Urban	TZ Urban	NA	0.14994	0.203818	-6.91162	-11.0708
TZFG110	TZ	Female	20.5311	NA	NA	NA	2	Urban	TZ Urban	NA	0.301809	0.0454323	-5.48061	-17.0913
TZFG111	TZ	Male	22.2669	NA	NA	NA	3	Urban	TZ Urban	NA	0.288484	0.119906	-7.68018	-16.0859
TZFG112	TZ	Female	19.9781	NA	NA	NA	3	Urban	TZ Urban	NA	0.126742	0.170083	-1.27395	-10.1769
TZFG113	TZ	Female	41.7029	NA	NA	NA	3	Urban	TZ Urban	NA	0.314479	0.0283064	-7.58918	-18.1462
TZFG114	TZ	Male	58.4422	NA	NA	NA	1	Urban	TZ Urban	NA	-0.0594837	0.0823623	-3.35313	-2.24402
TZFG115	TZ	Female	17.7577	NA	NA	NA	2	Urban	TZ Urban	NA	0.270691	0.000294993	-0.600512	-18.4028
TZFG116	TZ	Female	19.7755	NA	NA	NA	1	Urban	TZ Urban	NA	-0.0154213	-0.0572458	10.2296	3.46145
TZFG117	TZ	Female	48.3833	NA	NA	NA	2	Urban	TZ Urban	NA	0.284405	-0.0832656	1.80716	-20.8725
TZFG118	TZ	Female	45.5441	NA	NA	NA	1	Urban	TZ Urban	NA	0.0817624	0.0659542	-14.6249	0.89008
TZFG119	TZ	Female	45.5277	NA	NA	NA	2	Urban	TZ Urban	NA	0.304675	-0.139004	4.89011	-19.7058
TZFG120	TZ	Female	18.3491	NA	NA	NA	2	Urban	TZ Urban	NA	0.0357912	-0.021893	15.9254	-4.8014
TZFG121	TZ	Female	22.1328	NA	NA	NA	1	Urban	TZ Urban	NA	0.186728	0.121652	-9.70779	-14.9884
TZFG122	TZ	Female	37.796	NA	NA	NA	2	Urban	TZ Urban	NA	0.296942	-0.0859644	1.58396	-20.9172
TZFG123	TZ	Male	20.2026	NA	NA	NA	2	Urban	TZ Urban	NA	0.296899	-0.000729155	-0.60011	-19.6385
TZFG124	TZ	Female	21.7057	NA	NA	NA	2	Urban	TZ Urban	NA	0.329425	0.132067	-5.6378	-16.9946
TZFG125	TZ	Male	48.8734	NA	NA	NA	1	Urban	TZ Urban	NA	0.0111306	-0.100982	-6.88051	-0.292953
TZFG126	TZ	Female	38.8282	NA	NA	NA	1	Urban	TZ Urban	NA	0.0038447	0.152293	-14.2038	-1.70064
TZFG127	TZ	Female	39.7837	NA	NA	NA	2	Urban	TZ Urban	NA	0.181911	0.0674231	2.85993	-15.6421
TZFG128	TZ	Male	33.3854	NA	NA	NA	1	Urban	TZ Urban	NA	0.0535244	-0.0303347	-6.79173	-1.76401
TZFG129	TZ	Female	24.2902	NA	NA	NA	3	Urban	TZ Urban	NA	0.13902	0.161139	-3.65125	-11.9031
TZFG130	TZ	Female	20.345	NA	NA	NA	1	Urban	TZ Urban	NA	0.0485342	-0.145869	-9.7092	0.0322686
TZFG131	TZ	Female	24.1232	NA	NA	NA	1	Urban	TZ Urban	NA	0.115104	-0.0839861	0.566233	-7.04963
TZFG132	TZ	Female	20.3997	NA	NA	NA	1	Urban	TZ Urban	NA	0.0580307	0.0675584	-1.84078	-4.8382
TZFG133	TZ	Female	22.2971	NA	NA	NA	2	Urban	TZ Urban	NA	0.26978	0.0492439	-3.74023	-16.0919
TZFG134	TZ	Female	29.4675	NA	NA	NA	2	Urban	TZ Urban	NA	0.22907	0.0334453	-0.81592	-13.0811
TZFG135	TZ	Female	25.9028	NA	NA	NA	1	Urban	TZ Urban	NA	-0.0223021	0.0903663	-9.27255	-1.95878
TZFG136	TZ	Male	40.7009	NA	NA	NA	1	Urban	TZ Urban	NA	0.0191382	0.0848524	-10.1699	-1.24478
TZFG137	TZ	Female	43.3621	NA	NA	NA	2	Rural	TZ Rural	NA	0.19233	0.0646245	-0.519847	-11.3184
TZFG138	TZ	Male	23.0171	NA	NA	NA	2	Urban	TZ Urban	NA	0.252068	-0.0992277	6.3064	-18.5997
TZFG139	TZ	Male	23.4771	NA	NA	NA	2	Urban	TZ Urban	NA	0.0990159	-0.0570224	10.1072	-5.06301
TZFG140	TZ	Female	36.7255	NA	NA	NA	2	Urban	TZ Urban	NA	0.105987	0.0629236	11.0636	-3.74981
TZFG141	TZ	Female	21.7659	NA	NA	NA	2	Urban	TZ Urban	NA	0.170375	-0.16615	7.33837	-16.5676
TZFG142	TZ	Female	24.3258	NA	NA	NA	1	Urban	TZ Urban	NA	-0.0457218	0.0476617	-9.10118	-2.02456
TZFG143	TZ	Female	31.4086	NA	NA	NA	2	Rural	TZ Rural	NA	0.238164	-0.105136	4.27179	-17.7402
TZFG144	TZ	Female	30.9514	NA	NA	NA	2	Urban	TZ Urban	NA	0.214799	0.151511	-8.58671	-15.6028
TZFG145	TZ	Female	25.399	NA	NA	NA	1	Urban	TZ Urban	NA	0.046391	0.167066	-4.0198	-4.85027
TZFG146	TZ	Female	33.1472	NA	NA	NA	2	Urban	TZ Urban	NA	0.0729737	-0.021847	0.474621	-4.93983
TZFG147	TZ	Male	26.8364	NA	NA	NA	1	Urban	TZ Urban	NA	0.0466032	0.108403	-1.93051	-3.875
TZFG148	TZ	Female	34.7515	NA	NA	NA	1	Rural	TZ Rural	NA	-0.0132233	0.0175321	-4.80956	-1.07498
TZFG149	TZ	Male	25.0212	NA	NA	NA	2	Urban	TZ Urban	NA	0.324101	-0.0535076	-0.415663	-20.9915
TZFG150	TZ	Female	36.9336	NA	NA	NA	3	Urban	TZ Urban	NA	0.166917	0.192066	-5.11087	-11.7691
TZFG151	TZ	Female	23.5455	NA	NA	NA	1	Urban	TZ Urban	NA	0.101152	-0.086856	5.08346	-10.945
TZFG152	TZ	Female	22.5298	NA	NA	NA	1	Urban	TZ Urban	NA	0.0047189	0.0859383	-3.39413	-2.91695
TZFG153	TZ	Male	24.5284	NA	NA	NA	2	Urban	TZ Urban	NA	0.0385801	-0.258141	9.03425	0.284529
TZFG154	TZ	Female	21.7741	NA	NA	NA	1	Urban	TZ Urban	NA	-0.0160722	-0.188106	-16.4303	2.88141
TZFG155	TZ	Female	29.6263	NA	NA	NA	2	Urban	TZ Urban	NA	0.305575	-0.0652806	0.474184	-20.2987
TZFG156	TZ	Female	23.0089	NA	NA	NA	1	Urban	TZ Urban	NA	0.147696	0.0172288	2.41447	-7.26527
TZFG157	TZ	Female	18.1273	NA	NA	NA	2	Urban	TZ Urban	NA	0.264363	-0.0973548	4.1982	-18.8266
TZFG158	TZ	Male	34.2724	NA	NA	NA	2	Urban	TZ Urban	NA	0.244135	-0.0509439	-4.11664	-19.3819
TZFG159	TZ	Male	22.6366	NA	NA	NA	2	Urban	TZ Urban	NA	0.372102	-0.121101	-4.98429	-22.4428
TZFG160	TZ	Female	20.1342	NA	NA	NA	1	Urban	TZ Urban	NA	-0.08468	0.24283	-14.217	-0.650221
TZFG161	TZ	Male	20.7666	NA	NA	NA	1	Urban	TZ Urban	NA	0.13962	-0.0472949	-2.15973	-7.41972
TZFG162	TZ	Female	26.8665	NA	NA	NA	2	Urban	TZ Urban	NA	0.110152	0.0600267	-7.24577	-3.85586
TZFG163	TZ	Female	54.8118	NA	NA	NA	2	Urban	TZ Urban	NA	0.306249	0.134287	-12.427	-14.7969
TZFG164	TZ	Male	39.8084	NA	NA	NA	1	Urban	TZ Urban	NA	-0.0148305	0.0338361	-4.54268	-0.608879
TZFG165	TZ	Female	20.4435	NA	NA	NA	2	Urban	TZ Urban	NA	0.162617	-0.0804125	8.91272	-15.5691
TZFG166	TZ	Female	22.1164	NA	NA	NA	3	Urban	TZ Urban	NA	0.193765	0.234033	-4.82475	-12.2121
TZFG167	TZ	Female	23.6194	NA	NA	NA	1	Rural	TZ Rural	NA	0.10764	0.0370988	0.211881	-9.54347
TZFG168	TZ	Male	19.8604	NA	NA	NA	1	Urban	TZ Urban	NA	0.0321089	-0.19382	8.97384	1.76166
TZFG169	TZ	Male	19.8084	NA	NA	NA	1	Urban	TZ Urban	NA	0.122396	0.182786	-7.13967	-10.584
TZFG170	TZ	Male	19.7454	NA	NA	NA	2	Urban	TZ Urban	NA	0.237897	0.0516346	0.058806	-16.2159
TZFG171	TZ	Male	25.2621	NA	NA	NA	3	Urban	TZ Urban	NA	0.220505	0.361824	-11.0775	-12.5061
TZFG172	TZ	Female	27.0746	NA	NA	NA	1	Urban	TZ Urban	NA	0.0977951	0.00966012	-1.06547	-6.61956
TZFG173	TZ	Female	26.245	NA	NA	NA	1	Urban	TZ Urban	NA	-0.067179	0.346466	-15.777	-1.44572
TZFG174	TZ	Male	48.0164	NA	NA	NA	2	Rural	TZ Rural	NA	0.335203	0.0269139	-3.5955	-18.0702
TZFG175	TZ	Male	47.6687	NA	NA	NA	2	Rural	TZ Rural	NA	0.329047	-0.0833327	1.13675	-21.0447
TZFG176	TZ	Female	29.6619	NA	NA	NA	2	Urban	TZ Urban	NA	0.064651	0.0675278	0.362334	-4.6706
TZFG177	TZ	Female	47.6468	NA	NA	NA	2	Rural	TZ Rural	NA	0.326569	-0.119285	-1.15464	-22.9865
TZFG178	TZ	Male	27.4059	NA	NA	NA	1	Urban	TZ Urban	NA	-0.0659396	0.0479665	-6.29254	-3.57871
TZFG179	TZ	Male	32.5092	NA	NA	NA	2	Rural	TZ Rural	NA	0.313836	-0.00878519	-1.76673	-19.8441
TZFG180	TZ	Female	33.1554	NA	NA	NA	2	Urban	TZ Urban	NA	0.330068	-0.0654259	-1.66835	-21.3878
TZFG181	TZ	Female	23.373	NA	NA	NA	1	Urban	TZ Urban	NA	0.10408	-0.0918206	8.99372	-14.5581
TZFG182	TZ	Male	30.0835	NA	NA	NA	3	Urban	TZ Urban	NA	0.042158	0.225421	-12.58	-8.02453
TZFG183	TZ	Male	31.2772	NA	NA	NA	2	Urban	TZ Urban	NA	0.420622	-0.079548	-6.33729	-21.3404
TZFG184	TZ	Female	29.0678	NA	NA	NA	2	Urban	TZ Urban	NA	0.353555	0.0781446	-5.54041	-17.958
TZFG185	TZ	Female	23.6934	NA	NA	NA	1	Urban	TZ Urban	NA	0.0367405	0.0413507	-9.41561	-0.736718
TZFG186	TZ	Male	42.2779	NA	NA	NA	1	Urban	TZ Urban	NA	0.0248232	-0.0624792	-7.35493	-0.548295
TZFG187	TZ	Male	46.7734	NA	NA	NA	3	Urban	TZ Urban	NA	0.245326	0.14931	-9.2196	-14.6043
TZFG188	TZ	Female	37.4565	NA	NA	NA	3	Urban	TZ Urban	NA	0.137679	0.0699362	14.0373	-10.3897
TZFG189	TZ	Female	30.1465	NA	NA	NA	3	Urban	TZ Urban	NA	0.186774	0.325002	-11.2019	-12.5341
TZFG190	TZ	Female	24.5777	NA	NA	NA	1	Urban	TZ Urban	NA	0.0942249	0.115568	-3.34181	-4.95256
TZFG191	TZ	Male	34.9103	NA	NA	NA	3	Rural	TZ Rural	NA	0.244317	0.117109	-5.46683	-13.434
TZFG192	TZ	Male	20.011	NA	NA	NA	3	Urban	TZ Urban	NA	0.168281	0.100991	-3.70371	-11.7967
TZFG193	TZ	Female	27.614	NA	NA	NA	3	Urban	TZ Urban	NA	0.0804554	0.379321	-16.3497	-3.7584
TZFG194	TZ	Female	33.3032	NA	NA	NA	2	Urban	TZ Urban	NA	0.186494	-0.0796515	8.48098	-16.1337
TZFG195	TZ	Female	22.8611	NA	NA	NA	1	Urban	TZ Urban	NA	0.0234938	0.264456	-15.1777	-0.538856
TZFG196	TZ	Female	61.0075	NA	NA	NA	1	Rural	TZ Rural	NA	-0.0310332	0.290324	-4.95093	-5.32969
TZFG197	TZ	Female	39.1266	NA	NA	NA	3	Urban	TZ Urban	NA	0.186464	0.29535	-11.6452	-12.7913
TZFG198	TZ	Female	45.1581	NA	NA	NA	3	Urban	TZ Urban	NA	0.226925	0.237325	-12.7042	-13.7074
TZFG199	TZ	Female	22.0753	NA	NA	NA	3	Urban	TZ Urban	NA	0.0263738	0.165856	-12.245	-8.41092
TZFG200	TZ	Female	18.8337	NA	NA	NA	2	Urban	TZ Urban	NA	0.192848	-0.159881	6.99654	-17.0713
TZFG201	TZ	Female	19.2115	NA	NA	NA	3	Urban	TZ Urban	NA	-0.179328	0.0218452	-15.2952	10.2662
TZFG202	TZ	Male	21.8782	NA	NA	NA	3	Urban	TZ Urban	NA	0.139519	0.0543301	-0.415368	-10.2126
TZFG203	TZ	Female	22.2286	NA	NA	NA	2	Urban	TZ Urban	NA	0.318286	-0.00183408	-5.36612	-20.3021
TZFG204	TZ	Male	29.8426	NA	NA	NA	2	Urban	TZ Urban	NA	0.304573	-0.0670789	3.81665	-19.8394
TZFG205	TZ	Male	36.0137	NA	NA	NA	2	Urban	TZ Urban	NA	0.282636	-0.0524803	3.86147	-19.7781
TZFG206	TZ	Male	25.191	NA	NA	NA	2	Urban	TZ Urban	NA	0.207252	-0.199319	6.97578	-17.0648
TZFG207	TZ	Male	25.9959	NA	NA	NA	2	Urban	TZ Urban	NA	0.247795	-0.155683	6.3289	-19.9765
TZFG208	TZ	Male	25.4018	NA	NA	NA	2	Urban	TZ Urban	NA	0.407779	-0.126937	-5.46808	-22.4271
TZFG209	TZ	Male	29.3607	NA	NA	NA	2	Urban	TZ Urban	NA	0.28147	0.0214892	1.75769	-18.4055
TZFG210	TZ	Female	24.7885	NA	NA	NA	3	Urban	TZ Urban	NA	0.237791	0.122398	-5.25253	-14.4155
TZFG211	TZ	Male	25.024	NA	NA	NA	3	Urban	TZ Urban	NA	0.281168	0.141941	-8.0481	-13.899
TZFG212	TZ	Male	42.1684	NA	NA	NA	1	Urban	TZ Urban	NA	-0.00519744	-0.0273257	4.64744	1.45263
TZFG213	TZ	Female	20.8816	NA	NA	NA	3	Urban	TZ Urban	NA	0.154114	0.0655301	-0.478491	-10.7636
TZFG214	TZ	Male	34.2861	NA	NA	NA	2	Urban	TZ Urban	NA	0.269408	-0.0260749	-0.856778	-17.3503
TZFG215	TZ	Female	23.2772	NA	NA	NA	3	Urban	TZ Urban	NA	0.206986	0.0653482	-2.36271	-14.242
TZFG216	TZ	Female	19.4196	NA	NA	NA	1	Urban	TZ Urban	NA	-0.105608	0.202878	-14.508	-1.37652
TZFG217	TZ	Male	32.6489	NA	NA	NA	3	Urban	TZ Urban	NA	0.23106	0.0643222	-0.181056	-14.601
TZFG218	TZ	Female	19.4689	NA	NA	NA	3	Rural	TZ Rural	NA	0.0098596	0.0559779	2.46062	1.14339
TZFG219	TZ	Male	31.655	NA	NA	NA	1	Urban	TZ Urban	NA	-0.0649313	0.185468	-14.415	-0.195507
TZFG220	TZ	Male	60.167	NA	NA	NA	3	Urban	TZ Urban	NA	0.139324	-0.00696298	4.59654	-11.049
TZFG221	TZ	Female	20.2519	NA	NA	NA	3	Urban	TZ Urban	NA	0.158501	0.181193	-5.01832	-11.8159
TZFG222	TZ	Male	37.859	NA	NA	NA	2	Urban	TZ Urban	NA	0.324485	-0.0224651	-6.77315	-18.7673
TZFG223	TZ	Male	35.6003	NA	NA	NA	2	Urban	TZ Urban	NA	0.245416	-0.0770759	3.21098	-18.0316
TZFG224	TZ	Male	19.6249	NA	NA	NA	3	Urban	TZ Urban	NA	0.303197	0.168285	-7.58823	-15.8726
TZFG225	TZ	Female	54.1766	NA	NA	NA	2	Rural	TZ Rural	NA	0.166483	-0.220736	3.12405	-23.4944
TZFG226	TZ	Male	19.2142	NA	NA	NA	2	Urban	TZ Urban	NA	0.289653	-0.252973	-1.98233	-23.6895
TZFG227	TZ	Male	36.3422	NA	NA	NA	2	Urban	TZ Urban	NA	0.237136	-0.107416	5.05125	-13.6189
TZFG228	TZ	Male	27.2005	NA	NA	NA	3	Urban	TZ Urban	NA	0.17051	0.0112305	-0.0240385	-8.63283
TZFG229	TZ	Male	28.0739	NA	NA	NA	2	Urban	TZ Urban	NA	0.303498	-0.0467029	1.30994	-20.0437
TZFG230	TZ	Female	42.6968	NA	NA	NA	3	Urban	TZ Urban	NA	-0.0881511	0.0339895	4.70245	5.72061
TZFG231	TZ	Male	30.2861	NA	NA	NA	3	Urban	TZ Urban	NA	0.387221	0.159778	-10.9728	-16.406
TZFG232	TZ	Male	29.6591	NA	NA	NA	3	Urban	TZ Urban	NA	-0.00224134	0.293161	-18.1229	-0.788879
TZFG233	TZ	Female	20.3943	NA	NA	NA	1	Urban	TZ Urban	NA	0.122757	-0.058164	4.5672	-10.8116
TZFG234	TZ	Male	27.9918	NA	NA	NA	2	Urban	TZ Urban	NA	0.337661	0.00246839	-2.33414	-20.1071
TZFG235	TZ	Male	19.8385	NA	NA	NA	2	Rural	TZ Rural	NA	0.321771	0.146038	-10.1125	-15.9508
TZFG236	TZ	Female	19.7782	NA	NA	NA	2	Urban	TZ Urban	NA	0.233663	-0.112084	6.40606	-18.0866
TZFG237	TZ	Male	23.2142	NA	NA	NA	3	Urban	TZ Urban	NA	0.177888	0.217667	-7.36921	-11.4996
TZFG238	TZ	Male	22.0507	NA	NA	NA	1	Urban	TZ Urban	NA	0.0648707	-0.0496659	-7.27864	-0.595548
TZFG239	TZ	Female	40.9172	NA	NA	NA	3	Urban	TZ Urban	NA	0.279067	0.116428	-11.6165	-14.7736
TZFG240	TZ	Female	20.5941	NA	NA	NA	1	Urban	TZ Urban	NA	-0.0875518	0.16807	-22.4828	1.26988
TZFG241	TZ	Female	20.2464	NA	NA	NA	2	Urban	TZ Urban	NA	0.34108	-0.196289	-2.15242	-23.3643
TZFG242	TZ	Male	25.9274	NA	NA	NA	2	Urban	TZ Urban	NA	0.422337	-0.0434724	-6.41112	-21.3899
TZFG243	TZ	Male	27.8905	NA	NA	NA	2	Urban	TZ Urban	NA	0.352191	0.0458198	-6.34138	-19.202
TZFG244	TZ	Female	52.5366	NA	NA	NA	1	Urban	TZ Urban	NA	0.0226932	0.0604464	-1.82005	-3.49533
TZFG245	TZ	Male	48.961	NA	NA	NA	2	Urban	TZ Urban	NA	0.287161	0.0313118	-3.46572	-17.9822
TZFG246	TZ	Female	46.2396	NA	NA	NA	1	Urban	TZ Urban	NA	0.0534356	0.0363121	-9.02741	-0.59591
TZFG247	TZ	Female	19.5236	NA	NA	NA	1	Urban	TZ Urban	NA	0.00798216	0.0890316	-9.98315	-1.22341
TZFG248	TZ	Female	46.8611	NA	NA	NA	2	Urban	TZ Urban	NA	0.209493	-0.0734124	5.3872	-13.0806
TZFG249	TZ	Male	52.8323	NA	NA	NA	2	Rural	TZ Rural	NA	0.191524	0.156012	-4.15171	-12.2847
TZFG250	TZ	Female	37.2512	NA	NA	NA	2	Urban	TZ Urban	NA	0.40129	-0.012831	-7.69634	-20.5146
TZFG251	TZ	Male	39.8877	NA	NA	NA	3	Urban	TZ Urban	NA	0.219933	0.184333	-4.67378	-12.6137
TZFG252	TZ	Female	19.3238	NA	NA	NA	1	Urban	TZ Urban	NA	-0.0478216	0.184593	-4.54386	-3.32507
TZFG253	TZ	Female	43.9069	NA	NA	NA	2	Urban	TZ Urban	NA	0.202464	0.0440585	1.8035	-16.3577
TZFG254	TZ	Female	42.9651	NA	NA	NA	2	Urban	TZ Urban	NA	0.274448	-0.0340042	2.674	-18.559
TZFG255	TZ	Male	37.3388	NA	NA	NA	2	Urban	TZ Urban	NA	0.412984	0.0468289	-7.20686	-19.9437
TZFG256	TZ	Female	54.9213	NA	NA	NA	1	Rural	TZ Rural	NA	0.138082	0.0175852	-0.617705	-8.94257
TZFG257	TZ	Male	30.256	NA	NA	NA	2	Rural	TZ Rural	NA	0.305544	-0.0116894	-1.11003	-18.7448
TZFG258	TZ	Female	39.3785	NA	NA	NA	2	Rural	TZ Rural	NA	0.280671	-0.156561	5.14764	-19.6772
TZFG259	TZ	Female	36.3559	NA	NA	NA	2	Rural	TZ Rural	NA	0.369531	-0.0588176	-3.48715	-20.8208
TZFG260	TZ	Female	36.8734	NA	NA	NA	2	Urban	TZ Urban	NA	0.2309	0.0119948	1.66912	-16.5833
TZFG261	TZ	Female	47.9151	NA	NA	NA	2	Urban	TZ Urban	NA	0.283452	-0.0168362	0.543981	-19.4298
TZFG262	TZ	Female	47.3539	NA	NA	NA	1	Urban	TZ Urban	NA	-0.0688863	0.0461431	-9.59772	-1.36923
TZFG263	TZ	Male	35.6742	NA	NA	NA	2	Rural	TZ Rural	NA	0.395797	0.0468629	-7.28045	-19.455
TZFG264	TZ	Male	32.9281	NA	NA	NA	2	Urban	TZ Urban	NA	0.235421	-0.0803189	4.01798	-18.1178
TZFG265	TZ	Female	38.1656	NA	NA	NA	2	Urban	TZ Urban	NA	0.146333	-0.046938	7.02668	-8.43192
TZFG266	TZ	Male	51.2854	NA	NA	NA	2	Rural	TZ Rural	NA	0.241334	-0.000301963	2.91109	-17.2328
TZFG267	TZ	Female	40.1752	NA	NA	NA	1	Rural	TZ Rural	NA	0.0688653	-0.00743687	-7.30616	-2.1599
TZFG268	TZ	Male	35.7454	NA	NA	NA	3	Urban	TZ Urban	NA	0.0419048	0.363774	-16.224	-3.75091
TZFG269	TZ	Female	53.6235	NA	NA	NA	2	Rural	TZ Rural	NA	0.248355	-0.016792	0.254445	-17.8566
TZFG270	TZ	Female	42.1054	NA	NA	NA	2	Rural	TZ Rural	NA	0.326927	-0.0857314	-3.22552	-21.4486
TZFG271	TZ	Female	53.2923	NA	NA	NA	1	Rural	TZ Rural	NA	0.010433	0.0470874	-13.5703	0.910752
TZFG272	TZ	Female	37.3744	NA	NA	NA	3	Rural	TZ Rural	NA	0.244775	0.109799	-7.05776	-13.2996
TZFG273	TZ	Female	49.5852	NA	NA	NA	3	Rural	TZ Rural	NA	0.159136	0.151972	-5.41179	-11.0361
TZFG274	TZ	Male	32.104	NA	NA	NA	2	Urban	TZ Urban	NA	0.367978	-0.0687991	-4.85206	-23.4798
TZFG275	TZ	Male	58.3929	NA	NA	NA	2	Urban	TZ Urban	NA	0.324018	-0.106493	-0.0756178	-21.146
TZFG276	TZ	Female	33.4428	NA	NA	NA	2	Urban	TZ Urban	NA	0.241645	-0.176023	5.61976	-20.8347
TZFG277	TZ	Male	40.1999	NA	NA	NA	2	Urban	TZ Urban	NA	0.287805	0.0511126	-5.34958	-17.1883
TZFG278	TZ	Male	61.9247	NA	NA	NA	2	Urban	TZ Urban	NA	0.306736	-0.0754483	-2.10014	-21.5429
TZFG279	TZ	Male	40.668	NA	NA	NA	2	Urban	TZ Urban	NA	0.444982	-0.0242302	-7.35684	-20.8903
TZFG280	TZ	Female	59.0308	NA	NA	NA	3	Urban	TZ Urban	NA	0.0930787	0.432065	-16.7782	-3.55842
TZFG281	TZ	Male	43.2225	NA	NA	NA	2	Urban	TZ Urban	NA	0.245128	-0.154769	5.93018	-13.7231
TZFG282	TZ	Male	45.6975	NA	NA	NA	2	Urban	TZ Urban	NA	0.256808	-0.0547525	-2.33636	-18.9778
TZFG283	TZ	Male	45.3963	NA	NA	NA	2	Rural	TZ Rural	NA	0.304573	-0.0988763	-3.87026	-23.2523
TZFG284	TZ	Female	39.6605	NA	NA	NA	2	Urban	TZ Urban	NA	0.311019	0.0421185	-0.313288	-19.5792
TZFG285	TZ	Female	32.2437	NA	NA	NA	1	Urban	TZ Urban	NA	0.0259941	-0.0347473	11.8811	2.98743
TZFG286	TZ	Female	40.3066	NA	NA	NA	1	Urban	TZ Urban	NA	0.113657	-0.0536847	0.671676	-7.06988
TZFG287	TZ	Male	50.3984	NA	NA	NA	3	Rural	TZ Rural	NA	0.293868	0.281848	-12.1226	-14.4436
TZFG288	TZ	Male	37.6728	NA	NA	NA	2	Urban	TZ Urban	NA	0.260034	-0.178898	5.06915	-13.9927
TZFG289	TZ	Male	39.937	NA	NA	NA	2	Rural	TZ Rural	NA	0.214253	-0.164608	7.05012	-19.4325
TZFG291	TZ	Male	59.3593	NA	NA	NA	2	Rural	TZ Rural	NA	0.340007	-0.00495916	-2.35529	-19.8638
TZFG292	TZ	Male	37.9357	NA	NA	NA	2	Rural	TZ Rural	NA	0.299542	-0.0620872	1.83223	-20.5392
TZFG293	TZ	Male	38.412	NA	NA	NA	3	Rural	TZ Rural	NA	0.207326	0.156852	-4.99582	-12.9521
TZFG294	TZ	Male	49.4018	NA	NA	NA	1	Rural	TZ Rural	NA	0.06447	0.0352531	-5.35866	-1.64474
TZFG295	TZ	Male	33.8946	NA	NA	NA	3	Rural	TZ Rural	NA	0.13525	0.186404	-5.68272	-9.57482
TZFG296	TZ	Male	40.1588	NA	NA	NA	1	Rural	TZ Rural	NA	0.302005	0.00253868	-0.687921	-20.1356
TZFG297	TZ	Male	32.9911	NA	NA	NA	3	Rural	TZ Rural	NA	0.132168	0.0832904	-3.04418	-10.7808
TZFG298	TZ	Male	38.9049	NA	NA	NA	3	Urban	TZ Urban	NA	0.190974	0.136793	-7.85388	-12.8187
TZFG299	TZ	Male	33.1882	NA	NA	NA	1	Rural	TZ Rural	NA	0.0223491	0.232314	-14.9226	0.212406
TZFG300	TZ	Male	37.7385	NA	NA	NA	1	Rural	TZ Rural	NA	-0.00657595	0.0103445	-14.053	0.888773
TZFG301	TZ	Male	41.5715	NA	NA	NA	2	Rural	TZ Rural	NA	0.270268	0.215286	-6.95781	-14.8241
TZFG302	TZ	Male	36.2765	NA	NA	NA	2	Rural	TZ Rural	NA	0.485408	-0.074173	-8.23671	-22.0313
TZFG303	TZ	Male	46.9624	NA	NA	NA	2	Rural	TZ Rural	NA	0.39286	0.0192792	-8.40112	-19.9397
TZFG304	TZ	Male	56.5667	NA	NA	NA	2	Rural	TZ Rural	NA	0.256088	-0.108503	0.622922	-22.8271
TZFG305	TZ	Male	35.3457	NA	NA	NA	2	Rural	TZ Rural	NA	0.322927	0.0445735	-6.9023	-18.5441
TZFG306	TZ	Male	52.9774	NA	NA	NA	3	Rural	TZ Rural	NA	0.36038	0.223641	-11.3841	-16.0131
TZFG307	TZ	Female	53.9795	NA	NA	NA	2	Rural	TZ Rural	NA	0.286499	0.0037095	1.48173	-18.3439
TZFG308	TZ	Male	31.373	NA	NA	NA	2	Rural	TZ Rural	NA	0.367594	-0.0338435	-2.43022	-20.4487
TZFG309	TZ	Male	42.9788	NA	NA	NA	3	Urban	TZ Urban	NA	0.0602178	0.241263	-12.0237	-3.56686
TZFG310	TZ	Male	66.4312	NA	NA	NA	2	Rural	TZ Rural	NA	0.405215	-0.081651	-5.45106	-21.7324
TZFG311	TZ	Male	35.6715	NA	NA	NA	2	Rural	TZ Rural	NA	0.436659	-0.145707	-7.912	-22.0342
TZFG312	TZ	Male	31.9808	NA	NA	NA	1	Urban	TZ Urban	NA	0.397706	-0.00324622	-20.8822	-0.523317
TZFG313	TZ	Male	37.6454	NA	NA	NA	2	Rural	TZ Rural	NA	0.360911	0.0246871	-7.28137	-18.9176
TZFG314	TZ	Male	48.6023	NA	NA	NA	2	Rural	TZ Rural	NA	0.224185	-0.0447843	1.53214	-23.242
TZFG315	TZ	Male	30.3956	NA	NA	NA	2	Rural	TZ Rural	NA	0.443437	-0.1149	-6.55795	-21.974
TZFG316	TZ	Male	32.0274	NA	NA	NA	2	Rural	TZ Rural	NA	0.232198	-0.0411917	4.34458	-17.0621
TZFG317	TZ	Male	46.4285	NA	NA	NA	3	Rural	TZ Rural	NA	0.273511	0.158296	-6.16577	-14.0418
TZFG318	TZ	Male	37.0678	NA	NA	NA	3	Urban	TZ Urban	NA	0.255344	0.190366	-10.646	-14.0907
TZFG319	TZ	Male	36.9692	NA	NA	NA	2	Rural	TZ Rural	NA	0.116084	-0.105838	10.3818	-9.64597
TZFG320	TZ	Male	50.0287	NA	NA	NA	1	Rural	TZ Rural	NA	-0.0487095	0.11868	-1.519	2.28371

## Sheet: Fig. 1d
Direction	Feature	Prevalence	Pvalue	Direction	FDR	Rural	Urban	NL
RUN	Bifidobacterium longum	0.8257	1.41e-05	greater	0.00108426	27	165	457
RUN	Oscillibacter unclassified	0.894402	1.76e-05	greater	0.00108426	46	207	450
RUN	Alistipes finegoldii	0.666667	0.00036874	greater	0.0151183	22	132	370
RUN	Prevotella copri	0.648855	0.000629639	less	0.0193614	60	198	252
RUN	Subdoligranulum unclassified	0.998728	0.00108772	greater	0.0262146	68	246	471
RUN	Akkermansia muciniphila	0.508906	0.00127876	greater	0.0262146	16	112	272
RUN	Eubacterium biforme	0.491094	0.00200907	less	0.0353023	53	149	184
RUN	Bacteroides dorei	0.743003	0.0025939	greater	0.0398812	35	167	382
RUN	Veillonella unclassified	0.720102	0.00400422	less	0.05013	59	206	301
RUN	Eggerthella unclassified	0.513995	0.00407561	greater	0.05013	16	101	287
RUN	Eggerthella lenta	0.3257	0.00534656	greater	0.0597843	5	53	198
RUN	Veillonella atypica	0.253181	0.00583356	less	0.059794	32	76	91
RUN	Parabacteroides merdae	0.657761	0.00779269	greater	0.0737309	29	139	349
RUN	Alistipes shahii	0.783715	0.0085955	greater	0.0755176	43	172	401
RUN	Bacteroides cellulosilyticus	0.394402	0.0114396	greater	0.087839	15	92	203
RUN	Bacteroides ovatus	0.898219	0.0117254	greater	0.087839	53	212	441
RUN	Coprococcus eutactus	0.216285	0.0127712	less	0.087839	30	70	70
RUN	Haemophilus parainfluenzae	0.547074	0.0128545	less	0.087839	55	184	191
RUN	Adlercreutzia equolifaciens	0.614504	0.0140249	greater	0.0907929	15	88	380
RUN	Roseburia inulinivorans	0.923664	0.0149738	less	0.0920888	66	229	431
RUN	Holdemania filiformis	0.268448	0.0169073	greater	0.0990284	2	29	180
RUN	Veillonella parvula	0.51145	0.0188859	less	0.104542	48	152	202
RUN	Gordonibacter pamelaeae	0.437659	0.0195485	greater	0.104542	11	70	263
RUN	Holdemania unclassified	0.278626	0.0253639	greater	0.12999	9	61	149
RUN	Flavonifractor plautii	0.234097	0.0283952	greater	0.139704	6	45	133
RUN	Bifidobacterium bifidum	0.307888	0.0314042	greater	0.144482	2	24	216
RUN	Bacteroides uniformis	0.913486	0.0317155	greater	0.144482	51	211	456
RUN	Bacteroides vulgatus	0.891858	0.0337722	greater	0.148356	51	209	441
RUN	Alistipes onderdonkii	0.667939	0.0353619	greater	0.148841	23	112	390
RUN	Bacteroidales bacterium ph8	0.625954	0.0363028	greater	0.148841	17	94	381
RUN	Dialister invisus	0.332061	0.0429108	greater	0.162263	2	23	236
RUN	Bacteroides caccae	0.704835	0.0430498	greater	0.162263	38	149	367
RUN	Alistipes putredinis	0.665394	0.0456694	greater	0.162263	20	93	410
RUN	Alistipes indistinctus	0.441476	0.0461637	greater	0.162263	16	84	247
RUN	Parabacteroides distasonis	0.756997	0.0461724	greater	0.162263	48	191	356
RUN	Burkholderiales bacterium 1 1 47	0.226463	0.0533951	greater	0.178709	5	49	124
RUN	Bacteroides thetaiotaomicron	0.753181	0.0537579	greater	0.178709	38	174	380
RUN	Erysipelotrichaceae bacterium 6 1 45	0.273537	0.0568451	greater	0.183999	2	21	192
RUN	Erysipelotrichaceae bacterium 2 2 44A	0.211196	0.0672952	greater	0.211068	6	39	121
RUN	Roseburia intestinalis	0.748092	0.0686401	less	0.211068	57	191	340
RUN	Catenibacterium mitsuokai	0.276081	0.0707905	less	0.212372	42	118	57
RUN	Phascolarctobacterium succinatutens	0.298982	0.073037	less	0.213894	35	101	99
RUN	Paraprevotella unclassified	0.391858	0.0863448	greater	0.239718	13	67	228
RUN	Bifidobacterium adolescentis	0.778626	0.0894073	greater	0.239718	26	121	465
RUN	Bifidobacterium catenulatum	0.344784	0.0909216	greater	0.239718	4	28	239
RUN	Butyrivibrio crossotus	0.259542	0.0943095	less	0.239718	38	114	52
RUN	Rothia mucilaginosa	0.321883	0.0945555	less	0.239718	40	132	81
RUN	Veillonella dispar	0.274809	0.0947246	less	0.239718	32	106	78
RUN	Parasutterella excrementihominis	0.262087	0.0954974	greater	0.239718	5	59	142
RUN	Streptococcus australis	0.389313	0.115481	less	0.284083	32	103	171
RUN	Ruminococcus bromii	0.884224	0.120315	greater	0.290172	55	212	428
RUN	Coprococcus catus	0.936387	0.137715	less	0.323336	68	239	429
RUN	Escherichia unclassified	0.592875	0.139324	less	0.323336	57	198	211
RUN	Ruminococcus lactaris	0.561069	0.162582	greater	0.370325	32	140	269
RUN	Lachnospiraceae bacterium 3 1 46FAA	0.600509	0.169188	greater	0.372616	19	85	368
RUN	Dorea longicatena	0.973282	0.169646	greater	0.372616	68	245	452
RUN	Desulfovibrio piger	0.343511	0.191613	less	0.41348	35	109	126
RUN	Paraprevotella clara	0.351145	0.214156	greater	0.454159	10	45	221
RUN	Prevotella stercorea	0.288804	0.218049	less	0.454576	46	144	37
RUN	Ruminococcus albus	0.236641	0.242921	greater	0.497426	2	12	172
RUN	Faecalibacterium prausnitzii	0.994911	0.248126	less	0.497426	68	245	469
RUN	Roseburia unclassified	0.262087	0.250735	greater	0.497426	13	62	131
RUN	Paraprevotella xylaniphila	0.260814	0.255932	greater	0.499677	3	16	186
RUN	Anaerotruncus unclassified	0.298982	0.286093	greater	0.540274	3	16	216
RUN	Barnesiella intestinihominis	0.708651	0.287795	greater	0.540274	29	120	408
RUN	Eubacterium eligens	0.870229	0.290979	less	0.540274	61	226	397
RUN	Streptococcus infantis	0.206107	0.294295	less	0.540274	21	72	69
RUN	Clostridium leptum	0.510178	0.313861	greater	0.56772	4	18	379
RUN	Ruminococcus gnavus	0.370229	0.33662	greater	0.591061	15	63	213
RUN	Alistipes unclassified	0.21883	0.338743	less	0.591061	30	101	41
RUN	Coprococcus sp ART55 1	0.360051	0.341181	greater	0.591061	18	88	177
RUN	Anaerostipes hadrus	0.832061	0.35714	greater	0.610114	41	156	457
RUN	Lachnospiraceae bacterium 2 1 58FAA	0.250636	0.383311	greater	0.645852	14	63	120
RUN	Bacteroides xylanisolvens	0.657761	0.432974	greater	0.719673	37	136	344
RUN	Olsenella unclassified	0.342239	0.447632	less	0.734117	31	101	137
RUN	Granulicatella unclassified	0.207379	0.467331	less	0.756338	15	51	97
RUN	Collinsella aerofaciens	0.917303	0.512898	greater	0.819305	67	223	431
RUN	Lachnospiraceae bacterium 5 1 63FAA	0.952926	0.531475	greater	0.838096	58	226	465
RUN	Peptostreptococcaceae noname unclassified	0.793893	0.539393	less	0.839814	53	202	369
RUN	Actinomyces odontolyticus	0.320611	0.547486	greater	0.841759	19	77	156
RUN	Streptococcus sanguinis	0.276081	0.572823	greater	0.869358	17	61	139
RUN	Eubacterium ramulus	0.885496	0.579572	greater	0.869358	64	224	408
RUN	Lactococcus lactis	0.282443	0.596262	greater	0.883617	14	48	160
RUN	Eubacterium siraeum	0.712468	0.621007	less	0.890667	47	172	341
RUN	Desulfovibrio desulfuricans	0.208651	0.625319	greater	0.890667	7	52	105
RUN	Lachnospiraceae bacterium 1 1 57FAA	0.334606	0.628275	greater	0.890667	13	42	208
RUN	Ruminococcus callidus	0.650127	0.636807	less	0.890667	55	191	265
RUN	Bifidobacterium pseudocatenulatum	0.398219	0.637225	less	0.890667	38	149	126
RUN	Lachnospiraceae bacterium 8 1 57FAA	0.557252	0.649883	less	0.898153	38	155	245
RUN	Eubacterium rectale	0.98855	0.673227	less	0.911147	68	239	470
RUN	Streptococcus thermophilus	0.422392	0.68013	greater	0.911147	3	8	321
RUN	Sutterella wadsworthensis	0.487277	0.685245	greater	0.911147	30	100	253
RUN	Escherichia coli	0.703562	0.688916	less	0.911147	56	224	273
RUN	Bilophila wadsworthia	0.513995	0.708412	greater	0.926965	17	131	256
RUN	Alistipes senegalensis	0.632316	0.737276	greater	0.951019	35	159	303
RUN	Ruminococcus torques	0.998728	0.742259	greater	0.951019	68	247	470
RUN	Streptococcus vestibularis	0.206107	0.775422	greater	0.971146	13	41	108
RUN	Ruminococcus obeum	0.997455	0.783964	greater	0.971146	68	246	470
RUN	Lachnospiraceae bacterium 7 1 58FAA	0.641221	0.795182	greater	0.971146	25	86	393
RUN	Bacteroides massiliensis	0.296438	0.795586	greater	0.971146	8	21	204
RUN	Ruminococcus sp 5 1 39BFAA	0.828244	0.802079	greater	0.971146	46	162	443
RUN	Roseburia hominis	0.877863	0.805341	less	0.971146	52	215	423
RUN	Odoribacter unclassified	0.250636	0.86778	greater	0.999449	13	34	150
RUN	Bacteroides faecis	0.36514	0.869605	less	0.999449	24	111	152
RUN	Oxalobacter formigenes	0.296438	0.89657	less	0.999449	22	106	105
RUN	Dorea formicigenerans	0.975827	0.927963	greater	0.999449	68	243	456
RUN	Parabacteroides unclassified	0.522901	0.93447	less	0.999449	45	169	197
RUN	Bacteroides finegoldii	0.204835	0.936446	greater	0.999449	13	31	117
RUN	Clostridium bolteae	0.234097	0.946715	greater	0.999449	11	67	106
RUN	Bacteroides stercoris	0.398219	0.952797	greater	0.999449	20	48	245
RUN	Streptococcus salivarius	0.913486	0.959315	greater	0.999449	61	206	451
RUN	Streptococcus parasanguinis	0.751908	0.974097	greater	0.999449	48	152	391
RUN	Clostridium bartlettii	0.749364	0.978922	greater	0.999449	51	167	371
RUN	Methanobrevibacter smithii	0.419847	0.979702	less	0.999449	29	134	167
RUN	Bacteroides fragilis	0.446565	0.987504	less	0.999449	26	131	194
RUN	Bilophila unclassified	0.805344	0.987721	greater	0.999449	48	197	388
RUN	Eubacterium hallii	0.984733	0.98857	greater	0.999449	67	245	462
RUN	Coprococcus comes	0.947837	0.989379	greater	0.999449	67	236	442
RUN	Bacteroides intestinalis	0.220102	0.992866	greater	0.999449	9	71	93
RUN	Methanobrevibacter unclassified	0.375318	0.994892	less	0.999449	30	141	124
RUN	Odoribacter splanchnicus	0.437659	0.998366	less	0.999449	22	133	189
RUN	Mitsuokella unclassified	0.324427	0.999428	greater	0.999449	21	36	198
RUN	Eubacterium ventriosum	0.695929	0.999449	greater	0.999449	44	117	386
URN	Eubacterium ventriosum	0.695929	0.000553837	greater	0.0681219	44	117	386
URN	Methanobrevibacter unclassified	0.375318	0.00513145	less	0.315584	30	141	124
URN	Coprococcus comes	0.947837	0.0106637	greater	0.352864	67	236	442
URN	Eubacterium hallii	0.984733	0.0114752	greater	0.352864	67	245	462
URN	Clostridium bartlettii	0.749364	0.0211551	greater	0.520416	51	167	371
URN	Bacteroides stercoris	0.398219	0.0474094	greater	0.971893	20	48	245
URN	Parabacteroides unclassified	0.522901	0.0657249	less	0.999986	45	169	197
URN	Dorea formicigenerans	0.975827	0.0722433	greater	0.999986	68	243	456
URN	Oxalobacter formigenes	0.296438	0.103735	less	0.999986	22	106	105
URN	Bacteroides finegoldii	0.204835	0.124043	greater	0.999986	13	31	117
URN	Odoribacter unclassified	0.250636	0.13274	greater	0.999986	13	34	150
URN	Streptococcus salivarius	0.913486	0.164974	greater	0.999986	61	206	451
URN	Ruminococcus sp 5 1 39BFAA	0.828244	0.198348	greater	0.999986	46	162	443
URN	Bacteroides massiliensis	0.296438	0.205266	greater	0.999986	8	21	204
URN	Lachnospiraceae bacterium 7 1 58FAA	0.641221	0.205318	greater	0.999986	25	86	393
URN	Ruminococcus obeum	0.997455	0.216476	greater	0.999986	68	246	470
URN	Ruminococcus torques	0.998728	0.258227	greater	0.999986	68	247	470
URN	Escherichia coli	0.703562	0.311616	less	0.999986	56	224	273
URN	Streptococcus thermophilus	0.422392	0.321562	greater	0.999986	3	8	321
URN	Sutterella wadsworthensis	0.487277	0.34304	greater	0.999986	30	100	253
URN	Eubacterium rectale	0.98855	0.353736	less	0.999986	68	239	470
URN	Bifidobacterium pseudocatenulatum	0.398219	0.363359	less	0.999986	38	149	126
URN	Ruminococcus callidus	0.650127	0.363761	less	0.999986	55	191	265
URN	Lachnospiraceae bacterium 1 1 57FAA	0.334606	0.372585	greater	0.999986	13	42	208
URN	Eubacterium siraeum	0.712468	0.379573	less	0.999986	47	172	341
URN	Lactococcus lactis	0.282443	0.404577	greater	0.999986	14	48	160
URN	Eubacterium ramulus	0.885496	0.421016	greater	0.999986	64	224	408
URN	Streptococcus sanguinis	0.276081	0.428389	greater	0.999986	17	61	139
URN	Streptococcus vestibularis	0.206107	0.451896	greater	0.999986	13	41	108
URN	Mitsuokella unclassified	0.324427	0.465662	greater	0.999986	21	36	198
URN	Lachnospiraceae bacterium 5 1 63FAA	0.952926	0.469123	greater	0.999986	58	226	465
URN	Streptococcus parasanguinis	0.751908	0.474514	greater	0.999986	48	152	391
URN	Collinsella aerofaciens	0.917303	0.487702	greater	0.999986	67	223	431
URN	Bacteroides fragilis	0.446565	0.511382	less	0.999986	26	131	194
URN	Olsenella unclassified	0.342239	0.553031	less	0.999986	31	101	137
URN	Methanobrevibacter smithii	0.419847	0.566987	less	0.999986	29	134	167
URN	Bacteroides xylanisolvens	0.657761	0.567646	greater	0.999986	37	136	344
URN	Lachnospiraceae bacterium 8 1 57FAA	0.557252	0.57706	less	0.999986	38	155	245
URN	Roseburia hominis	0.877863	0.609505	less	0.999986	52	215	423
URN	Anaerostipes hadrus	0.832061	0.643437	greater	0.999986	41	156	457
URN	Alistipes unclassified	0.21883	0.661872	less	0.999986	30	101	41
URN	Ruminococcus gnavus	0.370229	0.664104	greater	0.999986	15	63	213
URN	Actinomyces odontolyticus	0.320611	0.666053	greater	0.999986	19	77	156
URN	Bacteroides faecis	0.36514	0.685188	less	0.999986	24	111	152
URN	Clostridium leptum	0.510178	0.687345	greater	0.999986	4	18	379
URN	Granulicatella unclassified	0.207379	0.688439	less	0.999986	15	51	97
URN	Streptococcus infantis	0.206107	0.706347	less	0.999986	21	72	69
URN	Eubacterium eligens	0.870229	0.709536	less	0.999986	61	226	397
URN	Barnesiella intestinihominis	0.708651	0.71276	greater	0.999986	29	120	408
URN	Anaerotruncus unclassified	0.298982	0.715145	greater	0.999986	3	16	216
URN	Paraprevotella xylaniphila	0.260814	0.745239	greater	0.999986	3	16	186
URN	Peptostreptococcaceae noname unclassified	0.793893	0.751304	greater	0.999986	53	202	369
URN	Faecalibacterium prausnitzii	0.994911	0.752349	less	0.999986	68	245	469
URN	Ruminococcus albus	0.236641	0.758395	greater	0.999986	2	12	172
URN	Odoribacter splanchnicus	0.437659	0.763282	less	0.999986	22	133	189
URN	Prevotella stercorea	0.288804	0.782408	less	0.999986	46	144	37
URN	Paraprevotella clara	0.351145	0.786506	greater	0.999986	10	45	221
URN	Desulfovibrio piger	0.343511	0.808834	less	0.999986	35	109	126
URN	Dorea longicatena	0.973282	0.830733	greater	0.999986	68	245	452
URN	Lachnospiraceae bacterium 3 1 46FAA	0.600509	0.831265	greater	0.999986	19	85	368
URN	Clostridium bolteae	0.234097	0.849644	less	0.999986	11	67	106
URN	Lachnospiraceae bacterium 2 1 58FAA	0.250636	0.850327	greater	0.999986	14	63	120
URN	Escherichia unclassified	0.592875	0.861011	less	0.999986	57	198	211
URN	Alistipes senegalensis	0.632316	0.871401	less	0.999986	35	159	303
URN	Roseburia unclassified	0.262087	0.877331	greater	0.999986	13	62	131
URN	Ruminococcus bromii	0.884224	0.879987	greater	0.999986	55	212	428
URN	Streptococcus australis	0.389313	0.884843	less	0.999986	32	103	171
URN	Veillonella dispar	0.274809	0.905555	less	0.999986	32	106	78
URN	Rothia mucilaginosa	0.321883	0.90571	less	0.999986	40	132	81
URN	Butyrivibrio crossotus	0.259542	0.905963	less	0.999986	38	114	52
URN	Bifidobacterium catenulatum	0.344784	0.909547	greater	0.999986	4	28	239
URN	Bifidobacterium adolescentis	0.778626	0.910856	greater	0.999986	26	121	465
URN	Paraprevotella unclassified	0.391858	0.913964	greater	0.999986	13	67	228
URN	Coprococcus catus	0.936387	0.921125	less	0.999986	68	239	429
URN	Phascolarctobacterium succinatutens	0.298982	0.927194	less	0.999986	35	101	99
URN	Catenibacterium mitsuokai	0.276081	0.929426	less	0.999986	42	118	57
URN	Bacteroides intestinalis	0.220102	0.929782	less	0.999986	9	71	93
URN	Roseburia intestinalis	0.748092	0.93156	less	0.999986	57	191	340
URN	Erysipelotrichaceae bacterium 2 2 44A	0.211196	0.933026	greater	0.999986	6	39	121
URN	Erysipelotrichaceae bacterium 6 1 45	0.273537	0.943535	greater	0.999986	2	21	192
URN	Coprococcus sp ART55 1	0.360051	0.945241	greater	0.999986	18	88	177
URN	Bacteroides thetaiotaomicron	0.753181	0.946409	greater	0.999986	38	174	380
URN	Parabacteroides distasonis	0.756997	0.953974	greater	0.999986	48	191	356
URN	Alistipes indistinctus	0.441476	0.954012	greater	0.999986	16	84	247
URN	Alistipes putredinis	0.665394	0.954498	greater	0.999986	20	93	410
URN	Ruminococcus lactaris	0.561069	0.956914	greater	0.999986	32	140	269
URN	Bacteroides caccae	0.704835	0.957092	greater	0.999986	38	149	367
URN	Dialister invisus	0.332061	0.957381	greater	0.999986	2	23	236
URN	Bilophila unclassified	0.805344	0.958024	less	0.999986	48	197	388
URN	Bacteroidales bacterium ph8	0.625954	0.963837	greater	0.999986	17	94	381
URN	Alistipes onderdonkii	0.667939	0.964768	greater	0.999986	23	112	390
URN	Bacteroides vulgatus	0.891858	0.966341	greater	0.999986	51	209	441
URN	Bacteroides uniformis	0.913486	0.968392	greater	0.999986	51	211	456
URN	Bifidobacterium bifidum	0.307888	0.968818	greater	0.999986	2	24	216
URN	Flavonifractor plautii	0.234097	0.971757	greater	0.999986	6	45	133
URN	Desulfovibrio desulfuricans	0.208651	0.973114	greater	0.999986	7	52	105
URN	Holdemania unclassified	0.278626	0.974758	greater	0.999986	9	61	149
URN	Gordonibacter pamelaeae	0.437659	0.980544	greater	0.999986	11	70	263
URN	Veillonella parvula	0.51145	0.981185	less	0.999986	48	152	202
URN	Holdemania filiformis	0.268448	0.983214	greater	0.999986	2	29	180
URN	Roseburia inulinivorans	0.923664	0.985083	less	0.999986	66	229	431
URN	Adlercreutzia equolifaciens	0.614504	0.986039	greater	0.999986	15	88	380
URN	Haemophilus parainfluenzae	0.547074	0.987196	less	0.999986	55	184	191
URN	Coprococcus eutactus	0.216285	0.987289	less	0.999986	30	70	70
URN	Bacteroides ovatus	0.898219	0.988321	greater	0.999986	53	212	441
URN	Bacteroides cellulosilyticus	0.394402	0.988614	greater	0.999986	15	92	203
URN	Alistipes shahii	0.783715	0.99144	greater	0.999986	43	172	401
URN	Parabacteroides merdae	0.657761	0.992241	greater	0.999986	29	139	349
URN	Burkholderiales bacterium 1 1 47	0.226463	0.993659	greater	0.999986	5	49	124
URN	Veillonella atypica	0.253181	0.994196	less	0.999986	32	76	91
URN	Eggerthella lenta	0.3257	0.994687	greater	0.999986	5	53	198
URN	Eggerthella unclassified	0.513995	0.995945	greater	0.999986	16	101	287
URN	Veillonella unclassified	0.720102	0.996014	less	0.999986	59	206	301
URN	Bacteroides dorei	0.743003	0.997418	greater	0.999986	35	167	382
URN	Parasutterella excrementihominis	0.262087	0.997932	greater	0.999986	5	59	142
URN	Eubacterium biforme	0.491094	0.998001	less	0.999986	53	149	184
URN	Subdoligranulum unclassified	0.998728	0.998918	greater	0.999986	68	246	471
URN	Prevotella copri	0.648855	0.999374	less	0.999986	60	198	252
URN	Akkermansia muciniphila	0.508906	0.999621	greater	0.999986	16	112	272
URN	Alistipes finegoldii	0.666667	0.999633	greater	0.999986	22	132	370
URN	Bilophila wadsworthia	0.513995	0.999943	greater	0.999986	17	131	256
URN	Oscillibacter unclassified	0.894402	0.999982	greater	0.999986	46	207	450
URN	Bifidobacterium longum	0.8257	0.999986	greater	0.999986	27	165	457
RNU	Bilophila unclassified	0.805344	0.0420509	greater	1	48	197	388
RNU	Bacteroides intestinalis	0.220102	0.070382	greater	1	9	71	93
RNU	Clostridium bolteae	0.234097	0.150625	greater	1	11	67	106
RNU	Odoribacter splanchnicus	0.437659	0.23701	greater	1	22	133	189
RNU	Alistipes senegalensis	0.632316	0.26285	greater	1	35	159	303
RNU	Bilophila wadsworthia	0.513995	0.291725	greater	1	17	131	256
RNU	Bacteroides faecis	0.36514	0.315167	greater	1	24	111	152
RNU	Desulfovibrio desulfuricans	0.208651	0.37488	greater	1	7	52	105
RNU	Roseburia hominis	0.877863	0.390815	greater	1	52	215	423
RNU	Lachnospiraceae bacterium 8 1 57FAA	0.557252	0.423285	greater	1	38	155	245
RNU	Methanobrevibacter smithii	0.419847	0.433394	greater	1	29	134	167
RNU	Actinomyces odontolyticus	0.320611	0.452695	greater	1	19	77	156
RNU	Peptostreptococcaceae noname unclassified	0.793893	0.460758	less	1	53	202	369
RNU	Bacteroides fragilis	0.446565	0.488991	greater	1	26	131	194
RNU	Streptococcus parasanguinis	0.751908	0.525818	less	1	48	152	391
RNU	Granulicatella unclassified	0.207379	0.532882	less	1	15	51	97
RNU	Mitsuokella unclassified	0.324427	0.53471	less	1	21	36	198
RNU	Streptococcus vestibularis	0.206107	0.548556	less	1	13	41	108
RNU	Streptococcus sanguinis	0.276081	0.57202	less	1	17	61	139
RNU	Lachnospiraceae bacterium 2 1 58FAA	0.250636	0.616878	greater	1	14	63	120
RNU	Eubacterium rectale	0.98855	0.646573	greater	1	68	239	470
RNU	Sutterella wadsworthensis	0.487277	0.657284	less	1	30	100	253
RNU	Coprococcus sp ART55 1	0.360051	0.658979	greater	1	18	88	177
RNU	Roseburia unclassified	0.262087	0.74942	greater	1	13	62	131
RNU	Streptococcus salivarius	0.913486	0.835233	less	1	61	206	451
RNU	Ruminococcus lactaris	0.561069	0.837515	greater	1	32	140	269
RNU	Coprococcus catus	0.936387	0.862368	less	1	68	239	429
RNU	Eubacterium siraeum	0.712468	0.871983	greater	1	47	172	341
RNU	Bacteroides finegoldii	0.204835	0.876184	less	1	13	31	117
RNU	Parasutterella excrementihominis	0.262087	0.904584	greater	1	5	59	142
RNU	Ruminococcus bromii	0.884224	0.91116	greater	1	55	212	428
RNU	Ruminococcus obeum	0.997455	0.929975	less	1	68	246	470
RNU	Burkholderiales bacterium 1 1 47	0.226463	0.94666	greater	1	5	49	124
RNU	Parabacteroides unclassified	0.522901	0.95245	greater	1	45	169	197
RNU	Roseburia intestinalis	0.748092	0.964724	less	1	57	191	340
RNU	Lactococcus lactis	0.282443	0.975101	less	1	14	48	160
RNU	Holdemania unclassified	0.278626	0.977867	greater	1	9	61	149
RNU	Oxalobacter formigenes	0.296438	0.986786	greater	1	22	106	105
RNU	Odoribacter unclassified	0.250636	0.988432	less	1	13	34	150
RNU	Clostridium bartlettii	0.749364	0.988555	less	1	51	167	371
RNU	Bacteroides cellulosilyticus	0.394402	0.992386	greater	1	15	92	203
RNU	Olsenella unclassified	0.342239	0.995257	greater	1	31	101	137
RNU	Erysipelotrichaceae bacterium 2 2 44A	0.211196	0.995979	greater	1	6	39	121
RNU	Streptococcus australis	0.389313	0.997035	less	1	32	103	171
RNU	Methanobrevibacter unclassified	0.375318	0.997611	greater	1	30	141	124
RNU	Flavonifractor plautii	0.234097	0.998193	greater	1	6	45	133
RNU	Akkermansia muciniphila	0.508906	0.998723	greater	1	16	112	272
RNU	Bacteroides dorei	0.743003	0.999232	greater	1	35	167	382
RNU	Ruminococcus gnavus	0.370229	0.999259	less	1	15	63	213
RNU	Parabacteroides distasonis	0.756997	0.999548	greater	1	48	191	356
RNU	Bacteroides stercoris	0.398219	0.999568	less	1	20	48	245
RNU	Dorea formicigenerans	0.975827	0.999609	less	1	68	243	456
RNU	Bacteroides xylanisolvens	0.657761	0.99972	less	1	37	136	344
RNU	Bacteroides thetaiotaomicron	0.753181	0.999736	greater	1	38	174	380
RNU	Eggerthella unclassified	0.513995	0.999816	greater	1	16	101	287
RNU	Streptococcus infantis	0.206107	0.999882	greater	1	21	72	69
RNU	Veillonella atypica	0.253181	0.999906	less	1	32	76	91
RNU	Alistipes indistinctus	0.441476	0.999941	greater	1	16	84	247
RNU	Eubacterium biforme	0.491094	0.999951	less	1	53	149	184
RNU	Ruminococcus callidus	0.650127	0.999964	greater	1	55	191	265
RNU	Lachnospiraceae bacterium 1 1 57FAA	0.334606	0.999987	less	1	13	42	208
RNU	Roseburia inulinivorans	0.923664	0.999987	less	1	66	229	431
RNU	Bacteroides ovatus	0.898219	0.999991	greater	1	53	212	441
RNU	Alistipes shahii	0.783715	0.999994	greater	1	43	172	401
RNU	Ruminococcus torques	0.998728	0.999997	less	1	68	247	470
RNU	Coprococcus eutactus	0.216285	0.999997	less	1	30	70	70
RNU	Lachnospiraceae bacterium 7 1 58FAA	0.641221	0.999998	less	1	25	86	393
RNU	Veillonella parvula	0.51145	0.999999	less	1	48	152	202
RNU	Bacteroides massiliensis	0.296438	0.999999	less	1	8	21	204
RNU	Eubacterium ventriosum	0.695929	0.999999	less	1	44	117	386
RNU	Alistipes finegoldii	0.666667	1	greater	1	22	132	370
RNU	Paraprevotella unclassified	0.391858	1	less	1	13	67	228
RNU	Eubacterium eligens	0.870229	1	greater	1	61	226	397
RNU	Bacteroides vulgatus	0.891858	1	less	1	51	209	441
RNU	Eggerthella lenta	0.3257	1	greater	1	5	53	198
RNU	Dorea longicatena	0.973282	1	less	1	68	245	452
RNU	Phascolarctobacterium succinatutens	0.298982	1	greater	1	35	101	99
RNU	Lachnospiraceae bacterium 5 1 63FAA	0.952926	1	less	1	58	226	465
RNU	Paraprevotella clara	0.351145	1	less	1	10	45	221
RNU	Eubacterium ramulus	0.885496	1	less	1	64	224	408
RNU	Collinsella aerofaciens	0.917303	1	less	1	67	223	431
RNU	Coprococcus comes	0.947837	1	less	1	67	236	442
RNU	Desulfovibrio piger	0.343511	1	greater	1	35	109	126
RNU	Bacteroides caccae	0.704835	1	less	1	38	149	367
RNU	Ruminococcus albus	0.236641	1	less	1	2	12	172
RNU	Holdemania filiformis	0.268448	1	less	1	2	29	180
RNU	Paraprevotella xylaniphila	0.260814	1	less	1	3	16	186
RNU	Bifidobacterium pseudocatenulatum	0.398219	1	greater	1	38	149	126
RNU	Erysipelotrichaceae bacterium 6 1 45	0.273537	1	less	1	2	21	192
RNU	Anaerotruncus unclassified	0.298982	1	less	1	3	16	216
RNU	Gordonibacter pamelaeae	0.437659	1	less	1	11	70	263
RNU	Veillonella dispar	0.274809	1	greater	1	32	106	78
RNU	Escherichia coli	0.703562	1	greater	1	56	224	273
RNU	Bifidobacterium bifidum	0.307888	1	less	1	2	24	216
RNU	Bifidobacterium catenulatum	0.344784	1	less	1	4	28	239
RNU	Alistipes onderdonkii	0.667939	1	less	1	23	112	390
RNU	Dialister invisus	0.332061	1	less	1	2	23	236
RNU	Ruminococcus sp 5 1 39BFAA	0.828244	1	less	1	46	162	443
RNU	Lachnospiraceae bacterium 3 1 46FAA	0.600509	1	less	1	19	85	368
RNU	Parabacteroides merdae	0.657761	1	less	1	29	139	349
RNU	Bacteroidales bacterium ph8	0.625954	1	less	1	17	94	381
RNU	Haemophilus parainfluenzae	0.547074	1	greater	1	55	184	191
RNU	Subdoligranulum unclassified	0.998728	1	less	1	68	246	471
RNU	Alistipes unclassified	0.21883	1	greater	1	30	101	41
RNU	Bacteroides uniformis	0.913486	1	less	1	51	211	456
RNU	Veillonella unclassified	0.720102	1	greater	1	59	206	301
RNU	Barnesiella intestinihominis	0.708651	1	less	1	29	120	408
RNU	Rothia mucilaginosa	0.321883	1	none	1	40	132	81
RNU	Bifidobacterium adolescentis	0.778626	1	none	1	26	121	465
RNU	Bifidobacterium longum	0.8257	1	none	1	27	165	457
RNU	Adlercreutzia equolifaciens	0.614504	1	none	1	15	88	380
RNU	Prevotella copri	0.648855	1	none	1	60	198	252
RNU	Prevotella stercorea	0.288804	1	none	1	46	144	37
RNU	Alistipes putredinis	0.665394	1	none	1	20	93	410
RNU	Streptococcus thermophilus	0.422392	1	none	1	3	8	321
RNU	Clostridium leptum	0.510178	1	none	1	4	18	379
RNU	Eubacterium hallii	0.984733	1	none	1	67	245	462
RNU	Anaerostipes hadrus	0.832061	1	none	1	41	156	457
RNU	Butyrivibrio crossotus	0.259542	1	none	1	38	114	52
RNU	Oscillibacter unclassified	0.894402	1	none	1	46	207	450
RNU	Faecalibacterium prausnitzii	0.994911	1	none	1	68	245	469
RNU	Catenibacterium mitsuokai	0.276081	1	none	1	42	118	57
RNU	Escherichia unclassified	0.592875	1	none	1	57	198	211

## Sheet: Fig. 1e
	Sample	Feature	Rank	Gradient	Direction	Order
1	HV001	Bifidobacterium longum	520	NL	R<U<N	579
2	HV002	Bifidobacterium longum	445	NL	R<U<N	634
3	HV003	Bifidobacterium longum	723	NL	R<U<N	639
4	HV004	Bifidobacterium longum	314	NL	R<U<N	418
5	HV005	Bifidobacterium longum	231	NL	R<U<N	575
6	HV006	Bifidobacterium longum	356	NL	R<U<N	410
7	HV007	Bifidobacterium longum	0	NL	R<U<N	449
8	HV008	Bifidobacterium longum	301	NL	R<U<N	370
9	HV009	Bifidobacterium longum	673	NL	R<U<N	89
10	HV011	Bifidobacterium longum	262	NL	R<U<N	479
11	HV012	Bifidobacterium longum	480	NL	R<U<N	176
12	HV013	Bifidobacterium longum	215	NL	R<U<N	169
13	HV014	Bifidobacterium longum	346	NL	R<U<N	191
14	HV015	Bifidobacterium longum	252	NL	R<U<N	361
15	HV016	Bifidobacterium longum	571	NL	R<U<N	538
16	HV017	Bifidobacterium longum	601	NL	R<U<N	153
17	HV018	Bifidobacterium longum	0	NL	R<U<N	490
18	HV019	Bifidobacterium longum	499	NL	R<U<N	312
19	HV020	Bifidobacterium longum	232	NL	R<U<N	125
20	HV021	Bifidobacterium longum	319	NL	R<U<N	127
21	HV022	Bifidobacterium longum	624	NL	R<U<N	268
22	HV023	Bifidobacterium longum	409	NL	R<U<N	332
23	HV024	Bifidobacterium longum	208	NL	R<U<N	469
24	HV026	Bifidobacterium longum	695	NL	R<U<N	206
25	HV027	Bifidobacterium longum	503	NL	R<U<N	334
26	HV028	Bifidobacterium longum	438	NL	R<U<N	91
27	HV029	Bifidobacterium longum	358	NL	R<U<N	293
28	HV030	Bifidobacterium longum	0	NL	R<U<N	381
29	HV031	Bifidobacterium longum	607	NL	R<U<N	151
30	HV032	Bifidobacterium longum	242	NL	R<U<N	154
31	HV033	Bifidobacterium longum	616	NL	R<U<N	342
32	HV034	Bifidobacterium longum	777	NL	R<U<N	775
33	HV035	Bifidobacterium longum	496	NL	R<U<N	23
34	HV036	Bifidobacterium longum	762	NL	R<U<N	441
35	HV037	Bifidobacterium longum	637	NL	R<U<N	28
36	HV038	Bifidobacterium longum	296	NL	R<U<N	185
37	HV039	Bifidobacterium longum	620	NL	R<U<N	282
38	HV041	Bifidobacterium longum	507	NL	R<U<N	155
39	HV042	Bifidobacterium longum	693	NL	R<U<N	112
40	HV043	Bifidobacterium longum	359	NL	R<U<N	598
41	HV044	Bifidobacterium longum	343	NL	R<U<N	11
42	HV045	Bifidobacterium longum	332	NL	R<U<N	173
43	HV046	Bifidobacterium longum	776	NL	R<U<N	303
44	HV047	Bifidobacterium longum	674	NL	R<U<N	627
45	HV048	Bifidobacterium longum	368	NL	R<U<N	362
46	HV049	Bifidobacterium longum	769	NL	R<U<N	683
47	HV050	Bifidobacterium longum	748	NL	R<U<N	9
48	HV051	Bifidobacterium longum	654	NL	R<U<N	319
49	HV052	Bifidobacterium longum	658	NL	R<U<N	72
50	HV053	Bifidobacterium longum	530	NL	R<U<N	409
51	HV054	Bifidobacterium longum	604	NL	R<U<N	324
52	HV055	Bifidobacterium longum	300	NL	R<U<N	404
53	HV056	Bifidobacterium longum	724	NL	R<U<N	439
54	HV057	Bifidobacterium longum	718	NL	R<U<N	551
55	HV058	Bifidobacterium longum	629	NL	R<U<N	417
56	HV059	Bifidobacterium longum	577	NL	R<U<N	239
57	HV060	Bifidobacterium longum	241	NL	R<U<N	242
58	HV061	Bifidobacterium longum	268	NL	R<U<N	378
59	HV062	Bifidobacterium longum	752	NL	R<U<N	403
60	HV063	Bifidobacterium longum	0	NL	R<U<N	243
61	HV064	Bifidobacterium longum	627	NL	R<U<N	1
62	HV065	Bifidobacterium longum	168	NL	R<U<N	663
63	HV067	Bifidobacterium longum	482	NL	R<U<N	26
64	HV068	Bifidobacterium longum	479	NL	R<U<N	159
65	HV069	Bifidobacterium longum	364	NL	R<U<N	406
66	HV071	Bifidobacterium longum	475	NL	R<U<N	456
67	HV072	Bifidobacterium longum	200	NL	R<U<N	470
68	HV073	Bifidobacterium longum	516	NL	R<U<N	56
69	HV074	Bifidobacterium longum	315	NL	R<U<N	250
70	HV075	Bifidobacterium longum	660	NL	R<U<N	135
71	HV076	Bifidobacterium longum	311	NL	R<U<N	283
72	HV077	Bifidobacterium longum	713	NL	R<U<N	600
73	HV078	Bifidobacterium longum	0	NL	R<U<N	564
74	HV080	Bifidobacterium longum	0	NL	R<U<N	682
75	HV081	Bifidobacterium longum	374	NL	R<U<N	374
76	HV083	Bifidobacterium longum	481	NL	R<U<N	720
77	HV085	Bifidobacterium longum	274	NL	R<U<N	269
78	HV087	Bifidobacterium longum	728	NL	R<U<N	542
79	HV088	Bifidobacterium longum	609	NL	R<U<N	58
80	HV089	Bifidobacterium longum	697	NL	R<U<N	349
81	HV090	Bifidobacterium longum	678	NL	R<U<N	148
82	HV091	Bifidobacterium longum	622	NL	R<U<N	272
83	HV092	Bifidobacterium longum	206	NL	R<U<N	220
84	HV093	Bifidobacterium longum	181	NL	R<U<N	436
85	HV094	Bifidobacterium longum	565	NL	R<U<N	670
86	HV095	Bifidobacterium longum	779	NL	R<U<N	5
87	HV096	Bifidobacterium longum	603	NL	R<U<N	691
88	HV100	Bifidobacterium longum	177	NL	R<U<N	467
89	HV101	Bifidobacterium longum	677	NL	R<U<N	19
90	HV102	Bifidobacterium longum	299	NL	R<U<N	740
91	HV103	Bifidobacterium longum	716	NL	R<U<N	130
92	HV104	Bifidobacterium longum	591	NL	R<U<N	188
93	HV105	Bifidobacterium longum	238	NL	R<U<N	62
94	HV106	Bifidobacterium longum	418	NL	R<U<N	432
95	HV107	Bifidobacterium longum	721	NL	R<U<N	649
96	HV108	Bifidobacterium longum	735	NL	R<U<N	666
97	HV109	Bifidobacterium longum	399	NL	R<U<N	704
98	HV110	Bifidobacterium longum	691	NL	R<U<N	299
99	HV111	Bifidobacterium longum	684	NL	R<U<N	209
100	HV112	Bifidobacterium longum	495	NL	R<U<N	426
101	HV113	Bifidobacterium longum	773	NL	R<U<N	265
102	HV114	Bifidobacterium longum	569	NL	R<U<N	170
103	HV115	Bifidobacterium longum	679	NL	R<U<N	187
104	HV116	Bifidobacterium longum	378	NL	R<U<N	140
105	HV117	Bifidobacterium longum	699	NL	R<U<N	122
106	HV119	Bifidobacterium longum	279	NL	R<U<N	594
107	HV120	Bifidobacterium longum	532	NL	R<U<N	128
108	HV121	Bifidobacterium longum	597	NL	R<U<N	655
109	HV122	Bifidobacterium longum	746	NL	R<U<N	138
110	HV123	Bifidobacterium longum	292	NL	R<U<N	359
111	HV124	Bifidobacterium longum	220	NL	R<U<N	13
112	HV126	Bifidobacterium longum	265	NL	R<U<N	264
113	HV127	Bifidobacterium longum	465	NL	R<U<N	325
114	HV128	Bifidobacterium longum	778	NL	R<U<N	88
115	HV129	Bifidobacterium longum	0	NL	R<U<N	464
116	HV130	Bifidobacterium longum	267	NL	R<U<N	261
117	HV131	Bifidobacterium longum	640	NL	R<U<N	337
118	HV132	Bifidobacterium longum	223	NL	R<U<N	40
119	HV133	Bifidobacterium longum	194	NL	R<U<N	133
120	HV134	Bifidobacterium longum	579	NL	R<U<N	566
121	HV135	Bifidobacterium longum	334	NL	R<U<N	687
122	HV136	Bifidobacterium longum	281	NL	R<U<N	12
123	HV137	Bifidobacterium longum	554	NL	R<U<N	17
124	HV138	Bifidobacterium longum	310	NL	R<U<N	73
125	HV139	Bifidobacterium longum	547	NL	R<U<N	255
126	HV140	Bifidobacterium longum	410	NL	R<U<N	249
127	HV141	Bifidobacterium longum	672	NL	R<U<N	388
128	HV142	Bifidobacterium longum	198	NL	R<U<N	54
129	HV144	Bifidobacterium longum	686	NL	R<U<N	433
130	HV146	Bifidobacterium longum	429	NL	R<U<N	78
131	HV147	Bifidobacterium longum	144	NL	R<U<N	350
132	HV148	Bifidobacterium longum	605	NL	R<U<N	103
133	HV149	Bifidobacterium longum	426	NL	R<U<N	442
134	HV150	Bifidobacterium longum	357	NL	R<U<N	203
135	HV151	Bifidobacterium longum	386	NL	R<U<N	313
136	HV152	Bifidobacterium longum	557	NL	R<U<N	175
137	HV153	Bifidobacterium longum	391	NL	R<U<N	273
138	HV154	Bifidobacterium longum	466	NL	R<U<N	358
139	HV155	Bifidobacterium longum	544	NL	R<U<N	429
140	HV157	Bifidobacterium longum	626	NL	R<U<N	178
141	HV158	Bifidobacterium longum	742	NL	R<U<N	49
142	HV159	Bifidobacterium longum	312	NL	R<U<N	336
143	HV160	Bifidobacterium longum	288	NL	R<U<N	53
144	HV161	Bifidobacterium longum	192	NL	R<U<N	391
145	HV162	Bifidobacterium longum	142	NL	R<U<N	385
146	HV163	Bifidobacterium longum	612	NL	R<U<N	475
147	HV164	Bifidobacterium longum	546	NL	R<U<N	82
148	HV165	Bifidobacterium longum	245	NL	R<U<N	368
149	HV166	Bifidobacterium longum	243	NL	R<U<N	258
150	HV167	Bifidobacterium longum	0	NL	R<U<N	451
151	HV168	Bifidobacterium longum	652	NL	R<U<N	120
152	HV169	Bifidobacterium longum	294	NL	R<U<N	431
153	HV170	Bifidobacterium longum	647	NL	R<U<N	37
154	HV172	Bifidobacterium longum	614	NL	R<U<N	205
155	HV173	Bifidobacterium longum	470	NL	R<U<N	307
156	HV174	Bifidobacterium longum	692	NL	R<U<N	465
157	HV175	Bifidobacterium longum	337	NL	R<U<N	495
158	HV176	Bifidobacterium longum	595	NL	R<U<N	310
159	HV177	Bifidobacterium longum	415	NL	R<U<N	515
160	HV180	Bifidobacterium longum	413	NL	R<U<N	440
161	HV181	Bifidobacterium longum	606	NL	R<U<N	115
162	HV182	Bifidobacterium longum	615	NL	R<U<N	353
163	HV183	Bifidobacterium longum	710	NL	R<U<N	765
164	HV184	Bifidobacterium longum	555	NL	R<U<N	6
165	HV185	Bifidobacterium longum	458	NL	R<U<N	503
166	HV186	Bifidobacterium longum	316	NL	R<U<N	8
167	HV187	Bifidobacterium longum	561	NL	R<U<N	408
168	HV188	Bifidobacterium longum	645	NL	R<U<N	588
169	HV189	Bifidobacterium longum	477	NL	R<U<N	61
170	HV190	Bifidobacterium longum	490	NL	R<U<N	300
171	HV191	Bifidobacterium longum	381	NL	R<U<N	142
172	HV192	Bifidobacterium longum	671	NL	R<U<N	52
173	HV193	Bifidobacterium longum	727	NL	R<U<N	443
174	HV194	Bifidobacterium longum	388	NL	R<U<N	143
175	HV195	Bifidobacterium longum	663	NL	R<U<N	69
176	HV196	Bifidobacterium longum	392	NL	R<U<N	202
177	HV197	Bifidobacterium longum	642	NL	R<U<N	316
178	HV198	Bifidobacterium longum	714	NL	R<U<N	266
179	HV199	Bifidobacterium longum	404	NL	R<U<N	612
180	HV200	Bifidobacterium longum	630	NL	R<U<N	697
181	HV201	Bifidobacterium longum	585	NL	R<U<N	41
182	HV202	Bifidobacterium longum	534	NL	R<U<N	450
183	HV203	Bifidobacterium longum	592	NL	R<U<N	104
184	HV204	Bifidobacterium longum	321	NL	R<U<N	237
185	HV205	Bifidobacterium longum	137	NL	R<U<N	398
186	HV207	Bifidobacterium longum	668	NL	R<U<N	186
187	HV208	Bifidobacterium longum	436	NL	R<U<N	204
188	HV209	Bifidobacterium longum	166	NL	R<U<N	224
189	HV210	Bifidobacterium longum	618	NL	R<U<N	168
190	HV211	Bifidobacterium longum	528	NL	R<U<N	372
191	HV212	Bifidobacterium longum	351	NL	R<U<N	3
192	HV213	Bifidobacterium longum	420	NL	R<U<N	322
193	HV214	Bifidobacterium longum	513	NL	R<U<N	98
194	HV215	Bifidobacterium longum	689	NL	R<U<N	338
195	HV216	Bifidobacterium longum	688	NL	R<U<N	412
196	HV217	Bifidobacterium longum	405	NL	R<U<N	453
197	HV218	Bifidobacterium longum	717	NL	R<U<N	171
198	HV219	Bifidobacterium longum	743	NL	R<U<N	301
199	HV220	Bifidobacterium longum	383	NL	R<U<N	446
200	HV221	Bifidobacterium longum	376	NL	R<U<N	645
201	HV223	Bifidobacterium longum	385	NL	R<U<N	129
202	HV224	Bifidobacterium longum	344	NL	R<U<N	489
203	HV226	Bifidobacterium longum	780	NL	R<U<N	180
204	HV228	Bifidobacterium longum	523	NL	R<U<N	232
205	HV229	Bifidobacterium longum	511	NL	R<U<N	413
206	HV230	Bifidobacterium longum	447	NL	R<U<N	414
207	HV232	Bifidobacterium longum	602	NL	R<U<N	386
208	HV233	Bifidobacterium longum	393	NL	R<U<N	477
209	HV234	Bifidobacterium longum	323	NL	R<U<N	55
210	HV235	Bifidobacterium longum	276	NL	R<U<N	668
211	HV236	Bifidobacterium longum	372	NL	R<U<N	87
212	HV237	Bifidobacterium longum	712	NL	R<U<N	335
213	HV240	Bifidobacterium longum	648	NL	R<U<N	713
214	HV241	Bifidobacterium longum	295	NL	R<U<N	172
215	HV242	Bifidobacterium longum	421	NL	R<U<N	101
216	HV243	Bifidobacterium longum	491	NL	R<U<N	195
217	HV244	Bifidobacterium longum	526	NL	R<U<N	29
218	HV245	Bifidobacterium longum	380	NL	R<U<N	70
219	HV246	Bifidobacterium longum	613	NL	R<U<N	289
220	HV247	Bifidobacterium longum	540	NL	R<U<N	340
221	HV248	Bifidobacterium longum	395	NL	R<U<N	165
222	HV249	Bifidobacterium longum	512	NL	R<U<N	217
223	HV251	Bifidobacterium longum	558	NL	R<U<N	105
224	HV252	Bifidobacterium longum	529	NL	R<U<N	277
225	HV254	Bifidobacterium longum	608	NL	R<U<N	225
226	HV256	Bifidobacterium longum	278	NL	R<U<N	107
227	HV257	Bifidobacterium longum	611	NL	R<U<N	279
228	HV258	Bifidobacterium longum	736	NL	R<U<N	315
229	HV259	Bifidobacterium longum	655	NL	R<U<N	492
230	HV260	Bifidobacterium longum	370	NL	R<U<N	199
231	HV261	Bifidobacterium longum	185	NL	R<U<N	234
232	HV262	Bifidobacterium longum	733	NL	R<U<N	251
233	HV263	Bifidobacterium longum	291	NL	R<U<N	131
234	HV265	Bifidobacterium longum	335	NL	R<U<N	64
235	HV266	Bifidobacterium longum	264	NL	R<U<N	246
236	HV267	Bifidobacterium longum	473	NL	R<U<N	306
237	HV269	Bifidobacterium longum	406	NL	R<U<N	113
238	HV270	Bifidobacterium longum	461	NL	R<U<N	395
239	HV271	Bifidobacterium longum	457	NL	R<U<N	118
240	HV272	Bifidobacterium longum	761	NL	R<U<N	226
241	HV273	Bifidobacterium longum	251	NL	R<U<N	567
242	HV274	Bifidobacterium longum	449	NL	R<U<N	493
243	HV276	Bifidobacterium longum	682	NL	R<U<N	613
244	HV277	Bifidobacterium longum	408	NL	R<U<N	145
245	HV279	Bifidobacterium longum	230	NL	R<U<N	302
246	HV280	Bifidobacterium longum	365	NL	R<U<N	428
247	HV282	Bifidobacterium longum	412	NL	R<U<N	67
248	HV283	Bifidobacterium longum	249	NL	R<U<N	447
249	HV285	Bifidobacterium longum	448	NL	R<U<N	629
250	HV286	Bifidobacterium longum	568	NL	R<U<N	222
251	HV287	Bifidobacterium longum	298	NL	R<U<N	223
252	HV288	Bifidobacterium longum	403	NL	R<U<N	438
253	HV290	Bifidobacterium longum	572	NL	R<U<N	454
254	HV292	Bifidobacterium longum	486	NL	R<U<N	653
255	HV293	Bifidobacterium longum	304	NL	R<U<N	729
256	HV294	Bifidobacterium longum	147	NL	R<U<N	518
257	HV295	Bifidobacterium longum	476	NL	R<U<N	705
258	HV296	Bifidobacterium longum	719	NL	R<U<N	466
259	HV297	Bifidobacterium longum	327	NL	R<U<N	124
260	HV298	Bifidobacterium longum	0	NL	R<U<N	192
261	HV299	Bifidobacterium longum	240	NL	R<U<N	488
262	HV300	Bifidobacterium longum	379	NL	R<U<N	304
263	HV301	Bifidobacterium longum	644	NL	R<U<N	532
264	HV302	Bifidobacterium longum	363	NL	R<U<N	21
265	HV304	Bifidobacterium longum	439	NL	R<U<N	323
266	HV305	Bifidobacterium longum	451	NL	R<U<N	619
267	HV306	Bifidobacterium longum	676	NL	R<U<N	24
268	HV307	Bifidobacterium longum	704	NL	R<U<N	102
269	HV308	Bifidobacterium longum	186	NL	R<U<N	25
270	HV309	Bifidobacterium longum	781	NL	R<U<N	146
271	HV310	Bifidobacterium longum	737	NL	R<U<N	593
272	HV313	Bifidobacterium longum	320	NL	R<U<N	583
273	HV314	Bifidobacterium longum	651	NL	R<U<N	603
274	HV315	Bifidobacterium longum	389	NL	R<U<N	491
275	HV316	Bifidobacterium longum	159	NL	R<U<N	525
276	HV318	Bifidobacterium longum	551	NL	R<U<N	400
277	HV319	Bifidobacterium longum	750	NL	R<U<N	581
278	HV320	Bifidobacterium longum	548	NL	R<U<N	295
279	HV321	Bifidobacterium longum	586	NL	R<U<N	383
280	HV323	Bifidobacterium longum	270	NL	R<U<N	415
281	HV324	Bifidobacterium longum	578	NL	R<U<N	329
282	HV325	Bifidobacterium longum	145	NL	R<U<N	330
283	HV326	Bifidobacterium longum	308	NL	R<U<N	631
284	HV327	Bifidobacterium longum	749	NL	R<U<N	221
285	HV328	Bifidobacterium longum	649	NL	R<U<N	719
286	HV329	Bifidobacterium longum	462	NL	R<U<N	260
287	HV330	Bifidobacterium longum	700	NL	R<U<N	211
288	HV331	Bifidobacterium longum	533	NL	R<U<N	294
289	HV332	Bifidobacterium longum	636	NL	R<U<N	387
290	HV333	Bifidobacterium longum	706	NL	R<U<N	519
291	HV334	Bifidobacterium longum	666	NL	R<U<N	333
292	HV335	Bifidobacterium longum	504	NL	R<U<N	355
293	HV336	Bifidobacterium longum	584	NL	R<U<N	184
294	HV337	Bifidobacterium longum	427	NL	R<U<N	318
295	HV338	Bifidobacterium longum	508	NL	R<U<N	472
296	HV339	Bifidobacterium longum	367	NL	R<U<N	366
297	HV340	Bifidobacterium longum	428	NL	R<U<N	463
298	HV342	Bifidobacterium longum	197	NL	R<U<N	164
299	HV343	Bifidobacterium longum	266	NL	R<U<N	253
300	HV344	Bifidobacterium longum	576	NL	R<U<N	161
301	HV346	Bifidobacterium longum	454	NL	R<U<N	327
302	HV347	Bifidobacterium longum	0	NL	R<U<N	38
303	HV348	Bifidobacterium longum	521	NL	R<U<N	45
304	HV349	Bifidobacterium longum	460	NL	R<U<N	76
305	HV350	Bifidobacterium longum	694	NL	R<U<N	354
306	HV351	Bifidobacterium longum	151	NL	R<U<N	352
307	HV352	Bifidobacterium longum	755	NL	R<U<N	27
308	HV353	Bifidobacterium longum	318	NL	R<U<N	392
309	HV354	Bifidobacterium longum	519	NL	R<U<N	423
310	HV356	Bifidobacterium longum	759	NL	R<U<N	565
311	HV357	Bifidobacterium longum	639	NL	R<U<N	71
312	HV358	Bifidobacterium longum	754	NL	R<U<N	297
313	HV360	Bifidobacterium longum	564	NL	R<U<N	274
314	HV361	Bifidobacterium longum	662	NL	R<U<N	422
315	HV362	Bifidobacterium longum	633	NL	R<U<N	496
316	HV363	Bifidobacterium longum	401	NL	R<U<N	85
317	HV364	Bifidobacterium longum	352	NL	R<U<N	373
318	HV366	Bifidobacterium longum	471	NL	R<U<N	411
319	HV368	Bifidobacterium longum	764	NL	R<U<N	114
320	HV369	Bifidobacterium longum	570	NL	R<U<N	399
321	HV370	Bifidobacterium longum	702	NL	R<U<N	508
322	HV371	Bifidobacterium longum	656	NL	R<U<N	15
323	HV372	Bifidobacterium longum	492	NL	R<U<N	227
324	HV373	Bifidobacterium longum	757	NL	R<U<N	163
325	HV374	Bifidobacterium longum	219	NL	R<U<N	382
326	HV375	Bifidobacterium longum	772	NL	R<U<N	229
327	HV376	Bifidobacterium longum	489	NL	R<U<N	197
328	HV377	Bifidobacterium longum	784	NL	R<U<N	389
329	HV378	Bifidobacterium longum	141	NL	R<U<N	47
330	HV379	Bifidobacterium longum	139	NL	R<U<N	444
331	HV380	Bifidobacterium longum	501	NL	R<U<N	357
332	HV382	Bifidobacterium longum	734	NL	R<U<N	44
333	HV383	Bifidobacterium longum	444	NL	R<U<N	48
334	HV384	Bifidobacterium longum	441	NL	R<U<N	50
335	HV385	Bifidobacterium longum	463	NL	R<U<N	236
336	HV386	Bifidobacterium longum	703	NL	R<U<N	16
337	HV387	Bifidobacterium longum	325	NL	R<U<N	141
338	HV388	Bifidobacterium longum	681	NL	R<U<N	640
339	HV389	Bifidobacterium longum	188	NL	R<U<N	31
340	HV390	Bifidobacterium longum	756	NL	R<U<N	421
341	HV391	Bifidobacterium longum	306	NL	R<U<N	437
342	HV392	Bifidobacterium longum	610	NL	R<U<N	68
343	HV393	Bifidobacterium longum	397	NL	R<U<N	167
344	HV394	Bifidobacterium longum	535	NL	R<U<N	331
345	HV395	Bifidobacterium longum	0	NL	R<U<N	177
346	HV396	Bifidobacterium longum	289	NL	R<U<N	198
347	HV397	Bifidobacterium longum	345	NL	R<U<N	276
348	HV398	Bifidobacterium longum	753	NL	R<U<N	427
349	HV399	Bifidobacterium longum	317	NL	R<U<N	521
350	HV400	Bifidobacterium longum	741	NL	R<U<N	375
351	HV401	Bifidobacterium longum	387	NL	R<U<N	652
352	HV402	Bifidobacterium longum	382	NL	R<U<N	100
353	HV403	Bifidobacterium longum	235	NL	R<U<N	189
354	HV404	Bifidobacterium longum	442	NL	R<U<N	216
355	HV405	Bifidobacterium longum	455	NL	R<U<N	363
356	HV406	Bifidobacterium longum	659	NL	R<U<N	256
357	HV407	Bifidobacterium longum	573	NL	R<U<N	179
358	HV408	Bifidobacterium longum	599	NL	R<U<N	210
359	HV409	Bifidobacterium longum	340	NL	R<U<N	123
360	HV410	Bifidobacterium longum	770	NL	R<U<N	152
361	HV412	Bifidobacterium longum	623	NL	R<U<N	602
362	HV413	Bifidobacterium longum	0	NL	R<U<N	2
363	HV414	Bifidobacterium longum	729	NL	R<U<N	474
364	HV415	Bifidobacterium longum	484	NL	R<U<N	39
365	HV416	Bifidobacterium longum	0	NL	R<U<N	686
366	HV417	Bifidobacterium longum	467	NL	R<U<N	513
367	HV418	Bifidobacterium longum	452	NL	R<U<N	735
368	HV419	Bifidobacterium longum	701	NL	R<U<N	680
369	HV421	Bifidobacterium longum	313	NL	R<U<N	753
370	HV423	Bifidobacterium longum	509	NL	R<U<N	711
371	HV424	Bifidobacterium longum	280	NL	R<U<N	351
372	HV425	Bifidobacterium longum	596	NL	R<U<N	473
373	HV426	Bifidobacterium longum	725	NL	R<U<N	632
374	HV427	Bifidobacterium longum	170	NL	R<U<N	727
375	HV428	Bifidobacterium longum	248	NL	R<U<N	106
376	HV429	Bifidobacterium longum	424	NL	R<U<N	119
377	HV430	Bifidobacterium longum	634	NL	R<U<N	280
378	HV431	Bifidobacterium longum	661	NL	R<U<N	231
379	HV432	Bifidobacterium longum	711	NL	R<U<N	317
380	HV433	Bifidobacterium longum	669	NL	R<U<N	74
381	HV434	Bifidobacterium longum	643	NL	R<U<N	504
382	HV435	Bifidobacterium longum	600	NL	R<U<N	582
383	HV436	Bifidobacterium longum	705	NL	R<U<N	678
384	HV437	Bifidobacterium longum	355	NL	R<U<N	544
385	HV438	Bifidobacterium longum	657	NL	R<U<N	637
386	HV439	Bifidobacterium longum	768	NL	R<U<N	111
387	HV440	Bifidobacterium longum	696	NL	R<U<N	759
388	HV441	Bifidobacterium longum	680	NL	R<U<N	723
389	HV442	Bifidobacterium longum	685	NL	R<U<N	241
390	HV443	Bifidobacterium longum	619	NL	R<U<N	568
391	HV445	Bifidobacterium longum	545	NL	R<U<N	608
392	HV446	Bifidobacterium longum	402	NL	R<U<N	674
393	HV447	Bifidobacterium longum	417	NL	R<U<N	725
394	HV448	Bifidobacterium longum	394	NL	R<U<N	780
395	HV449	Bifidobacterium longum	468	NL	R<U<N	667
396	HV450	Bifidobacterium longum	731	NL	R<U<N	458
397	HV451	Bifidobacterium longum	377	NL	R<U<N	528
398	HV452	Bifidobacterium longum	414	NL	R<U<N	651
399	HV453	Bifidobacterium longum	740	NL	R<U<N	710
400	HV454	Bifidobacterium longum	543	NL	R<U<N	405
401	HV455	Bifidobacterium longum	783	NL	R<U<N	252
402	HV456	Bifidobacterium longum	483	NL	R<U<N	749
403	HV457	Bifidobacterium longum	708	NL	R<U<N	517
404	HV458	Bifidobacterium longum	635	NL	R<U<N	126
405	HV459	Bifidobacterium longum	286	NL	R<U<N	235
406	HV460	Bifidobacterium longum	581	NL	R<U<N	554
407	HV461	Bifidobacterium longum	205	NL	R<U<N	633
408	HV462	Bifidobacterium longum	148	NL	R<U<N	157
409	HV463	Bifidobacterium longum	738	NL	R<U<N	541
410	HV464	Bifidobacterium longum	450	NL	R<U<N	162
411	HV465	Bifidobacterium longum	767	NL	R<U<N	281
412	HV466	Bifidobacterium longum	494	NL	R<U<N	63
413	HV467	Bifidobacterium longum	775	NL	R<U<N	208
414	HV468	Bifidobacterium longum	720	NL	R<U<N	344
415	HV469	Bifidobacterium longum	152	NL	R<U<N	190
416	HV470	Bifidobacterium longum	782	NL	R<U<N	65
417	HV471	Bifidobacterium longum	536	NL	R<U<N	482
418	HV472	Bifidobacterium longum	431	NL	R<U<N	766
419	HV473	Bifidobacterium longum	497	NL	R<U<N	201
420	HV474	Bifidobacterium longum	443	NL	R<U<N	553
421	HV475	Bifidobacterium longum	474	NL	R<U<N	578
422	HV476	Bifidobacterium longum	330	NL	R<U<N	623
423	HV477	Bifidobacterium longum	560	NL	R<U<N	533
424	HV478	Bifidobacterium longum	744	NL	R<U<N	620
425	HV479	Bifidobacterium longum	539	NL	R<U<N	420
426	HV480	Bifidobacterium longum	307	NL	R<U<N	601
427	HV481	Bifidobacterium longum	638	NL	R<U<N	343
428	HV482	Bifidobacterium longum	333	NL	R<U<N	455
429	HV483	Bifidobacterium longum	765	NL	R<U<N	607
430	HV484	Bifidobacterium longum	709	NL	R<U<N	636
431	HV485	Bifidobacterium longum	537	NL	R<U<N	700
432	HV486	Bifidobacterium longum	140	NL	R<U<N	10
433	HV490	Bifidobacterium longum	760	NL	R<U<N	144
434	HV491	Bifidobacterium longum	255	NL	R<U<N	84
435	HV492	Bifidobacterium longum	549	NL	R<U<N	468
436	HV493	Bifidobacterium longum	326	NL	R<U<N	149
437	HV494	Bifidobacterium longum	434	NL	R<U<N	298
438	HV495	Bifidobacterium longum	574	NL	R<U<N	36
439	HV496	Bifidobacterium longum	515	NL	R<U<N	248
440	HV498	Bifidobacterium longum	0	NL	R<U<N	606
441	HV499	Bifidobacterium longum	184	NL	R<U<N	110
442	HV500	Bifidobacterium longum	747	NL	R<U<N	134
443	HV501	Bifidobacterium longum	259	NL	R<U<N	43
444	HV502	Bifidobacterium longum	726	NL	R<U<N	238
445	HV503	Bifidobacterium longum	500	NL	R<U<N	402
446	HV506	Bifidobacterium longum	580	NL	R<U<N	611
447	HV507	Bifidobacterium longum	396	NL	R<U<N	166
448	HV508	Bifidobacterium longum	707	NL	R<U<N	371
449	HV509	Bifidobacterium longum	165	NL	R<U<N	511
450	HV510	Bifidobacterium longum	277	NL	R<U<N	614
451	HV511	Bifidobacterium longum	732	NL	R<U<N	14
452	HV512	Bifidobacterium longum	687	NL	R<U<N	94
453	HV513	Bifidobacterium longum	567	NL	R<U<N	561
454	HV514	Bifidobacterium longum	621	NL	R<U<N	648
455	HV515	Bifidobacterium longum	227	NL	R<U<N	657
456	HV516	Bifidobacterium longum	371	NL	R<U<N	643
457	HV517	Bifidobacterium longum	432	NL	R<U<N	57
458	HV518	Bifidobacterium longum	341	NL	R<U<N	347
459	HV519	Bifidobacterium longum	650	NL	R<U<N	136
460	HV520	Bifidobacterium longum	641	NL	R<U<N	732
461	HV521	Bifidobacterium longum	590	NL	R<U<N	523
462	HV522	Bifidobacterium longum	173	NL	R<U<N	292
463	HV523	Bifidobacterium longum	506	NL	R<U<N	445
464	HV524	Bifidobacterium longum	187	NL	R<U<N	213
465	HV525	Bifidobacterium longum	563	NL	R<U<N	562
466	HV527	Bifidobacterium longum	246	NL	R<U<N	539
467	HV530	Bifidobacterium longum	305	NL	R<U<N	275
468	HV531	Bifidobacterium longum	138	NL	R<U<N	393
469	HV532	Bifidobacterium longum	472	NL	R<U<N	150
470	HV533	Bifidobacterium longum	505	NL	R<U<N	587
471	HV534	Bifidobacterium longum	510	NL	R<U<N	245
472	TZFG001	Bifidobacterium longum	553	U	R<U<N	369
473	TZFG002	Bifidobacterium longum	234	U	R<U<N	770
474	TZFG003	Bifidobacterium longum	354	U	R<U<N	589
475	TZFG004	Bifidobacterium longum	683	U	R<U<N	745
476	TZFG005	Bifidobacterium longum	375	U	R<U<N	743
477	TZFG006	Bifidobacterium longum	771	U	R<U<N	215
478	TZFG007	Bifidobacterium longum	0	U	R<U<N	476
479	TZFG008	Bifidobacterium longum	518	U	R<U<N	497
480	TZFG009	Bifidobacterium longum	196	U	R<U<N	752
481	TZFG010	Bifidobacterium longum	556	U	R<U<N	708
482	TZFG011	Bifidobacterium longum	433	U	R<U<N	778
483	TZFG012	Bifidobacterium longum	0	U	R<U<N	505
484	TZFG013	Bifidobacterium longum	0	U	R<U<N	761
485	TZFG014	Bifidobacterium longum	566	U	R<U<N	512
486	TZFG015	Bifidobacterium longum	0	R	R<U<N	550
487	TZFG016	Bifidobacterium longum	0	U	R<U<N	552
488	TZFG017	Bifidobacterium longum	758	U	R<U<N	646
489	TZFG018	Bifidobacterium longum	664	U	R<U<N	777
490	TZFG020	Bifidobacterium longum	594	U	R<U<N	560
491	TZFG021	Bifidobacterium longum	369	U	R<U<N	658
492	TZFG022	Bifidobacterium longum	587	U	R<U<N	751
493	TZFG024	Bifidobacterium longum	322	U	R<U<N	514
494	TZFG025	Bifidobacterium longum	0	U	R<U<N	610
495	TZFG026	Bifidobacterium longum	589	U	R<U<N	516
496	TZFG027	Bifidobacterium longum	464	U	R<U<N	60
497	TZFG028	Bifidobacterium longum	453	U	R<U<N	77
498	TZFG029	Bifidobacterium longum	0	U	R<U<N	365
499	TZFG030	Bifidobacterium longum	362	U	R<U<N	707
500	TZFG031	Bifidobacterium longum	0	U	R<U<N	738
501	TZFG032	Bifidobacterium longum	0	U	R<U<N	345
502	TZFG033	Bifidobacterium longum	271	U	R<U<N	397
503	TZFG034	Bifidobacterium longum	373	R	R<U<N	760
504	TZFG035	Bifidobacterium longum	175	U	R<U<N	665
505	TZFG036	Bifidobacterium longum	297	R	R<U<N	498
506	TZFG037	Bifidobacterium longum	221	U	R<U<N	230
507	TZFG038	Bifidobacterium longum	0	R	R<U<N	535
508	TZFG039	Bifidobacterium longum	730	U	R<U<N	618
509	TZFG040	Bifidobacterium longum	538	U	R<U<N	367
510	TZFG041	Bifidobacterium longum	690	U	R<U<N	419
511	TZFG042	Bifidobacterium longum	348	U	R<U<N	376
512	TZFG043	Bifidobacterium longum	0	U	R<U<N	548
513	TZFG044	Bifidobacterium longum	178	U	R<U<N	459
514	TZFG045	Bifidobacterium longum	189	U	R<U<N	254
515	TZFG046	Bifidobacterium longum	531	U	R<U<N	364
516	TZFG047	Bifidobacterium longum	0	U	R<U<N	96
517	TZFG048	Bifidobacterium longum	171	U	R<U<N	524
518	TZFG049	Bifidobacterium longum	275	U	R<U<N	285
519	TZFG050	Bifidobacterium longum	667	U	R<U<N	321
520	TZFG051	Bifidobacterium longum	214	U	R<U<N	448
521	TZFG052	Bifidobacterium longum	593	U	R<U<N	499
522	TZFG053	Bifidobacterium longum	336	U	R<U<N	615
523	TZFG054	Bifidobacterium longum	390	U	R<U<N	401
524	TZFG055	Bifidobacterium longum	715	U	R<U<N	59
525	TZFG056	Bifidobacterium longum	665	U	R<U<N	270
526	TZFG057	Bifidobacterium longum	360	U	R<U<N	595
527	TZFG058	Bifidobacterium longum	350	R	R<U<N	288
528	TZFG059	Bifidobacterium longum	302	U	R<U<N	536
529	TZFG060	Bifidobacterium longum	0	R	R<U<N	555
530	TZFG061	Bifidobacterium longum	324	R	R<U<N	563
531	TZFG062	Bifidobacterium longum	0	R	R<U<N	92
532	TZFG063	Bifidobacterium longum	552	U	R<U<N	286
533	TZFG064	Bifidobacterium longum	456	U	R<U<N	4
534	TZFG065	Bifidobacterium longum	498	U	R<U<N	66
535	TZFG066	Bifidobacterium longum	229	U	R<U<N	219
536	TZFG067	Bifidobacterium longum	485	U	R<U<N	320
537	TZFG068	Bifidobacterium longum	158	U	R<U<N	86
538	TZFG070	Bifidobacterium longum	632	U	R<U<N	360
539	TZFG071	Bifidobacterium longum	0	U	R<U<N	33
540	TZFG072	Bifidobacterium longum	588	U	R<U<N	384
541	TZFG073	Bifidobacterium longum	283	U	R<U<N	174
542	TZFG074	Bifidobacterium longum	226	U	R<U<N	20
543	TZFG075	Bifidobacterium longum	459	U	R<U<N	346
544	TZFG076	Bifidobacterium longum	0	U	R<U<N	109
545	TZFG077	Bifidobacterium longum	195	U	R<U<N	424
546	TZFG078	Bifidobacterium longum	0	U	R<U<N	356
547	TZFG079	Bifidobacterium longum	212	R	R<U<N	95
548	TZFG080	Bifidobacterium longum	328	U	R<U<N	435
549	TZFG081	Bifidobacterium longum	0	U	R<U<N	271
550	TZFG082	Bifidobacterium longum	201	R	R<U<N	485
551	TZFG083	Bifidobacterium longum	478	U	R<U<N	348
552	TZFG084	Bifidobacterium longum	146	U	R<U<N	379
553	TZFG085	Bifidobacterium longum	675	U	R<U<N	181
554	TZFG086	Bifidobacterium longum	250	U	R<U<N	662
555	TZFG087	Bifidobacterium longum	763	R	R<U<N	267
556	TZFG088	Bifidobacterium longum	149	U	R<U<N	714
557	TZFG089	Bifidobacterium longum	0	U	R<U<N	425
558	TZFG090	Bifidobacterium longum	0	U	R<U<N	597
559	TZFG091	Bifidobacterium longum	0	U	R<U<N	32
560	TZFG092	Bifidobacterium longum	0	U	R<U<N	510
561	TZFG093	Bifidobacterium longum	203	R	R<U<N	81
562	TZFG094	Bifidobacterium longum	423	U	R<U<N	621
563	TZFG095	Bifidobacterium longum	785	U	R<U<N	328
564	TZFG097	Bifidobacterium longum	169	U	R<U<N	461
565	TZFG098	Bifidobacterium longum	653	U	R<U<N	158
566	TZFG099	Bifidobacterium longum	0	U	R<U<N	305
567	TZFG100	Bifidobacterium longum	562	U	R<U<N	7
568	TZFG101	Bifidobacterium longum	0	U	R<U<N	592
569	TZFG102	Bifidobacterium longum	0	R	R<U<N	46
570	TZFG103	Bifidobacterium longum	0	U	R<U<N	80
571	TZFG104	Bifidobacterium longum	153	U	R<U<N	291
572	TZFG105	Bifidobacterium longum	0	U	R<U<N	416
573	TZFG106	Bifidobacterium longum	0	U	R<U<N	430
574	TZFG107	Bifidobacterium longum	0	U	R<U<N	34
575	TZFG108	Bifidobacterium longum	582	U	R<U<N	108
576	TZFG109	Bifidobacterium longum	440	U	R<U<N	156
577	TZFG110	Bifidobacterium longum	0	U	R<U<N	460
578	TZFG111	Bifidobacterium longum	0	U	R<U<N	240
579	TZFG112	Bifidobacterium longum	0	U	R<U<N	287
580	TZFG113	Bifidobacterium longum	0	U	R<U<N	530
581	TZFG114	Bifidobacterium longum	525	U	R<U<N	609
582	TZFG115	Bifidobacterium longum	0	U	R<U<N	314
583	TZFG116	Bifidobacterium longum	384	U	R<U<N	585
584	TZFG117	Bifidobacterium longum	0	U	R<U<N	628
585	TZFG118	Bifidobacterium longum	751	U	R<U<N	380
586	TZFG119	Bifidobacterium longum	261	U	R<U<N	452
587	TZFG120	Bifidobacterium longum	419	U	R<U<N	160
588	TZFG121	Bifidobacterium longum	739	U	R<U<N	526
589	TZFG122	Bifidobacterium longum	0	U	R<U<N	457
590	TZFG123	Bifidobacterium longum	0	U	R<U<N	576
591	TZFG124	Bifidobacterium longum	182	U	R<U<N	247
592	TZFG125	Bifidobacterium longum	0	U	R<U<N	599
593	TZFG126	Bifidobacterium longum	411	U	R<U<N	93
594	TZFG127	Bifidobacterium longum	422	U	R<U<N	696
595	TZFG128	Bifidobacterium longum	487	U	R<U<N	75
596	TZFG129	Bifidobacterium longum	218	U	R<U<N	545
597	TZFG130	Bifidobacterium longum	542	U	R<U<N	194
598	TZFG131	Bifidobacterium longum	559	U	R<U<N	207
599	TZFG132	Bifidobacterium longum	522	U	R<U<N	522
600	TZFG133	Bifidobacterium longum	331	U	R<U<N	635
601	TZFG134	Bifidobacterium longum	161	U	R<U<N	339
602	TZFG135	Bifidobacterium longum	745	U	R<U<N	434
603	TZFG136	Bifidobacterium longum	437	U	R<U<N	97
604	TZFG137	Bifidobacterium longum	0	R	R<U<N	309
605	TZFG138	Bifidobacterium longum	469	U	R<U<N	311
606	TZFG139	Bifidobacterium longum	339	U	R<U<N	396
607	TZFG140	Bifidobacterium longum	407	U	R<U<N	540
608	TZFG141	Bifidobacterium longum	233	U	R<U<N	147
609	TZFG142	Bifidobacterium longum	774	U	R<U<N	244
610	TZFG143	Bifidobacterium longum	0	R	R<U<N	132
611	TZFG144	Bifidobacterium longum	575	U	R<U<N	284
612	TZFG145	Bifidobacterium longum	493	U	R<U<N	35
613	TZFG146	Bifidobacterium longum	213	U	R<U<N	326
614	TZFG147	Bifidobacterium longum	347	U	R<U<N	18
615	TZFG148	Bifidobacterium longum	366	R	R<U<N	139
616	TZFG149	Bifidobacterium longum	0	U	R<U<N	183
617	TZFG150	Bifidobacterium longum	0	U	R<U<N	193
618	TZFG151	Bifidobacterium longum	273	U	R<U<N	196
619	TZFG152	Bifidobacterium longum	550	U	R<U<N	259
620	TZFG153	Bifidobacterium longum	670	U	R<U<N	341
621	TZFG154	Bifidobacterium longum	628	U	R<U<N	99
622	TZFG155	Bifidobacterium longum	0	U	R<U<N	182
623	TZFG156	Bifidobacterium longum	174	U	R<U<N	390
624	TZFG157	Bifidobacterium longum	0	U	R<U<N	228
625	TZFG158	Bifidobacterium longum	0	U	R<U<N	290
626	TZFG159	Bifidobacterium longum	164	U	R<U<N	22
627	TZFG160	Bifidobacterium longum	583	U	R<U<N	117
628	TZFG161	Bifidobacterium longum	625	U	R<U<N	257
629	TZFG162	Bifidobacterium longum	167	U	R<U<N	79
630	TZFG163	Bifidobacterium longum	0	U	R<U<N	377
631	TZFG164	Bifidobacterium longum	199	U	R<U<N	786
632	TZFG165	Bifidobacterium longum	247	U	R<U<N	509
633	TZFG166	Bifidobacterium longum	155	U	R<U<N	212
634	TZFG167	Bifidobacterium longum	209	R	R<U<N	263
635	TZFG168	Bifidobacterium longum	217	U	R<U<N	481
636	TZFG169	Bifidobacterium longum	293	U	R<U<N	534
637	TZFG170	Bifidobacterium longum	0	U	R<U<N	137
638	TZFG171	Bifidobacterium longum	0	U	R<U<N	218
639	TZFG172	Bifidobacterium longum	0	U	R<U<N	771
640	TZFG173	Bifidobacterium longum	524	U	R<U<N	785
641	TZFG174	Bifidobacterium longum	0	R	R<U<N	617
642	TZFG175	Bifidobacterium longum	0	R	R<U<N	698
643	TZFG176	Bifidobacterium longum	269	U	R<U<N	659
644	TZFG177	Bifidobacterium longum	0	R	R<U<N	671
645	TZFG178	Bifidobacterium longum	517	U	R<U<N	506
646	TZFG179	Bifidobacterium longum	210	R	R<U<N	679
647	TZFG180	Bifidobacterium longum	236	U	R<U<N	630
648	TZFG181	Bifidobacterium longum	258	U	R<U<N	604
649	TZFG182	Bifidobacterium longum	202	U	R<U<N	507
650	TZFG183	Bifidobacterium longum	0	U	R<U<N	486
651	TZFG184	Bifidobacterium longum	0	U	R<U<N	702
652	TZFG185	Bifidobacterium longum	416	U	R<U<N	570
653	TZFG186	Bifidobacterium longum	722	U	R<U<N	764
654	TZFG187	Bifidobacterium longum	284	U	R<U<N	685
655	TZFG188	Bifidobacterium longum	287	U	R<U<N	718
656	TZFG189	Bifidobacterium longum	0	U	R<U<N	638
657	TZFG190	Bifidobacterium longum	257	U	R<U<N	660
658	TZFG191	Bifidobacterium longum	0	R	R<U<N	699
659	TZFG192	Bifidobacterium longum	0	U	R<U<N	741
660	TZFG193	Bifidobacterium longum	0	U	R<U<N	769
661	TZFG194	Bifidobacterium longum	309	U	R<U<N	721
662	TZFG195	Bifidobacterium longum	430	U	R<U<N	690
663	TZFG196	Bifidobacterium longum	617	R	R<U<N	748
664	TZFG197	Bifidobacterium longum	0	U	R<U<N	647
665	TZFG198	Bifidobacterium longum	0	U	R<U<N	30
666	TZFG199	Bifidobacterium longum	0	U	R<U<N	676
667	TZFG200	Bifidobacterium longum	502	U	R<U<N	684
668	TZFG201	Bifidobacterium longum	698	U	R<U<N	233
669	TZFG202	Bifidobacterium longum	0	U	R<U<N	762
670	TZFG203	Bifidobacterium longum	156	U	R<U<N	681
671	TZFG204	Bifidobacterium longum	162	U	R<U<N	773
672	TZFG205	Bifidobacterium longum	228	U	R<U<N	733
673	TZFG206	Bifidobacterium longum	256	U	R<U<N	715
674	TZFG207	Bifidobacterium longum	303	U	R<U<N	724
675	TZFG208	Bifidobacterium longum	0	U	R<U<N	42
676	TZFG209	Bifidobacterium longum	191	U	R<U<N	407
677	TZFG210	Bifidobacterium longum	160	U	R<U<N	547
678	TZFG211	Bifidobacterium longum	0	U	R<U<N	556
679	TZFG212	Bifidobacterium longum	193	U	R<U<N	677
680	TZFG213	Bifidobacterium longum	0	U	R<U<N	502
681	TZFG214	Bifidobacterium longum	0	U	R<U<N	591
682	TZFG215	Bifidobacterium longum	237	U	R<U<N	672
683	TZFG216	Bifidobacterium longum	514	U	R<U<N	90
684	TZFG217	Bifidobacterium longum	222	U	R<U<N	586
685	TZFG218	Bifidobacterium longum	207	R	R<U<N	703
686	TZFG219	Bifidobacterium longum	766	U	R<U<N	394
687	TZFG220	Bifidobacterium longum	180	U	R<U<N	471
688	TZFG221	Bifidobacterium longum	0	U	R<U<N	605
689	TZFG222	Bifidobacterium longum	216	U	R<U<N	756
690	TZFG223	Bifidobacterium longum	204	U	R<U<N	480
691	TZFG224	Bifidobacterium longum	244	U	R<U<N	673
692	TZFG225	Bifidobacterium longum	263	R	R<U<N	734
693	TZFG226	Bifidobacterium longum	224	U	R<U<N	296
694	TZFG227	Bifidobacterium longum	239	U	R<U<N	308
695	TZFG228	Bifidobacterium longum	0	U	R<U<N	51
696	TZFG229	Bifidobacterium longum	172	U	R<U<N	543
697	TZFG230	Bifidobacterium longum	488	U	R<U<N	692
698	TZFG231	Bifidobacterium longum	0	U	R<U<N	520
699	TZFG232	Bifidobacterium longum	179	U	R<U<N	768
700	TZFG233	Bifidobacterium longum	154	U	R<U<N	527
701	TZFG234	Bifidobacterium longum	0	U	R<U<N	755
702	TZFG235	Bifidobacterium longum	0	R	R<U<N	487
703	TZFG236	Bifidobacterium longum	349	U	R<U<N	695
704	TZFG237	Bifidobacterium longum	0	U	R<U<N	739
705	TZFG238	Bifidobacterium longum	0	U	R<U<N	500
706	TZFG239	Bifidobacterium longum	0	U	R<U<N	706
707	TZFG240	Bifidobacterium longum	0	U	R<U<N	622
708	TZFG241	Bifidobacterium longum	0	U	R<U<N	774
709	TZFG242	Bifidobacterium longum	0	U	R<U<N	624
710	TZFG243	Bifidobacterium longum	0	U	R<U<N	701
711	TZFG244	Bifidobacterium longum	0	U	R<U<N	716
712	TZFG245	Bifidobacterium longum	0	U	R<U<N	531
713	TZFG246	Bifidobacterium longum	329	U	R<U<N	641
714	TZFG247	Bifidobacterium longum	541	U	R<U<N	782
715	TZFG248	Bifidobacterium longum	0	U	R<U<N	572
716	TZFG249	Bifidobacterium longum	0	R	R<U<N	757
717	TZFG250	Bifidobacterium longum	0	U	R<U<N	537
718	TZFG251	Bifidobacterium longum	0	U	R<U<N	616
719	TZFG252	Bifidobacterium longum	338	U	R<U<N	501
720	TZFG253	Bifidobacterium longum	260	U	R<U<N	712
721	TZFG254	Bifidobacterium longum	254	U	R<U<N	529
722	TZFG255	Bifidobacterium longum	0	U	R<U<N	574
723	TZFG256	Bifidobacterium longum	0	R	R<U<N	781
724	TZFG257	Bifidobacterium longum	0	R	R<U<N	693
725	TZFG258	Bifidobacterium longum	361	R	R<U<N	694
726	TZFG259	Bifidobacterium longum	0	R	R<U<N	689
727	TZFG260	Bifidobacterium longum	183	U	R<U<N	116
728	TZFG261	Bifidobacterium longum	0	U	R<U<N	626
729	TZFG262	Bifidobacterium longum	646	U	R<U<N	737
730	TZFG263	Bifidobacterium longum	0	R	R<U<N	736
731	TZFG264	Bifidobacterium longum	400	U	R<U<N	559
732	TZFG265	Bifidobacterium longum	598	U	R<U<N	584
733	TZFG266	Bifidobacterium longum	0	R	R<U<N	483
734	TZFG267	Bifidobacterium longum	398	R	R<U<N	590
735	TZFG268	Bifidobacterium longum	0	U	R<U<N	644
736	TZFG269	Bifidobacterium longum	0	R	R<U<N	709
737	TZFG270	Bifidobacterium longum	176	R	R<U<N	557
738	TZFG271	Bifidobacterium longum	0	R	R<U<N	546
739	TZFG272	Bifidobacterium longum	0	R	R<U<N	569
740	TZFG273	Bifidobacterium longum	190	R	R<U<N	750
741	TZFG274	Bifidobacterium longum	0	U	R<U<N	746
742	TZFG275	Bifidobacterium longum	0	U	R<U<N	726
743	TZFG276	Bifidobacterium longum	285	U	R<U<N	742
744	TZFG277	Bifidobacterium longum	0	U	R<U<N	776
745	TZFG278	Bifidobacterium longum	0	U	R<U<N	650
746	TZFG279	Bifidobacterium longum	143	U	R<U<N	675
747	TZFG280	Bifidobacterium longum	0	U	R<U<N	484
748	TZFG281	Bifidobacterium longum	225	U	R<U<N	779
749	TZFG282	Bifidobacterium longum	425	U	R<U<N	730
750	TZFG283	Bifidobacterium longum	0	R	R<U<N	642
751	TZFG284	Bifidobacterium longum	0	U	R<U<N	722
752	TZFG285	Bifidobacterium longum	527	U	R<U<N	758
753	TZFG286	Bifidobacterium longum	150	U	R<U<N	478
754	TZFG287	Bifidobacterium longum	157	R	R<U<N	717
755	TZFG288	Bifidobacterium longum	342	U	R<U<N	549
756	TZFG289	Bifidobacterium longum	435	R	R<U<N	571
757	TZFG291	Bifidobacterium longum	0	R	R<U<N	462
758	TZFG292	Bifidobacterium longum	0	R	R<U<N	654
759	TZFG293	Bifidobacterium longum	0	R	R<U<N	661
760	TZFG294	Bifidobacterium longum	253	R	R<U<N	784
761	TZFG295	Bifidobacterium longum	0	R	R<U<N	494
762	TZFG296	Bifidobacterium longum	0	R	R<U<N	656
763	TZFG297	Bifidobacterium longum	0	R	R<U<N	83
764	TZFG298	Bifidobacterium longum	0	U	R<U<N	772
765	TZFG299	Bifidobacterium longum	0	R	R<U<N	121
766	TZFG300	Bifidobacterium longum	631	R	R<U<N	767
767	TZFG301	Bifidobacterium longum	0	R	R<U<N	688
768	TZFG302	Bifidobacterium longum	282	R	R<U<N	669
769	TZFG303	Bifidobacterium longum	0	R	R<U<N	747
770	TZFG304	Bifidobacterium longum	0	R	R<U<N	580
771	TZFG305	Bifidobacterium longum	211	R	R<U<N	783
772	TZFG306	Bifidobacterium longum	0	R	R<U<N	577
773	TZFG307	Bifidobacterium longum	0	R	R<U<N	744
774	TZFG308	Bifidobacterium longum	0	R	R<U<N	200
775	TZFG309	Bifidobacterium longum	163	U	R<U<N	596
776	TZFG310	Bifidobacterium longum	0	R	R<U<N	763
777	TZFG311	Bifidobacterium longum	290	R	R<U<N	558
778	TZFG312	Bifidobacterium longum	353	U	R<U<N	625
779	TZFG313	Bifidobacterium longum	0	R	R<U<N	664
780	TZFG314	Bifidobacterium longum	272	R	R<U<N	214
781	TZFG315	Bifidobacterium longum	0	R	R<U<N	754
782	TZFG316	Bifidobacterium longum	0	R	R<U<N	573
783	TZFG317	Bifidobacterium longum	0	R	R<U<N	728
784	TZFG318	Bifidobacterium longum	0	U	R<U<N	278
785	TZFG319	Bifidobacterium longum	0	R	R<U<N	262
786	TZFG320	Bifidobacterium longum	446	R	R<U<N	731
787	HV001	Oscillibacter uncl.	665	NL	R<U<N	579
788	HV002	Oscillibacter uncl.	763	NL	R<U<N	634
789	HV003	Oscillibacter uncl.	491	NL	R<U<N	639
790	HV004	Oscillibacter uncl.	748	NL	R<U<N	418
791	HV005	Oscillibacter uncl.	389	NL	R<U<N	575
792	HV006	Oscillibacter uncl.	371	NL	R<U<N	410
793	HV007	Oscillibacter uncl.	762	NL	R<U<N	449
794	HV008	Oscillibacter uncl.	576	NL	R<U<N	370
795	HV009	Oscillibacter uncl.	440	NL	R<U<N	89
796	HV011	Oscillibacter uncl.	321	NL	R<U<N	479
797	HV012	Oscillibacter uncl.	738	NL	R<U<N	176
798	HV013	Oscillibacter uncl.	749	NL	R<U<N	169
799	HV014	Oscillibacter uncl.	511	NL	R<U<N	191
800	HV015	Oscillibacter uncl.	627	NL	R<U<N	361
801	HV016	Oscillibacter uncl.	580	NL	R<U<N	538
802	HV017	Oscillibacter uncl.	556	NL	R<U<N	153
803	HV018	Oscillibacter uncl.	737	NL	R<U<N	490
804	HV019	Oscillibacter uncl.	674	NL	R<U<N	312
805	HV020	Oscillibacter uncl.	536	NL	R<U<N	125
806	HV021	Oscillibacter uncl.	125	NL	R<U<N	127
807	HV022	Oscillibacter uncl.	468	NL	R<U<N	268
808	HV023	Oscillibacter uncl.	439	NL	R<U<N	332
809	HV024	Oscillibacter uncl.	523	NL	R<U<N	469
810	HV026	Oscillibacter uncl.	350	NL	R<U<N	206
811	HV027	Oscillibacter uncl.	351	NL	R<U<N	334
812	HV028	Oscillibacter uncl.	499	NL	R<U<N	91
813	HV029	Oscillibacter uncl.	656	NL	R<U<N	293
814	HV030	Oscillibacter uncl.	719	NL	R<U<N	381
815	HV031	Oscillibacter uncl.	219	NL	R<U<N	151
816	HV032	Oscillibacter uncl.	348	NL	R<U<N	154
817	HV033	Oscillibacter uncl.	406	NL	R<U<N	342
818	HV034	Oscillibacter uncl.	0	NL	R<U<N	775
819	HV035	Oscillibacter uncl.	0	NL	R<U<N	23
820	HV036	Oscillibacter uncl.	0	NL	R<U<N	441
821	HV037	Oscillibacter uncl.	720	NL	R<U<N	28
822	HV038	Oscillibacter uncl.	667	NL	R<U<N	185
823	HV039	Oscillibacter uncl.	444	NL	R<U<N	282
824	HV041	Oscillibacter uncl.	552	NL	R<U<N	155
825	HV042	Oscillibacter uncl.	732	NL	R<U<N	112
826	HV043	Oscillibacter uncl.	334	NL	R<U<N	598
827	HV044	Oscillibacter uncl.	395	NL	R<U<N	11
828	HV045	Oscillibacter uncl.	87	NL	R<U<N	173
829	HV046	Oscillibacter uncl.	508	NL	R<U<N	303
830	HV047	Oscillibacter uncl.	418	NL	R<U<N	627
831	HV048	Oscillibacter uncl.	484	NL	R<U<N	362
832	HV049	Oscillibacter uncl.	198	NL	R<U<N	683
833	HV050	Oscillibacter uncl.	527	NL	R<U<N	9
834	HV051	Oscillibacter uncl.	410	NL	R<U<N	319
835	HV052	Oscillibacter uncl.	652	NL	R<U<N	72
836	HV053	Oscillibacter uncl.	375	NL	R<U<N	409
837	HV054	Oscillibacter uncl.	92	NL	R<U<N	324
838	HV055	Oscillibacter uncl.	495	NL	R<U<N	404
839	HV056	Oscillibacter uncl.	525	NL	R<U<N	439
840	HV057	Oscillibacter uncl.	233	NL	R<U<N	551
841	HV058	Oscillibacter uncl.	184	NL	R<U<N	417
842	HV059	Oscillibacter uncl.	561	NL	R<U<N	239
843	HV060	Oscillibacter uncl.	585	NL	R<U<N	242
844	HV061	Oscillibacter uncl.	600	NL	R<U<N	378
845	HV062	Oscillibacter uncl.	134	NL	R<U<N	403
846	HV063	Oscillibacter uncl.	496	NL	R<U<N	243
847	HV064	Oscillibacter uncl.	736	NL	R<U<N	1
848	HV065	Oscillibacter uncl.	372	NL	R<U<N	663
849	HV067	Oscillibacter uncl.	0	NL	R<U<N	26
850	HV068	Oscillibacter uncl.	611	NL	R<U<N	159
851	HV069	Oscillibacter uncl.	287	NL	R<U<N	406
852	HV071	Oscillibacter uncl.	680	NL	R<U<N	456
853	HV072	Oscillibacter uncl.	312	NL	R<U<N	470
854	HV073	Oscillibacter uncl.	596	NL	R<U<N	56
855	HV074	Oscillibacter uncl.	638	NL	R<U<N	250
856	HV075	Oscillibacter uncl.	473	NL	R<U<N	135
857	HV076	Oscillibacter uncl.	462	NL	R<U<N	283
858	HV077	Oscillibacter uncl.	341	NL	R<U<N	600
859	HV078	Oscillibacter uncl.	396	NL	R<U<N	564
860	HV080	Oscillibacter uncl.	297	NL	R<U<N	682
861	HV081	Oscillibacter uncl.	668	NL	R<U<N	374
862	HV083	Oscillibacter uncl.	624	NL	R<U<N	720
863	HV085	Oscillibacter uncl.	524	NL	R<U<N	269
864	HV087	Oscillibacter uncl.	237	NL	R<U<N	542
865	HV088	Oscillibacter uncl.	0	NL	R<U<N	58
866	HV089	Oscillibacter uncl.	108	NL	R<U<N	349
867	HV090	Oscillibacter uncl.	0	NL	R<U<N	148
868	HV091	Oscillibacter uncl.	497	NL	R<U<N	272
869	HV092	Oscillibacter uncl.	604	NL	R<U<N	220
870	HV093	Oscillibacter uncl.	641	NL	R<U<N	436
871	HV094	Oscillibacter uncl.	609	NL	R<U<N	670
872	HV095	Oscillibacter uncl.	772	NL	R<U<N	5
873	HV096	Oscillibacter uncl.	313	NL	R<U<N	691
874	HV100	Oscillibacter uncl.	276	NL	R<U<N	467
875	HV101	Oscillibacter uncl.	614	NL	R<U<N	19
876	HV102	Oscillibacter uncl.	384	NL	R<U<N	740
877	HV103	Oscillibacter uncl.	734	NL	R<U<N	130
878	HV104	Oscillibacter uncl.	333	NL	R<U<N	188
879	HV105	Oscillibacter uncl.	515	NL	R<U<N	62
880	HV106	Oscillibacter uncl.	706	NL	R<U<N	432
881	HV107	Oscillibacter uncl.	212	NL	R<U<N	649
882	HV108	Oscillibacter uncl.	128	NL	R<U<N	666
883	HV109	Oscillibacter uncl.	671	NL	R<U<N	704
884	HV110	Oscillibacter uncl.	498	NL	R<U<N	299
885	HV111	Oscillibacter uncl.	635	NL	R<U<N	209
886	HV112	Oscillibacter uncl.	757	NL	R<U<N	426
887	HV113	Oscillibacter uncl.	367	NL	R<U<N	265
888	HV114	Oscillibacter uncl.	393	NL	R<U<N	170
889	HV115	Oscillibacter uncl.	190	NL	R<U<N	187
890	HV116	Oscillibacter uncl.	545	NL	R<U<N	140
891	HV117	Oscillibacter uncl.	530	NL	R<U<N	122
892	HV119	Oscillibacter uncl.	469	NL	R<U<N	594
893	HV120	Oscillibacter uncl.	647	NL	R<U<N	128
894	HV121	Oscillibacter uncl.	0	NL	R<U<N	655
895	HV122	Oscillibacter uncl.	294	NL	R<U<N	138
896	HV123	Oscillibacter uncl.	662	NL	R<U<N	359
897	HV124	Oscillibacter uncl.	415	NL	R<U<N	13
898	HV126	Oscillibacter uncl.	307	NL	R<U<N	264
899	HV127	Oscillibacter uncl.	637	NL	R<U<N	325
900	HV128	Oscillibacter uncl.	708	NL	R<U<N	88
901	HV129	Oscillibacter uncl.	646	NL	R<U<N	464
902	HV130	Oscillibacter uncl.	0	NL	R<U<N	261
903	HV131	Oscillibacter uncl.	685	NL	R<U<N	337
904	HV132	Oscillibacter uncl.	517	NL	R<U<N	40
905	HV133	Oscillibacter uncl.	292	NL	R<U<N	133
906	HV134	Oscillibacter uncl.	553	NL	R<U<N	566
907	HV135	Oscillibacter uncl.	119	NL	R<U<N	687
908	HV136	Oscillibacter uncl.	693	NL	R<U<N	12
909	HV137	Oscillibacter uncl.	569	NL	R<U<N	17
910	HV138	Oscillibacter uncl.	617	NL	R<U<N	73
911	HV139	Oscillibacter uncl.	463	NL	R<U<N	255
912	HV140	Oscillibacter uncl.	554	NL	R<U<N	249
913	HV141	Oscillibacter uncl.	573	NL	R<U<N	388
914	HV142	Oscillibacter uncl.	521	NL	R<U<N	54
915	HV144	Oscillibacter uncl.	660	NL	R<U<N	433
916	HV146	Oscillibacter uncl.	474	NL	R<U<N	78
917	HV147	Oscillibacter uncl.	729	NL	R<U<N	350
918	HV148	Oscillibacter uncl.	551	NL	R<U<N	103
919	HV149	Oscillibacter uncl.	390	NL	R<U<N	442
920	HV150	Oscillibacter uncl.	707	NL	R<U<N	203
921	HV151	Oscillibacter uncl.	91	NL	R<U<N	313
922	HV152	Oscillibacter uncl.	445	NL	R<U<N	175
923	HV153	Oscillibacter uncl.	251	NL	R<U<N	273
924	HV154	Oscillibacter uncl.	651	NL	R<U<N	358
925	HV155	Oscillibacter uncl.	568	NL	R<U<N	429
926	HV157	Oscillibacter uncl.	643	NL	R<U<N	178
927	HV158	Oscillibacter uncl.	510	NL	R<U<N	49
928	HV159	Oscillibacter uncl.	713	NL	R<U<N	336
929	HV160	Oscillibacter uncl.	509	NL	R<U<N	53
930	HV161	Oscillibacter uncl.	501	NL	R<U<N	391
931	HV162	Oscillibacter uncl.	761	NL	R<U<N	385
932	HV163	Oscillibacter uncl.	427	NL	R<U<N	475
933	HV164	Oscillibacter uncl.	293	NL	R<U<N	82
934	HV165	Oscillibacter uncl.	535	NL	R<U<N	368
935	HV166	Oscillibacter uncl.	502	NL	R<U<N	258
936	HV167	Oscillibacter uncl.	764	NL	R<U<N	451
937	HV168	Oscillibacter uncl.	726	NL	R<U<N	120
938	HV169	Oscillibacter uncl.	673	NL	R<U<N	431
939	HV170	Oscillibacter uncl.	120	NL	R<U<N	37
940	HV172	Oscillibacter uncl.	587	NL	R<U<N	205
941	HV173	Oscillibacter uncl.	0	NL	R<U<N	307
942	HV174	Oscillibacter uncl.	0	NL	R<U<N	465
943	HV175	Oscillibacter uncl.	442	NL	R<U<N	495
944	HV176	Oscillibacter uncl.	218	NL	R<U<N	310
945	HV177	Oscillibacter uncl.	361	NL	R<U<N	515
946	HV180	Oscillibacter uncl.	298	NL	R<U<N	440
947	HV181	Oscillibacter uncl.	714	NL	R<U<N	115
948	HV182	Oscillibacter uncl.	203	NL	R<U<N	353
949	HV183	Oscillibacter uncl.	449	NL	R<U<N	765
950	HV184	Oscillibacter uncl.	727	NL	R<U<N	6
951	HV185	Oscillibacter uncl.	560	NL	R<U<N	503
952	HV186	Oscillibacter uncl.	558	NL	R<U<N	8
953	HV187	Oscillibacter uncl.	464	NL	R<U<N	408
954	HV188	Oscillibacter uncl.	541	NL	R<U<N	588
955	HV189	Oscillibacter uncl.	574	NL	R<U<N	61
956	HV190	Oscillibacter uncl.	522	NL	R<U<N	300
957	HV191	Oscillibacter uncl.	478	NL	R<U<N	142
958	HV192	Oscillibacter uncl.	383	NL	R<U<N	52
959	HV193	Oscillibacter uncl.	724	NL	R<U<N	443
960	HV194	Oscillibacter uncl.	121	NL	R<U<N	143
961	HV195	Oscillibacter uncl.	533	NL	R<U<N	69
962	HV196	Oscillibacter uncl.	728	NL	R<U<N	202
963	HV197	Oscillibacter uncl.	636	NL	R<U<N	316
964	HV198	Oscillibacter uncl.	756	NL	R<U<N	266
965	HV199	Oscillibacter uncl.	752	NL	R<U<N	612
966	HV200	Oscillibacter uncl.	697	NL	R<U<N	697
967	HV201	Oscillibacter uncl.	353	NL	R<U<N	41
968	HV202	Oscillibacter uncl.	712	NL	R<U<N	450
969	HV203	Oscillibacter uncl.	599	NL	R<U<N	104
970	HV204	Oscillibacter uncl.	754	NL	R<U<N	237
971	HV205	Oscillibacter uncl.	443	NL	R<U<N	398
972	HV207	Oscillibacter uncl.	269	NL	R<U<N	186
973	HV208	Oscillibacter uncl.	634	NL	R<U<N	204
974	HV209	Oscillibacter uncl.	457	NL	R<U<N	224
975	HV210	Oscillibacter uncl.	691	NL	R<U<N	168
976	HV211	Oscillibacter uncl.	253	NL	R<U<N	372
977	HV212	Oscillibacter uncl.	539	NL	R<U<N	3
978	HV213	Oscillibacter uncl.	612	NL	R<U<N	322
979	HV214	Oscillibacter uncl.	721	NL	R<U<N	98
980	HV215	Oscillibacter uncl.	420	NL	R<U<N	338
981	HV216	Oscillibacter uncl.	424	NL	R<U<N	412
982	HV217	Oscillibacter uncl.	750	NL	R<U<N	453
983	HV218	Oscillibacter uncl.	352	NL	R<U<N	171
984	HV219	Oscillibacter uncl.	775	NL	R<U<N	301
985	HV220	Oscillibacter uncl.	325	NL	R<U<N	446
986	HV221	Oscillibacter uncl.	214	NL	R<U<N	645
987	HV223	Oscillibacter uncl.	289	NL	R<U<N	129
988	HV224	Oscillibacter uncl.	562	NL	R<U<N	489
989	HV226	Oscillibacter uncl.	620	NL	R<U<N	180
990	HV228	Oscillibacter uncl.	317	NL	R<U<N	232
991	HV229	Oscillibacter uncl.	278	NL	R<U<N	413
992	HV230	Oscillibacter uncl.	148	NL	R<U<N	414
993	HV232	Oscillibacter uncl.	438	NL	R<U<N	386
994	HV233	Oscillibacter uncl.	422	NL	R<U<N	477
995	HV234	Oscillibacter uncl.	355	NL	R<U<N	55
996	HV235	Oscillibacter uncl.	742	NL	R<U<N	668
997	HV236	Oscillibacter uncl.	564	NL	R<U<N	87
998	HV237	Oscillibacter uncl.	628	NL	R<U<N	335
999	HV240	Oscillibacter uncl.	778	NL	R<U<N	713
1000	HV241	Oscillibacter uncl.	284	NL	R<U<N	172
1001	HV242	Oscillibacter uncl.	151	NL	R<U<N	101
1002	HV243	Oscillibacter uncl.	740	NL	R<U<N	195
1003	HV244	Oscillibacter uncl.	571	NL	R<U<N	29
1004	HV245	Oscillibacter uncl.	514	NL	R<U<N	70
1005	HV246	Oscillibacter uncl.	745	NL	R<U<N	289
1006	HV247	Oscillibacter uncl.	460	NL	R<U<N	340
1007	HV248	Oscillibacter uncl.	303	NL	R<U<N	165
1008	HV249	Oscillibacter uncl.	494	NL	R<U<N	217
1009	HV251	Oscillibacter uncl.	534	NL	R<U<N	105
1010	HV252	Oscillibacter uncl.	386	NL	R<U<N	277
1011	HV254	Oscillibacter uncl.	316	NL	R<U<N	225
1012	HV256	Oscillibacter uncl.	566	NL	R<U<N	107
1013	HV257	Oscillibacter uncl.	465	NL	R<U<N	279
1014	HV258	Oscillibacter uncl.	547	NL	R<U<N	315
1015	HV259	Oscillibacter uncl.	156	NL	R<U<N	492
1016	HV260	Oscillibacter uncl.	477	NL	R<U<N	199
1017	HV261	Oscillibacter uncl.	759	NL	R<U<N	234
1018	HV262	Oscillibacter uncl.	623	NL	R<U<N	251
1019	HV263	Oscillibacter uncl.	154	NL	R<U<N	131
1020	HV265	Oscillibacter uncl.	416	NL	R<U<N	64
1021	HV266	Oscillibacter uncl.	555	NL	R<U<N	246
1022	HV267	Oscillibacter uncl.	493	NL	R<U<N	306
1023	HV269	Oscillibacter uncl.	621	NL	R<U<N	113
1024	HV270	Oscillibacter uncl.	594	NL	R<U<N	395
1025	HV271	Oscillibacter uncl.	584	NL	R<U<N	118
1026	HV272	Oscillibacter uncl.	0	NL	R<U<N	226
1027	HV273	Oscillibacter uncl.	452	NL	R<U<N	567
1028	HV274	Oscillibacter uncl.	544	NL	R<U<N	493
1029	HV276	Oscillibacter uncl.	755	NL	R<U<N	613
1030	HV277	Oscillibacter uncl.	183	NL	R<U<N	145
1031	HV279	Oscillibacter uncl.	741	NL	R<U<N	302
1032	HV280	Oscillibacter uncl.	703	NL	R<U<N	428
1033	HV282	Oscillibacter uncl.	472	NL	R<U<N	67
1034	HV283	Oscillibacter uncl.	694	NL	R<U<N	447
1035	HV285	Oscillibacter uncl.	246	NL	R<U<N	629
1036	HV286	Oscillibacter uncl.	506	NL	R<U<N	222
1037	HV287	Oscillibacter uncl.	311	NL	R<U<N	223
1038	HV288	Oscillibacter uncl.	323	NL	R<U<N	438
1039	HV290	Oscillibacter uncl.	688	NL	R<U<N	454
1040	HV292	Oscillibacter uncl.	705	NL	R<U<N	653
1041	HV293	Oscillibacter uncl.	487	NL	R<U<N	729
1042	HV294	Oscillibacter uncl.	687	NL	R<U<N	518
1043	HV295	Oscillibacter uncl.	642	NL	R<U<N	705
1044	HV296	Oscillibacter uncl.	458	NL	R<U<N	466
1045	HV297	Oscillibacter uncl.	567	NL	R<U<N	124
1046	HV298	Oscillibacter uncl.	586	NL	R<U<N	192
1047	HV299	Oscillibacter uncl.	268	NL	R<U<N	488
1048	HV300	Oscillibacter uncl.	110	NL	R<U<N	304
1049	HV301	Oscillibacter uncl.	446	NL	R<U<N	532
1050	HV302	Oscillibacter uncl.	601	NL	R<U<N	21
1051	HV304	Oscillibacter uncl.	644	NL	R<U<N	323
1052	HV305	Oscillibacter uncl.	559	NL	R<U<N	619
1053	HV306	Oscillibacter uncl.	744	NL	R<U<N	24
1054	HV307	Oscillibacter uncl.	271	NL	R<U<N	102
1055	HV308	Oscillibacter uncl.	633	NL	R<U<N	25
1056	HV309	Oscillibacter uncl.	138	NL	R<U<N	146
1057	HV310	Oscillibacter uncl.	343	NL	R<U<N	593
1058	HV313	Oscillibacter uncl.	582	NL	R<U<N	583
1059	HV314	Oscillibacter uncl.	479	NL	R<U<N	603
1060	HV315	Oscillibacter uncl.	302	NL	R<U<N	491
1061	HV316	Oscillibacter uncl.	603	NL	R<U<N	525
1062	HV318	Oscillibacter uncl.	683	NL	R<U<N	400
1063	HV319	Oscillibacter uncl.	583	NL	R<U<N	581
1064	HV320	Oscillibacter uncl.	308	NL	R<U<N	295
1065	HV321	Oscillibacter uncl.	528	NL	R<U<N	383
1066	HV323	Oscillibacter uncl.	336	NL	R<U<N	415
1067	HV324	Oscillibacter uncl.	356	NL	R<U<N	329
1068	HV325	Oscillibacter uncl.	327	NL	R<U<N	330
1069	HV326	Oscillibacter uncl.	330	NL	R<U<N	631
1070	HV327	Oscillibacter uncl.	380	NL	R<U<N	221
1071	HV328	Oscillibacter uncl.	513	NL	R<U<N	719
1072	HV329	Oscillibacter uncl.	414	NL	R<U<N	260
1073	HV330	Oscillibacter uncl.	0	NL	R<U<N	211
1074	HV331	Oscillibacter uncl.	0	NL	R<U<N	294
1075	HV332	Oscillibacter uncl.	664	NL	R<U<N	387
1076	HV333	Oscillibacter uncl.	243	NL	R<U<N	519
1077	HV334	Oscillibacter uncl.	158	NL	R<U<N	333
1078	HV335	Oscillibacter uncl.	681	NL	R<U<N	355
1079	HV336	Oscillibacter uncl.	592	NL	R<U<N	184
1080	HV337	Oscillibacter uncl.	500	NL	R<U<N	318
1081	HV338	Oscillibacter uncl.	204	NL	R<U<N	472
1082	HV339	Oscillibacter uncl.	111	NL	R<U<N	366
1083	HV340	Oscillibacter uncl.	405	NL	R<U<N	463
1084	HV342	Oscillibacter uncl.	538	NL	R<U<N	164
1085	HV343	Oscillibacter uncl.	270	NL	R<U<N	253
1086	HV344	Oscillibacter uncl.	639	NL	R<U<N	161
1087	HV346	Oscillibacter uncl.	595	NL	R<U<N	327
1088	HV347	Oscillibacter uncl.	704	NL	R<U<N	38
1089	HV348	Oscillibacter uncl.	512	NL	R<U<N	45
1090	HV349	Oscillibacter uncl.	676	NL	R<U<N	76
1091	HV350	Oscillibacter uncl.	0	NL	R<U<N	354
1092	HV351	Oscillibacter uncl.	696	NL	R<U<N	352
1093	HV352	Oscillibacter uncl.	450	NL	R<U<N	27
1094	HV353	Oscillibacter uncl.	267	NL	R<U<N	392
1095	HV354	Oscillibacter uncl.	543	NL	R<U<N	423
1096	HV356	Oscillibacter uncl.	373	NL	R<U<N	565
1097	HV357	Oscillibacter uncl.	597	NL	R<U<N	71
1098	HV358	Oscillibacter uncl.	236	NL	R<U<N	297
1099	HV360	Oscillibacter uncl.	589	NL	R<U<N	274
1100	HV361	Oscillibacter uncl.	507	NL	R<U<N	422
1101	HV362	Oscillibacter uncl.	767	NL	R<U<N	496
1102	HV363	Oscillibacter uncl.	598	NL	R<U<N	85
1103	HV364	Oscillibacter uncl.	570	NL	R<U<N	373
1104	HV366	Oscillibacter uncl.	776	NL	R<U<N	411
1105	HV368	Oscillibacter uncl.	531	NL	R<U<N	114
1106	HV369	Oscillibacter uncl.	779	NL	R<U<N	399
1107	HV370	Oscillibacter uncl.	340	NL	R<U<N	508
1108	HV371	Oscillibacter uncl.	575	NL	R<U<N	15
1109	HV372	Oscillibacter uncl.	455	NL	R<U<N	227
1110	HV373	Oscillibacter uncl.	529	NL	R<U<N	163
1111	HV374	Oscillibacter uncl.	520	NL	R<U<N	382
1112	HV375	Oscillibacter uncl.	733	NL	R<U<N	229
1113	HV376	Oscillibacter uncl.	690	NL	R<U<N	197
1114	HV377	Oscillibacter uncl.	346	NL	R<U<N	389
1115	HV378	Oscillibacter uncl.	382	NL	R<U<N	47
1116	HV379	Oscillibacter uncl.	385	NL	R<U<N	444
1117	HV380	Oscillibacter uncl.	519	NL	R<U<N	357
1118	HV382	Oscillibacter uncl.	335	NL	R<U<N	44
1119	HV383	Oscillibacter uncl.	701	NL	R<U<N	48
1120	HV384	Oscillibacter uncl.	306	NL	R<U<N	50
1121	HV385	Oscillibacter uncl.	421	NL	R<U<N	236
1122	HV386	Oscillibacter uncl.	625	NL	R<U<N	16
1123	HV387	Oscillibacter uncl.	434	NL	R<U<N	141
1124	HV388	Oscillibacter uncl.	661	NL	R<U<N	640
1125	HV389	Oscillibacter uncl.	653	NL	R<U<N	31
1126	HV390	Oscillibacter uncl.	453	NL	R<U<N	421
1127	HV391	Oscillibacter uncl.	607	NL	R<U<N	437
1128	HV392	Oscillibacter uncl.	692	NL	R<U<N	68
1129	HV393	Oscillibacter uncl.	314	NL	R<U<N	167
1130	HV394	Oscillibacter uncl.	328	NL	R<U<N	331
1131	HV395	Oscillibacter uncl.	0	NL	R<U<N	177
1132	HV396	Oscillibacter uncl.	171	NL	R<U<N	198
1133	HV397	Oscillibacter uncl.	659	NL	R<U<N	276
1134	HV398	Oscillibacter uncl.	428	NL	R<U<N	427
1135	HV399	Oscillibacter uncl.	548	NL	R<U<N	521
1136	HV400	Oscillibacter uncl.	397	NL	R<U<N	375
1137	HV401	Oscillibacter uncl.	239	NL	R<U<N	652
1138	HV402	Oscillibacter uncl.	699	NL	R<U<N	100
1139	HV403	Oscillibacter uncl.	677	NL	R<U<N	189
1140	HV404	Oscillibacter uncl.	448	NL	R<U<N	216
1141	HV405	Oscillibacter uncl.	771	NL	R<U<N	363
1142	HV406	Oscillibacter uncl.	549	NL	R<U<N	256
1143	HV407	Oscillibacter uncl.	485	NL	R<U<N	179
1144	HV408	Oscillibacter uncl.	716	NL	R<U<N	210
1145	HV409	Oscillibacter uncl.	563	NL	R<U<N	123
1146	HV410	Oscillibacter uncl.	735	NL	R<U<N	152
1147	HV412	Oscillibacter uncl.	666	NL	R<U<N	602
1148	HV413	Oscillibacter uncl.	760	NL	R<U<N	2
1149	HV414	Oscillibacter uncl.	784	NL	R<U<N	474
1150	HV415	Oscillibacter uncl.	715	NL	R<U<N	39
1151	HV416	Oscillibacter uncl.	0	NL	R<U<N	686
1152	HV417	Oscillibacter uncl.	746	NL	R<U<N	513
1153	HV418	Oscillibacter uncl.	376	NL	R<U<N	735
1154	HV419	Oscillibacter uncl.	588	NL	R<U<N	680
1155	HV421	Oscillibacter uncl.	608	NL	R<U<N	753
1156	HV423	Oscillibacter uncl.	417	NL	R<U<N	711
1157	HV424	Oscillibacter uncl.	629	NL	R<U<N	351
1158	HV425	Oscillibacter uncl.	702	NL	R<U<N	473
1159	HV426	Oscillibacter uncl.	684	NL	R<U<N	632
1160	HV427	Oscillibacter uncl.	429	NL	R<U<N	727
1161	HV428	Oscillibacter uncl.	451	NL	R<U<N	106
1162	HV429	Oscillibacter uncl.	675	NL	R<U<N	119
1163	HV430	Oscillibacter uncl.	320	NL	R<U<N	280
1164	HV431	Oscillibacter uncl.	682	NL	R<U<N	231
1165	HV432	Oscillibacter uncl.	619	NL	R<U<N	317
1166	HV433	Oscillibacter uncl.	197	NL	R<U<N	74
1167	HV434	Oscillibacter uncl.	581	NL	R<U<N	504
1168	HV435	Oscillibacter uncl.	486	NL	R<U<N	582
1169	HV436	Oscillibacter uncl.	0	NL	R<U<N	678
1170	HV437	Oscillibacter uncl.	0	NL	R<U<N	544
1171	HV438	Oscillibacter uncl.	650	NL	R<U<N	637
1172	HV439	Oscillibacter uncl.	710	NL	R<U<N	111
1173	HV440	Oscillibacter uncl.	698	NL	R<U<N	759
1174	HV441	Oscillibacter uncl.	100	NL	R<U<N	723
1175	HV442	Oscillibacter uncl.	412	NL	R<U<N	241
1176	HV443	Oscillibacter uncl.	238	NL	R<U<N	568
1177	HV445	Oscillibacter uncl.	686	NL	R<U<N	608
1178	HV446	Oscillibacter uncl.	753	NL	R<U<N	674
1179	HV447	Oscillibacter uncl.	765	NL	R<U<N	725
1180	HV448	Oscillibacter uncl.	482	NL	R<U<N	780
1181	HV449	Oscillibacter uncl.	610	NL	R<U<N	667
1182	HV450	Oscillibacter uncl.	315	NL	R<U<N	458
1183	HV451	Oscillibacter uncl.	124	NL	R<U<N	528
1184	HV452	Oscillibacter uncl.	398	NL	R<U<N	651
1185	HV453	Oscillibacter uncl.	766	NL	R<U<N	710
1186	HV454	Oscillibacter uncl.	181	NL	R<U<N	405
1187	HV455	Oscillibacter uncl.	430	NL	R<U<N	252
1188	HV456	Oscillibacter uncl.	655	NL	R<U<N	749
1189	HV457	Oscillibacter uncl.	518	NL	R<U<N	517
1190	HV458	Oscillibacter uncl.	467	NL	R<U<N	126
1191	HV459	Oscillibacter uncl.	230	NL	R<U<N	235
1192	HV460	Oscillibacter uncl.	631	NL	R<U<N	554
1193	HV461	Oscillibacter uncl.	162	NL	R<U<N	633
1194	HV462	Oscillibacter uncl.	488	NL	R<U<N	157
1195	HV463	Oscillibacter uncl.	400	NL	R<U<N	541
1196	HV464	Oscillibacter uncl.	245	NL	R<U<N	162
1197	HV465	Oscillibacter uncl.	658	NL	R<U<N	281
1198	HV466	Oscillibacter uncl.	718	NL	R<U<N	63
1199	HV467	Oscillibacter uncl.	654	NL	R<U<N	208
1200	HV468	Oscillibacter uncl.	695	NL	R<U<N	344
1201	HV469	Oscillibacter uncl.	436	NL	R<U<N	190
1202	HV470	Oscillibacter uncl.	0	NL	R<U<N	65
1203	HV471	Oscillibacter uncl.	602	NL	R<U<N	482
1204	HV472	Oscillibacter uncl.	369	NL	R<U<N	766
1205	HV473	Oscillibacter uncl.	540	NL	R<U<N	201
1206	HV474	Oscillibacter uncl.	189	NL	R<U<N	553
1207	HV475	Oscillibacter uncl.	299	NL	R<U<N	578
1208	HV476	Oscillibacter uncl.	537	NL	R<U<N	623
1209	HV477	Oscillibacter uncl.	419	NL	R<U<N	533
1210	HV478	Oscillibacter uncl.	480	NL	R<U<N	620
1211	HV479	Oscillibacter uncl.	630	NL	R<U<N	420
1212	HV480	Oscillibacter uncl.	411	NL	R<U<N	601
1213	HV481	Oscillibacter uncl.	678	NL	R<U<N	343
1214	HV482	Oscillibacter uncl.	503	NL	R<U<N	455
1215	HV483	Oscillibacter uncl.	657	NL	R<U<N	607
1216	HV484	Oscillibacter uncl.	163	NL	R<U<N	636
1217	HV485	Oscillibacter uncl.	285	NL	R<U<N	700
1218	HV486	Oscillibacter uncl.	645	NL	R<U<N	10
1219	HV490	Oscillibacter uncl.	283	NL	R<U<N	144
1220	HV491	Oscillibacter uncl.	572	NL	R<U<N	84
1221	HV492	Oscillibacter uncl.	329	NL	R<U<N	468
1222	HV493	Oscillibacter uncl.	318	NL	R<U<N	149
1223	HV494	Oscillibacter uncl.	489	NL	R<U<N	298
1224	HV495	Oscillibacter uncl.	622	NL	R<U<N	36
1225	HV496	Oscillibacter uncl.	711	NL	R<U<N	248
1226	HV498	Oscillibacter uncl.	725	NL	R<U<N	606
1227	HV499	Oscillibacter uncl.	454	NL	R<U<N	110
1228	HV500	Oscillibacter uncl.	365	NL	R<U<N	134
1229	HV501	Oscillibacter uncl.	437	NL	R<U<N	43
1230	HV502	Oscillibacter uncl.	461	NL	R<U<N	238
1231	HV503	Oscillibacter uncl.	459	NL	R<U<N	402
1232	HV506	Oscillibacter uncl.	591	NL	R<U<N	611
1233	HV507	Oscillibacter uncl.	344	NL	R<U<N	166
1234	HV508	Oscillibacter uncl.	272	NL	R<U<N	371
1235	HV509	Oscillibacter uncl.	357	NL	R<U<N	511
1236	HV510	Oscillibacter uncl.	408	NL	R<U<N	614
1237	HV511	Oscillibacter uncl.	409	NL	R<U<N	14
1238	HV512	Oscillibacter uncl.	277	NL	R<U<N	94
1239	HV513	Oscillibacter uncl.	768	NL	R<U<N	561
1240	HV514	Oscillibacter uncl.	669	NL	R<U<N	648
1241	HV515	Oscillibacter uncl.	232	NL	R<U<N	657
1242	HV516	Oscillibacter uncl.	492	NL	R<U<N	643
1243	HV517	Oscillibacter uncl.	377	NL	R<U<N	57
1244	HV518	Oscillibacter uncl.	0	NL	R<U<N	347
1245	HV519	Oscillibacter uncl.	700	NL	R<U<N	136
1246	HV520	Oscillibacter uncl.	126	NL	R<U<N	732
1247	HV521	Oscillibacter uncl.	0	NL	R<U<N	523
1248	HV522	Oscillibacter uncl.	324	NL	R<U<N	292
1249	HV523	Oscillibacter uncl.	679	NL	R<U<N	445
1250	HV524	Oscillibacter uncl.	358	NL	R<U<N	213
1251	HV525	Oscillibacter uncl.	532	NL	R<U<N	562
1252	HV527	Oscillibacter uncl.	689	NL	R<U<N	539
1253	HV530	Oscillibacter uncl.	670	NL	R<U<N	275
1254	HV531	Oscillibacter uncl.	470	NL	R<U<N	393
1255	HV532	Oscillibacter uncl.	332	NL	R<U<N	150
1256	HV533	Oscillibacter uncl.	403	NL	R<U<N	587
1257	HV534	Oscillibacter uncl.	309	NL	R<U<N	245
1258	TZFG001	Oscillibacter uncl.	769	U	R<U<N	369
1259	TZFG002	Oscillibacter uncl.	227	U	R<U<N	770
1260	TZFG003	Oscillibacter uncl.	649	U	R<U<N	589
1261	TZFG004	Oscillibacter uncl.	709	U	R<U<N	745
1262	TZFG005	Oscillibacter uncl.	273	U	R<U<N	743
1263	TZFG006	Oscillibacter uncl.	785	U	R<U<N	215
1264	TZFG007	Oscillibacter uncl.	153	U	R<U<N	476
1265	TZFG008	Oscillibacter uncl.	423	U	R<U<N	497
1266	TZFG009	Oscillibacter uncl.	291	U	R<U<N	752
1267	TZFG010	Oscillibacter uncl.	242	U	R<U<N	708
1268	TZFG011	Oscillibacter uncl.	201	U	R<U<N	778
1269	TZFG012	Oscillibacter uncl.	101	U	R<U<N	505
1270	TZFG013	Oscillibacter uncl.	195	U	R<U<N	761
1271	TZFG014	Oscillibacter uncl.	229	U	R<U<N	512
1272	TZFG015	Oscillibacter uncl.	241	R	R<U<N	550
1273	TZFG016	Oscillibacter uncl.	483	U	R<U<N	552
1274	TZFG017	Oscillibacter uncl.	782	U	R<U<N	646
1275	TZFG018	Oscillibacter uncl.	781	U	R<U<N	777
1276	TZFG020	Oscillibacter uncl.	95	U	R<U<N	560
1277	TZFG021	Oscillibacter uncl.	0	U	R<U<N	658
1278	TZFG022	Oscillibacter uncl.	770	U	R<U<N	751
1279	TZFG024	Oscillibacter uncl.	546	U	R<U<N	514
1280	TZFG025	Oscillibacter uncl.	338	U	R<U<N	610
1281	TZFG026	Oscillibacter uncl.	432	U	R<U<N	516
1282	TZFG027	Oscillibacter uncl.	471	U	R<U<N	60
1283	TZFG028	Oscillibacter uncl.	244	U	R<U<N	77
1284	TZFG029	Oscillibacter uncl.	331	U	R<U<N	365
1285	TZFG030	Oscillibacter uncl.	288	U	R<U<N	707
1286	TZFG031	Oscillibacter uncl.	140	U	R<U<N	738
1287	TZFG032	Oscillibacter uncl.	113	U	R<U<N	345
1288	TZFG033	Oscillibacter uncl.	347	U	R<U<N	397
1289	TZFG034	Oscillibacter uncl.	381	R	R<U<N	760
1290	TZFG035	Oscillibacter uncl.	337	U	R<U<N	665
1291	TZFG036	Oscillibacter uncl.	0	R	R<U<N	498
1292	TZFG037	Oscillibacter uncl.	231	U	R<U<N	230
1293	TZFG038	Oscillibacter uncl.	326	R	R<U<N	535
1294	TZFG039	Oscillibacter uncl.	290	U	R<U<N	618
1295	TZFG040	Oscillibacter uncl.	112	U	R<U<N	367
1296	TZFG041	Oscillibacter uncl.	0	U	R<U<N	419
1297	TZFG042	Oscillibacter uncl.	640	U	R<U<N	376
1298	TZFG043	Oscillibacter uncl.	0	U	R<U<N	548
1299	TZFG044	Oscillibacter uncl.	221	U	R<U<N	459
1300	TZFG045	Oscillibacter uncl.	322	U	R<U<N	254
1301	TZFG046	Oscillibacter uncl.	481	U	R<U<N	364
1302	TZFG047	Oscillibacter uncl.	730	U	R<U<N	96
1303	TZFG048	Oscillibacter uncl.	466	U	R<U<N	524
1304	TZFG049	Oscillibacter uncl.	150	U	R<U<N	285
1305	TZFG050	Oscillibacter uncl.	613	U	R<U<N	321
1306	TZFG051	Oscillibacter uncl.	0	U	R<U<N	448
1307	TZFG052	Oscillibacter uncl.	774	U	R<U<N	499
1308	TZFG053	Oscillibacter uncl.	504	U	R<U<N	615
1309	TZFG054	Oscillibacter uncl.	593	U	R<U<N	401
1310	TZFG055	Oscillibacter uncl.	104	U	R<U<N	59
1311	TZFG056	Oscillibacter uncl.	123	U	R<U<N	270
1312	TZFG057	Oscillibacter uncl.	194	U	R<U<N	595
1313	TZFG058	Oscillibacter uncl.	166	R	R<U<N	288
1314	TZFG059	Oscillibacter uncl.	0	U	R<U<N	536
1315	TZFG060	Oscillibacter uncl.	133	R	R<U<N	555
1316	TZFG061	Oscillibacter uncl.	0	R	R<U<N	563
1317	TZFG062	Oscillibacter uncl.	216	R	R<U<N	92
1318	TZFG063	Oscillibacter uncl.	663	U	R<U<N	286
1319	TZFG064	Oscillibacter uncl.	115	U	R<U<N	4
1320	TZFG065	Oscillibacter uncl.	374	U	R<U<N	66
1321	TZFG066	Oscillibacter uncl.	207	U	R<U<N	219
1322	TZFG067	Oscillibacter uncl.	0	U	R<U<N	320
1323	TZFG068	Oscillibacter uncl.	116	U	R<U<N	86
1324	TZFG070	Oscillibacter uncl.	435	U	R<U<N	360
1325	TZFG071	Oscillibacter uncl.	616	U	R<U<N	33
1326	TZFG072	Oscillibacter uncl.	301	U	R<U<N	384
1327	TZFG073	Oscillibacter uncl.	363	U	R<U<N	174
1328	TZFG074	Oscillibacter uncl.	542	U	R<U<N	20
1329	TZFG075	Oscillibacter uncl.	0	U	R<U<N	346
1330	TZFG076	Oscillibacter uncl.	132	U	R<U<N	109
1331	TZFG077	Oscillibacter uncl.	626	U	R<U<N	424
1332	TZFG078	Oscillibacter uncl.	0	U	R<U<N	356
1333	TZFG079	Oscillibacter uncl.	188	R	R<U<N	95
1334	TZFG080	Oscillibacter uncl.	349	U	R<U<N	435
1335	TZFG081	Oscillibacter uncl.	149	U	R<U<N	271
1336	TZFG082	Oscillibacter uncl.	161	R	R<U<N	485
1337	TZFG083	Oscillibacter uncl.	476	U	R<U<N	348
1338	TZFG084	Oscillibacter uncl.	0	U	R<U<N	379
1339	TZFG085	Oscillibacter uncl.	168	U	R<U<N	181
1340	TZFG086	Oscillibacter uncl.	259	U	R<U<N	662
1341	TZFG087	Oscillibacter uncl.	0	R	R<U<N	267
1342	TZFG088	Oscillibacter uncl.	0	U	R<U<N	714
1343	TZFG089	Oscillibacter uncl.	0	U	R<U<N	425
1344	TZFG090	Oscillibacter uncl.	155	U	R<U<N	597
1345	TZFG091	Oscillibacter uncl.	182	U	R<U<N	32
1346	TZFG092	Oscillibacter uncl.	106	U	R<U<N	510
1347	TZFG093	Oscillibacter uncl.	739	R	R<U<N	81
1348	TZFG094	Oscillibacter uncl.	783	U	R<U<N	621
1349	TZFG095	Oscillibacter uncl.	0	U	R<U<N	328
1350	TZFG097	Oscillibacter uncl.	280	U	R<U<N	461
1351	TZFG098	Oscillibacter uncl.	456	U	R<U<N	158
1352	TZFG099	Oscillibacter uncl.	247	U	R<U<N	305
1353	TZFG100	Oscillibacter uncl.	648	U	R<U<N	7
1354	TZFG101	Oscillibacter uncl.	578	U	R<U<N	592
1355	TZFG102	Oscillibacter uncl.	0	R	R<U<N	46
1356	TZFG103	Oscillibacter uncl.	387	U	R<U<N	80
1357	TZFG104	Oscillibacter uncl.	286	U	R<U<N	291
1358	TZFG105	Oscillibacter uncl.	191	U	R<U<N	416
1359	TZFG106	Oscillibacter uncl.	252	U	R<U<N	430
1360	TZFG107	Oscillibacter uncl.	225	U	R<U<N	34
1361	TZFG108	Oscillibacter uncl.	296	U	R<U<N	108
1362	TZFG109	Oscillibacter uncl.	234	U	R<U<N	156
1363	TZFG110	Oscillibacter uncl.	102	U	R<U<N	460
1364	TZFG111	Oscillibacter uncl.	117	U	R<U<N	240
1365	TZFG112	Oscillibacter uncl.	202	U	R<U<N	287
1366	TZFG113	Oscillibacter uncl.	0	U	R<U<N	530
1367	TZFG114	Oscillibacter uncl.	187	U	R<U<N	609
1368	TZFG115	Oscillibacter uncl.	137	U	R<U<N	314
1369	TZFG116	Oscillibacter uncl.	129	U	R<U<N	585
1370	TZFG117	Oscillibacter uncl.	98	U	R<U<N	628
1371	TZFG118	Oscillibacter uncl.	83	U	R<U<N	380
1372	TZFG119	Oscillibacter uncl.	368	U	R<U<N	452
1373	TZFG120	Oscillibacter uncl.	731	U	R<U<N	160
1374	TZFG121	Oscillibacter uncl.	780	U	R<U<N	526
1375	TZFG122	Oscillibacter uncl.	152	U	R<U<N	457
1376	TZFG123	Oscillibacter uncl.	144	U	R<U<N	576
1377	TZFG124	Oscillibacter uncl.	354	U	R<U<N	247
1378	TZFG125	Oscillibacter uncl.	88	U	R<U<N	599
1379	TZFG126	Oscillibacter uncl.	0	U	R<U<N	93
1380	TZFG127	Oscillibacter uncl.	777	U	R<U<N	696
1381	TZFG128	Oscillibacter uncl.	0	U	R<U<N	75
1382	TZFG129	Oscillibacter uncl.	205	U	R<U<N	545
1383	TZFG130	Oscillibacter uncl.	743	U	R<U<N	194
1384	TZFG131	Oscillibacter uncl.	170	U	R<U<N	207
1385	TZFG132	Oscillibacter uncl.	345	U	R<U<N	522
1386	TZFG133	Oscillibacter uncl.	362	U	R<U<N	635
1387	TZFG134	Oscillibacter uncl.	210	U	R<U<N	339
1388	TZFG135	Oscillibacter uncl.	172	U	R<U<N	434
1389	TZFG136	Oscillibacter uncl.	0	U	R<U<N	97
1390	TZFG137	Oscillibacter uncl.	176	R	R<U<N	309
1391	TZFG138	Oscillibacter uncl.	263	U	R<U<N	311
1392	TZFG139	Oscillibacter uncl.	717	U	R<U<N	396
1393	TZFG140	Oscillibacter uncl.	319	U	R<U<N	540
1394	TZFG141	Oscillibacter uncl.	0	U	R<U<N	147
1395	TZFG142	Oscillibacter uncl.	0	U	R<U<N	244
1396	TZFG143	Oscillibacter uncl.	228	R	R<U<N	132
1397	TZFG144	Oscillibacter uncl.	672	U	R<U<N	284
1398	TZFG145	Oscillibacter uncl.	618	U	R<U<N	35
1399	TZFG146	Oscillibacter uncl.	747	U	R<U<N	326
1400	TZFG147	Oscillibacter uncl.	565	U	R<U<N	18
1401	TZFG148	Oscillibacter uncl.	118	R	R<U<N	139
1402	TZFG149	Oscillibacter uncl.	130	U	R<U<N	183
1403	TZFG150	Oscillibacter uncl.	206	U	R<U<N	193
1404	TZFG151	Oscillibacter uncl.	274	U	R<U<N	196
1405	TZFG152	Oscillibacter uncl.	550	U	R<U<N	259
1406	TZFG153	Oscillibacter uncl.	103	U	R<U<N	341
1407	TZFG154	Oscillibacter uncl.	0	U	R<U<N	99
1408	TZFG155	Oscillibacter uncl.	141	U	R<U<N	182
1409	TZFG156	Oscillibacter uncl.	85	U	R<U<N	390
1410	TZFG157	Oscillibacter uncl.	90	U	R<U<N	228
1411	TZFG158	Oscillibacter uncl.	192	U	R<U<N	290
1412	TZFG159	Oscillibacter uncl.	84	U	R<U<N	22
1413	TZFG160	Oscillibacter uncl.	516	U	R<U<N	117
1414	TZFG161	Oscillibacter uncl.	105	U	R<U<N	257
1415	TZFG162	Oscillibacter uncl.	632	U	R<U<N	79
1416	TZFG163	Oscillibacter uncl.	142	U	R<U<N	377
1417	TZFG164	Oscillibacter uncl.	179	U	R<U<N	786
1418	TZFG165	Oscillibacter uncl.	175	U	R<U<N	509
1419	TZFG166	Oscillibacter uncl.	222	U	R<U<N	212
1420	TZFG167	Oscillibacter uncl.	208	R	R<U<N	263
1421	TZFG168	Oscillibacter uncl.	431	U	R<U<N	481
1422	TZFG169	Oscillibacter uncl.	223	U	R<U<N	534
1423	TZFG170	Oscillibacter uncl.	185	U	R<U<N	137
1424	TZFG171	Oscillibacter uncl.	392	U	R<U<N	218
1425	TZFG172	Oscillibacter uncl.	255	U	R<U<N	771
1426	TZFG173	Oscillibacter uncl.	339	U	R<U<N	785
1427	TZFG174	Oscillibacter uncl.	160	R	R<U<N	617
1428	TZFG175	Oscillibacter uncl.	127	R	R<U<N	698
1429	TZFG176	Oscillibacter uncl.	751	U	R<U<N	659
1430	TZFG177	Oscillibacter uncl.	97	R	R<U<N	671
1431	TZFG178	Oscillibacter uncl.	722	U	R<U<N	506
1432	TZFG179	Oscillibacter uncl.	0	R	R<U<N	679
1433	TZFG180	Oscillibacter uncl.	370	U	R<U<N	630
1434	TZFG181	Oscillibacter uncl.	505	U	R<U<N	604
1435	TZFG182	Oscillibacter uncl.	379	U	R<U<N	507
1436	TZFG183	Oscillibacter uncl.	0	U	R<U<N	486
1437	TZFG184	Oscillibacter uncl.	224	U	R<U<N	702
1438	TZFG185	Oscillibacter uncl.	300	U	R<U<N	570
1439	TZFG186	Oscillibacter uncl.	145	U	R<U<N	764
1440	TZFG187	Oscillibacter uncl.	441	U	R<U<N	685
1441	TZFG188	Oscillibacter uncl.	615	U	R<U<N	718
1442	TZFG189	Oscillibacter uncl.	394	U	R<U<N	638
1443	TZFG190	Oscillibacter uncl.	433	U	R<U<N	660
1444	TZFG191	Oscillibacter uncl.	0	R	R<U<N	699
1445	TZFG192	Oscillibacter uncl.	304	U	R<U<N	741
1446	TZFG193	Oscillibacter uncl.	282	U	R<U<N	769
1447	TZFG194	Oscillibacter uncl.	366	U	R<U<N	721
1448	TZFG195	Oscillibacter uncl.	399	U	R<U<N	690
1449	TZFG196	Oscillibacter uncl.	557	R	R<U<N	748
1450	TZFG197	Oscillibacter uncl.	235	U	R<U<N	647
1451	TZFG198	Oscillibacter uncl.	305	U	R<U<N	30
1452	TZFG199	Oscillibacter uncl.	526	U	R<U<N	676
1453	TZFG200	Oscillibacter uncl.	215	U	R<U<N	684
1454	TZFG201	Oscillibacter uncl.	226	U	R<U<N	233
1455	TZFG202	Oscillibacter uncl.	281	U	R<U<N	762
1456	TZFG203	Oscillibacter uncl.	475	U	R<U<N	681
1457	TZFG204	Oscillibacter uncl.	157	U	R<U<N	773
1458	TZFG205	Oscillibacter uncl.	425	U	R<U<N	733
1459	TZFG206	Oscillibacter uncl.	490	U	R<U<N	715
1460	TZFG207	Oscillibacter uncl.	0	U	R<U<N	724
1461	TZFG208	Oscillibacter uncl.	0	U	R<U<N	42
1462	TZFG209	Oscillibacter uncl.	275	U	R<U<N	407
1463	TZFG210	Oscillibacter uncl.	186	U	R<U<N	547
1464	TZFG211	Oscillibacter uncl.	107	U	R<U<N	556
1465	TZFG212	Oscillibacter uncl.	177	U	R<U<N	677
1466	TZFG213	Oscillibacter uncl.	0	U	R<U<N	502
1467	TZFG214	Oscillibacter uncl.	136	U	R<U<N	591
1468	TZFG215	Oscillibacter uncl.	264	U	R<U<N	672
1469	TZFG216	Oscillibacter uncl.	773	U	R<U<N	90
1470	TZFG217	Oscillibacter uncl.	342	U	R<U<N	586
1471	TZFG218	Oscillibacter uncl.	180	R	R<U<N	703
1472	TZFG219	Oscillibacter uncl.	758	U	R<U<N	394
1473	TZFG220	Oscillibacter uncl.	606	U	R<U<N	471
1474	TZFG221	Oscillibacter uncl.	178	U	R<U<N	605
1475	TZFG222	Oscillibacter uncl.	0	U	R<U<N	756
1476	TZFG223	Oscillibacter uncl.	135	U	R<U<N	480
1477	TZFG224	Oscillibacter uncl.	413	U	R<U<N	673
1478	TZFG225	Oscillibacter uncl.	0	R	R<U<N	734
1479	TZFG226	Oscillibacter uncl.	0	U	R<U<N	296
1480	TZFG227	Oscillibacter uncl.	0	U	R<U<N	308
1481	TZFG228	Oscillibacter uncl.	402	U	R<U<N	51
1482	TZFG229	Oscillibacter uncl.	590	U	R<U<N	543
1483	TZFG230	Oscillibacter uncl.	426	U	R<U<N	692
1484	TZFG231	Oscillibacter uncl.	254	U	R<U<N	520
1485	TZFG232	Oscillibacter uncl.	211	U	R<U<N	768
1486	TZFG233	Oscillibacter uncl.	407	U	R<U<N	527
1487	TZFG234	Oscillibacter uncl.	94	U	R<U<N	755
1488	TZFG235	Oscillibacter uncl.	199	R	R<U<N	487
1489	TZFG236	Oscillibacter uncl.	364	U	R<U<N	695
1490	TZFG237	Oscillibacter uncl.	249	U	R<U<N	739
1491	TZFG238	Oscillibacter uncl.	404	U	R<U<N	500
1492	TZFG239	Oscillibacter uncl.	139	U	R<U<N	706
1493	TZFG240	Oscillibacter uncl.	0	U	R<U<N	622
1494	TZFG241	Oscillibacter uncl.	217	U	R<U<N	774
1495	TZFG242	Oscillibacter uncl.	0	U	R<U<N	624
1496	TZFG243	Oscillibacter uncl.	260	U	R<U<N	701
1497	TZFG244	Oscillibacter uncl.	114	U	R<U<N	716
1498	TZFG245	Oscillibacter uncl.	213	U	R<U<N	531
1499	TZFG246	Oscillibacter uncl.	391	U	R<U<N	641
1500	TZFG247	Oscillibacter uncl.	723	U	R<U<N	782
1501	TZFG248	Oscillibacter uncl.	209	U	R<U<N	572
1502	TZFG249	Oscillibacter uncl.	250	R	R<U<N	757
1503	TZFG250	Oscillibacter uncl.	169	U	R<U<N	537
1504	TZFG251	Oscillibacter uncl.	165	U	R<U<N	616
1505	TZFG252	Oscillibacter uncl.	261	U	R<U<N	501
1506	TZFG253	Oscillibacter uncl.	447	U	R<U<N	712
1507	TZFG254	Oscillibacter uncl.	196	U	R<U<N	529
1508	TZFG255	Oscillibacter uncl.	86	U	R<U<N	574
1509	TZFG256	Oscillibacter uncl.	265	R	R<U<N	781
1510	TZFG257	Oscillibacter uncl.	143	R	R<U<N	693
1511	TZFG258	Oscillibacter uncl.	0	R	R<U<N	694
1512	TZFG259	Oscillibacter uncl.	0	R	R<U<N	689
1513	TZFG260	Oscillibacter uncl.	173	U	R<U<N	116
1514	TZFG261	Oscillibacter uncl.	401	U	R<U<N	626
1515	TZFG262	Oscillibacter uncl.	0	U	R<U<N	737
1516	TZFG263	Oscillibacter uncl.	174	R	R<U<N	736
1517	TZFG264	Oscillibacter uncl.	0	U	R<U<N	559
1518	TZFG265	Oscillibacter uncl.	605	U	R<U<N	584
1519	TZFG266	Oscillibacter uncl.	159	R	R<U<N	483
1520	TZFG267	Oscillibacter uncl.	310	R	R<U<N	590
1521	TZFG268	Oscillibacter uncl.	0	U	R<U<N	644
1522	TZFG269	Oscillibacter uncl.	258	R	R<U<N	709
1523	TZFG270	Oscillibacter uncl.	0	R	R<U<N	557
1524	TZFG271	Oscillibacter uncl.	0	R	R<U<N	546
1525	TZFG272	Oscillibacter uncl.	240	R	R<U<N	569
1526	TZFG273	Oscillibacter uncl.	378	R	R<U<N	750
1527	TZFG274	Oscillibacter uncl.	0	U	R<U<N	746
1528	TZFG275	Oscillibacter uncl.	0	U	R<U<N	726
1529	TZFG276	Oscillibacter uncl.	0	U	R<U<N	742
1530	TZFG277	Oscillibacter uncl.	0	U	R<U<N	776
1531	TZFG278	Oscillibacter uncl.	167	U	R<U<N	650
1532	TZFG279	Oscillibacter uncl.	0	U	R<U<N	675
1533	TZFG280	Oscillibacter uncl.	262	U	R<U<N	484
1534	TZFG281	Oscillibacter uncl.	0	U	R<U<N	779
1535	TZFG282	Oscillibacter uncl.	220	U	R<U<N	730
1536	TZFG283	Oscillibacter uncl.	0	R	R<U<N	642
1537	TZFG284	Oscillibacter uncl.	146	U	R<U<N	722
1538	TZFG285	Oscillibacter uncl.	0	U	R<U<N	758
1539	TZFG286	Oscillibacter uncl.	0	U	R<U<N	478
1540	TZFG287	Oscillibacter uncl.	295	R	R<U<N	717
1541	TZFG288	Oscillibacter uncl.	164	U	R<U<N	549
1542	TZFG289	Oscillibacter uncl.	577	R	R<U<N	571
1543	TZFG291	Oscillibacter uncl.	266	R	R<U<N	462
1544	TZFG292	Oscillibacter uncl.	109	R	R<U<N	654
1545	TZFG293	Oscillibacter uncl.	360	R	R<U<N	661
1546	TZFG294	Oscillibacter uncl.	0	R	R<U<N	784
1547	TZFG295	Oscillibacter uncl.	0	R	R<U<N	494
1548	TZFG296	Oscillibacter uncl.	122	R	R<U<N	656
1549	TZFG297	Oscillibacter uncl.	0	R	R<U<N	83
1550	TZFG298	Oscillibacter uncl.	359	U	R<U<N	772
1551	TZFG299	Oscillibacter uncl.	388	R	R<U<N	121
1552	TZFG300	Oscillibacter uncl.	0	R	R<U<N	767
1553	TZFG301	Oscillibacter uncl.	279	R	R<U<N	688
1554	TZFG302	Oscillibacter uncl.	0	R	R<U<N	669
1555	TZFG303	Oscillibacter uncl.	93	R	R<U<N	747
1556	TZFG304	Oscillibacter uncl.	0	R	R<U<N	580
1557	TZFG305	Oscillibacter uncl.	99	R	R<U<N	783
1558	TZFG306	Oscillibacter uncl.	579	R	R<U<N	577
1559	TZFG307	Oscillibacter uncl.	193	R	R<U<N	744
1560	TZFG308	Oscillibacter uncl.	96	R	R<U<N	200
1561	TZFG309	Oscillibacter uncl.	256	U	R<U<N	596
1562	TZFG310	Oscillibacter uncl.	0	R	R<U<N	763
1563	TZFG311	Oscillibacter uncl.	0	R	R<U<N	558
1564	TZFG312	Oscillibacter uncl.	0	U	R<U<N	625
1565	TZFG313	Oscillibacter uncl.	89	R	R<U<N	664
1566	TZFG314	Oscillibacter uncl.	131	R	R<U<N	214
1567	TZFG315	Oscillibacter uncl.	0	R	R<U<N	754
1568	TZFG316	Oscillibacter uncl.	257	R	R<U<N	573
1569	TZFG317	Oscillibacter uncl.	0	R	R<U<N	728
1570	TZFG318	Oscillibacter uncl.	248	U	R<U<N	278
1571	TZFG319	Oscillibacter uncl.	147	R	R<U<N	262
1572	TZFG320	Oscillibacter uncl.	200	R	R<U<N	731
1573	HV001	Alistipes finegoldii	555	NL	R<U<N	579
1574	HV002	Alistipes finegoldii	0	NL	R<U<N	634
1575	HV003	Alistipes finegoldii	322	NL	R<U<N	639
1576	HV004	Alistipes finegoldii	0	NL	R<U<N	418
1577	HV005	Alistipes finegoldii	589	NL	R<U<N	575
1578	HV006	Alistipes finegoldii	501	NL	R<U<N	410
1579	HV007	Alistipes finegoldii	0	NL	R<U<N	449
1580	HV008	Alistipes finegoldii	389	NL	R<U<N	370
1581	HV009	Alistipes finegoldii	493	NL	R<U<N	89
1582	HV011	Alistipes finegoldii	433	NL	R<U<N	479
1583	HV012	Alistipes finegoldii	566	NL	R<U<N	176
1584	HV013	Alistipes finegoldii	600	NL	R<U<N	169
1585	HV014	Alistipes finegoldii	377	NL	R<U<N	191
1586	HV015	Alistipes finegoldii	563	NL	R<U<N	361
1587	HV016	Alistipes finegoldii	669	NL	R<U<N	538
1588	HV017	Alistipes finegoldii	530	NL	R<U<N	153
1589	HV018	Alistipes finegoldii	677	NL	R<U<N	490
1590	HV019	Alistipes finegoldii	0	NL	R<U<N	312
1591	HV020	Alistipes finegoldii	264	NL	R<U<N	125
1592	HV021	Alistipes finegoldii	0	NL	R<U<N	127
1593	HV022	Alistipes finegoldii	485	NL	R<U<N	268
1594	HV023	Alistipes finegoldii	649	NL	R<U<N	332
1595	HV024	Alistipes finegoldii	775	NL	R<U<N	469
1596	HV026	Alistipes finegoldii	638	NL	R<U<N	206
1597	HV027	Alistipes finegoldii	571	NL	R<U<N	334
1598	HV028	Alistipes finegoldii	559	NL	R<U<N	91
1599	HV029	Alistipes finegoldii	729	NL	R<U<N	293
1600	HV030	Alistipes finegoldii	525	NL	R<U<N	381
1601	HV031	Alistipes finegoldii	721	NL	R<U<N	151
1602	HV032	Alistipes finegoldii	286	NL	R<U<N	154
1603	HV033	Alistipes finegoldii	658	NL	R<U<N	342
1604	HV034	Alistipes finegoldii	343	NL	R<U<N	775
1605	HV035	Alistipes finegoldii	0	NL	R<U<N	23
1606	HV036	Alistipes finegoldii	0	NL	R<U<N	441
1607	HV037	Alistipes finegoldii	345	NL	R<U<N	28
1608	HV038	Alistipes finegoldii	367	NL	R<U<N	185
1609	HV039	Alistipes finegoldii	455	NL	R<U<N	282
1610	HV041	Alistipes finegoldii	654	NL	R<U<N	155
1611	HV042	Alistipes finegoldii	0	NL	R<U<N	112
1612	HV043	Alistipes finegoldii	405	NL	R<U<N	598
1613	HV044	Alistipes finegoldii	574	NL	R<U<N	11
1614	HV045	Alistipes finegoldii	423	NL	R<U<N	173
1615	HV046	Alistipes finegoldii	417	NL	R<U<N	303
1616	HV047	Alistipes finegoldii	725	NL	R<U<N	627
1617	HV048	Alistipes finegoldii	705	NL	R<U<N	362
1618	HV049	Alistipes finegoldii	314	NL	R<U<N	683
1619	HV050	Alistipes finegoldii	681	NL	R<U<N	9
1620	HV051	Alistipes finegoldii	785	NL	R<U<N	319
1621	HV052	Alistipes finegoldii	504	NL	R<U<N	72
1622	HV053	Alistipes finegoldii	565	NL	R<U<N	409
1623	HV054	Alistipes finegoldii	0	NL	R<U<N	324
1624	HV055	Alistipes finegoldii	270	NL	R<U<N	404
1625	HV056	Alistipes finegoldii	732	NL	R<U<N	439
1626	HV057	Alistipes finegoldii	441	NL	R<U<N	551
1627	HV058	Alistipes finegoldii	668	NL	R<U<N	417
1628	HV059	Alistipes finegoldii	348	NL	R<U<N	239
1629	HV060	Alistipes finegoldii	715	NL	R<U<N	242
1630	HV061	Alistipes finegoldii	494	NL	R<U<N	378
1631	HV062	Alistipes finegoldii	0	NL	R<U<N	403
1632	HV063	Alistipes finegoldii	0	NL	R<U<N	243
1633	HV064	Alistipes finegoldii	407	NL	R<U<N	1
1634	HV065	Alistipes finegoldii	670	NL	R<U<N	663
1635	HV067	Alistipes finegoldii	285	NL	R<U<N	26
1636	HV068	Alistipes finegoldii	645	NL	R<U<N	159
1637	HV069	Alistipes finegoldii	406	NL	R<U<N	406
1638	HV071	Alistipes finegoldii	0	NL	R<U<N	456
1639	HV072	Alistipes finegoldii	590	NL	R<U<N	470
1640	HV073	Alistipes finegoldii	744	NL	R<U<N	56
1641	HV074	Alistipes finegoldii	718	NL	R<U<N	250
1642	HV075	Alistipes finegoldii	707	NL	R<U<N	135
1643	HV076	Alistipes finegoldii	746	NL	R<U<N	283
1644	HV077	Alistipes finegoldii	572	NL	R<U<N	600
1645	HV078	Alistipes finegoldii	581	NL	R<U<N	564
1646	HV080	Alistipes finegoldii	665	NL	R<U<N	682
1647	HV081	Alistipes finegoldii	280	NL	R<U<N	374
1648	HV083	Alistipes finegoldii	462	NL	R<U<N	720
1649	HV085	Alistipes finegoldii	0	NL	R<U<N	269
1650	HV087	Alistipes finegoldii	695	NL	R<U<N	542
1651	HV088	Alistipes finegoldii	615	NL	R<U<N	58
1652	HV089	Alistipes finegoldii	0	NL	R<U<N	349
1653	HV090	Alistipes finegoldii	0	NL	R<U<N	148
1654	HV091	Alistipes finegoldii	714	NL	R<U<N	272
1655	HV092	Alistipes finegoldii	0	NL	R<U<N	220
1656	HV093	Alistipes finegoldii	533	NL	R<U<N	436
1657	HV094	Alistipes finegoldii	317	NL	R<U<N	670
1658	HV095	Alistipes finegoldii	0	NL	R<U<N	5
1659	HV096	Alistipes finegoldii	778	NL	R<U<N	691
1660	HV100	Alistipes finegoldii	502	NL	R<U<N	467
1661	HV101	Alistipes finegoldii	0	NL	R<U<N	19
1662	HV102	Alistipes finegoldii	0	NL	R<U<N	740
1663	HV103	Alistipes finegoldii	561	NL	R<U<N	130
1664	HV104	Alistipes finegoldii	0	NL	R<U<N	188
1665	HV105	Alistipes finegoldii	371	NL	R<U<N	62
1666	HV106	Alistipes finegoldii	598	NL	R<U<N	432
1667	HV107	Alistipes finegoldii	0	NL	R<U<N	649
1668	HV108	Alistipes finegoldii	495	NL	R<U<N	666
1669	HV109	Alistipes finegoldii	309	NL	R<U<N	704
1670	HV110	Alistipes finegoldii	773	NL	R<U<N	299
1671	HV111	Alistipes finegoldii	304	NL	R<U<N	209
1672	HV112	Alistipes finegoldii	363	NL	R<U<N	426
1673	HV113	Alistipes finegoldii	564	NL	R<U<N	265
1674	HV114	Alistipes finegoldii	474	NL	R<U<N	170
1675	HV115	Alistipes finegoldii	582	NL	R<U<N	187
1676	HV116	Alistipes finegoldii	419	NL	R<U<N	140
1677	HV117	Alistipes finegoldii	526	NL	R<U<N	122
1678	HV119	Alistipes finegoldii	518	NL	R<U<N	594
1679	HV120	Alistipes finegoldii	421	NL	R<U<N	128
1680	HV121	Alistipes finegoldii	0	NL	R<U<N	655
1681	HV122	Alistipes finegoldii	291	NL	R<U<N	138
1682	HV123	Alistipes finegoldii	333	NL	R<U<N	359
1683	HV124	Alistipes finegoldii	447	NL	R<U<N	13
1684	HV126	Alistipes finegoldii	484	NL	R<U<N	264
1685	HV127	Alistipes finegoldii	327	NL	R<U<N	325
1686	HV128	Alistipes finegoldii	739	NL	R<U<N	88
1687	HV129	Alistipes finegoldii	446	NL	R<U<N	464
1688	HV130	Alistipes finegoldii	0	NL	R<U<N	261
1689	HV131	Alistipes finegoldii	697	NL	R<U<N	337
1690	HV132	Alistipes finegoldii	451	NL	R<U<N	40
1691	HV133	Alistipes finegoldii	588	NL	R<U<N	133
1692	HV134	Alistipes finegoldii	478	NL	R<U<N	566
1693	HV135	Alistipes finegoldii	469	NL	R<U<N	687
1694	HV136	Alistipes finegoldii	663	NL	R<U<N	12
1695	HV137	Alistipes finegoldii	0	NL	R<U<N	17
1696	HV138	Alistipes finegoldii	543	NL	R<U<N	73
1697	HV139	Alistipes finegoldii	391	NL	R<U<N	255
1698	HV140	Alistipes finegoldii	483	NL	R<U<N	249
1699	HV141	Alistipes finegoldii	602	NL	R<U<N	388
1700	HV142	Alistipes finegoldii	290	NL	R<U<N	54
1701	HV144	Alistipes finegoldii	783	NL	R<U<N	433
1702	HV146	Alistipes finegoldii	712	NL	R<U<N	78
1703	HV147	Alistipes finegoldii	752	NL	R<U<N	350
1704	HV148	Alistipes finegoldii	437	NL	R<U<N	103
1705	HV149	Alistipes finegoldii	487	NL	R<U<N	442
1706	HV150	Alistipes finegoldii	418	NL	R<U<N	203
1707	HV151	Alistipes finegoldii	388	NL	R<U<N	313
1708	HV152	Alistipes finegoldii	0	NL	R<U<N	175
1709	HV153	Alistipes finegoldii	0	NL	R<U<N	273
1710	HV154	Alistipes finegoldii	370	NL	R<U<N	358
1711	HV155	Alistipes finegoldii	0	NL	R<U<N	429
1712	HV157	Alistipes finegoldii	604	NL	R<U<N	178
1713	HV158	Alistipes finegoldii	614	NL	R<U<N	49
1714	HV159	Alistipes finegoldii	303	NL	R<U<N	336
1715	HV160	Alistipes finegoldii	609	NL	R<U<N	53
1716	HV161	Alistipes finegoldii	268	NL	R<U<N	391
1717	HV162	Alistipes finegoldii	465	NL	R<U<N	385
1718	HV163	Alistipes finegoldii	374	NL	R<U<N	475
1719	HV164	Alistipes finegoldii	297	NL	R<U<N	82
1720	HV165	Alistipes finegoldii	489	NL	R<U<N	368
1721	HV166	Alistipes finegoldii	616	NL	R<U<N	258
1722	HV167	Alistipes finegoldii	0	NL	R<U<N	451
1723	HV168	Alistipes finegoldii	513	NL	R<U<N	120
1724	HV169	Alistipes finegoldii	0	NL	R<U<N	431
1725	HV170	Alistipes finegoldii	595	NL	R<U<N	37
1726	HV172	Alistipes finegoldii	450	NL	R<U<N	205
1727	HV173	Alistipes finegoldii	488	NL	R<U<N	307
1728	HV174	Alistipes finegoldii	0	NL	R<U<N	465
1729	HV175	Alistipes finegoldii	326	NL	R<U<N	495
1730	HV176	Alistipes finegoldii	0	NL	R<U<N	310
1731	HV177	Alistipes finegoldii	630	NL	R<U<N	515
1732	HV180	Alistipes finegoldii	459	NL	R<U<N	440
1733	HV181	Alistipes finegoldii	318	NL	R<U<N	115
1734	HV182	Alistipes finegoldii	287	NL	R<U<N	353
1735	HV183	Alistipes finegoldii	613	NL	R<U<N	765
1736	HV184	Alistipes finegoldii	379	NL	R<U<N	6
1737	HV185	Alistipes finegoldii	601	NL	R<U<N	503
1738	HV186	Alistipes finegoldii	511	NL	R<U<N	8
1739	HV187	Alistipes finegoldii	722	NL	R<U<N	408
1740	HV188	Alistipes finegoldii	344	NL	R<U<N	588
1741	HV189	Alistipes finegoldii	430	NL	R<U<N	61
1742	HV190	Alistipes finegoldii	552	NL	R<U<N	300
1743	HV191	Alistipes finegoldii	653	NL	R<U<N	142
1744	HV192	Alistipes finegoldii	396	NL	R<U<N	52
1745	HV193	Alistipes finegoldii	656	NL	R<U<N	443
1746	HV194	Alistipes finegoldii	361	NL	R<U<N	143
1747	HV195	Alistipes finegoldii	587	NL	R<U<N	69
1748	HV196	Alistipes finegoldii	0	NL	R<U<N	202
1749	HV197	Alistipes finegoldii	0	NL	R<U<N	316
1750	HV198	Alistipes finegoldii	629	NL	R<U<N	266
1751	HV199	Alistipes finegoldii	0	NL	R<U<N	612
1752	HV200	Alistipes finegoldii	750	NL	R<U<N	697
1753	HV201	Alistipes finegoldii	0	NL	R<U<N	41
1754	HV202	Alistipes finegoldii	332	NL	R<U<N	450
1755	HV203	Alistipes finegoldii	0	NL	R<U<N	104
1756	HV204	Alistipes finegoldii	539	NL	R<U<N	237
1757	HV205	Alistipes finegoldii	585	NL	R<U<N	398
1758	HV207	Alistipes finegoldii	468	NL	R<U<N	186
1759	HV208	Alistipes finegoldii	521	NL	R<U<N	204
1760	HV209	Alistipes finegoldii	652	NL	R<U<N	224
1761	HV210	Alistipes finegoldii	299	NL	R<U<N	168
1762	HV211	Alistipes finegoldii	276	NL	R<U<N	372
1763	HV212	Alistipes finegoldii	310	NL	R<U<N	3
1764	HV213	Alistipes finegoldii	768	NL	R<U<N	322
1765	HV214	Alistipes finegoldii	342	NL	R<U<N	98
1766	HV215	Alistipes finegoldii	498	NL	R<U<N	338
1767	HV216	Alistipes finegoldii	503	NL	R<U<N	412
1768	HV217	Alistipes finegoldii	356	NL	R<U<N	453
1769	HV218	Alistipes finegoldii	667	NL	R<U<N	171
1770	HV219	Alistipes finegoldii	0	NL	R<U<N	301
1771	HV220	Alistipes finegoldii	766	NL	R<U<N	446
1772	HV221	Alistipes finegoldii	0	NL	R<U<N	645
1773	HV223	Alistipes finegoldii	321	NL	R<U<N	129
1774	HV224	Alistipes finegoldii	556	NL	R<U<N	489
1775	HV226	Alistipes finegoldii	442	NL	R<U<N	180
1776	HV228	Alistipes finegoldii	420	NL	R<U<N	232
1777	HV229	Alistipes finegoldii	506	NL	R<U<N	413
1778	HV230	Alistipes finegoldii	330	NL	R<U<N	414
1779	HV232	Alistipes finegoldii	492	NL	R<U<N	386
1780	HV233	Alistipes finegoldii	435	NL	R<U<N	477
1781	HV234	Alistipes finegoldii	678	NL	R<U<N	55
1782	HV235	Alistipes finegoldii	0	NL	R<U<N	668
1783	HV236	Alistipes finegoldii	717	NL	R<U<N	87
1784	HV237	Alistipes finegoldii	0	NL	R<U<N	335
1785	HV240	Alistipes finegoldii	0	NL	R<U<N	713
1786	HV241	Alistipes finegoldii	0	NL	R<U<N	172
1787	HV242	Alistipes finegoldii	315	NL	R<U<N	101
1788	HV243	Alistipes finegoldii	0	NL	R<U<N	195
1789	HV244	Alistipes finegoldii	684	NL	R<U<N	29
1790	HV245	Alistipes finegoldii	0	NL	R<U<N	70
1791	HV246	Alistipes finegoldii	0	NL	R<U<N	289
1792	HV247	Alistipes finegoldii	538	NL	R<U<N	340
1793	HV248	Alistipes finegoldii	608	NL	R<U<N	165
1794	HV249	Alistipes finegoldii	575	NL	R<U<N	217
1795	HV251	Alistipes finegoldii	307	NL	R<U<N	105
1796	HV252	Alistipes finegoldii	440	NL	R<U<N	277
1797	HV254	Alistipes finegoldii	338	NL	R<U<N	225
1798	HV256	Alistipes finegoldii	383	NL	R<U<N	107
1799	HV257	Alistipes finegoldii	709	NL	R<U<N	279
1800	HV258	Alistipes finegoldii	357	NL	R<U<N	315
1801	HV259	Alistipes finegoldii	591	NL	R<U<N	492
1802	HV260	Alistipes finegoldii	0	NL	R<U<N	199
1803	HV261	Alistipes finegoldii	648	NL	R<U<N	234
1804	HV262	Alistipes finegoldii	392	NL	R<U<N	251
1805	HV263	Alistipes finegoldii	711	NL	R<U<N	131
1806	HV265	Alistipes finegoldii	569	NL	R<U<N	64
1807	HV266	Alistipes finegoldii	520	NL	R<U<N	246
1808	HV267	Alistipes finegoldii	542	NL	R<U<N	306
1809	HV269	Alistipes finegoldii	429	NL	R<U<N	113
1810	HV270	Alistipes finegoldii	445	NL	R<U<N	395
1811	HV271	Alistipes finegoldii	368	NL	R<U<N	118
1812	HV272	Alistipes finegoldii	0	NL	R<U<N	226
1813	HV273	Alistipes finegoldii	510	NL	R<U<N	567
1814	HV274	Alistipes finegoldii	316	NL	R<U<N	493
1815	HV276	Alistipes finegoldii	736	NL	R<U<N	613
1816	HV277	Alistipes finegoldii	292	NL	R<U<N	145
1817	HV279	Alistipes finegoldii	0	NL	R<U<N	302
1818	HV280	Alistipes finegoldii	576	NL	R<U<N	428
1819	HV282	Alistipes finegoldii	627	NL	R<U<N	67
1820	HV283	Alistipes finegoldii	486	NL	R<U<N	447
1821	HV285	Alistipes finegoldii	688	NL	R<U<N	629
1822	HV286	Alistipes finegoldii	471	NL	R<U<N	222
1823	HV287	Alistipes finegoldii	547	NL	R<U<N	223
1824	HV288	Alistipes finegoldii	425	NL	R<U<N	438
1825	HV290	Alistipes finegoldii	289	NL	R<U<N	454
1826	HV292	Alistipes finegoldii	0	NL	R<U<N	653
1827	HV293	Alistipes finegoldii	626	NL	R<U<N	729
1828	HV294	Alistipes finegoldii	0	NL	R<U<N	518
1829	HV295	Alistipes finegoldii	597	NL	R<U<N	705
1830	HV296	Alistipes finegoldii	651	NL	R<U<N	466
1831	HV297	Alistipes finegoldii	263	NL	R<U<N	124
1832	HV298	Alistipes finegoldii	553	NL	R<U<N	192
1833	HV299	Alistipes finegoldii	301	NL	R<U<N	488
1834	HV300	Alistipes finegoldii	0	NL	R<U<N	304
1835	HV301	Alistipes finegoldii	0	NL	R<U<N	532
1836	HV302	Alistipes finegoldii	288	NL	R<U<N	21
1837	HV304	Alistipes finegoldii	691	NL	R<U<N	323
1838	HV305	Alistipes finegoldii	761	NL	R<U<N	619
1839	HV306	Alistipes finegoldii	0	NL	R<U<N	24
1840	HV307	Alistipes finegoldii	359	NL	R<U<N	102
1841	HV308	Alistipes finegoldii	731	NL	R<U<N	25
1842	HV309	Alistipes finegoldii	0	NL	R<U<N	146
1843	HV310	Alistipes finegoldii	0	NL	R<U<N	593
1844	HV313	Alistipes finegoldii	402	NL	R<U<N	583
1845	HV314	Alistipes finegoldii	594	NL	R<U<N	603
1846	HV315	Alistipes finegoldii	696	NL	R<U<N	491
1847	HV316	Alistipes finegoldii	0	NL	R<U<N	525
1848	HV318	Alistipes finegoldii	0	NL	R<U<N	400
1849	HV319	Alistipes finegoldii	728	NL	R<U<N	581
1850	HV320	Alistipes finegoldii	0	NL	R<U<N	295
1851	HV321	Alistipes finegoldii	463	NL	R<U<N	383
1852	HV323	Alistipes finegoldii	452	NL	R<U<N	415
1853	HV324	Alistipes finegoldii	349	NL	R<U<N	329
1854	HV325	Alistipes finegoldii	353	NL	R<U<N	330
1855	HV326	Alistipes finegoldii	476	NL	R<U<N	631
1856	HV327	Alistipes finegoldii	273	NL	R<U<N	221
1857	HV328	Alistipes finegoldii	384	NL	R<U<N	719
1858	HV329	Alistipes finegoldii	0	NL	R<U<N	260
1859	HV330	Alistipes finegoldii	0	NL	R<U<N	211
1860	HV331	Alistipes finegoldii	0	NL	R<U<N	294
1861	HV332	Alistipes finegoldii	554	NL	R<U<N	387
1862	HV333	Alistipes finegoldii	438	NL	R<U<N	519
1863	HV334	Alistipes finegoldii	267	NL	R<U<N	333
1864	HV335	Alistipes finegoldii	0	NL	R<U<N	355
1865	HV336	Alistipes finegoldii	500	NL	R<U<N	184
1866	HV337	Alistipes finegoldii	679	NL	R<U<N	318
1867	HV338	Alistipes finegoldii	607	NL	R<U<N	472
1868	HV339	Alistipes finegoldii	0	NL	R<U<N	366
1869	HV340	Alistipes finegoldii	692	NL	R<U<N	463
1870	HV342	Alistipes finegoldii	593	NL	R<U<N	164
1871	HV343	Alistipes finegoldii	650	NL	R<U<N	253
1872	HV344	Alistipes finegoldii	482	NL	R<U<N	161
1873	HV346	Alistipes finegoldii	622	NL	R<U<N	327
1874	HV347	Alistipes finegoldii	313	NL	R<U<N	38
1875	HV348	Alistipes finegoldii	730	NL	R<U<N	45
1876	HV349	Alistipes finegoldii	545	NL	R<U<N	76
1877	HV350	Alistipes finegoldii	0	NL	R<U<N	354
1878	HV351	Alistipes finegoldii	528	NL	R<U<N	352
1879	HV352	Alistipes finegoldii	306	NL	R<U<N	27
1880	HV353	Alistipes finegoldii	0	NL	R<U<N	392
1881	HV354	Alistipes finegoldii	532	NL	R<U<N	423
1882	HV356	Alistipes finegoldii	266	NL	R<U<N	565
1883	HV357	Alistipes finegoldii	448	NL	R<U<N	71
1884	HV358	Alistipes finegoldii	578	NL	R<U<N	297
1885	HV360	Alistipes finegoldii	410	NL	R<U<N	274
1886	HV361	Alistipes finegoldii	0	NL	R<U<N	422
1887	HV362	Alistipes finegoldii	281	NL	R<U<N	496
1888	HV363	Alistipes finegoldii	675	NL	R<U<N	85
1889	HV364	Alistipes finegoldii	499	NL	R<U<N	373
1890	HV366	Alistipes finegoldii	672	NL	R<U<N	411
1891	HV368	Alistipes finegoldii	401	NL	R<U<N	114
1892	HV369	Alistipes finegoldii	0	NL	R<U<N	399
1893	HV370	Alistipes finegoldii	393	NL	R<U<N	508
1894	HV371	Alistipes finegoldii	507	NL	R<U<N	15
1895	HV372	Alistipes finegoldii	439	NL	R<U<N	227
1896	HV373	Alistipes finegoldii	505	NL	R<U<N	163
1897	HV374	Alistipes finegoldii	496	NL	R<U<N	382
1898	HV375	Alistipes finegoldii	0	NL	R<U<N	229
1899	HV376	Alistipes finegoldii	311	NL	R<U<N	197
1900	HV377	Alistipes finegoldii	284	NL	R<U<N	389
1901	HV378	Alistipes finegoldii	704	NL	R<U<N	47
1902	HV379	Alistipes finegoldii	716	NL	R<U<N	444
1903	HV380	Alistipes finegoldii	660	NL	R<U<N	357
1904	HV382	Alistipes finegoldii	279	NL	R<U<N	44
1905	HV383	Alistipes finegoldii	676	NL	R<U<N	48
1906	HV384	Alistipes finegoldii	517	NL	R<U<N	50
1907	HV385	Alistipes finegoldii	741	NL	R<U<N	236
1908	HV386	Alistipes finegoldii	562	NL	R<U<N	16
1909	HV387	Alistipes finegoldii	272	NL	R<U<N	141
1910	HV388	Alistipes finegoldii	690	NL	R<U<N	640
1911	HV389	Alistipes finegoldii	480	NL	R<U<N	31
1912	HV390	Alistipes finegoldii	567	NL	R<U<N	421
1913	HV391	Alistipes finegoldii	337	NL	R<U<N	437
1914	HV392	Alistipes finegoldii	319	NL	R<U<N	68
1915	HV393	Alistipes finegoldii	283	NL	R<U<N	167
1916	HV394	Alistipes finegoldii	508	NL	R<U<N	331
1917	HV395	Alistipes finegoldii	0	NL	R<U<N	177
1918	HV396	Alistipes finegoldii	0	NL	R<U<N	198
1919	HV397	Alistipes finegoldii	710	NL	R<U<N	276
1920	HV398	Alistipes finegoldii	0	NL	R<U<N	427
1921	HV399	Alistipes finegoldii	527	NL	R<U<N	521
1922	HV400	Alistipes finegoldii	742	NL	R<U<N	375
1923	HV401	Alistipes finegoldii	726	NL	R<U<N	652
1924	HV402	Alistipes finegoldii	740	NL	R<U<N	100
1925	HV403	Alistipes finegoldii	631	NL	R<U<N	189
1926	HV404	Alistipes finegoldii	400	NL	R<U<N	216
1927	HV405	Alistipes finegoldii	682	NL	R<U<N	363
1928	HV406	Alistipes finegoldii	0	NL	R<U<N	256
1929	HV407	Alistipes finegoldii	781	NL	R<U<N	179
1930	HV408	Alistipes finegoldii	340	NL	R<U<N	210
1931	HV409	Alistipes finegoldii	352	NL	R<U<N	123
1932	HV410	Alistipes finegoldii	0	NL	R<U<N	152
1933	HV412	Alistipes finegoldii	0	NL	R<U<N	602
1934	HV413	Alistipes finegoldii	699	NL	R<U<N	2
1935	HV414	Alistipes finegoldii	0	NL	R<U<N	474
1936	HV415	Alistipes finegoldii	0	NL	R<U<N	39
1937	HV416	Alistipes finegoldii	262	NL	R<U<N	686
1938	HV417	Alistipes finegoldii	568	NL	R<U<N	513
1939	HV418	Alistipes finegoldii	0	NL	R<U<N	735
1940	HV419	Alistipes finegoldii	606	NL	R<U<N	680
1941	HV421	Alistipes finegoldii	0	NL	R<U<N	753
1942	HV423	Alistipes finegoldii	0	NL	R<U<N	711
1943	HV424	Alistipes finegoldii	514	NL	R<U<N	351
1944	HV425	Alistipes finegoldii	394	NL	R<U<N	473
1945	HV426	Alistipes finegoldii	479	NL	R<U<N	632
1946	HV427	Alistipes finegoldii	719	NL	R<U<N	727
1947	HV428	Alistipes finegoldii	0	NL	R<U<N	106
1948	HV429	Alistipes finegoldii	399	NL	R<U<N	119
1949	HV430	Alistipes finegoldii	612	NL	R<U<N	280
1950	HV431	Alistipes finegoldii	772	NL	R<U<N	231
1951	HV432	Alistipes finegoldii	0	NL	R<U<N	317
1952	HV433	Alistipes finegoldii	408	NL	R<U<N	74
1953	HV434	Alistipes finegoldii	355	NL	R<U<N	504
1954	HV435	Alistipes finegoldii	640	NL	R<U<N	582
1955	HV436	Alistipes finegoldii	674	NL	R<U<N	678
1956	HV437	Alistipes finegoldii	0	NL	R<U<N	544
1957	HV438	Alistipes finegoldii	548	NL	R<U<N	637
1958	HV439	Alistipes finegoldii	748	NL	R<U<N	111
1959	HV440	Alistipes finegoldii	596	NL	R<U<N	759
1960	HV441	Alistipes finegoldii	733	NL	R<U<N	723
1961	HV442	Alistipes finegoldii	771	NL	R<U<N	241
1962	HV443	Alistipes finegoldii	339	NL	R<U<N	568
1963	HV445	Alistipes finegoldii	673	NL	R<U<N	608
1964	HV446	Alistipes finegoldii	685	NL	R<U<N	674
1965	HV447	Alistipes finegoldii	0	NL	R<U<N	725
1966	HV448	Alistipes finegoldii	0	NL	R<U<N	780
1967	HV449	Alistipes finegoldii	473	NL	R<U<N	667
1968	HV450	Alistipes finegoldii	713	NL	R<U<N	458
1969	HV451	Alistipes finegoldii	0	NL	R<U<N	528
1970	HV452	Alistipes finegoldii	541	NL	R<U<N	651
1971	HV453	Alistipes finegoldii	443	NL	R<U<N	710
1972	HV454	Alistipes finegoldii	737	NL	R<U<N	405
1973	HV455	Alistipes finegoldii	0	NL	R<U<N	252
1974	HV456	Alistipes finegoldii	277	NL	R<U<N	749
1975	HV457	Alistipes finegoldii	644	NL	R<U<N	517
1976	HV458	Alistipes finegoldii	428	NL	R<U<N	126
1977	HV459	Alistipes finegoldii	623	NL	R<U<N	235
1978	HV460	Alistipes finegoldii	395	NL	R<U<N	554
1979	HV461	Alistipes finegoldii	364	NL	R<U<N	633
1980	HV462	Alistipes finegoldii	549	NL	R<U<N	157
1981	HV463	Alistipes finegoldii	592	NL	R<U<N	541
1982	HV464	Alistipes finegoldii	0	NL	R<U<N	162
1983	HV465	Alistipes finegoldii	346	NL	R<U<N	281
1984	HV466	Alistipes finegoldii	603	NL	R<U<N	63
1985	HV467	Alistipes finegoldii	762	NL	R<U<N	208
1986	HV468	Alistipes finegoldii	700	NL	R<U<N	344
1987	HV469	Alistipes finegoldii	767	NL	R<U<N	190
1988	HV470	Alistipes finegoldii	0	NL	R<U<N	65
1989	HV471	Alistipes finegoldii	302	NL	R<U<N	482
1990	HV472	Alistipes finegoldii	269	NL	R<U<N	766
1991	HV473	Alistipes finegoldii	0	NL	R<U<N	201
1992	HV474	Alistipes finegoldii	265	NL	R<U<N	553
1993	HV475	Alistipes finegoldii	657	NL	R<U<N	578
1994	HV476	Alistipes finegoldii	634	NL	R<U<N	623
1995	HV477	Alistipes finegoldii	735	NL	R<U<N	533
1996	HV478	Alistipes finegoldii	0	NL	R<U<N	620
1997	HV479	Alistipes finegoldii	0	NL	R<U<N	420
1998	HV480	Alistipes finegoldii	661	NL	R<U<N	601
1999	HV481	Alistipes finegoldii	0	NL	R<U<N	343
[truncated: 4,289 more rows]

## Sheet: Fig. 1f
Taxon	pvalue	padj	NL	TZ_Urban	TZ_Rural	Total	Tree data
s__Ruminococcus_bromii	1.67e-12	1.13e-10	66	42	7	117	https://gitlab.com/xavier-lab-computation/public/fg300tanzania/-/raw/master/data/strainphlanTree/s__Ruminococcus_bromii/RAxML_bestTree.s__Ruminococcus_bromii.tree
s__Coprococcus_sp_ART55_1	3.15e-12	2.11e-10	87	28	4	120	https://gitlab.com/xavier-lab-computation/public/fg300tanzania/-/raw/master/data/strainphlanTree/s__Coprococcus_sp_ART55_1/RAxML_bestTree.s__Coprococcus_sp_ART55_1.tree
s__Streptococcus_salivarius	8.12e-05	0.00503718	19	20	8	53	https://gitlab.com/xavier-lab-computation/public/fg300tanzania/-/raw/master/data/strainphlanTree/s__Streptococcus_salivarius/RAxML_bestTree.s__Streptococcus_salivarius.tree
g__Akkermansia	0.00140489	0.0842937	86	30	3	121	https://gitlab.com/xavier-lab-computation/public/fg300tanzania/-/raw/master/data/strainphlanTree/g__Akkermansia/RAxML_bestTree.g__Akkermansia.tree

## Sheet: Fig. 1g
Sample	Phylum	Abundance
Urban avg.	Bacteroidetes	22.8481
TZFG118 (U)	Bacteroidetes	7.60735
TZFG113 (U)	Bacteroidetes	17.2362
TZFG235 (R)	Bacteroidetes	17.3085
TZFG191 (R)	Bacteroidetes	20.2188
TZFG088 (U)	Bacteroidetes	23.6615
TZFG307 (R)	Bacteroidetes	23.287
TZFG316 (R)	Bacteroidetes	22.3743
TZFG130 (U)	Bacteroidetes	19.1445
TZFG269 (R)	Bacteroidetes	28.0847
TZFG227 (U)	Bacteroidetes	29.3266
TZFG140 (U)	Bacteroidetes	34.9209
TZFG205 (U)	Bacteroidetes	29.617
TZFG292 (R)	Bacteroidetes	39.0144
TZFG254 (U)	Bacteroidetes	41.8061
TZFG259 (R)	Bacteroidetes	41.5517
TZFG255 (U)	Bacteroidetes	34.2569
TZFG223 (U)	Bacteroidetes	34.0994
TZFG313 (R)	Bacteroidetes	34.5672
TZFG311 (R)	Bacteroidetes	61.0407
TZFG270 (R)	Bacteroidetes	45.4479
TZFG279 (U)	Bacteroidetes	50.3161
TZFG315 (R)	Bacteroidetes	54.761
Rural avg.	Bacteroidetes	25.0908
Urban avg.	Firmicutes	64.3233
TZFG118 (U)	Firmicutes	65.8495
TZFG113 (U)	Firmicutes	79.0782
TZFG235 (R)	Firmicutes	78.8764
TZFG191 (R)	Firmicutes	74.5716
TZFG088 (U)	Firmicutes	73.7504
TZFG307 (R)	Firmicutes	72.2851
TZFG316 (R)	Firmicutes	63.1983
TZFG130 (U)	Firmicutes	68.6984
TZFG269 (R)	Firmicutes	68.3624
TZFG227 (U)	Firmicutes	55.3279
TZFG140 (U)	Firmicutes	56.0681
TZFG205 (U)	Firmicutes	61.1401
TZFG292 (R)	Firmicutes	59.1671
TZFG254 (U)	Firmicutes	55.3563
TZFG259 (R)	Firmicutes	56.8065
TZFG255 (U)	Firmicutes	58.0076
TZFG223 (U)	Firmicutes	61.4827
TZFG313 (R)	Firmicutes	62.091
TZFG311 (R)	Firmicutes	35.9833
TZFG270 (R)	Firmicutes	50.3338
TZFG279 (U)	Firmicutes	47.1029
TZFG315 (R)	Firmicutes	44.6977
Rural avg.	Firmicutes	63.5405
Urban avg.	Proteobacteria	3.00758
TZFG118 (U)	Proteobacteria	2.83168
TZFG113 (U)	Proteobacteria	2.31413
TZFG235 (R)	Proteobacteria	1.77287
TZFG191 (R)	Proteobacteria	4.24445
TZFG088 (U)	Proteobacteria	0.4485
TZFG307 (R)	Proteobacteria	2.6001
TZFG316 (R)	Proteobacteria	0.0314305
TZFG130 (U)	Proteobacteria	0.988578
TZFG269 (R)	Proteobacteria	2.54442
TZFG227 (U)	Proteobacteria	0.771399
TZFG140 (U)	Proteobacteria	1.03108
TZFG205 (U)	Proteobacteria	1.31573
TZFG292 (R)	Proteobacteria	0.456017
TZFG254 (U)	Proteobacteria	0.86335
TZFG259 (R)	Proteobacteria	0.552876
TZFG255 (U)	Proteobacteria	6.06052
TZFG223 (U)	Proteobacteria	1.87623
TZFG313 (R)	Proteobacteria	2.22793
TZFG311 (R)	Proteobacteria	0.264055
TZFG270 (R)	Proteobacteria	2.2604
TZFG279 (U)	Proteobacteria	1.69206
TZFG315 (R)	Proteobacteria	0.0890613
Rural avg.	Proteobacteria	3.37061
Urban avg.	Spirochaetes	0.630987
TZFG118 (U)	Spirochaetes	0
TZFG113 (U)	Spirochaetes	0
TZFG235 (R)	Spirochaetes	0
TZFG191 (R)	Spirochaetes	0
TZFG088 (U)	Spirochaetes	0
TZFG307 (R)	Spirochaetes	0
TZFG316 (R)	Spirochaetes	11.0817
TZFG130 (U)	Spirochaetes	0
TZFG269 (R)	Spirochaetes	0
TZFG227 (U)	Spirochaetes	0
TZFG140 (U)	Spirochaetes	0
TZFG205 (U)	Spirochaetes	0
TZFG292 (R)	Spirochaetes	0
TZFG254 (U)	Spirochaetes	0
TZFG259 (R)	Spirochaetes	0
TZFG255 (U)	Spirochaetes	0.382468
TZFG223 (U)	Spirochaetes	0
TZFG313 (R)	Spirochaetes	0
TZFG311 (R)	Spirochaetes	0
TZFG270 (R)	Spirochaetes	0
TZFG279 (U)	Spirochaetes	0
TZFG315 (R)	Spirochaetes	0.0150039
Rural avg.	Spirochaetes	1.45178
Urban avg.	Fusobacteria	0.00196922
TZFG118 (U)	Fusobacteria	0
TZFG113 (U)	Fusobacteria	0
TZFG235 (R)	Fusobacteria	0
TZFG191 (R)	Fusobacteria	0
TZFG088 (U)	Fusobacteria	0
TZFG307 (R)	Fusobacteria	0
TZFG316 (R)	Fusobacteria	0
TZFG130 (U)	Fusobacteria	0
TZFG269 (R)	Fusobacteria	0
TZFG227 (U)	Fusobacteria	0
TZFG140 (U)	Fusobacteria	0
TZFG205 (U)	Fusobacteria	0
TZFG292 (R)	Fusobacteria	0
TZFG254 (U)	Fusobacteria	0
TZFG259 (R)	Fusobacteria	0
TZFG255 (U)	Fusobacteria	0
TZFG223 (U)	Fusobacteria	0
TZFG313 (R)	Fusobacteria	0
TZFG311 (R)	Fusobacteria	0
TZFG270 (R)	Fusobacteria	0.00133267
TZFG279 (U)	Fusobacteria	0
TZFG315 (R)	Fusobacteria	0
Rural avg.	Fusobacteria	0.00376372
Urban avg.	Verrucomicrobia	1.12013
TZFG118 (U)	Verrucomicrobia	0
TZFG113 (U)	Verrucomicrobia	0
TZFG235 (R)	Verrucomicrobia	0.276331
TZFG191 (R)	Verrucomicrobia	0
TZFG088 (U)	Verrucomicrobia	0
TZFG307 (R)	Verrucomicrobia	0
TZFG316 (R)	Verrucomicrobia	0
TZFG130 (U)	Verrucomicrobia	0
TZFG269 (R)	Verrucomicrobia	0
TZFG227 (U)	Verrucomicrobia	0
TZFG140 (U)	Verrucomicrobia	1.40462
TZFG205 (U)	Verrucomicrobia	0
TZFG292 (R)	Verrucomicrobia	0
TZFG254 (U)	Verrucomicrobia	0
TZFG259 (R)	Verrucomicrobia	0
TZFG255 (U)	Verrucomicrobia	0
TZFG223 (U)	Verrucomicrobia	0
TZFG313 (R)	Verrucomicrobia	0
TZFG311 (R)	Verrucomicrobia	0
TZFG270 (R)	Verrucomicrobia	0
TZFG279 (U)	Verrucomicrobia	0
TZFG315 (R)	Verrucomicrobia	0
Rural avg.	Verrucomicrobia	0.217274
Urban avg.	Actinobacteria	8.06798
TZFG118 (U)	Actinobacteria	23.7114
TZFG113 (U)	Actinobacteria	1.3714
TZFG235 (R)	Actinobacteria	1.76584
TZFG191 (R)	Actinobacteria	0.96514
TZFG088 (U)	Actinobacteria	2.13963
TZFG307 (R)	Actinobacteria	1.8278
TZFG316 (R)	Actinobacteria	3.31429
TZFG130 (U)	Actinobacteria	11.1684
TZFG269 (R)	Actinobacteria	1.00849
TZFG227 (U)	Actinobacteria	14.5741
TZFG140 (U)	Actinobacteria	6.57536
TZFG205 (U)	Actinobacteria	7.92717
TZFG292 (R)	Actinobacteria	1.36242
TZFG254 (U)	Actinobacteria	1.97427
TZFG259 (R)	Actinobacteria	1.0889
TZFG255 (U)	Actinobacteria	1.29254
TZFG223 (U)	Actinobacteria	2.54163
TZFG313 (R)	Actinobacteria	1.11391
TZFG311 (R)	Actinobacteria	2.71186
TZFG270 (R)	Actinobacteria	1.95659
TZFG279 (U)	Actinobacteria	0.888918
TZFG315 (R)	Actinobacteria	0.437178
Rural avg.	Actinobacteria	6.32527
Sample	Taxon	Abundance
Urban avg.	Eremothecium	0.000270405
TZFG118 (U)	Eremothecium	0
TZFG113 (U)	Eremothecium	0
TZFG235 (R)	Eremothecium	0
TZFG191 (R)	Eremothecium	0
TZFG088 (U)	Eremothecium	0
TZFG307 (R)	Eremothecium	0
TZFG316 (R)	Eremothecium	0.15408
TZFG130 (U)	Eremothecium	0
TZFG269 (R)	Eremothecium	0
TZFG227 (U)	Eremothecium	0.02255
TZFG140 (U)	Eremothecium	0
TZFG205 (U)	Eremothecium	0
TZFG292 (R)	Eremothecium	0
TZFG254 (U)	Eremothecium	0
TZFG259 (R)	Eremothecium	0.05559
TZFG255 (U)	Eremothecium	0.04424
TZFG223 (U)	Eremothecium	0
TZFG313 (R)	Eremothecium	0.03193
TZFG311 (R)	Eremothecium	0.03859
TZFG270 (R)	Eremothecium	0
TZFG279 (U)	Eremothecium	0
TZFG315 (R)	Eremothecium	0
Rural avg.	Eremothecium	0.00412044
Urban avg.	Naumovozyma	0.00187032
TZFG118 (U)	Naumovozyma	0
TZFG113 (U)	Naumovozyma	0
TZFG235 (R)	Naumovozyma	0.00561
TZFG191 (R)	Naumovozyma	0
TZFG088 (U)	Naumovozyma	0.02788
TZFG307 (R)	Naumovozyma	0
TZFG316 (R)	Naumovozyma	0.12364
TZFG130 (U)	Naumovozyma	0
TZFG269 (R)	Naumovozyma	0.03837
TZFG227 (U)	Naumovozyma	0.04998
TZFG140 (U)	Naumovozyma	0.00912
TZFG205 (U)	Naumovozyma	0.01642
TZFG292 (R)	Naumovozyma	0
TZFG254 (U)	Naumovozyma	0.07408
TZFG259 (R)	Naumovozyma	0.15576
TZFG255 (U)	Naumovozyma	0.2745
TZFG223 (U)	Naumovozyma	0
TZFG313 (R)	Naumovozyma	0.20649
TZFG311 (R)	Naumovozyma	0.19457
TZFG270 (R)	Naumovozyma	0.06595
TZFG279 (U)	Naumovozyma	0.00999
TZFG315 (R)	Naumovozyma	0
Rural avg.	Naumovozyma	0.0116234
Urban avg.	Saccharomyces cerevisiae	0.030299
TZFG118 (U)	Saccharomyces cerevisiae	0.01636
TZFG113 (U)	Saccharomyces cerevisiae	0.04282
TZFG235 (R)	Saccharomyces cerevisiae	0.00911
TZFG191 (R)	Saccharomyces cerevisiae	0.00308
TZFG088 (U)	Saccharomyces cerevisiae	0.22903
TZFG307 (R)	Saccharomyces cerevisiae	0.31885
TZFG316 (R)	Saccharomyces cerevisiae	3.40475
TZFG130 (U)	Saccharomyces cerevisiae	0.00584
TZFG269 (R)	Saccharomyces cerevisiae	0.61146
TZFG227 (U)	Saccharomyces cerevisiae	0.7456
TZFG140 (U)	Saccharomyces cerevisiae	0.04896
TZFG205 (U)	Saccharomyces cerevisiae	0.38877
TZFG292 (R)	Saccharomyces cerevisiae	0.00155
TZFG254 (U)	Saccharomyces cerevisiae	0.44616
TZFG259 (R)	Saccharomyces cerevisiae	3.17356
TZFG255 (U)	Saccharomyces cerevisiae	5.28673
TZFG223 (U)	Saccharomyces cerevisiae	0.07451
TZFG313 (R)	Saccharomyces cerevisiae	2.73185
TZFG311 (R)	Saccharomyces cerevisiae	3.20013
TZFG270 (R)	Saccharomyces cerevisiae	1.17276
TZFG279 (U)	Saccharomyces cerevisiae	0.19907
TZFG315 (R)	Saccharomyces cerevisiae	0.18755
Rural avg.	Saccharomyces cerevisiae	0.217862
Urban avg.	Placeholder	0.000270405
TZFG118 (U)	Placeholder	0
TZFG113 (U)	Placeholder	0
TZFG235 (R)	Placeholder	0
TZFG191 (R)	Placeholder	0
TZFG088 (U)	Placeholder	0
TZFG307 (R)	Placeholder	0
TZFG316 (R)	Placeholder	0
TZFG130 (U)	Placeholder	0
TZFG269 (R)	Placeholder	0
TZFG227 (U)	Placeholder	0
TZFG140 (U)	Placeholder	0
TZFG205 (U)	Placeholder	0
TZFG292 (R)	Placeholder	0
TZFG254 (U)	Placeholder	0
TZFG259 (R)	Placeholder	0
TZFG255 (U)	Placeholder	0
TZFG223 (U)	Placeholder	0
TZFG313 (R)	Placeholder	0
TZFG311 (R)	Placeholder	0
TZFG270 (R)	Placeholder	0
TZFG279 (U)	Placeholder	0
TZFG315 (R)	Placeholder	0
Rural avg.	Placeholder	0.00412044

## Sheet: Fig. 2a
	TZFG001	TZFG002	TZFG003	TZFG004	TZFG005	TZFG006	TZFG007	TZFG008	TZFG009	TZFG010	TZFG011	TZFG012	TZFG013	TZFG014	TZFG015	TZFG016	TZFG017	TZFG018	TZFG020	TZFG021	TZFG022	TZFG024	TZFG025	TZFG026	TZFG027	TZFG028	TZFG029	TZFG030	TZFG031	TZFG032	TZFG033	TZFG034	TZFG035	TZFG036	TZFG037	TZFG038	TZFG039	TZFG040	TZFG041	TZFG042	TZFG043	TZFG044	TZFG045	TZFG046	TZFG047	TZFG048	TZFG049	TZFG050	TZFG051
TZFG001	0	0.483	0.516	0.393	0.466	0.296	0.528	0.262	0.485	0.519	0.472	0.482	0.437	0.347	0.519	0.43	0.359	0.436	0.46	0.294	0.347	0.411	0.46	0.257	0.364	0.519	0.363	0.329	0.522	0.469	0.584	0.435	0.514	0.542	0.492	0.441	0.264	0.406	0.496	0.388	0.368	0.491	0.49	0.239	0.354	0.404	0.245	0.281	0.585
TZFG002	0.483	0	0.662	0.655	0.289	0.479	0.246	0.441	0.334	0.291	0.54	0.299	0.272	0.462	0.3	0.343	0.615	0.61	0.567	0.481	0.599	0.356	0.37	0.483	0.527	0.655	0.379	0.459	0.383	0.33	0.349	0.607	0.444	0.305	0.399	0.216	0.444	0.459	0.593	0.496	0.249	0.331	0.34	0.497	0.479	0.37	0.453	0.487	0.319
TZFG003	0.516	0.662	0	0.631	0.686	0.627	0.727	0.481	0.722	0.728	0.607	0.723	0.705	0.605	0.726	0.661	0.393	0.508	0.651	0.446	0.565	0.655	0.714	0.561	0.676	0.686	0.619	0.516	0.758	0.732	0.783	0.485	0.666	0.754	0.712	0.701	0.588	0.703	0.784	0.549	0.699	0.722	0.691	0.617	0.515	0.678	0.537	0.59	0.762
TZFG004	0.393	0.655	0.631	0	0.518	0.376	0.739	0.499	0.643	0.641	0.328	0.726	0.566	0.537	0.555	0.62	0.429	0.359	0.32	0.41	0.493	0.538	0.466	0.347	0.545	0.423	0.608	0.487	0.589	0.477	0.729	0.527	0.621	0.706	0.525	0.693	0.412	0.548	0.501	0.598	0.547	0.667	0.529	0.434	0.635	0.588	0.342	0.557	0.724
TZFG005	0.466	0.289	0.686	0.518	0	0.381	0.442	0.515	0.464	0.352	0.534	0.439	0.399	0.569	0.393	0.494	0.616	0.442	0.575	0.401	0.595	0.305	0.414	0.5	0.528	0.499	0.463	0.494	0.412	0.316	0.457	0.581	0.524	0.269	0.467	0.371	0.441	0.479	0.591	0.514	0.312	0.514	0.41	0.449	0.587	0.46	0.503	0.551	0.337
TZFG006	0.296	0.479	0.627	0.376	0.381	0	0.51	0.382	0.485	0.43	0.445	0.46	0.375	0.393	0.425	0.429	0.369	0.317	0.432	0.362	0.452	0.345	0.391	0.288	0.453	0.455	0.424	0.375	0.495	0.415	0.505	0.449	0.503	0.529	0.431	0.466	0.344	0.47	0.569	0.473	0.379	0.537	0.472	0.342	0.448	0.372	0.329	0.391	0.501
TZFG007	0.528	0.246	0.727	0.739	0.442	0.51	0	0.353	0.309	0.179	0.537	0.087	0.194	0.379	0.278	0.214	0.627	0.716	0.613	0.602	0.674	0.316	0.359	0.514	0.524	0.681	0.363	0.465	0.419	0.355	0.22	0.655	0.457	0.26	0.329	0.205	0.538	0.389	0.618	0.614	0.256	0.536	0.334	0.506	0.401	0.219	0.452	0.402	0.174
TZFG008	0.262	0.441	0.481	0.499	0.515	0.382	0.353	0	0.386	0.402	0.348	0.309	0.397	0.145	0.494	0.323	0.384	0.489	0.442	0.324	0.38	0.299	0.497	0.266	0.261	0.508	0.32	0.278	0.571	0.551	0.398	0.472	0.501	0.479	0.458	0.396	0.376	0.42	0.613	0.353	0.379	0.562	0.43	0.303	0.248	0.3	0.268	0.224	0.454
TZFG009	0.485	0.334	0.722	0.643	0.464	0.485	0.309	0.386	0	0.283	0.538	0.269	0.233	0.4	0.209	0.284	0.648	0.59	0.441	0.444	0.567	0.297	0.375	0.53	0.427	0.674	0.213	0.494	0.354	0.367	0.279	0.556	0.479	0.385	0.316	0.325	0.431	0.507	0.632	0.47	0.277	0.521	0.272	0.396	0.431	0.32	0.421	0.46	0.302
TZFG010	0.519	0.291	0.728	0.641	0.352	0.43	0.179	0.402	0.283	0	0.501	0.197	0.198	0.373	0.175	0.256	0.598	0.622	0.55	0.575	0.628	0.298	0.391	0.48	0.402	0.566	0.404	0.495	0.287	0.271	0.24	0.621	0.48	0.203	0.353	0.311	0.508	0.355	0.599	0.629	0.28	0.585	0.38	0.482	0.498	0.278	0.512	0.403	0.196
TZFG011	0.472	0.54	0.607	0.328	0.534	0.445	0.537	0.348	0.538	0.501	0	0.507	0.511	0.354	0.469	0.484	0.504	0.456	0.313	0.348	0.588	0.428	0.51	0.378	0.378	0.304	0.485	0.412	0.582	0.538	0.538	0.561	0.558	0.617	0.35	0.571	0.429	0.498	0.68	0.487	0.508	0.619	0.327	0.473	0.405	0.406	0.343	0.422	0.598
TZFG012	0.482	0.299	0.723	0.726	0.439	0.46	0.087	0.309	0.269	0.197	0.507	0	0.206	0.32	0.267	0.173	0.624	0.645	0.567	0.516	0.633	0.303	0.374	0.469	0.416	0.61	0.304	0.422	0.408	0.386	0.175	0.562	0.456	0.326	0.251	0.225	0.501	0.365	0.611	0.546	0.3	0.511	0.352	0.445	0.343	0.191	0.434	0.336	0.218
TZFG013	0.437	0.272	0.705	0.566	0.399	0.375	0.194	0.397	0.233	0.198	0.511	0.206	0	0.407	0.139	0.208	0.575	0.59	0.516	0.481	0.591	0.287	0.182	0.404	0.526	0.645	0.246	0.372	0.251	0.238	0.315	0.484	0.423	0.385	0.314	0.245	0.443	0.444	0.673	0.601	0.24	0.491	0.327	0.424	0.457	0.225	0.333	0.49	0.235
TZFG014	0.347	0.462	0.605	0.537	0.569	0.393	0.379	0.145	0.4	0.373	0.354	0.32	0.407	0	0.469	0.286	0.448	0.527	0.476	0.429	0.5	0.36	0.516	0.241	0.281	0.491	0.368	0.287	0.526	0.508	0.416	0.518	0.566	0.471	0.458	0.407	0.442	0.486	0.626	0.479	0.404	0.636	0.474	0.318	0.271	0.276	0.326	0.27	0.465
TZFG015	0.519	0.3	0.726	0.555	0.393	0.425	0.278	0.494	0.209	0.175	0.469	0.267	0.139	0.469	0	0.288	0.66	0.561	0.455	0.49	0.622	0.279	0.252	0.469	0.498	0.51	0.304	0.49	0.274	0.246	0.303	0.581	0.407	0.395	0.25	0.321	0.457	0.373	0.629	0.56	0.259	0.428	0.362	0.525	0.526	0.297	0.425	0.526	0.294
TZFG016	0.43	0.343	0.661	0.62	0.494	0.429	0.214	0.323	0.284	0.256	0.484	0.173	0.208	0.286	0.288	0	0.525	0.568	0.491	0.506	0.568	0.329	0.333	0.438	0.432	0.609	0.309	0.373	0.324	0.379	0.281	0.521	0.436	0.408	0.336	0.267	0.443	0.452	0.584	0.546	0.326	0.542	0.4	0.393	0.351	0.197	0.339	0.335	0.288
TZFG017	0.359	0.615	0.393	0.429	0.616	0.369	0.627	0.384	0.648	0.598	0.504	0.624	0.575	0.448	0.66	0.525	0	0.376	0.517	0.487	0.444	0.539	0.59	0.396	0.527	0.529	0.591	0.285	0.694	0.62	0.689	0.401	0.666	0.665	0.677	0.628	0.46	0.634	0.619	0.54	0.59	0.708	0.677	0.443	0.407	0.539	0.444	0.38	0.651
TZFG018	0.436	0.61	0.508	0.359	0.442	0.317	0.716	0.489	0.59	0.622	0.456	0.645	0.59	0.527	0.561	0.568	0.376	0	0.459	0.38	0.476	0.503	0.508	0.458	0.49	0.432	0.565	0.474	0.607	0.501	0.666	0.499	0.532	0.736	0.521	0.675	0.482	0.605	0.562	0.447	0.604	0.602	0.646	0.423	0.523	0.544	0.48	0.511	0.693
TZFG020	0.46	0.567	0.651	0.32	0.575	0.432	0.613	0.442	0.441	0.55	0.313	0.567	0.516	0.476	0.455	0.491	0.517	0.459	0	0.378	0.464	0.468	0.468	0.468	0.486	0.458	0.5	0.507	0.564	0.497	0.577	0.484	0.564	0.694	0.338	0.6	0.414	0.508	0.527	0.493	0.5	0.598	0.413	0.5	0.554	0.545	0.36	0.525	0.588
TZFG021	0.294	0.481	0.446	0.41	0.401	0.362	0.602	0.324	0.444	0.575	0.348	0.516	0.481	0.429	0.49	0.506	0.487	0.38	0.378	0	0.431	0.372	0.435	0.339	0.402	0.485	0.319	0.4	0.54	0.493	0.569	0.442	0.449	0.635	0.353	0.508	0.353	0.51	0.582	0.286	0.42	0.47	0.336	0.361	0.414	0.433	0.296	0.425	0.602
TZFG022	0.347	0.599	0.565	0.493	0.595	0.452	0.674	0.38	0.567	0.628	0.588	0.633	0.591	0.5	0.622	0.568	0.444	0.476	0.464	0.431	0	0.437	0.601	0.44	0.481	0.559	0.538	0.508	0.675	0.686	0.62	0.523	0.604	0.666	0.564	0.641	0.468	0.5	0.546	0.399	0.487	0.651	0.599	0.476	0.437	0.586	0.389	0.467	0.64
TZFG024	0.411	0.356	0.655	0.538	0.305	0.345	0.316	0.299	0.297	0.298	0.428	0.303	0.287	0.36	0.279	0.329	0.539	0.503	0.468	0.372	0.437	0	0.291	0.363	0.324	0.435	0.354	0.419	0.388	0.337	0.275	0.531	0.424	0.331	0.35	0.339	0.433	0.383	0.686	0.345	0.225	0.517	0.325	0.434	0.42	0.268	0.38	0.405	0.225
TZFG025	0.46	0.37	0.714	0.466	0.414	0.391	0.359	0.497	0.375	0.391	0.51	0.374	0.182	0.516	0.252	0.333	0.59	0.508	0.468	0.435	0.601	0.291	0	0.401	0.541	0.54	0.327	0.429	0.225	0.235	0.376	0.5	0.329	0.561	0.319	0.413	0.393	0.382	0.604	0.575	0.361	0.489	0.372	0.46	0.575	0.322	0.348	0.553	0.397
TZFG026	0.257	0.483	0.561	0.347	0.5	0.288	0.514	0.266	0.53	0.48	0.378	0.469	0.404	0.241	0.469	0.438	0.396	0.458	0.468	0.339	0.44	0.363	0.401	0	0.384	0.436	0.415	0.277	0.527	0.456	0.514	0.427	0.538	0.581	0.465	0.527	0.39	0.45	0.593	0.48	0.441	0.588	0.512	0.339	0.379	0.343	0.283	0.314	0.569
TZFG027	0.364	0.527	0.676	0.545	0.528	0.453	0.524	0.261	0.427	0.402	0.378	0.416	0.526	0.281	0.498	0.432	0.527	0.49	0.486	0.402	0.481	0.324	0.541	0.384	0	0.379	0.439	0.446	0.474	0.502	0.401	0.543	0.441	0.515	0.44	0.558	0.402	0.331	0.6	0.357	0.447	0.538	0.481	0.389	0.43	0.382	0.46	0.246	0.529
TZFG028	0.519	0.655	0.686	0.423	0.499	0.455	0.681	0.508	0.674	0.566	0.304	0.61	0.645	0.491	0.51	0.609	0.529	0.432	0.458	0.485	0.559	0.435	0.54	0.436	0.379	0	0.656	0.514	0.64	0.59	0.552	0.603	0.551	0.698	0.462	0.711	0.468	0.387	0.667	0.54	0.634	0.623	0.624	0.616	0.529	0.565	0.507	0.474	0.708
TZFG029	0.363	0.379	0.619	0.608	0.463	0.424	0.363	0.32	0.213	0.404	0.485	0.304	0.246	0.368	0.304	0.309	0.591	0.565	0.5	0.319	0.538	0.354	0.327	0.415	0.439	0.656	0	0.38	0.449	0.472	0.442	0.511	0.39	0.525	0.323	0.312	0.349	0.433	0.63	0.438	0.319	0.459	0.305	0.37	0.356	0.281	0.325	0.395	0.44
TZFG030	0.329	0.459	0.516	0.487	0.494	0.375	0.465	0.278	0.494	0.495	0.412	0.422	0.372	0.287	0.49	0.373	0.285	0.474	0.507	0.4	0.508	0.419	0.429	0.277	0.446	0.514	0.38	0	0.518	0.469	0.56	0.337	0.584	0.578	0.511	0.456	0.469	0.589	0.66	0.53	0.463	0.605	0.521	0.316	0.248	0.371	0.32	0.29	0.53
TZFG031	0.522	0.383	0.758	0.589	0.412	0.495	0.419	0.571	0.354	0.287	0.582	0.408	0.251	0.526	0.274	0.324	0.694	0.607	0.564	0.54	0.675	0.388	0.225	0.527	0.474	0.64	0.449	0.518	0	0.19	0.372	0.583	0.397	0.444	0.417	0.437	0.476	0.453	0.65	0.643	0.344	0.569	0.404	0.406	0.587	0.385	0.496	0.548	0.398
TZFG032	0.469	0.33	0.732	0.477	0.316	0.415	0.355	0.551	0.367	0.271	0.538	0.386	0.238	0.508	0.246	0.379	0.62	0.501	0.497	0.493	0.686	0.337	0.235	0.456	0.502	0.59	0.472	0.469	0.19	0	0.446	0.539	0.485	0.351	0.389	0.384	0.524	0.491	0.595	0.627	0.307	0.538	0.414	0.399	0.595	0.36	0.458	0.611	0.314
TZFG033	0.584	0.349	0.783	0.729	0.457	0.505	0.22	0.398	0.279	0.24	0.538	0.175	0.315	0.416	0.303	0.281	0.689	0.666	0.577	0.569	0.62	0.275	0.376	0.514	0.401	0.552	0.442	0.56	0.372	0.446	0	0.643	0.426	0.332	0.343	0.355	0.514	0.313	0.697	0.538	0.32	0.602	0.37	0.553	0.493	0.255	0.538	0.386	0.256
TZFG034	0.435	0.607	0.485	0.527	0.581	0.449	0.655	0.472	0.556	0.621	0.561	0.562	0.484	0.518	0.581	0.521	0.401	0.499	0.484	0.442	0.523	0.531	0.5	0.427	0.543	0.603	0.511	0.337	0.583	0.539	0.643	0	0.651	0.69	0.573	0.597	0.553	0.657	0.721	0.564	0.576	0.64	0.622	0.449	0.467	0.513	0.442	0.522	0.597
TZFG035	0.514	0.444	0.666	0.621	0.524	0.503	0.457	0.501	0.479	0.48	0.558	0.456	0.423	0.566	0.407	0.436	0.666	0.532	0.564	0.449	0.604	0.424	0.329	0.538	0.441	0.551	0.39	0.584	0.397	0.485	0.426	0.651	0	0.622	0.369	0.493	0.351	0.327	0.612	0.476	0.481	0.483	0.459	0.582	0.575	0.46	0.444	0.484	0.552
TZFG036	0.542	0.305	0.754	0.706	0.269	0.529	0.26	0.479	0.385	0.203	0.617	0.326	0.385	0.471	0.395	0.408	0.665	0.736	0.694	0.635	0.666	0.331	0.561	0.581	0.515	0.698	0.525	0.578	0.444	0.351	0.332	0.69	0.622	0	0.521	0.317	0.59	0.507	0.692	0.655	0.206	0.652	0.397	0.489	0.539	0.383	0.589	0.511	0.161
TZFG037	0.492	0.399	0.712	0.525	0.467	0.431	0.329	0.458	0.316	0.353	0.35	0.251	0.314	0.458	0.25	0.336	0.677	0.521	0.338	0.353	0.564	0.35	0.319	0.465	0.44	0.462	0.323	0.511	0.417	0.389	0.343	0.573	0.369	0.521	0	0.421	0.39	0.329	0.5	0.458	0.366	0.456	0.257	0.505	0.465	0.316	0.38	0.476	0.421
TZFG038	0.441	0.216	0.701	0.693	0.371	0.466	0.205	0.396	0.325	0.311	0.571	0.225	0.245	0.407	0.321	0.267	0.628	0.675	0.6	0.508	0.641	0.339	0.413	0.527	0.558	0.711	0.312	0.456	0.437	0.384	0.355	0.597	0.493	0.317	0.421	0	0.459	0.484	0.721	0.584	0.21	0.372	0.374	0.454	0.422	0.306	0.418	0.447	0.288
TZFG039	0.264	0.444	0.588	0.412	0.441	0.344	0.538	0.376	0.431	0.508	0.429	0.501	0.443	0.442	0.457	0.443	0.46	0.482	0.414	0.353	0.468	0.433	0.393	0.39	0.402	0.468	0.349	0.469	0.476	0.524	0.514	0.553	0.351	0.59	0.39	0.459	0	0.296	0.502	0.431	0.43	0.455	0.408	0.37	0.512	0.482	0.27	0.374	0.596
TZFG040	0.406	0.459	0.703	0.548	0.479	0.47	0.389	0.42	0.507	0.355	0.498	0.365	0.444	0.486	0.373	0.452	0.634	0.605	0.508	0.51	0.5	0.383	0.382	0.45	0.331	0.387	0.433	0.589	0.453	0.491	0.313	0.657	0.327	0.507	0.329	0.484	0.296	0	0.524	0.519	0.389	0.469	0.463	0.541	0.601	0.414	0.491	0.381	0.497
TZFG041	0.496	0.593	0.784	0.501	0.591	0.569	0.618	0.613	0.632	0.599	0.68	0.611	0.673	0.626	0.629	0.584	0.619	0.562	0.527	0.582	0.546	0.686	0.604	0.593	0.6	0.667	0.63	0.66	0.65	0.595	0.697	0.721	0.612	0.692	0.5	0.721	0.502	0.524	0	0.622	0.614	0.627	0.675	0.547	0.694	0.727	0.61	0.576	0.735
TZFG042	0.388	0.496	0.549	0.598	0.514	0.473	0.614	0.353	0.47	0.629	0.487	0.546	0.601	0.479	0.56	0.546	0.54	0.447	0.493	0.286	0.399	0.345	0.575	0.48	0.357	0.54	0.438	0.53	0.643	0.627	0.538	0.564	0.476	0.655	0.458	0.584	0.431	0.519	0.622	0	0.455	0.459	0.476	0.497	0.462	0.466	0.423	0.441	0.616
TZFG043	0.368	0.249	0.699	0.547	0.312	0.379	0.256	0.379	0.277	0.28	0.508	0.3	0.24	0.404	0.259	0.326	0.59	0.604	0.5	0.42	0.487	0.225	0.361	0.441	0.447	0.634	0.319	0.463	0.344	0.307	0.32	0.576	0.481	0.206	0.366	0.21	0.43	0.389	0.614	0.455	0	0.401	0.244	0.383	0.445	0.276	0.393	0.447	0.21
TZFG044	0.491	0.331	0.722	0.667	0.514	0.537	0.536	0.562	0.521	0.585	0.619	0.511	0.491	0.636	0.428	0.542	0.708	0.602	0.598	0.47	0.651	0.517	0.489	0.588	0.538	0.623	0.459	0.605	0.569	0.538	0.602	0.64	0.483	0.652	0.456	0.372	0.455	0.469	0.627	0.459	0.401	0	0.522	0.561	0.621	0.561	0.521	0.565	0.626
TZFG045	0.49	0.34	0.691	0.529	0.41	0.472	0.334	0.43	0.272	0.38	0.327	0.352	0.327	0.474	0.362	0.4	0.677	0.646	0.413	0.336	0.599	0.325	0.372	0.512	0.481	0.624	0.305	0.521	0.404	0.414	0.37	0.622	0.459	0.397	0.257	0.374	0.408	0.463	0.675	0.476	0.244	0.522	0	0.49	0.477	0.33	0.401	0.526	0.346
TZFG046	0.239	0.497	0.617	0.434	0.449	0.342	0.506	0.303	0.396	0.482	0.473	0.445	0.424	0.318	0.525	0.393	0.443	0.423	0.5	0.361	0.476	0.434	0.46	0.339	0.389	0.616	0.37	0.316	0.406	0.399	0.553	0.449	0.582	0.489	0.505	0.454	0.37	0.541	0.547	0.497	0.383	0.561	0.49	0	0.301	0.399	0.268	0.272	0.553
TZFG047	0.354	0.479	0.515	0.635	0.587	0.448	0.401	0.248	0.431	0.498	0.405	0.343	0.457	0.271	0.526	0.351	0.407	0.523	0.554	0.414	0.437	0.42	0.575	0.379	0.43	0.529	0.356	0.248	0.587	0.595	0.493	0.467	0.575	0.539	0.465	0.422	0.512	0.601	0.694	0.462	0.445	0.621	0.477	0.301	0	0.353	0.315	0.244	0.556
TZFG048	0.404	0.37	0.678	0.588	0.46	0.372	0.219	0.3	0.32	0.278	0.406	0.191	0.225	0.276	0.297	0.197	0.539	0.544	0.545	0.433	0.586	0.268	0.322	0.343	0.382	0.565	0.281	0.371	0.385	0.36	0.255	0.513	0.46	0.383	0.316	0.306	0.482	0.414	0.727	0.466	0.276	0.561	0.33	0.399	0.353	0	0.369	0.332	0.29
TZFG049	0.245	0.453	0.537	0.342	0.503	0.329	0.452	0.268	0.421	0.512	0.343	0.434	0.333	0.326	0.425	0.339	0.444	0.48	0.36	0.296	0.389	0.38	0.348	0.283	0.46	0.507	0.325	0.32	0.496	0.458	0.538	0.442	0.444	0.589	0.38	0.418	0.27	0.491	0.61	0.423	0.393	0.521	0.401	0.268	0.315	0.369	0	0.338	0.546
TZFG050	0.281	0.487	0.59	0.557	0.551	0.391	0.402	0.224	0.46	0.403	0.422	0.336	0.49	0.27	0.526	0.335	0.38	0.511	0.525	0.425	0.467	0.405	0.553	0.314	0.246	0.474	0.395	0.29	0.548	0.611	0.386	0.522	0.484	0.511	0.476	0.447	0.374	0.381	0.576	0.441	0.447	0.565	0.526	0.272	0.244	0.332	0.338	0	0.539
TZFG051	0.585	0.319	0.762	0.724	0.337	0.501	0.174	0.454	0.302	0.196	0.598	0.218	0.235	0.465	0.294	0.288	0.651	0.693	0.588	0.602	0.64	0.225	0.397	0.569	0.529	0.708	0.44	0.53	0.398	0.314	0.256	0.597	0.552	0.161	0.421	0.288	0.596	0.497	0.735	0.616	0.21	0.626	0.346	0.553	0.556	0.29	0.546	0.539	0
TZFG052	0.558	0.666	0.741	0.633	0.626	0.57	0.707	0.55	0.719	0.641	0.56	0.65	0.736	0.563	0.666	0.586	0.571	0.596	0.588	0.62	0.563	0.577	0.704	0.58	0.457	0.446	0.652	0.658	0.709	0.671	0.6	0.667	0.617	0.715	0.614	0.709	0.506	0.462	0.62	0.531	0.67	0.681	0.719	0.607	0.591	0.591	0.585	0.53	0.743
TZFG053	0.253	0.333	0.597	0.514	0.373	0.284	0.273	0.234	0.322	0.372	0.459	0.249	0.247	0.285	0.402	0.262	0.466	0.524	0.5	0.327	0.498	0.317	0.371	0.32	0.438	0.627	0.21	0.294	0.451	0.412	0.407	0.47	0.443	0.382	0.359	0.239	0.337	0.461	0.611	0.464	0.236	0.495	0.321	0.258	0.297	0.235	0.234	0.303	0.366
TZFG054	0.414	0.497	0.594	0.637	0.656	0.483	0.401	0.218	0.402	0.398	0.442	0.344	0.463	0.144	0.534	0.325	0.507	0.583	0.576	0.464	0.52	0.402	0.591	0.336	0.28	0.589	0.447	0.394	0.537	0.559	0.376	0.56	0.595	0.488	0.524	0.493	0.536	0.522	0.717	0.459	0.45	0.669	0.494	0.314	0.293	0.27	0.419	0.237	0.476
TZFG055	0.293	0.554	0.549	0.339	0.561	0.326	0.483	0.243	0.508	0.441	0.29	0.425	0.446	0.296	0.489	0.422	0.332	0.388	0.397	0.354	0.431	0.375	0.488	0.261	0.29	0.402	0.465	0.353	0.604	0.514	0.474	0.395	0.543	0.565	0.403	0.554	0.394	0.421	0.578	0.377	0.465	0.607	0.512	0.372	0.372	0.315	0.309	0.289	0.549
TZFG056	0.323	0.467	0.53	0.463	0.484	0.326	0.502	0.22	0.387	0.467	0.346	0.427	0.41	0.276	0.482	0.363	0.369	0.385	0.389	0.292	0.42	0.322	0.471	0.356	0.269	0.472	0.292	0.328	0.515	0.528	0.521	0.45	0.474	0.59	0.428	0.426	0.301	0.513	0.604	0.367	0.403	0.543	0.418	0.348	0.309	0.39	0.333	0.319	0.507
TZFG057	0.299	0.431	0.677	0.47	0.542	0.369	0.383	0.286	0.418	0.439	0.473	0.353	0.257	0.366	0.382	0.327	0.489	0.548	0.43	0.379	0.389	0.368	0.359	0.359	0.446	0.597	0.328	0.35	0.458	0.464	0.458	0.488	0.469	0.58	0.366	0.353	0.385	0.415	0.551	0.461	0.282	0.424	0.432	0.341	0.396	0.34	0.292	0.383	0.47
TZFG058	0.58	0.366	0.79	0.689	0.339	0.518	0.289	0.472	0.352	0.269	0.567	0.3	0.401	0.483	0.357	0.369	0.722	0.652	0.556	0.551	0.675	0.272	0.467	0.595	0.434	0.588	0.447	0.638	0.467	0.36	0.259	0.693	0.449	0.228	0.388	0.336	0.532	0.381	0.646	0.494	0.283	0.584	0.37	0.629	0.631	0.336	0.599	0.533	0.206
TZFG059	0.513	0.306	0.717	0.713	0.33	0.472	0.226	0.453	0.317	0.259	0.605	0.22	0.265	0.453	0.353	0.254	0.598	0.642	0.659	0.58	0.671	0.317	0.423	0.549	0.519	0.725	0.384	0.482	0.39	0.374	0.282	0.552	0.515	0.238	0.447	0.216	0.466	0.529	0.733	0.629	0.281	0.595	0.393	0.44	0.478	0.307	0.458	0.427	0.195
TZFG060	0.503	0.291	0.725	0.725	0.484	0.493	0.214	0.367	0.274	0.215	0.505	0.227	0.236	0.343	0.216	0.251	0.647	0.684	0.61	0.564	0.619	0.35	0.445	0.486	0.454	0.622	0.264	0.459	0.461	0.432	0.31	0.633	0.499	0.325	0.392	0.256	0.564	0.417	0.628	0.55	0.239	0.46	0.394	0.499	0.397	0.258	0.477	0.405	0.309
TZFG061	0.758	0.72	0.765	0.785	0.734	0.709	0.814	0.731	0.657	0.777	0.784	0.71	0.751	0.726	0.748	0.667	0.737	0.702	0.596	0.661	0.725	0.746	0.752	0.75	0.72	0.776	0.727	0.691	0.749	0.75	0.702	0.478	0.77	0.824	0.692	0.736	0.743	0.787	0.75	0.7	0.789	0.773	0.795	0.745	0.745	0.756	0.774	0.77	0.762
TZFG062	0.518	0.412	0.727	0.627	0.485	0.524	0.22	0.334	0.419	0.248	0.433	0.198	0.334	0.329	0.341	0.29	0.64	0.704	0.583	0.571	0.656	0.317	0.421	0.446	0.368	0.454	0.424	0.493	0.471	0.445	0.232	0.642	0.466	0.333	0.353	0.319	0.49	0.253	0.704	0.627	0.323	0.586	0.419	0.52	0.468	0.283	0.439	0.369	0.324
TZFG063	0.369	0.513	0.5	0.468	0.431	0.478	0.706	0.472	0.578	0.651	0.55	0.632	0.631	0.576	0.648	0.598	0.448	0.415	0.519	0.332	0.487	0.562	0.626	0.44	0.49	0.57	0.486	0.487	0.65	0.617	0.663	0.452	0.54	0.669	0.54	0.621	0.366	0.528	0.516	0.398	0.579	0.549	0.592	0.447	0.521	0.54	0.476	0.441	0.72
TZFG064	0.441	0.235	0.657	0.642	0.308	0.372	0.234	0.259	0.302	0.251	0.451	0.238	0.292	0.328	0.306	0.329	0.565	0.578	0.524	0.421	0.497	0.165	0.438	0.428	0.351	0.564	0.327	0.44	0.456	0.406	0.288	0.577	0.473	0.238	0.372	0.218	0.444	0.404	0.681	0.36	0.149	0.405	0.298	0.459	0.418	0.273	0.435	0.374	0.206
TZFG065	0.417	0.218	0.656	0.538	0.305	0.382	0.201	0.368	0.3	0.218	0.372	0.249	0.244	0.389	0.239	0.317	0.584	0.592	0.492	0.406	0.613	0.265	0.363	0.425	0.466	0.524	0.378	0.455	0.383	0.349	0.245	0.606	0.432	0.24	0.308	0.184	0.354	0.368	0.69	0.52	0.186	0.444	0.224	0.451	0.435	0.266	0.378	0.403	0.25
TZFG066	0.448	0.27	0.689	0.596	0.45	0.402	0.208	0.301	0.276	0.276	0.463	0.234	0.216	0.317	0.236	0.213	0.558	0.574	0.471	0.465	0.508	0.194	0.314	0.414	0.412	0.611	0.313	0.403	0.367	0.333	0.305	0.575	0.456	0.374	0.352	0.232	0.481	0.427	0.625	0.433	0.161	0.386	0.315	0.453	0.433	0.212	0.384	0.417	0.214
TZFG067	0.281	0.472	0.561	0.464	0.462	0.369	0.471	0.278	0.467	0.543	0.467	0.42	0.432	0.377	0.595	0.434	0.444	0.452	0.49	0.329	0.392	0.488	0.541	0.384	0.474	0.635	0.344	0.319	0.632	0.612	0.567	0.388	0.563	0.554	0.513	0.431	0.4	0.541	0.526	0.514	0.421	0.557	0.472	0.249	0.288	0.447	0.308	0.332	0.541
TZFG068	0.447	0.344	0.699	0.471	0.393	0.371	0.325	0.506	0.317	0.316	0.469	0.31	0.202	0.475	0.201	0.316	0.59	0.485	0.406	0.405	0.595	0.296	0.189	0.414	0.53	0.52	0.386	0.437	0.296	0.179	0.405	0.487	0.452	0.471	0.213	0.352	0.443	0.455	0.56	0.562	0.331	0.476	0.367	0.486	0.537	0.308	0.358	0.56	0.317
TZFG070	0.347	0.453	0.492	0.407	0.451	0.391	0.564	0.378	0.498	0.521	0.373	0.52	0.518	0.478	0.474	0.503	0.463	0.406	0.345	0.265	0.402	0.44	0.424	0.408	0.368	0.412	0.379	0.433	0.521	0.538	0.542	0.492	0.347	0.65	0.336	0.528	0.248	0.304	0.544	0.396	0.486	0.433	0.395	0.427	0.424	0.503	0.319	0.361	0.634
TZFG071	0.648	0.835	0.789	0.728	0.782	0.686	0.907	0.803	0.882	0.839	0.763	0.904	0.835	0.826	0.744	0.807	0.794	0.691	0.686	0.747	0.659	0.745	0.751	0.757	0.736	0.522	0.841	0.78	0.837	0.798	0.885	0.827	0.736	0.938	0.767	0.869	0.608	0.584	0.823	0.793	0.81	0.74	0.883	0.847	0.788	0.844	0.7	0.783	0.899
TZFG072	0.439	0.553	0.652	0.605	0.618	0.445	0.48	0.309	0.522	0.484	0.431	0.429	0.568	0.381	0.553	0.474	0.506	0.518	0.553	0.449	0.495	0.377	0.537	0.421	0.306	0.374	0.487	0.509	0.673	0.659	0.395	0.584	0.436	0.602	0.468	0.572	0.42	0.372	0.677	0.389	0.565	0.578	0.57	0.495	0.41	0.406	0.433	0.282	0.603
TZFG073	0.544	0.357	0.761	0.598	0.369	0.439	0.319	0.551	0.477	0.269	0.544	0.343	0.334	0.552	0.261	0.393	0.652	0.548	0.583	0.533	0.657	0.299	0.34	0.502	0.461	0.526	0.513	0.587	0.387	0.285	0.3	0.632	0.453	0.351	0.383	0.366	0.578	0.369	0.699	0.52	0.287	0.476	0.464	0.612	0.657	0.281	0.552	0.501	0.256
TZFG074	0.446	0.279	0.612	0.574	0.315	0.405	0.265	0.428	0.403	0.228	0.412	0.276	0.301	0.467	0.276	0.371	0.617	0.554	0.481	0.382	0.565	0.289	0.361	0.431	0.407	0.428	0.433	0.526	0.372	0.315	0.299	0.618	0.358	0.329	0.254	0.346	0.428	0.317	0.61	0.476	0.312	0.47	0.302	0.529	0.485	0.348	0.402	0.431	0.3
TZFG075	0.577	0.409	0.766	0.731	0.511	0.535	0.23	0.383	0.396	0.267	0.522	0.204	0.361	0.38	0.406	0.306	0.633	0.703	0.649	0.631	0.694	0.353	0.46	0.519	0.383	0.569	0.49	0.538	0.485	0.502	0.15	0.679	0.486	0.338	0.441	0.399	0.522	0.356	0.728	0.603	0.404	0.662	0.455	0.542	0.5	0.254	0.543	0.341	0.29
TZFG076	0.413	0.272	0.708	0.654	0.476	0.457	0.204	0.306	0.262	0.321	0.535	0.225	0.251	0.373	0.308	0.281	0.621	0.662	0.497	0.468	0.498	0.269	0.32	0.471	0.389	0.662	0.271	0.454	0.392	0.42	0.308	0.586	0.374	0.371	0.331	0.274	0.427	0.361	0.549	0.44	0.196	0.424	0.301	0.433	0.406	0.308	0.374	0.367	0.295
TZFG077	0.499	0.449	0.703	0.647	0.561	0.56	0.35	0.371	0.369	0.325	0.445	0.278	0.385	0.342	0.369	0.233	0.684	0.672	0.585	0.511	0.683	0.375	0.401	0.479	0.294	0.491	0.355	0.495	0.343	0.482	0.295	0.636	0.383	0.468	0.357	0.404	0.406	0.332	0.643	0.537	0.421	0.542	0.408	0.449	0.433	0.295	0.433	0.302	0.467
TZFG078	0.414	0.306	0.72	0.691	0.398	0.477	0.216	0.412	0.178	0.249	0.583	0.219	0.178	0.43	0.234	0.265	0.628	0.638	0.632	0.506	0.698	0.36	0.36	0.518	0.54	0.745	0.175	0.451	0.39	0.327	0.356	0.593	0.485	0.362	0.394	0.199	0.443	0.49	0.654	0.608	0.305	0.52	0.335	0.399	0.433	0.294	0.431	0.462	0.292
TZFG079	0.52	0.291	0.724	0.646	0.42	0.474	0.25	0.425	0.364	0.328	0.472	0.229	0.327	0.473	0.272	0.374	0.697	0.599	0.575	0.479	0.716	0.334	0.34	0.491	0.395	0.503	0.356	0.546	0.41	0.422	0.227	0.618	0.339	0.42	0.291	0.287	0.433	0.259	0.66	0.454	0.28	0.288	0.35	0.536	0.52	0.308	0.49	0.426	0.38
TZFG080	0.3	0.447	0.63	0.585	0.506	0.457	0.491	0.33	0.436	0.523	0.493	0.414	0.487	0.363	0.518	0.434	0.595	0.497	0.576	0.316	0.539	0.406	0.498	0.277	0.345	0.62	0.341	0.427	0.558	0.497	0.512	0.541	0.441	0.579	0.433	0.472	0.374	0.475	0.624	0.37	0.469	0.485	0.462	0.295	0.389	0.393	0.331	0.312	0.578
TZFG081	0.407	0.22	0.598	0.603	0.259	0.398	0.329	0.367	0.384	0.339	0.485	0.309	0.319	0.458	0.397	0.395	0.571	0.511	0.576	0.333	0.529	0.307	0.399	0.432	0.465	0.579	0.361	0.427	0.445	0.379	0.338	0.526	0.461	0.32	0.366	0.339	0.466	0.44	0.639	0.428	0.291	0.492	0.325	0.432	0.408	0.327	0.441	0.461	0.352
TZFG082	0.371	0.369	0.632	0.466	0.286	0.346	0.44	0.438	0.402	0.42	0.488	0.416	0.32	0.481	0.361	0.406	0.582	0.483	0.502	0.366	0.536	0.322	0.329	0.353	0.486	0.546	0.345	0.425	0.404	0.302	0.448	0.487	0.494	0.442	0.406	0.378	0.36	0.44	0.656	0.49	0.319	0.498	0.355	0.346	0.507	0.31	0.309	0.502	0.426
TZFG083	0.404	0.302	0.641	0.631	0.421	0.406	0.268	0.309	0.304	0.309	0.393	0.277	0.338	0.346	0.335	0.364	0.564	0.641	0.489	0.398	0.514	0.194	0.469	0.438	0.351	0.502	0.344	0.468	0.497	0.441	0.318	0.619	0.507	0.299	0.351	0.266	0.407	0.381	0.7	0.388	0.202	0.466	0.261	0.473	0.373	0.298	0.423	0.377	0.281
TZFG084	0.554	0.432	0.715	0.833	0.465	0.556	0.414	0.573	0.504	0.417	0.713	0.429	0.437	0.606	0.469	0.485	0.717	0.77	0.738	0.631	0.618	0.451	0.582	0.639	0.642	0.711	0.523	0.639	0.535	0.509	0.453	0.724	0.631	0.379	0.548	0.427	0.6	0.525	0.804	0.69	0.38	0.671	0.476	0.666	0.572	0.382	0.633	0.621	0.391
TZFG085	0.44	0.368	0.684	0.448	0.197	0.327	0.397	0.458	0.454	0.245	0.502	0.373	0.349	0.509	0.311	0.414	0.526	0.442	0.494	0.452	0.56	0.262	0.37	0.423	0.408	0.441	0.5	0.508	0.378	0.302	0.331	0.542	0.474	0.272	0.404	0.417	0.403	0.314	0.601	0.518	0.291	0.537	0.439	0.485	0.646	0.374	0.505	0.452	0.28
TZFG086	0.386	0.285	0.606	0.67	0.536	0.478	0.344	0.306	0.342	0.359	0.47	0.321	0.329	0.316	0.315	0.317	0.569	0.627	0.58	0.46	0.575	0.415	0.464	0.423	0.382	0.58	0.247	0.399	0.485	0.52	0.423	0.575	0.434	0.487	0.427	0.222	0.388	0.389	0.679	0.476	0.304	0.257	0.434	0.426	0.366	0.319	0.399	0.328	0.48
TZFG087	0.422	0.661	0.75	0.512	0.575	0.463	0.578	0.397	0.643	0.542	0.482	0.467	0.632	0.454	0.635	0.573	0.507	0.5	0.586	0.505	0.55	0.529	0.646	0.44	0.367	0.483	0.573	0.545	0.721	0.699	0.461	0.636	0.6	0.619	0.49	0.695	0.457	0.365	0.504	0.506	0.58	0.67	0.654	0.436	0.547	0.458	0.57	0.307	0.639
TZFG088	0.438	0.337	0.644	0.608	0.461	0.453	0.22	0.365	0.332	0.273	0.488	0.266	0.226	0.356	0.348	0.25	0.553	0.689	0.502	0.535	0.572	0.366	0.425	0.475	0.547	0.663	0.393	0.399	0.386	0.348	0.408	0.51	0.536	0.316	0.407	0.244	0.468	0.53	0.724	0.665	0.256	0.604	0.328	0.414	0.331	0.308	0.339	0.454	0.279
TZFG089	0.466	0.235	0.694	0.663	0.404	0.459	0.172	0.32	0.248	0.273	0.519	0.191	0.145	0.359	0.285	0.229	0.592	0.623	0.528	0.48	0.595	0.289	0.312	0.498	0.477	0.732	0.278	0.421	0.345	0.312	0.35	0.589	0.443	0.346	0.319	0.211	0.435	0.497	0.629	0.513	0.232	0.472	0.3	0.437	0.44	0.267	0.368	0.49	0.222
TZFG090	0.473	0.452	0.702	0.438	0.503	0.372	0.513	0.547	0.406	0.433	0.514	0.498	0.274	0.529	0.245	0.425	0.603	0.44	0.431	0.487	0.546	0.409	0.201	0.391	0.55	0.512	0.373	0.45	0.352	0.298	0.514	0.518	0.422	0.659	0.391	0.536	0.504	0.465	0.607	0.598	0.458	0.544	0.534	0.53	0.579	0.437	0.386	0.584	0.541
TZFG091	0.412	0.339	0.689	0.632	0.51	0.487	0.251	0.33	0.21	0.249	0.47	0.226	0.165	0.323	0.209	0.217	0.598	0.617	0.57	0.484	0.667	0.381	0.386	0.44	0.429	0.643	0.204	0.408	0.4	0.38	0.36	0.562	0.433	0.432	0.35	0.259	0.422	0.453	0.663	0.56	0.333	0.5	0.39	0.425	0.408	0.249	0.373	0.41	0.359
TZFG092	0.326	0.393	0.671	0.599	0.511	0.466	0.328	0.309	0.253	0.36	0.541	0.302	0.282	0.301	0.393	0.257	0.556	0.62	0.554	0.45	0.575	0.46	0.418	0.424	0.459	0.716	0.236	0.343	0.356	0.384	0.485	0.529	0.549	0.417	0.434	0.351	0.443	0.537	0.521	0.586	0.335	0.539	0.392	0.182	0.288	0.336	0.326	0.366	0.466
TZFG093	0.358	0.278	0.671	0.496	0.214	0.314	0.287	0.389	0.296	0.254	0.398	0.271	0.26	0.4	0.269	0.358	0.567	0.499	0.501	0.379	0.539	0.236	0.352	0.373	0.402	0.462	0.344	0.381	0.333	0.245	0.308	0.481	0.485	0.194	0.3	0.315	0.426	0.431	0.664	0.499	0.174	0.506	0.249	0.338	0.367	0.244	0.374	0.414	0.246
TZFG094	0.248	0.353	0.541	0.46	0.426	0.35	0.459	0.304	0.417	0.466	0.459	0.454	0.368	0.367	0.474	0.357	0.382	0.467	0.493	0.451	0.321	0.408	0.423	0.36	0.418	0.489	0.385	0.343	0.457	0.49	0.466	0.445	0.478	0.491	0.497	0.414	0.257	0.423	0.583	0.473	0.392	0.545	0.484	0.335	0.345	0.386	0.287	0.367	0.521
TZFG095	0.48	0.602	0.685	0.515	0.468	0.427	0.742	0.496	0.622	0.655	0.565	0.643	0.655	0.569	0.688	0.66	0.542	0.408	0.549	0.456	0.592	0.61	0.639	0.51	0.489	0.592	0.563	0.517	0.67	0.639	0.694	0.509	0.61	0.726	0.622	0.66	0.42	0.596	0.538	0.569	0.674	0.612	0.649	0.476	0.619	0.677	0.597	0.485	0.727
TZFG097	0.403	0.175	0.659	0.674	0.295	0.423	0.141	0.297	0.223	0.201	0.486	0.153	0.204	0.338	0.259	0.24	0.601	0.605	0.531	0.426	0.574	0.217	0.356	0.455	0.384	0.636	0.278	0.428	0.352	0.29	0.265	0.529	0.431	0.208	0.307	0.186	0.425	0.396	0.628	0.428	0.174	0.396	0.248	0.397	0.392	0.23	0.396	0.394	0.155
TZFG098	0.349	0.453	0.531	0.383	0.393	0.288	0.592	0.452	0.484	0.492	0.484	0.543	0.427	0.504	0.406	0.491	0.424	0.279	0.467	0.334	0.489	0.382	0.291	0.378	0.415	0.442	0.427	0.415	0.384	0.371	0.518	0.411	0.345	0.607	0.441	0.539	0.335	0.396	0.594	0.446	0.429	0.498	0.471	0.446	0.557	0.451	0.406	0.483	0.564
TZFG099	0.466	0.562	0.608	0.312	0.547	0.367	0.608	0.53	0.542	0.564	0.247	0.594	0.456	0.505	0.439	0.51	0.529	0.405	0.366	0.378	0.551	0.455	0.431	0.398	0.573	0.396	0.537	0.415	0.504	0.406	0.629	0.525	0.579	0.655	0.396	0.605	0.52	0.615	0.74	0.578	0.448	0.649	0.367	0.466	0.443	0.461	0.333	0.534	0.61
TZFG100	0.481	0.625	0.679	0.541	0.539	0.479	0.718	0.6	0.643	0.654	0.604	0.712	0.687	0.677	0.62	0.65	0.586	0.593	0.504	0.543	0.512	0.484	0.632	0.583	0.589	0.407	0.67	0.711	0.688	0.674	0.632	0.668	0.596	0.687	0.606	0.678	0.454	0.503	0.729	0.5	0.576	0.64	0.589	0.677	0.683	0.645	0.525	0.568	0.65
TZFG101	0.465	0.31	0.643	0.552	0.502	0.499	0.424	0.458	0.393	0.523	0.412	0.425	0.408	0.533	0.399	0.458	0.628	0.555	0.46	0.354	0.59	0.422	0.468	0.515	0.508	0.613	0.374	0.535	0.545	0.514	0.482	0.602	0.475	0.555	0.364	0.304	0.482	0.527	0.712	0.399	0.293	0.244	0.297	0.533	0.484	0.384	0.426	0.503	0.509
TZFG102	0.516	0.304	0.734	0.758	0.501	0.514	0.208	0.441	0.273	0.292	0.619	0.186	0.266	0.401	0.331	0.213	0.635	0.645	0.52	0.581	0.619	0.438	0.452	0.587	0.573	0.759	0.38	0.482	0.419	0.376	0.357	0.614	0.546	0.383	0.328	0.226	0.535	0.574	0.591	0.609	0.352	0.561	0.426	0.476	0.389	0.324	0.444	0.469	0.331
TZFG103	0.505	0.469	0.773	0.627	0.475	0.562	0.555	0.552	0.344	0.512	0.654	0.531	0.392	0.614	0.349	0.493	0.729	0.603	0.525	0.495	0.619	0.433	0.341	0.608	0.477	0.579	0.305	0.622	0.44	0.52	0.494	0.685	0.299	0.626	0.438	0.481	0.346	0.374	0.606	0.516	0.43	0.46	0.487	0.572	0.683	0.56	0.497	0.564	0.565
TZFG104	0.402	0.393	0.513	0.686	0.497	0.498	0.315	0.278	0.377	0.442	0.514	0.333	0.362	0.366	0.512	0.328	0.451	0.6	0.567	0.439	0.547	0.36	0.544	0.526	0.498	0.703	0.362	0.409	0.591	0.515	0.486	0.542	0.568	0.426	0.48	0.302	0.523	0.636	0.744	0.407	0.369	0.579	0.43	0.447	0.317	0.333	0.384	0.416	0.39
TZFG105	0.491	0.318	0.719	0.67	0.367	0.47	0.195	0.405	0.183	0.248	0.559	0.247	0.182	0.452	0.241	0.292	0.634	0.669	0.565	0.485	0.613	0.229	0.33	0.547	0.542	0.709	0.225	0.492	0.405	0.376	0.3	0.632	0.474	0.265	0.385	0.203	0.473	0.464	0.754	0.583	0.184	0.557	0.242	0.474	0.471	0.296	0.429	0.476	0.165
TZFG106	0.676	0.343	0.797	0.686	0.396	0.582	0.401	0.704	0.413	0.381	0.634	0.416	0.412	0.714	0.272	0.469	0.814	0.655	0.54	0.572	0.676	0.37	0.374	0.698	0.628	0.577	0.518	0.719	0.406	0.41	0.4	0.747	0.423	0.457	0.312	0.392	0.505	0.415	0.597	0.624	0.363	0.442	0.411	0.735	0.688	0.541	0.6	0.672	0.409
TZFG107	0.482	0.215	0.722	0.548	0.272	0.373	0.261	0.506	0.312	0.249	0.537	0.314	0.123	0.509	0.142	0.336	0.621	0.554	0.535	0.481	0.625	0.258	0.188	0.453	0.57	0.589	0.357	0.459	0.277	0.2	0.347	0.554	0.435	0.3	0.359	0.25	0.465	0.44	0.692	0.584	0.189	0.394	0.361	0.488	0.576	0.306	0.395	0.575	0.237
TZFG108	0.479	0.583	0.668	0.467	0.539	0.44	0.593	0.471	0.627	0.458	0.42	0.557	0.51	0.445	0.405	0.513	0.607	0.516	0.483	0.469	0.595	0.404	0.376	0.393	0.37	0.294	0.547	0.542	0.476	0.471	0.505	0.609	0.414	0.66	0.442	0.597	0.386	0.229	0.683	0.559	0.541	0.525	0.582	0.589	0.655	0.458	0.483	0.489	0.618
TZFG109	0.358	0.381	0.64	0.398	0.312	0.334	0.507	0.413	0.37	0.47	0.398	0.485	0.424	0.464	0.384	0.457	0.526	0.417	0.4	0.234	0.5	0.295	0.393	0.376	0.39	0.463	0.366	0.487	0.429	0.384	0.476	0.506	0.45	0.473	0.356	0.422	0.36	0.463	0.569	0.295	0.271	0.401	0.293	0.386	0.507	0.354	0.355	0.432	0.459
TZFG110	0.605	0.343	0.767	0.625	0.385	0.542	0.321	0.582	0.304	0.266	0.505	0.35	0.254	0.564	0.212	0.364	0.76	0.721	0.527	0.56	0.674	0.332	0.31	0.595	0.572	0.589	0.403	0.598	0.276	0.361	0.273	0.673	0.362	0.324	0.301	0.351	0.446	0.404	0.762	0.641	0.277	0.595	0.294	0.599	0.581	0.368	0.474	0.578	0.277
TZFG111	0.475	0.302	0.587	0.57	0.348	0.434	0.307	0.459	0.417	0.333	0.525	0.343	0.312	0.509	0.314	0.397	0.561	0.535	0.515	0.445	0.616	0.376	0.342	0.479	0.548	0.582	0.439	0.48	0.398	0.224	0.475	0.534	0.478	0.416	0.355	0.394	0.47	0.503	0.478	0.562	0.385	0.498	0.405	0.508	0.547	0.391	0.407	0.598	0.365
TZFG112	0.305	0.388	0.595	0.447	0.46	0.357	0.41	0.306	0.319	0.468	0.431	0.38	0.264	0.352	0.344	0.291	0.499	0.405	0.415	0.329	0.469	0.316	0.228	0.353	0.367	0.545	0.234	0.337	0.368	0.363	0.449	0.457	0.33	0.585	0.358	0.355	0.274	0.402	0.667	0.402	0.357	0.432	0.389	0.334	0.421	0.282	0.205	0.396	0.473
TZFG113	0.529	0.286	0.76	0.676	0.467	0.526	0.296	0.529	0.29	0.346	0.608	0.319	0.276	0.544	0.309	0.339	0.694	0.633	0.556	0.516	0.67	0.408	0.333	0.574	0.535	0.726	0.412	0.537	0.312	0.315	0.338	0.593	0.44	0.449	0.393	0.333	0.487	0.47	0.634	0.568	0.327	0.46	0.366	0.474	0.535	0.342	0.49	0.54	0.364
TZFG114	0.269	0.479	0.436	0.464	0.552	0.35	0.533	0.311	0.511	0.531	0.494	0.497	0.443	0.364	0.518	0.424	0.376	0.436	0.439	0.33	0.38	0.441	0.455	0.245	0.463	0.606	0.384	0.35	0.56	0.526	0.579	0.416	0.492	0.617	0.477	0.508	0.415	0.509	0.585	0.427	0.435	0.585	0.511	0.376	0.387	0.388	0.323	0.392	0.578
TZFG115	0.414	0.246	0.654	0.634	0.231	0.424	0.268	0.412	0.331	0.287	0.529	0.292	0.287	0.463	0.351	0.333	0.585	0.573	0.56	0.448	0.633	0.305	0.368	0.512	0.45	0.627	0.311	0.466	0.372	0.322	0.367	0.574	0.386	0.233	0.393	0.204	0.397	0.431	0.653	0.518	0.229	0.463	0.312	0.446	0.467	0.335	0.438	0.461	0.263
TZFG116	0.265	0.461	0.495	0.509	0.512	0.34	0.386	0.193	0.469	0.446	0.391	0.331	0.365	0.224	0.5	0.332	0.389	0.484	0.49	0.341	0.512	0.421	0.434	0.315	0.379	0.529	0.316	0.274	0.572	0.535	0.472	0.38	0.508	0.527	0.449	0.412	0.394	0.449	0.67	0.446	0.414	0.541	0.444	0.31	0.305	0.293	0.274	0.294	0.504
TZFG117	0.446	0.255	0.683	0.583	0.406	0.418	0.153	0.35	0.272	0.235	0.428	0.189	0.172	0.319	0.249	0.212	0.553	0.612	0.521	0.503	0.64	0.295	0.35	0.429	0.5	0.623	0.353	0.369	0.367	0.267	0.306	0.536	0.544	0.271	0.351	0.179	0.478	0.503	0.748	0.574	0.182	0.493	0.283	0.355	0.351	0.179	0.328	0.418	0.21
TZFG118	0.471	0.524	0.728	0.534	0.49	0.468	0.649	0.522	0.477	0.543	0.608	0.558	0.578	0.536	0.562	0.532	0.591	0.534	0.532	0.475	0.535	0.543	0.585	0.528	0.504	0.616	0.556	0.563	0.542	0.557	0.563	0.497	0.621	0.565	0.535	0.598	0.435	0.531	0.443	0.551	0.516	0.578	0.558	0.439	0.575	0.587	0.584	0.53	0.626
TZFG119	0.49	0.263	0.716	0.671	0.36	0.46	0.15	0.329	0.184	0.201	0.509	0.135	0.252	0.329	0.28	0.183	0.578	0.597	0.508	0.526	0.583	0.208	0.395	0.516	0.383	0.615	0.334	0.452	0.387	0.343	0.187	0.575	0.479	0.209	0.331	0.229	0.479	0.451	0.615	0.481	0.233	0.538	0.314	0.444	0.389	0.229	0.444	0.383	0.149
TZFG120	0.302	0.417	0.533	0.564	0.426	0.32	0.365	0.189	0.377	0.345	0.415	0.333	0.338	0.269	0.38	0.352	0.478	0.518	0.466	0.35	0.392	0.166	0.414	0.301	0.306	0.481	0.352	0.33	0.483	0.409	0.367	0.452	0.514	0.394	0.402	0.39	0.451	0.4	0.703	0.321	0.286	0.553	0.388	0.418	0.379	0.257	0.354	0.335	0.317
TZFG121	0.428	0.417	0.684	0.481	0.247	0.32	0.533	0.468	0.428	0.465	0.557	0.48	0.525	0.568	0.487	0.515	0.513	0.303	0.53	0.4	0.56	0.39	0.511	0.5	0.463	0.513	0.463	0.534	0.552	0.463	0.487	0.556	0.505	0.471	0.458	0.466	0.39	0.497	0.538	0.412	0.464	0.504	0.488	0.437	0.543	0.496	0.49	0.459	0.524
TZFG122	0.475	0.242	0.7	0.641	0.351	0.408	0.171	0.359	0.272	0.246	0.513	0.218	0.184	0.359	0.28	0.254	0.568	0.629	0.571	0.501	0.551	0.258	0.389	0.479	0.506	0.682	0.358	0.399	0.395	0.305	0.304	0.536	0.576	0.215	0.418	0.17	0.546	0.555	0.754	0.56	0.141	0.519	0.3	0.426	0.386	0.205	0.384	0.454	0.154
TZFG123	0.421	0.299	0.702	0.593	0.389	0.416	0.213	0.414	0.288	0.268	0.526	0.203	0.189	0.428	0.274	0.196	0.581	0.558	0.531	0.438	0.658	0.293	0.243	0.461	0.471	0.647	0.301	0.436	0.301	0.286	0.318	0.533	0.462	0.402	0.34	0.233	0.458	0.452	0.619	0.561	0.29	0.463	0.336	0.394	0.477	0.247	0.389	0.404	0.268
TZFG124	0.491	0.254	0.721	0.557	0.336	0.469	0.282	0.478	0.312	0.29	0.514	0.338	0.237	0.536	0.237	0.367	0.641	0.59	0.44	0.427	0.589	0.294	0.294	0.534	0.481	0.602	0.388	0.558	0.303	0.268	0.338	0.639	0.353	0.336	0.276	0.292	0.403	0.374	0.583	0.474	0.17	0.38	0.276	0.541	0.598	0.356	0.465	0.563	0.265
TZFG125	0.403	0.484	0.534	0.654	0.555	0.479	0.442	0.337	0.476	0.53	0.509	0.426	0.421	0.357	0.592	0.411	0.544	0.524	0.616	0.425	0.473	0.513	0.532	0.457	0.558	0.69	0.4	0.345	0.548	0.572	0.561	0.536	0.613	0.564	0.563	0.443	0.555	0.663	0.697	0.58	0.454	0.65	0.47	0.268	0.174	0.43	0.358	0.386	0.578
TZFG126	0.419	0.459	0.477	0.455	0.541	0.519	0.604	0.386	0.573	0.6	0.4	0.554	0.571	0.462	0.504	0.548	0.513	0.471	0.509	0.362	0.642	0.512	0.538	0.368	0.409	0.481	0.525	0.504	0.619	0.58	0.56	0.504	0.523	0.645	0.489	0.567	0.436	0.465	0.622	0.39	0.488	0.393	0.551	0.497	0.566	0.509	0.425	0.468	0.679
TZFG127	0.337	0.263	0.572	0.51	0.292	0.329	0.299	0.382	0.318	0.325	0.441	0.314	0.29	0.407	0.307	0.347	0.513	0.472	0.458	0.335	0.511	0.238	0.312	0.399	0.438	0.516	0.275	0.447	0.4	0.37	0.351	0.509	0.369	0.341	0.298	0.249	0.304	0.327	0.637	0.428	0.214	0.398	0.251	0.405	0.419	0.305	0.349	0.381	0.328
TZFG128	0.287	0.381	0.596	0.509	0.416	0.383	0.465	0.262	0.437	0.53	0.436	0.411	0.424	0.327	0.549	0.416	0.485	0.454	0.525	0.327	0.521	0.462	0.468	0.275	0.441	0.614	0.277	0.303	0.559	0.556	0.53	0.5	0.516	0.55	0.482	0.417	0.339	0.508	0.529	0.496	0.425	0.532	0.427	0.258	0.328	0.408	0.341	0.335	0.575
TZFG129	0.498	0.433	0.718	0.407	0.385	0.419	0.437	0.418	0.363	0.379	0.35	0.414	0.318	0.423	0.265	0.394	0.646	0.532	0.36	0.399	0.547	0.198	0.204	0.405	0.375	0.394	0.363	0.465	0.315	0.297	0.381	0.555	0.387	0.461	0.29	0.425	0.416	0.347	0.712	0.481	0.308	0.522	0.311	0.52	0.576	0.329	0.379	0.521	0.357
TZFG130	0.313	0.523	0.587	0.527	0.602	0.434	0.448	0.293	0.508	0.572	0.547	0.419	0.473	0.32	0.646	0.42	0.422	0.52	0.588	0.462	0.497	0.549	0.629	0.344	0.565	0.729	0.409	0.378	0.715	0.668	0.62	0.559	0.657	0.573	0.586	0.437	0.457	0.618	0.594	0.589	0.47	0.66	0.551	0.279	0.29	0.461	0.344	0.344	0.595
TZFG131	0.272	0.35	0.602	0.547	0.479	0.339	0.266	0.199	0.334	0.372	0.459	0.243	0.288	0.224	0.442	0.242	0.424	0.511	0.45	0.409	0.466	0.403	0.42	0.337	0.425	0.599	0.271	0.276	0.509	0.468	0.436	0.475	0.498	0.484	0.406	0.265	0.341	0.467	0.518	0.526	0.356	0.5	0.404	0.284	0.264	0.309	0.261	0.282	0.434
TZFG132	0.313	0.395	0.616	0.484	0.409	0.367	0.473	0.233	0.358	0.452	0.473	0.414	0.422	0.351	0.487	0.378	0.48	0.508	0.401	0.319	0.392	0.33	0.444	0.402	0.336	0.567	0.281	0.417	0.495	0.52	0.469	0.51	0.438	0.501	0.431	0.362	0.307	0.412	0.54	0.407	0.342	0.478	0.378	0.384	0.422	0.397	0.369	0.373	0.481
TZFG133	0.555	0.278	0.707	0.51	0.311	0.45	0.292	0.497	0.352	0.274	0.408	0.332	0.298	0.481	0.239	0.371	0.645	0.583	0.475	0.484	0.634	0.276	0.343	0.47	0.473	0.484	0.458	0.538	0.378	0.338	0.28	0.573	0.414	0.284	0.32	0.274	0.432	0.382	0.711	0.544	0.245	0.483	0.324	0.573	0.574	0.296	0.453	0.515	0.27
TZFG134	0.368	0.326	0.626	0.595	0.431	0.422	0.333	0.365	0.379	0.397	0.461	0.323	0.278	0.361	0.343	0.305	0.535	0.596	0.5	0.426	0.543	0.32	0.376	0.452	0.518	0.617	0.331	0.38	0.454	0.371	0.49	0.508	0.547	0.431	0.412	0.177	0.437	0.531	0.749	0.512	0.275	0.412	0.384	0.429	0.396	0.297	0.334	0.475	0.36
TZFG135	0.286	0.541	0.442	0.308	0.558	0.348	0.573	0.314	0.457	0.476	0.388	0.498	0.473	0.333	0.469	0.41	0.327	0.398	0.306	0.365	0.387	0.487	0.505	0.337	0.467	0.541	0.443	0.371	0.539	0.505	0.585	0.395	0.601	0.572	0.424	0.501	0.346	0.508	0.484	0.515	0.446	0.624	0.503	0.334	0.402	0.444	0.319	0.396	0.601
TZFG136	0.305	0.5	0.352	0.437	0.502	0.401	0.554	0.266	0.537	0.546	0.471	0.493	0.453	0.386	0.548	0.436	0.247	0.467	0.512	0.355	0.535	0.476	0.489	0.331	0.483	0.583	0.446	0.193	0.578	0.509	0.628	0.339	0.594	0.598	0.574	0.504	0.436	0.61	0.626	0.517	0.517	0.596	0.572	0.366	0.391	0.459	0.327	0.371	0.599
TZFG137	0.306	0.358	0.668	0.476	0.456	0.387	0.304	0.359	0.312	0.335	0.396	0.272	0.2	0.39	0.298	0.256	0.57	0.549	0.406	0.324	0.57	0.365	0.255	0.401	0.42	0.577	0.257	0.372	0.297	0.29	0.414	0.511	0.43	0.5	0.253	0.259	0.383	0.425	0.592	0.514	0.295	0.447	0.266	0.337	0.396	0.273	0.272	0.387	0.405
TZFG138	0.488	0.214	0.711	0.624	0.325	0.432	0.171	0.389	0.313	0.167	0.509	0.221	0.22	0.376	0.262	0.282	0.595	0.626	0.555	0.548	0.608	0.295	0.305	0.455	0.459	0.605	0.395	0.446	0.297	0.239	0.258	0.589	0.428	0.234	0.34	0.285	0.436	0.389	0.539	0.61	0.286	0.555	0.363	0.425	0.48	0.288	0.41	0.454	0.228
TZFG139	0.39	0.342	0.578	0.642	0.407	0.388	0.32	0.248	0.345	0.333	0.479	0.341	0.347	0.266	0.41	0.344	0.504	0.562	0.509	0.421	0.396	0.197	0.473	0.426	0.389	0.586	0.352	0.412	0.5	0.459	0.396	0.536	0.52	0.326	0.455	0.326	0.498	0.484	0.737	0.416	0.233	0.575	0.33	0.438	0.325	0.309	0.392	0.385	0.282
TZFG140	0.377	0.31	0.588	0.464	0.253	0.296	0.408	0.421	0.405	0.314	0.405	0.443	0.344	0.431	0.355	0.417	0.479	0.41	0.471	0.36	0.438	0.27	0.38	0.419	0.449	0.473	0.424	0.425	0.344	0.289	0.432	0.527	0.507	0.305	0.426	0.396	0.451	0.441	0.634	0.475	0.231	0.564	0.342	0.348	0.407	0.322	0.402	0.443	0.359
TZFG141	0.416	0.312	0.689	0.658	0.396	0.403	0.146	0.283	0.313	0.238	0.472	0.128	0.268	0.312	0.332	0.249	0.593	0.607	0.608	0.463	0.591	0.267	0.388	0.403	0.348	0.536	0.312	0.406	0.429	0.402	0.176	0.585	0.373	0.305	0.304	0.255	0.433	0.307	0.662	0.465	0.274	0.528	0.323	0.425	0.365	0.192	0.394	0.295	0.267
TZFG142	0.242	0.557	0.535	0.271	0.481	0.27	0.554	0.295	0.547	0.512	0.439	0.516	0.433	0.368	0.533	0.461	0.287	0.363	0.386	0.37	0.39	0.468	0.431	0.29	0.492	0.544	0.458	0.304	0.556	0.501	0.597	0.419	0.584	0.592	0.535	0.519	0.362	0.5	0.419	0.549	0.448	0.631	0.568	0.292	0.442	0.475	0.332	0.37	0.599
TZFG143	0.41	0.219	0.683	0.626	0.35	0.417	0.116	0.308	0.236	0.22	0.45	0.111	0.2	0.32	0.263	0.176	0.58	0.568	0.55	0.454	0.605	0.267	0.33	0.434	0.391	0.611	0.23	0.405	0.367	0.332	0.215	0.558	0.406	0.264	0.272	0.189	0.409	0.357	0.62	0.453	0.189	0.452	0.25	0.396	0.356	0.123	0.374	0.339	0.208
TZFG144	0.381	0.312	0.607	0.379	0.224	0.365	0.415	0.494	0.447	0.357	0.382	0.447	0.395	0.543	0.358	0.484	0.536	0.48	0.392	0.383	0.558	0.352	0.416	0.429	0.538	0.45	0.475	0.545	0.462	0.357	0.475	0.604	0.474	0.351	0.324	0.428	0.284	0.391	0.516	0.495	0.306	0.508	0.292	0.482	0.565	0.488	0.379	0.503	0.382
TZFG145	0.309	0.404	0.59	0.37	0.298	0.279	0.52	0.406	0.516	0.454	0.407	0.51	0.414	0.45	0.443	0.462	0.44	0.332	0.419	0.347	0.466	0.384	0.384	0.34	0.458	0.39	0.444	0.39	0.476	0.376	0.57	0.499	0.469	0.526	0.45	0.491	0.343	0.466	0.48	0.431	0.394	0.498	0.486	0.382	0.49	0.469	0.343	0.42	0.53
TZFG146	0.294	0.385	0.596	0.519	0.471	0.339	0.392	0.265	0.353	0.457	0.473	0.387	0.354	0.301	0.459	0.341	0.499	0.545	0.477	0.345	0.368	0.262	0.413	0.346	0.42	0.597	0.274	0.358	0.506	0.492	0.439	0.543	0.493	0.444	0.428	0.373	0.405	0.467	0.589	0.378	0.228	0.551	0.327	0.333	0.32	0.276	0.319	0.364	0.413
TZFG147	0.252	0.391	0.527	0.397	0.372	0.302	0.442	0.265	0.412	0.448	0.399	0.404	0.359	0.34	0.408	0.36	0.371	0.444	0.391	0.281	0.313	0.319	0.357	0.321	0.421	0.439	0.322	0.293	0.433	0.412	0.483	0.441	0.461	0.51	0.388	0.37	0.34	0.443	0.558	0.39	0.337	0.509	0.378	0.356	0.334	0.364	0.236	0.38	0.475
TZFG148	0.298	0.487	0.349	0.513	0.576	0.419	0.471	0.272	0.469	0.513	0.486	0.475	0.445	0.325	0.563	0.384	0.267	0.449	0.514	0.369	0.464	0.476	0.514	0.347	0.457	0.63	0.386	0.212	0.541	0.514	0.586	0.381	0.553	0.561	0.564	0.441	0.464	0.592	0.682	0.461	0.438	0.606	0.504	0.299	0.241	0.355	0.335	0.301	0.576
TZFG149	0.468	0.316	0.706	0.67	0.39	0.427	0.235	0.343	0.22	0.289	0.555	0.22	0.207	0.362	0.306	0.233	0.586	0.591	0.496	0.49	0.525	0.241	0.406	0.514	0.448	0.708	0.321	0.431	0.396	0.381	0.313	0.499	0.519	0.3	0.389	0.199	0.481	0.528	0.732	0.492	0.181	0.531	0.319	0.447	0.422	0.275	0.401	0.451	0.177
TZFG150	0.492	0.352	0.697	0.54	0.531	0.47	0.405	0.476	0.377	0.351	0.478	0.424	0.266	0.479	0.175	0.377	0.629	0.59	0.483	0.519	0.574	0.343	0.29	0.474	0.467	0.478	0.413	0.511	0.361	0.351	0.424	0.6	0.404	0.553	0.4	0.346	0.412	0.35	0.696	0.54	0.313	0.269	0.462	0.557	0.582	0.395	0.405	0.542	0.448
TZFG151	0.501	0.412	0.702	0.652	0.487	0.49	0.34	0.378	0.485	0.345	0.46	0.296	0.392	0.354	0.383	0.297	0.65	0.633	0.592	0.527	0.635	0.374	0.457	0.452	0.355	0.525	0.394	0.477	0.468	0.447	0.347	0.621	0.449	0.427	0.42	0.348	0.497	0.328	0.665	0.567	0.368	0.521	0.473	0.489	0.492	0.295	0.444	0.395	0.405
TZFG152	0.162	0.509	0.563	0.313	0.458	0.288	0.52	0.286	0.474	0.5	0.418	0.482	0.362	0.343	0.476	0.423	0.375	0.395	0.439	0.255	0.432	0.402	0.375	0.237	0.43	0.56	0.371	0.294	0.486	0.369	0.596	0.38	0.554	0.569	0.474	0.424	0.367	0.521	0.548	0.468	0.396	0.547	0.482	0.239	0.396	0.373	0.258	0.37	0.547
TZFG153	0.501	0.449	0.652	0.684	0.492	0.438	0.288	0.301	0.45	0.295	0.465	0.235	0.443	0.335	0.478	0.379	0.549	0.626	0.587	0.523	0.595	0.389	0.564	0.46	0.365	0.506	0.461	0.467	0.607	0.567	0.257	0.528	0.559	0.376	0.442	0.4	0.526	0.352	0.705	0.538	0.446	0.631	0.462	0.512	0.417	0.304	0.517	0.316	0.393
TZFG154	0.572	0.62	0.746	0.822	0.809	0.598	0.506	0.55	0.543	0.566	0.743	0.501	0.581	0.516	0.64	0.49	0.643	0.738	0.621	0.658	0.528	0.665	0.644	0.619	0.716	0.841	0.553	0.582	0.645	0.68	0.605	0.707	0.714	0.687	0.552	0.618	0.698	0.695	0.568	0.71	0.61	0.79	0.633	0.502	0.416	0.573	0.572	0.509	0.685
TZFG155	0.444	0.224	0.686	0.688	0.436	0.446	0.151	0.368	0.232	0.258	0.545	0.158	0.139	0.375	0.246	0.174	0.597	0.642	0.562	0.473	0.571	0.31	0.298	0.49	0.515	0.699	0.254	0.402	0.333	0.359	0.306	0.539	0.423	0.357	0.318	0.141	0.42	0.458	0.666	0.554	0.214	0.414	0.306	0.396	0.343	0.24	0.33	0.4	0.261
TZFG156	0.313	0.354	0.599	0.467	0.351	0.251	0.306	0.317	0.413	0.346	0.426	0.319	0.201	0.324	0.348	0.298	0.426	0.468	0.523	0.389	0.53	0.303	0.292	0.297	0.502	0.54	0.322	0.266	0.41	0.295	0.475	0.432	0.549	0.392	0.436	0.295	0.461	0.524	0.718	0.566	0.274	0.54	0.361	0.346	0.349	0.244	0.281	0.443	0.341
TZFG157	0.455	0.284	0.7	0.64	0.391	0.447	0.149	0.269	0.237	0.174	0.483	0.154	0.17	0.272	0.252	0.164	0.598	0.636	0.503	0.519	0.58	0.201	0.319	0.434	0.364	0.612	0.288	0.391	0.299	0.291	0.248	0.554	0.43	0.257	0.336	0.227	0.463	0.393	0.634	0.537	0.204	0.536	0.29	0.444	0.41	0.218	0.402	0.405	0.15
TZFG158	0.479	0.251	0.716	0.744	0.562	0.494	0.246	0.413	0.403	0.412	0.592	0.277	0.299	0.436	0.379	0.323	0.629	0.695	0.596	0.547	0.602	0.456	0.433	0.525	0.576	0.759	0.342	0.462	0.525	0.492	0.454	0.622	0.525	0.503	0.429	0.166	0.534	0.501	0.673	0.567	0.279	0.239	0.43	0.488	0.409	0.366	0.416	0.449	0.417
TZFG159	0.554	0.288	0.745	0.768	0.412	0.483	0.221	0.459	0.235	0.278	0.636	0.208	0.268	0.444	0.294	0.258	0.679	0.661	0.532	0.599	0.627	0.358	0.436	0.583	0.592	0.758	0.391	0.516	0.389	0.37	0.263	0.643	0.544	0.28	0.356	0.241	0.54	0.553	0.676	0.593	0.262	0.59	0.362	0.511	0.437	0.301	0.499	0.517	0.253
TZFG160	0.434	0.566	0.607	0.518	0.526	0.454	0.702	0.479	0.539	0.635	0.454	0.598	0.665	0.536	0.55	0.581	0.554	0.394	0.387	0.337	0.424	0.443	0.592	0.47	0.467	0.385	0.533	0.565	0.67	0.646	0.591	0.601	0.48	0.737	0.379	0.632	0.381	0.509	0.6	0.267	0.598	0.539	0.542	0.566	0.482	0.601	0.435	0.459	0.716
TZFG161	0.44	0.456	0.657	0.591	0.522	0.409	0.435	0.291	0.294	0.449	0.511	0.381	0.378	0.341	0.472	0.289	0.517	0.501	0.448	0.439	0.467	0.332	0.466	0.506	0.418	0.661	0.356	0.439	0.478	0.542	0.372	0.489	0.501	0.519	0.461	0.406	0.412	0.546	0.589	0.394	0.363	0.6	0.406	0.431	0.444	0.368	0.418	0.418	0.404
TZFG162	0.376	0.355	0.64	0.59	0.465	0.445	0.485	0.404	0.338	0.484	0.41	0.445	0.444	0.427	0.455	0.439	0.565	0.532	0.514	0.369	0.508	0.408	0.497	0.442	0.347	0.521	0.366	0.448	0.412	0.442	0.49	0.549	0.512	0.506	0.403	0.423	0.385	0.518	0.635	0.365	0.356	0.435	0.346	0.306	0.321	0.352	0.4	0.397	0.57
TZFG163	0.608	0.4	0.759	0.698	0.564	0.523	0.503	0.586	0.402	0.546	0.646	0.449	0.427	0.589	0.381	0.446	0.704	0.571	0.548	0.549	0.6	0.496	0.491	0.603	0.614	0.714	0.515	0.607	0.534	0.504	0.489	0.605	0.578	0.6	0.429	0.411	0.575	0.617	0.682	0.554	0.391	0.341	0.551	0.589	0.617	0.504	0.522	0.647	0.527
TZFG164	0.253	0.462	0.462	0.601	0.587	0.432	0.482	0.294	0.447	0.559	0.468	0.459	0.482	0.346	0.565	0.428	0.361	0.525	0.524	0.337	0.406	0.468	0.569	0.381	0.428	0.562	0.367	0.256	0.569	0.55	0.578	0.461	0.524	0.569	0.48	0.415	0.433	0.565	0.671	0.422	0.419	0.562	0.461	0.313	0.167	0.435	0.294	0.256	0.592
TZFG165	0.459	0.372	0.685	0.537	0.423	0.41	0.193	0.292	0.351	0.213	0.386	0.205	0.221	0.28	0.246	0.238	0.547	0.61	0.512	0.511	0.603	0.209	0.292	0.362	0.369	0.451	0.381	0.398	0.342	0.333	0.206	0.577	0.407	0.305	0.347	0.277	0.441	0.308	0.735	0.568	0.235	0.568	0.338	0.462	0.443	0.192	0.375	0.358	0.227
TZFG166	0.453	0.259	0.669	0.5	0.372	0.405	0.417	0.472	0.377	0.404	0.466	0.397	0.294	0.491	0.239	0.356	0.585	0.466	0.406	0.394	0.547	0.329	0.216	0.455	0.443	0.488	0.363	0.463	0.322	0.302	0.433	0.515	0.336	0.528	0.3	0.337	0.356	0.365	0.591	0.472	0.328	0.287	0.412	0.501	0.553	0.366	0.375	0.533	0.454
TZFG167	0.331	0.362	0.633	0.607	0.511	0.45	0.342	0.345	0.389	0.366	0.431	0.274	0.31	0.402	0.335	0.303	0.586	0.542	0.483	0.351	0.543	0.394	0.393	0.445	0.347	0.524	0.309	0.448	0.444	0.431	0.365	0.533	0.387	0.539	0.274	0.277	0.348	0.298	0.659	0.411	0.351	0.371	0.377	0.434	0.423	0.29	0.357	0.349	0.46
TZFG168	0.413	0.391	0.596	0.695	0.602	0.494	0.22	0.191	0.425	0.365	0.437	0.201	0.364	0.222	0.455	0.291	0.553	0.648	0.555	0.472	0.551	0.379	0.468	0.398	0.349	0.557	0.318	0.356	0.559	0.537	0.346	0.532	0.442	0.479	0.375	0.381	0.496	0.366	0.587	0.458	0.414	0.546	0.439	0.443	0.292	0.297	0.37	0.289	0.412
TZFG169	0.411	0.399	0.581	0.471	0.253	0.301	0.518	0.475	0.481	0.465	0.523	0.479	0.42	0.568	0.419	0.513	0.565	0.356	0.533	0.325	0.563	0.364	0.399	0.453	0.507	0.535	0.427	0.499	0.471	0.371	0.51	0.496	0.438	0.468	0.42	0.476	0.446	0.49	0.628	0.419	0.363	0.465	0.416	0.456	0.536	0.435	0.427	0.56	0.469
TZFG170	0.439	0.307	0.734	0.658	0.426	0.422	0.294	0.4	0.236	0.309	0.551	0.272	0.263	0.446	0.288	0.257	0.646	0.546	0.484	0.417	0.515	0.265	0.333	0.519	0.374	0.644	0.261	0.487	0.342	0.389	0.295	0.594	0.36	0.426	0.313	0.275	0.415	0.4	0.629	0.413	0.25	0.449	0.285	0.475	0.441	0.27	0.416	0.391	0.312
TZFG171	0.557	0.4	0.768	0.496	0.456	0.475	0.533	0.642	0.504	0.486	0.562	0.579	0.363	0.642	0.31	0.485	0.675	0.516	0.53	0.575	0.659	0.403	0.235	0.53	0.544	0.505	0.528	0.594	0.375	0.32	0.538	0.624	0.43	0.591	0.483	0.465	0.469	0.408	0.748	0.623	0.408	0.428	0.53	0.641	0.76	0.452	0.472	0.663	0.519
TZFG172	0.395	0.371	0.626	0.666	0.559	0.467	0.354	0.331	0.424	0.471	0.538	0.37	0.371	0.421	0.48	0.354	0.555	0.643	0.553	0.498	0.515	0.398	0.474	0.521	0.505	0.612	0.378	0.448	0.579	0.558	0.482	0.597	0.518	0.528	0.494	0.296	0.396	0.453	0.746	0.52	0.391	0.477	0.43	0.495	0.376	0.376	0.376	0.434	0.484
TZFG173	0.383	0.641	0.526	0.378	0.556	0.434	0.73	0.499	0.648	0.663	0.428	0.705	0.582	0.597	0.567	0.644	0.501	0.453	0.459	0.379	0.552	0.531	0.487	0.44	0.534	0.464	0.582	0.521	0.589	0.527	0.73	0.517	0.604	0.732	0.533	0.712	0.336	0.477	0.671	0.49	0.577	0.598	0.533	0.534	0.657	0.59	0.4	0.596	0.715
TZFG174	0.543	0.275	0.75	0.717	0.464	0.526	0.286	0.482	0.2	0.288	0.607	0.304	0.221	0.526	0.207	0.351	0.691	0.658	0.551	0.507	0.607	0.322	0.386	0.591	0.492	0.733	0.245	0.563	0.409	0.385	0.384	0.604	0.458	0.42	0.363	0.256	0.5	0.464	0.654	0.473	0.222	0.317	0.331	0.519	0.556	0.359	0.525	0.53	0.293
[truncated: 145 more rows]
[truncated: 266 more columns]

## Sheet: Fig. 2b
Clusters	Height
1	12.9959
2	6.84379
3	2.72377
4	2.56812
5	2.19928
[truncated: 10 more rows]

## Sheet: Fig. 2c
sample	Cluster	DiversityChao	DiversityChaoShen	DiversityShannon	MDS1	MDS2	Residency	Fraction	N	Label
[truncated: 315 more rows]

[truncated: 17 more sheets: Fig. 2d, Fig. 2e, Fig. 2f, Fig. 3a, Fig. 3b, Fig. 3c, Fig. 3d, Fig. 3e, Fig. 4a, Fig. 4b, Fig. 4c, Fig. 4d,e, Fig. 5a,c, Fig. 5b, Fig. 5d, Fig. 5e, Fig. 6]
